# Supplementary material for: CRISPR/Cas9 screen uncovers functional translation of cryptic lncRNA-encoded open reading frames in human cancer
Source: J Clin Invest. 2023 Mar 1;133(5):e159940. doi: 10.1172/JCI159940 (PMC9974104; doi:10.1172/JCI159940)
Supplement: Supplemental table 2 [file jci-133-159940-s013.xlsx]

## Sheet: GT3-INCP-Flag-peptides
Confidence Level	Search ID	Processing Node No	Sequence	Unique Sequence ID	PSM Ambiguity	Protein Descriptions	# Proteins	# Protein Groups	Protein Group Accessions	Modifications	Activation Type	DeltaScore	DeltaCn	Rank	Search Engine Rank	Precursor Area	QuanResultID	q-Value	PEP	Decoy Peptides Matched	Exp Value	Homology Threshold	Identity High	Identity Middle	IonScore	Peptides Matched	# Missed Cleavages	Isolation Interference [%]	Ion Inject Time [ms]	Intensity	Charge	m/z [Da]	MH+ [Da]	Delta Mass [Da]	Delta Mass [PPM]	RT [min]	First Scan	Last Scan	MS Order	Ions Matched	Matched Ions	Total Ions	Spectrum File	Annotation
High	A	2	SLFPQPK	20666	Unambiguous	GT3-INCP	1	1	96067062		HCD	1	0	1	1			0.004	0.029	3184	0.16	19	42	35	30	3185	0	50	100	406600	2	408.735	816.462	0	1.07	54.74	34943	34943	MS2	4/56	4	56	46985_1_00F_706_ORF_V6_half.raw
High	A	2	SLFPQPK	20666	Unambiguous	GT3-INCP	1	1	96067062		HCD	1	0	1	1			0.008	0.08	2713	0.42	25	41	34	25	2740	0	66	100	203600	2	408.735	816.463	0	1.82	55.55	35482	35482	MS2	4/56	4	56	46985_1_00F_706_ORF_V6_half.raw
High	A	2	SLFPQPK	20666	Unambiguous	GT3-INCP	1	1	96067062		HCD	1	0	1	1	570900000		0.004	0.0527	2713	0.095	22	41	34	32	2740	0	4	61	9482000	2	408.735	816.463	0	1.9	53.52	34136	34136	MS2	4/56	4	56	46985_1_00F_706_ORF_V6_half.raw
High	A	2	SLFPQPK	20666	Unambiguous	GT3-INCP	1	1	96067062		HCD	1	0	1	1	570900000		0.005	0.0631	2713	0.11	21	41	34	31	2740	0	19	100	1746000	2	408.735	816.463	0	1.9	53.9	34385	34385	MS2	4/56	4	56	46985_1_00F_706_ORF_V6_half.raw
High	A	2	SLFPQPK	20666	Unambiguous	GT3-INCP	1	1	96067062		HCD	1	0	1	1			0.004	0.0568	2713	0.12	21	41	34	31	2740	0	47	100	732800	2	408.735	816.463	0	1.9	54.15	34552	34552	MS2	4/56	4	56	46985_1_00F_706_ORF_V6_half.raw
High	A	2	SLFPQPK	20666	Unambiguous	GT3-INCP	1	1	96067062		HCD	1	0	1	1	570900000		0.005	0.0633	2713	0.095	22	41	34	32	2740	0	5	62	7512000	2	408.735	816.463	0	1.97	53.56	34163	34163	MS2	4/56	4	56	46985_1_00F_706_ORF_V6_half.raw
High	A	2	SLFPQPK	20666	Unambiguous	GT3-INCP	1	1	96067062		HCD	1	0	1	1	570900000		0.005	0.0622	2713	0.096	22	41	34	32	2740	0	3	72	7971000	2	408.735	816.463	0	1.97	53.6	34191	34191	MS2	4/56	4	56	46985_1_00F_706_ORF_V6_half.raw
High	A	2	SLFPQPK	20666	Unambiguous	GT3-INCP	1	1	96067062		HCD	1	0	1	1	570900000		0.004	0.0381	2713	0.089	27	41	34	32	2740	0	3	72	7971000	2	408.735	816.463	0	1.97	53.61	34196	34196	MS2	4/56	4	56	46985_1_00F_706_ORF_V6_half.raw
High	A	2	SLFPQPK	20666	Unambiguous	GT3-INCP	1	1	96067062		HCD	1	0	1	1	570900000		0.005	0.0688	2713	0.096	21	41	34	32	2740	0	5	71	7118000	2	408.735	816.463	0	2.05	53.64	34219	34219	MS2	4/56	4	56	46985_1_00F_706_ORF_V6_half.raw
High	A	2	SLFPQPK	20666	Unambiguous	GT3-INCP	1	1	96067062		HCD	1	0	1	1	570900000		0.004	0.0354	2713	0.099	21	41	34	31	2740	0	16	100	2529000	2	408.735	816.463	0	2.05	53.81	34330	34330	MS2	4/56	4	56	46985_1_00F_706_ORF_V6_half.raw
High	A	2	SLFPQPK	20666	Unambiguous	GT3-INCP	1	1	96067062		HCD	1	0	1	1	570900000		0.004	0.0467	2713	0.1	21	41	34	31	2740	0	11	100	1648000	2	408.735	816.463	0	2.12	53.86	34358	34358	MS2	4/56	4	56	46985_1_00F_706_ORF_V6_half.raw
High	A	2	SLFPQPK	20666	Unambiguous	GT3-INCP	1	1	96067062		HCD	1	0	1	1	570900000		0.004	0.0452	2713	0.1	21	41	34	31	2740	0	27	100	1560000	2	408.735	816.463	0	2.12	53.94	34413	34413	MS2	4/56	4	56	46985_1_00F_706_ORF_V6_half.raw
High	A	2	SLFPQPK	20666	Unambiguous	GT3-INCP	1	1	96067062		HCD	1	0	1	1			0.006	0.0764	2713	0.12	22	41	34	31	2740	0	32	100	957900	2	408.735	816.463	0	2.12	54.11	34524	34524	MS2	4/56	4	56	46985_1_00F_706_ORF_V6_half.raw
High	A	2	SLFPQPK	20666	Unambiguous	GT3-INCP	1	1	96067062		HCD	1	0	1	1	570900000		0.004	0.0418	2713	0.1	24	41	34	31	2740	0	22	100	1645000	2	408.735	816.463	0	2.19	52.76	33633	33633	MS2	4/56	4	56	46985_1_00F_706_ORF_V6_half.raw
High	A	2	SLFPQPK	20666	Unambiguous	GT3-INCP	1	1	96067062		HCD	1	0	1	1			0.005	0.0649	2713	0.12	21	41	34	31	2740	0	23	100	1214000	2	408.735	816.463	0	2.19	54.07	34496	34496	MS2	4/56	4	56	46985_1_00F_706_ORF_V6_half.raw
High	A	2	SLFPQPK	20666	Unambiguous	GT3-INCP	1	1	96067062		HCD	1	0	1	1	570900000		0.004	0.0286	2713	0.093	22	41	34	32	2740	0	3	54	9871000	2	408.735	816.463	0	2.27	53.48	34108	34108	MS2	4/56	4	56	46985_1_00F_706_ORF_V6_half.raw
High	A	2	SLFPQPK	20666	Unambiguous	GT3-INCP	1	1	96067062		HCD	1	0	1	1	570900000		0.004	0.0429	2713	0.092	22	41	34	32	2740	0	5	80	7017000	2	408.735	816.463	0	2.27	53.1	33856	33856	MS2	4/56	4	56	46985_1_00F_706_ORF_V6_half.raw
High	A	2	SLFPQPK	20666	Unambiguous	GT3-INCP	1	1	96067062		HCD	1	0	1	1	570900000		0.004	0.0263	2713	0.092	22	41	34	32	2740	0	2	89	11280000	2	408.735	816.463	0	2.27	53.39	34052	34052	MS2	4/56	4	56	46985_1_00F_706_ORF_V6_half.raw
High	A	2	SLFPQPK	20666	Unambiguous	GT3-INCP	1	1	96067062		HCD	1	0	1	1			0.004	0.0459	2713	0.12	20	41	34	31	2740	0	26	100	963200	2	408.735	816.463	0	2.27	53.98	34441	34441	MS2	4/56	4	56	46985_1_00F_706_ORF_V6_half.raw
High	A	2	SLFPQPK	20666	Unambiguous	GT3-INCP	1	1	96067062		HCD	1	0	1	1	570900000		0.004	0.0383	2713	0.094	24	41	34	32	2740	0	2	43	10020000	2	408.735	816.463	0	2.34	53.31	33996	33996	MS2	4/56	4	56	46985_1_00F_706_ORF_V6_half.raw
High	A	2	SLFPQPK	20666	Unambiguous	GT3-INCP	1	1	96067062		HCD	1	0	1	1	570900000		0.004	0.0543	2713	0.094	22	41	34	32	2740	0	3	52	10140000	2	408.735	816.463	0	2.34	53.35	34024	34024	MS2	4/56	4	56	46985_1_00F_706_ORF_V6_half.raw
High	A	2	SLFPQPK	20666	Unambiguous	GT3-INCP	1	1	96067062		HCD	1	0	1	1	570900000		0.005	0.061	2713	0.093	22	41	34	32	2740	0	4	67	8849000	2	408.735	816.463	0	2.34	53.19	33912	33912	MS2	4/56	4	56	46985_1_00F_706_ORF_V6_half.raw
High	A	2	SLFPQPK	20666	Unambiguous	GT3-INCP	1	1	96067062		HCD	1	0	1	1	570900000		0.008	0.0819	2713	0.097	22	41	34	31	2740	0	7	100	4064000	2	408.735	816.463	0	2.34	53.73	34275	34275	MS2	4/56	4	56	46985_1_00F_706_ORF_V6_half.raw
High	A	2	SLFPQPK	20666	Unambiguous	GT3-INCP	1	1	96067062		HCD	1	0	1	1	570900000		0.004	0.0396	2713	0.088	27	41	34	32	2740	0	3	40	10160000	2	408.735	816.463	0	2.34	53.24	33945	33945	MS2	4/56	4	56	46985_1_00F_706_ORF_V6_half.raw
High	A	2	SLFPQPK	20666	Unambiguous	GT3-INCP	1	1	96067062		HCD	1	0	1	1	570900000		0.004	0.0416	2713	0.093	27	41	34	32	2740	0	13	100	2792000	2	408.735	816.463	0	2.42	52.86	33694	33694	MS2	4/56	4	56	46985_1_00F_706_ORF_V6_half.raw
High	A	2	SLFPQPK	20666	Unambiguous	GT3-INCP	1	1	96067062		HCD	1	0	1	1	570900000		0.004	0.0562	2713	0.098	23	41	34	31	2740	0	13	100	2792000	2	408.735	816.463	0	2.42	52.85	33689	33689	MS2	4/56	4	56	46985_1_00F_706_ORF_V6_half.raw
High	A	2	SLFPQPK	20666	Unambiguous	GT3-INCP	1	1	96067062		HCD	1	0	1	1	570900000		0.004	0.0399	2713	0.095	22	41	34	32	2740	0	5	67	6030000	2	408.735	816.463	0	2.49	53.02	33800	33800	MS2	4/56	4	56	46985_1_00F_706_ORF_V6_half.raw
High	A	2	SLFPQPK	20666	Unambiguous	GT3-INCP	1	1	96067062		HCD	1	0	1	1	570900000		0.004	0.054	2713	0.098	21	41	34	31	2740	0	8	100	3680000	2	408.735	816.463	0	2.49	53.77	34303	34303	MS2	4/56	4	56	46985_1_00F_706_ORF_V6_half.raw
High	A	2	SLFPQPK	20666	Unambiguous	GT3-INCP	1	1	96067062		HCD	1	0	1	1	570900000		0.005	0.0615	2713	0.096	21	41	34	32	2740	0	9	100	3146000	2	408.735	816.463	0	2.49	52.89	33717	33717	MS2	4/56	4	56	46985_1_00F_706_ORF_V6_half.raw
High	A	2	SLFPQPK	20666	Unambiguous	GT3-INCP	1	1	96067062		HCD	1	0	1	1	570900000		0.004	0.0525	2713	0.1	23	41	34	31	2740	0	21	100	1933000	2	408.735	816.463	0	2.49	52.8	33661	33661	MS2	4/56	4	56	46985_1_00F_706_ORF_V6_half.raw
High	A	2	SLFPQPK	20666	Unambiguous	GT3-INCP	1	1	96067062		HCD	1	0	1	1	570900000		0.004	0.056	2906	0.1	22	41	34	32	2992	0	7	71	4933000	2	408.735	816.464	0	2.64	53.06	33828	33828	MS2	4/56	4	56	46985_1_00F_706_ORF_V6_half.raw
High	A	2	SLFPQPK	20666	Unambiguous	GT3-INCP	1	1	96067062		HCD	1	0	1	1	570900000		0.004	0.0415	2906	0.1	21	41	34	32	2992	0	7	90	5133000	2	408.735	816.464	0	2.64	52.97	33772	33772	MS2	4/56	4	56	46985_1_00F_706_ORF_V6_half.raw
High	A	2	QLHILDR	38456	Unambiguous	GT3-INCP	1	1	96067062		HCD	1	0	1	1	39610000		0.005	0.0687	799	0.98	19	36	29	17	996	0	66	30	268500	2	447.763	894.518	0	3	46.75	29652	29652	MS2	5/72	5	72	46985_1_00F_706_ORF_V6_half.raw
High	A	2	TLPLSVER	42662	Unambiguous	GT3-INCP	1	1	96067062		HCD	1	0	1	1			0.006	0.0762	2455	4.8	21	40	33	13	2064	0	85	100	115000	2	457.769	914.531	0	0.09	57.02	36453	36453	MS2	5/56	5	56	46985_1_00F_706_ORF_V6_half.raw
High	A	2	TLPLSVER	42662	Unambiguous	GT3-INCP	1	1	96067062		HCD	1	0	1	1	733800000		0.002	0.00783	2391	0.051	25	40	33	33	2017	0	9	97	3417000	2	457.769	914.532	0	1.23	54.86	35028	35028	MS2	7/56	7	56	46985_1_00F_706_ORF_V6_half.raw
High	A	2	TLPLSVER	42662	Unambiguous	GT3-INCP	1	1	96067062		HCD	1	0	1	1			0.004	0.0117	2383	1.3	20	40	33	19	2003	0	13	100	1143000	2	457.77	914.532	0	1.43	55.28	35307	35307	MS2	6/56	6	56	46985_1_00F_706_ORF_V6_half.raw
High	A	2	TLPLSVER	42662	Unambiguous	GT3-INCP	1	1	96067062		HCD	1	0	1	1			0.004	0.0408	2383	1.2	17	40	33	19	2003	0	23	100	1354000	2	457.77	914.532	0	1.43	55.2	35251	35251	MS2	6/56	6	56	46985_1_00F_706_ORF_V6_half.raw
High	A	2	TLPLSVER	42662	Unambiguous	GT3-INCP	1	1	96067062		HCD	1	0	1	1	733800000		0.001	0.00653	2383	0.012	33	40	33	39	2003	0	20	100	1798000	2	457.77	914.532	0	1.43	54.99	35111	35111	MS2	5/56	5	56	46985_1_00F_706_ORF_V6_half.raw
High	A	2	TLPLSVER	42662	Unambiguous	GT3-INCP	1	1	96067062		HCD	1	0	1	1	733800000		0.002	0.00785	2383	0.011	33	40	33	40	2003	0	7	85	5205000	2	457.77	914.532	0	1.43	54.82	35000	35000	MS2	5/56	5	56	46985_1_00F_706_ORF_V6_half.raw
High	A	2	TLPLSVER	42662	Unambiguous	GT3-INCP	1	1	96067062		HCD	1	0	1	1			0.004	0.04	2383	0.66	18	40	33	22	2003	0	22	100	651400	2	457.77	914.532	0	1.5	55.97	35760	35760	MS2	6/56	6	56	46985_1_00F_706_ORF_V6_half.raw
High	A	2	TLPLSVER	42662	Unambiguous	GT3-INCP	1	1	96067062		HCD	1	0	1	1			0.004	0.0448	2383	9.7	13	40	33	10	2003	0	74	100	129100	2	457.77	914.532	0	1.5	59.24	37933	37933	MS2	3/56	3	56	46985_1_00F_706_ORF_V6_half.raw
High	A	2	TLPLSVER	42662	Unambiguous	GT3-INCP	1	1	96067062		HCD	1	0	1	1			0.004	0.0138	2383	0.85	21	40	33	21	2003	0	23	100	479200	2	457.77	914.532	0	1.5	56.09	35838	35838	MS2	7/56	7	56	46985_1_00F_706_ORF_V6_half.raw
High	A	2	TLPLSVER	42662	Unambiguous	GT3-INCP	1	1	96067062		HCD	1	0	1	1			0.001	0.00437	2383	0.031	27	40	33	35	2003	0	28	100	601500	2	457.77	914.532	0	1.5	56	35782	35782	MS2	7/56	7	56	46985_1_00F_706_ORF_V6_half.raw
High	A	2	TLPLSVER	42662	Unambiguous	GT3-INCP	1	1	96067062		HCD	1	0	1	1			0.004	0.0236	2383	0.29	28	40	33	25	2003	0	22	100	651400	2	457.77	914.532	0	1.5	55.96	35754	35754	MS2	6/56	6	56	46985_1_00F_706_ORF_V6_half.raw
High	A	2	TLPLSVER	42662	Unambiguous	GT3-INCP	1	1	96067062		HCD	1	0	1	1	733800000		0.001	0.00348	2383	0.011	33	40	33	40	2003	0	4	65	6833000	2	457.77	914.532	0	1.5	54.78	34972	34972	MS2	5/56	5	56	46985_1_00F_706_ORF_V6_half.raw
High	A	2	TLPLSVER	42662	Unambiguous	GT3-INCP	1	1	96067062		HCD	1	0	1	1	733800000		0.002	0.00785	2383	0.011	33	40	33	39	2003	0	20	100	2267000	2	457.77	914.532	0	1.5	54.91	35055	35055	MS2	5/56	5	56	46985_1_00F_706_ORF_V6_half.raw
High	A	2	TLPLSVER	42662	Unambiguous	GT3-INCP	1	1	96067062		HCD	1	0	1	1	733800000		0.004	0.0471	2383	0.54	19	40	33	23	2003	0	24	100	1454000	2	457.77	914.532	0	1.56	55.08	35172	35172	MS2	6/56	6	56	46985_1_00F_706_ORF_V6_half.raw
High	A	2	TLPLSVER	42662	Unambiguous	GT3-INCP	1	1	96067062		HCD	1	0	1	1			0.004	0.0145	2383	0.34	22	40	33	25	2003	0	20	100	732000	2	457.77	914.532	0	1.56	55.41	35391	35391	MS2	7/56	7	56	46985_1_00F_706_ORF_V6_half.raw
High	A	2	TLPLSVER	42662	Unambiguous	GT3-INCP	1	1	96067062		HCD	1	0	1	1	733800000		0.001	0.0047	2383	0.18	22	40	33	28	2003	0	15	100	1218000	2	457.77	914.532	0	1.56	55.12	35195	35195	MS2	7/56	7	56	46985_1_00F_706_ORF_V6_half.raw
High	A	2	TLPLSVER	42662	Unambiguous	GT3-INCP	1	1	96067062		HCD	1	0	1	1	733800000		0.003	0.00914	2383	0.12	24	40	33	29	2003	0	24	100	1454000	2	457.77	914.532	0	1.56	55.07	35167	35167	MS2	7/56	7	56	46985_1_00F_706_ORF_V6_half.raw
High	A	2	TLPLSVER	42662	Unambiguous	GT3-INCP	1	1	96067062		HCD	1	0	1	1			0.004	0.0222	2383	6	13	40	33	12	2003	0	66	100	203400	2	457.77	914.532	0	1.63	57.8	36985	36985	MS2	3/56	3	56	46985_1_00F_706_ORF_V6_half.raw
High	A	2	TLPLSVER	42662	Unambiguous	GT3-INCP	1	1	96067062		HCD	1	0	1	1			0.005	0.0692	2383	2.6	23	40	33	16	2003	0	31	100	336200	2	457.77	914.532	0	1.63	56.68	36230	36230	MS2	7/56	7	56	46985_1_00F_706_ORF_V6_half.raw
High	A	2	TLPLSVER	42662	Unambiguous	GT3-INCP	1	1	96067062		HCD	1	0	1	1	733800000		0.001	0.00725	2383	0.011	33	40	33	40	2003	0	6	49	10420000	2	457.77	914.532	0	1.63	54.74	34944	34944	MS2	5/56	5	56	46985_1_00F_706_ORF_V6_half.raw
High	A	2	TLPLSVER	42662	Unambiguous	GT3-INCP	1	1	96067062		HCD	1	0	1	1			0.007	0.0781	2383	6.1	14	40	33	12	2003	0	64	100	237700	2	457.77	914.532	0	1.7	57.47	36761	36761	MS2	3/56	3	56	46985_1_00F_706_ORF_V6_half.raw
High	A	2	TLPLSVER	42662	Unambiguous	GT3-INCP	1	1	96067062		HCD	1	0	1	1			0.004	0.0255	2383	0.35	16	40	33	25	2003	0	24	100	518200	2	457.77	914.532	0	1.7	56.04	35810	35810	MS2	7/56	7	56	46985_1_00F_706_ORF_V6_half.raw
High	A	2	TLPLSVER	42662	Unambiguous	GT3-INCP	1	1	96067062		HCD	1	0	1	1			0.003	0.00875	2383	0.2	20	40	33	27	2003	0	34	100	510400	2	457.77	914.532	0	1.7	55.58	35502	35502	MS2	7/56	7	56	46985_1_00F_706_ORF_V6_half.raw
High	A	2	TLPLSVER	42662	Unambiguous	GT3-INCP	1	1	96067062		HCD	1	0	1	1	733800000		0.004	0.0113	2383	0.35	18	40	33	25	2003	0	20	100	1310000	2	457.77	914.532	0	1.7	55.16	35223	35223	MS2	7/56	7	56	46985_1_00F_706_ORF_V6_half.raw
High	A	2	TLPLSVER	42662	Unambiguous	GT3-INCP	1	1	96067062		HCD	1	0	1	1			0.001	0.00619	2383	0.039	27	40	33	34	2003	0	13	100	1053000	2	457.77	914.532	0	1.76	55.37	35363	35363	MS2	7/56	7	56	46985_1_00F_706_ORF_V6_half.raw
High	A	2	TLPLSVER	42662	Unambiguous	GT3-INCP	1	1	96067062		HCD	1	0	1	1			0.004	0.0407	2383	1.7	20	40	33	18	2003	0	24	100	730200	2	457.77	914.532	0	1.76	55.5	35447	35447	MS2	6/56	6	56	46985_1_00F_706_ORF_V6_half.raw
High	A	2	TLPLSVER	42662	Unambiguous	GT3-INCP	1	1	96067062		HCD	1	0	1	1			0.004	0.011	2383	0.16	27	40	33	28	2003	0	36	100	656200	2	457.77	914.532	0	1.76	55.45	35419	35419	MS2	4/56	4	56	46985_1_00F_706_ORF_V6_half.raw
High	A	2	TLPLSVER	42662	Unambiguous	GT3-INCP	1	1	96067062		HCD	1	0	1	1			0.001	0.00452	2383	0.039	24	40	33	34	2003	0	9	100	1215000	2	457.77	914.532	0	1.83	55.24	35279	35279	MS2	7/56	7	56	46985_1_00F_706_ORF_V6_half.raw
High	A	2	TLPLSVER	42662	Unambiguous	GT3-INCP	1	1	96067062		HCD	1	0	1	1			0.004	0.0293	2383	1.4	20	40	33	19	2003	0	33	100	599700	2	457.77	914.532	0	1.83	55.75	35614	35614	MS2	7/56	7	56	46985_1_00F_706_ORF_V6_half.raw
High	A	2	TLPLSVER	42662	Unambiguous	GT3-INCP	1	1	96067062		HCD	1	0	1	1	733800000		0.001	0.00495	2383	0.11	21	40	33	29	2003	0	18	100	1599000	2	457.77	914.532	0	1.83	55.03	35139	35139	MS2	7/56	7	56	46985_1_00F_706_ORF_V6_half.raw
High	A	2	TLPLSVER	42662	Unambiguous	GT3-INCP	1	1	96067062		HCD	1	0	1	1			0.004	0.0278	2383	4.5	13	40	33	13	2003	0	52	100	452600	2	457.77	914.532	0	1.9	56.25	35950	35950	MS2	3/56	3	56	46985_1_00F_706_ORF_V6_half.raw
High	A	2	TLPLSVER	42662	Unambiguous	GT3-INCP	1	1	96067062		HCD	1	0	1	1			0.004	0.0381	2383	4.4	14	40	33	14	2003	0	22	100	656800	2	457.77	914.532	0	1.9	55.66	35558	35558	MS2	3/56	3	56	46985_1_00F_706_ORF_V6_half.raw
High	A	2	TLPLSVER	42662	Unambiguous	GT3-INCP	1	1	96067062		HCD	1	0	1	1			0.004	0.0469	2383	5	17	40	33	13	2003	0	48	100	416900	2	457.77	914.532	0	1.9	56.21	35922	35922	MS2	3/56	3	56	46985_1_00F_706_ORF_V6_half.raw
High	A	2	TLPLSVER	42662	Unambiguous	GT3-INCP	1	1	96067062		HCD	1	0	1	1			0.004	0.0296	2383	1.9	20	40	33	17	2003	0	30	100	842800	2	457.77	914.532	0	1.9	55.83	35670	35670	MS2	6/56	6	56	46985_1_00F_706_ORF_V6_half.raw
High	A	2	TLPLSVER	42662	Unambiguous	GT3-INCP	1	1	96067062		HCD	1	0	1	1	733800000		0.004	0.0401	2383	0.011	33	40	33	40	2003	0	1	30	22820000	2	457.77	914.532	0	1.96	54.49	34777	34777	MS2	5/56	5	56	46985_1_00F_706_ORF_V6_half.raw
High	A	2	TLPLSVER	42662	Unambiguous	GT3-INCP	1	1	96067062		HCD	1	0	1	1	733800000		0.004	0.0526	2383	0.011	33	40	33	40	2003	0	2	41	12650000	2	457.77	914.532	0	1.96	54.45	34749	34749	MS2	5/56	5	56	46985_1_00F_706_ORF_V6_half.raw
High	A	2	TLPLSVER	42662	Unambiguous	GT3-INCP	1	1	96067062		HCD	1	0	1	1			0.004	0.0405	2383	9.6	13	40	33	10	2003	0	62	100	121500	2	457.77	914.532	0	1.96	59.15	37877	37877	MS2	3/56	3	56	46985_1_00F_706_ORF_V6_half.raw
High	A	2	TLPLSVER	42662	Unambiguous	GT3-INCP	1	1	96067062		HCD	1	0	1	1	733800000		0.004	0.0501	2383	0.011	33	40	33	40	2003	0	5	78	5197000	2	457.77	914.532	0	1.96	54.41	34721	34721	MS2	5/56	5	56	46985_1_00F_706_ORF_V6_half.raw
High	A	2	TLPLSVER	42662	Unambiguous	GT3-INCP	1	1	96067062		HCD	1	0	1	1			0.004	0.0267	2383	0.55	20	40	33	23	2003	0	26	100	701300	2	457.77	914.532	0	1.96	55.71	35586	35586	MS2	6/56	6	56	46985_1_00F_706_ORF_V6_half.raw
High	A	2	TLPLSVER	42662	Unambiguous	GT3-INCP	1	1	96067062		HCD	1	0	1	1	733800000		0.001	0.00765	2383	0.011	33	40	33	40	2003	0	1	21	26240000	2	457.77	914.532	0	2.03	54.62	34860	34860	MS2	5/56	5	56	46985_1_00F_706_ORF_V6_half.raw
High	A	2	TLPLSVER	42662	Unambiguous	GT3-INCP	1	1	96067062		HCD	1	0	1	1			0.004	0.0445	2383	4.7	14	40	33	13	2003	0	45	100	484100	2	457.77	914.532	0	2.03	56.3	35978	35978	MS2	3/56	3	56	46985_1_00F_706_ORF_V6_half.raw
High	A	2	TLPLSVER	42662	Unambiguous	GT3-INCP	1	1	96067062		HCD	1	0	1	1	733800000		0.001	0.00577	2383	0.011	33	40	33	39	2003	0	24	100	2257000	2	457.77	914.532	0	2.03	54.95	35083	35083	MS2	5/56	5	56	46985_1_00F_706_ORF_V6_half.raw
High	A	2	TLPLSVER	42662	Unambiguous	GT3-INCP	1	1	96067062		HCD	1	0	1	1	733800000		0.004	0.0179	2383	0.011	33	40	33	40	2003	0	1	24	24600000	2	457.77	914.533	0	2.1	54.53	34805	34805	MS2	5/56	5	56	46985_1_00F_706_ORF_V6_half.raw
High	A	2	TLPLSVER	42662	Unambiguous	GT3-INCP	1	1	96067062		HCD	1	0	1	1	733800000		0.004	0.0118	2383	0.011	33	40	33	40	2003	0	2	30	21360000	2	457.77	914.533	0	2.1	54.66	34888	34888	MS2	5/56	5	56	46985_1_00F_706_ORF_V6_half.raw
High	A	2	TLPLSVER	42662	Unambiguous	GT3-INCP	1	1	96067062		HCD	1	0	1	1			0.004	0.0446	2383	9.4	13	40	33	10	2003	0	54	100	64940	2	457.77	914.533	0	2.1	59.37	38017	38017	MS2	3/56	3	56	46985_1_00F_706_ORF_V6_half.raw
High	A	2	TLPLSVER	42662	Unambiguous	GT3-INCP	1	1	96067062		HCD	1	0	1	1			0.003	0.0102	2383	0.31	25	40	33	25	2003	0	17	100	561000	2	457.77	914.533	0	2.1	55.62	35530	35530	MS2	4/56	4	56	46985_1_00F_706_ORF_V6_half.raw
High	A	2	TLPLSVER	42662	Unambiguous	GT3-INCP	1	1	96067062		HCD	1	0	1	1			0.004	0.0229	2383	0.32	23	40	33	25	2003	0	23	100	827500	2	457.77	914.533	0	2.1	55.33	35335	35335	MS2	4/56	4	56	46985_1_00F_706_ORF_V6_half.raw
High	A	2	TLPLSVER	42662	Unambiguous	GT3-INCP	1	1	96067062		HCD	1	0	1	1			0.004	0.0233	2383	0.55	25	40	33	23	2003	0	28	100	628700	2	457.77	914.533	0	2.1	55.87	35698	35698	MS2	6/56	6	56	46985_1_00F_706_ORF_V6_half.raw
High	A	2	TLPLSVER	42662	Unambiguous	GT3-INCP	1	1	96067062		HCD	1	0	1	1			0.005	0.0737	2383	2.6	19	40	33	16	2003	0	37	100	541000	2	457.77	914.533	0	2.1	55.54	35474	35474	MS2	6/56	6	56	46985_1_00F_706_ORF_V6_half.raw
High	A	2	TLPLSVER	42662	Unambiguous	GT3-INCP	1	1	96067062		HCD	1	0	1	1	733800000		0.004	0.0244	2383	0.011	33	40	33	40	2003	0	11	100	2166000	2	457.77	914.533	0	2.1	54.37	34693	34693	MS2	5/56	5	56	46985_1_00F_706_ORF_V6_half.raw
High	A	2	TLPLSVER	42662	Unambiguous	GT3-INCP	1	1	96067062		HCD	1	0	1	1	733800000		0.001	0.0069	2383	0.011	33	40	33	40	2003	0	1	20	28750000	2	457.77	914.533	0	2.16	54.57	34832	34832	MS2	5/56	5	56	46985_1_00F_706_ORF_V6_half.raw
High	A	2	TLPLSVER	42662	Unambiguous	GT3-INCP	1	1	96067062		HCD	1	0	1	1	733800000		0.001	0.0052	2383	0.011	33	40	33	40	2003	0	5	37	12730000	2	457.77	914.533	0	2.23	54.7	34916	34916	MS2	5/56	5	56	46985_1_00F_706_ORF_V6_half.raw
High	A	2	TLPLSVER	42662	Unambiguous	GT3-INCP	1	1	96067062		HCD	1	0	1	1	733800000		0.004	0.0134	2383	0.037	22	40	33	34	2003	0	5	37	12730000	2	457.77	914.533	0	2.23	54.71	34920	34920	MS2	6/56	6	56	46985_1_00F_706_ORF_V6_half.raw
High	A	2	TLPLSVER	42662	Unambiguous	GT3-INCP	1	1	96067062		HCD	1	0	1	1			0.004	0.0176	2383	4.7	13	40	33	13	2003	0	43	100	214700	2	457.77	914.533	0	2.3	56.72	36258	36258	MS2	7/56	7	56	46985_1_00F_706_ORF_V6_half.raw
High	A	2	TLPLSVER	42662	Unambiguous	GT3-INCP	1	1	96067062		HCD	1	0	1	1	733800000		0.004	0.0142	2383	0.097	24	40	33	30	2003	0	31	100	757600	2	457.77	914.533	0	2.36	54.34	34673	34673	MS2	6/56	6	56	46985_1_00F_706_ORF_V6_half.raw
High	A	2	TLPLSVER	42662	Unambiguous	GT3-INCP	1	1	96067062		HCD	1	0	1	1	733800000		0.001	0.00364	2383	0.078	25	40	33	31	2003	0	31	100	757600	2	457.77	914.533	0	2.36	54.32	34665	34665	MS2	7/56	7	56	46985_1_00F_706_ORF_V6_half.raw
High	A	2	TLPLSVER	42662	Unambiguous	GT3-INCP	1	1	96067062		HCD	1	0	1	1			0.008	0.0798	2383	4.7	18	40	33	13	2003	0	24	100	446200	2	457.77	914.533	0	2.43	56.17	35894	35894	MS2	3/56	3	56	46985_1_00F_706_ORF_V6_half.raw
High	A	2	TLPLSVER	42662	Unambiguous	GT3-INCP	1	1	96067062		HCD	1	0	1	1			0.004	0.0291	2383	8.4	13	40	33	11	2003	0	57	100	115800	2	457.77	914.533	0	2.7	58.69	37571	37571	MS2	3/56	3	56	46985_1_00F_706_ORF_V6_half.raw
High	A	2	TLPLSVER	42662	Unambiguous	GT3-INCP	1	1	96067062		HCD	1	0	1	1	733800000		0.003	0.00846	2383	0.4	21	40	33	24	2003	0	60	100	233700	2	457.77	914.533	0	2.83	54.28	34637	34637	MS2	6/56	6	56	46985_1_00F_706_ORF_V6_half.raw
High	A	2	TLPLSVER	42662	Unambiguous	GT3-INCP	1	1	96067062		HCD	1	0	1	1			0.004	0.0431	2383	5.9	13	40	33	12	2003	0	62	100	326700	2	457.77	914.533	0	2.96	56.42	36062	36062	MS2	3/56	3	56	46985_1_00F_706_ORF_V6_half.raw
High	A	2	TLPLSVER	42662	Unambiguous	GT3-INCP	1	1	96067062		HCD	1	0	1	1			0.008	0.0801	2383	4.6	14	40	33	13	2003	0	60	100	206200	2	457.771	914.534	0	3.76	56.55	36146	36146	MS2	3/56	3	56	46985_1_00F_706_ORF_V6_half.raw
High	A	2	FPIILLSR	50237	Unambiguous	GT3-INCP	1	1	96067062		HCD	1	0	1	1	63810000		0.003	0.00961	845	0.65	21	35	28	18	752	0	49	100	315600	2	479.808	958.609	0	0.3	90.63	58656	58656	MS2	5/56	5	56	46985_1_00F_706_ORF_V6_half.raw
High	A	2	FPIILLSR	50237	Unambiguous	GT3-INCP	1	1	96067062		HCD	1	0	1	1	63810000		0.001	0.00381		0.77	21	35	28	17	752	0	66	100	152600	2	479.808	958.609	0	0.68	90.8	58767	58767	MS2	5/56	5	56	46985_1_00F_706_ORF_V6_half.raw
High	A	2	FPIILLSR	50237	Unambiguous	GT3-INCP	1	1	96067062		HCD	1	0	1	1	63810000		0.001	0.00491	845	0.26	25	35	28	22	752	0	71	100	172800	2	479.808	958.609	0	0.68	90.76	58739	58739	MS2	8/56	8	56	46985_1_00F_706_ORF_V6_half.raw
High	A	2	FPIILLSR	50237	Unambiguous	GT3-INCP	1	1	96067062		HCD	1	0	1	1	63810000		0.001	0.00395	845	0.25	23	35	28	22	752	0	61	100	240600	2	479.808	958.609	0	0.81	90.67	58684	58684	MS2	8/56	8	56	46985_1_00F_706_ORF_V6_half.raw
High	A	2	FPIILLSR	50237	Unambiguous	GT3-INCP	1	1	96067062		HCD	1	0	1	1	63810000		0.001	0.00181	845	0.12	25	35	28	25	752	0	52	100	289500	2	479.808	958.609	0	0.81	90.59	58628	58628	MS2	5/56	5	56	46985_1_00F_706_ORF_V6_half.raw
High	A	2	FPIILLSR	50237	Unambiguous	GT3-INCP	1	1	96067062		HCD	1	0	1	1	63810000		0.004	0.0113		1	18	35	28	16	752	0	67	100	170300	2	479.808	958.609	0	1	90.72	58711	58711	MS2	5/56	5	56	46985_1_00F_706_ORF_V6_half.raw
High	A	2	FPIILLSR	50237	Unambiguous	GT3-INCP	1	1	96067062		HCD	1	0	1	1			0.004	0.0477		2	13	35	28	13	752	0	86	100	51250	2	479.808	958.609	0	1.07	91.27	59075	59075	MS2	4/56	4	56	46985_1_00F_706_ORF_V6_half.raw
High	A	2	FPIILLSR	50237	Unambiguous	GT3-INCP	1	1	96067062		HCD	1	0	1	1			0.004	0.0292		0.065	22	35	28	28	752	0	82	100	86840	2	479.808	958.61	0	1.13	91.18	59019	59019	MS2	5/56	5	56	46985_1_00F_706_ORF_V6_half.raw
High	A	2	FPIILLSR	50237	Unambiguous	GT3-INCP	1	1	96067062		HCD	1	0	1	1	63810000		0.001	0.00318	821	0.027	20	35	28	31	733	0	37	100	697000	2	479.808	958.61	0	1.19	90.53	58584	58584	MS2	7/56	7	56	46985_1_00F_706_ORF_V6_half.raw
High	A	2	FPIILLSR	50237	Unambiguous	GT3-INCP	1	1	96067062		HCD	1	0	1	1	63810000		0.001	0.00424	821	0.12	22	35	28	25	733	0	37	100	697000	2	479.808	958.61	0	1.19	90.51	58572	58572	MS2	10/56	10	56	46985_1_00F_706_ORF_V6_half.raw
High	A	2	FPIILLSR	50237	Unambiguous	GT3-INCP	1	1	96067062		HCD	1	0	1	1	63810000		0.001	0.000768	821	0.0049	24	35	28	39	733	0	17	100	2078000	2	479.808	958.61	0	1.19	90.38	58488	58488	MS2	5/56	5	56	46985_1_00F_706_ORF_V6_half.raw
High	A	2	FPIILLSR	50237	Unambiguous	GT3-INCP	1	1	96067062		HCD	1	0	1	1	63810000		0.001	0.00383	811	0.07	23	35	28	27	697	0	44	100	455600	2	479.808	958.61	0	1.26	90.55	58600	58600	MS2	5/56	5	56	46985_1_00F_706_ORF_V6_half.raw
High	A	2	FPIILLSR	50237	Unambiguous	GT3-INCP	1	1	96067062		HCD	1	0	1	1	63810000		0.001	0.00332	811	0.067	27	35	28	27	697	0	71	100	132400	2	479.808	958.61	0	1.32	90.08	58293	58293	MS2	5/56	5	56	46985_1_00F_706_ORF_V6_half.raw
High	A	2	FPIILLSR	50237	Unambiguous	GT3-INCP	1	1	96067062		HCD	1	0	1	1	63810000		0.001	0.00193	811	0.0047	28	35	28	39	697	0	20	100	1445000	2	479.808	958.61	0	1.32	90.42	58516	58516	MS2	5/56	5	56	46985_1_00F_706_ORF_V6_half.raw
High	A	2	FPIILLSR	50237	Unambiguous	GT3-INCP	1	1	96067062		HCD	1	0	1	1			0.004	0.0172		0.89	21	35	28	16	697	0	75	100	104400	2	479.809	958.61	0	1.38	90.97	58879	58879	MS2	8/56	8	56	46985_1_00F_706_ORF_V6_half.raw
High	A	2	FPIILLSR	50237	Unambiguous	GT3-INCP	1	1	96067062		HCD	1	0	1	1	63810000		0.001	0.00174	811	0.039	27	35	28	29	697	0	33	100	636000	2	479.809	958.61	0	1.38	90.17	58349	58349	MS2	7/56	7	56	46985_1_00F_706_ORF_V6_half.raw
High	A	2	FPIILLSR	50237	Unambiguous	GT3-INCP	1	1	96067062		HCD	1	0	1	1	63810000		0.001	0.00284	811	0.026	27	35	28	31	697	0	16	100	1989000	2	479.809	958.61	0	1.38	90.33	58460	58460	MS2	4/56	4	56	46985_1_00F_706_ORF_V6_half.raw
High	A	2	FPIILLSR	50237	Unambiguous	GT3-INCP	1	1	96067062		HCD	1	0	1	1			0.005	0.0747		2	18	35	28	13	697	0	81	100	84460	2	479.809	958.61	0	1.45	91.1	58963	58963	MS2	7/56	7	56	46985_1_00F_706_ORF_V6_half.raw
High	A	2	FPIILLSR	50237	Unambiguous	GT3-INCP	1	1	96067062		HCD	1	0	1	1	63810000		0.001	0.00158	811	0.012	23	35	28	35	697	0	55	100	301100	2	479.809	958.61	0	1.45	90.15	58334	58334	MS2	6/56	6	56	46985_1_00F_706_ORF_V6_half.raw
High	A	2	FPIILLSR	50237	Unambiguous	GT3-INCP	1	1	96067062		HCD	1	0	1	1	63810000		0.001	0.00249	811	0.034	24	35	28	30	697	0	55	100	301100	2	479.809	958.61	0	1.45	90.12	58321	58321	MS2	5/56	5	56	46985_1_00F_706_ORF_V6_half.raw
High	A	2	FPIILLSR	50237	Unambiguous	GT3-INCP	1	1	96067062		HCD	1	0	1	1	63810000		0.001	0.00209	811	0.023	27	35	28	32	697	0	23	100	857200	2	479.809	958.61	0	1.45	90.46	58544	58544	MS2	7/56	7	56	46985_1_00F_706_ORF_V6_half.raw
High	A	2	FPIILLSR	50237	Unambiguous	GT3-INCP	1	1	96067062		HCD	1	0	1	1	63810000		0.001	0.00268	811	0.054	27	35	28	28	697	0	15	100	2247000	2	479.809	958.61	0	1.51	90.29	58433	58433	MS2	4/56	4	56	46985_1_00F_706_ORF_V6_half.raw
High	A	2	FPIILLSR	50237	Unambiguous	GT3-INCP	1	1	96067062		HCD	1	0	1	1	63810000		0.001	0.00146	811	0.025	27	35	28	31	697	0	21	100	1236000	2	479.809	958.61	0	1.77	90.21	58377	58377	MS2	10/56	10	56	46985_1_00F_706_ORF_V6_half.raw
High	A	2	FPIILLSR	50237	Unambiguous	GT3-INCP	1	1	96067062		HCD	1	0	1	1	63810000		0.001	0.00327	811	0.04	27	35	28	29	697	0	15	100	1865000	2	479.809	958.61	0	1.89	90.25	58405	58405	MS2	7/56	7	56	46985_1_00F_706_ORF_V6_half.raw
High	A	2	FPIILLSR	50237	Unambiguous	GT3-INCP	1	1	96067062		HCD	1	0	1	1			0.004	0.0316		0.49	18	35	28	19	790	0	85	100	52220	2	479.809	958.61	0	2.09	91.4	59158	59158	MS2	4/56	4	56	46985_1_00F_706_ORF_V6_half.raw
High	A	2	FPIILLSR	50237	Unambiguous	GT3-INCP	1	1	96067062		HCD	1	0	1	1	63810000		0.004	0.0172		0.44	21	35	28	20	790	0	79	100	88420	2	479.809	958.611	0	2.21	90.84	58795	58795	MS2	5/56	5	56	46985_1_00F_706_ORF_V6_half.raw
High	A	2	FPIILLSR	50237	Unambiguous	GT3-INCP	1	1	96067062		HCD	1	0	1	1	63810000		0.004	0.012		3.3	18	35	28	11	790	0	80	100	82040	2	479.809	958.611	0	2.21	90.93	58851	58851	MS2	4/56	4	56	46985_1_00F_706_ORF_V6_half.raw
High	A	2	FPIILLSR	50237	Unambiguous	GT3-INCP	1	1	96067062		HCD	1	0	1	1	63810000		0.001	0.00708		0.46	24	35	28	19	790	0	77	100	83710	2	479.809	958.611	0	2.4	90.88	58823	58823	MS2	4/56	4	56	46985_1_00F_706_ORF_V6_half.raw
High	A	2	TLPLSVERGR	61076	Unambiguous	GT3-INCP	1	1	96067062		HCD	1	0	1	1	117400000		0.003	0.0104	1219	0.36	24	38	31	23	1322	1	75	30	229900	3	376.557	1127.66	0	1.69	45.87	29073	29073	MS2	9/80	9	80	46985_1_00F_706_ORF_V6_half.raw
High	A	2	TLPLSVERGR	61076	Unambiguous	GT3-INCP	1	1	96067062		HCD	1	0	1	1	119000000		0.004	0.0389	1219	0.63	21	38	31	20	1322	1	35	30	825100	2	564.331	1127.66	0	2	46.37	29402	29402	MS2	7/80	7	80	46985_1_00F_706_ORF_V6_half.raw
High	A	2	TLPLSVERGR	61076	Unambiguous	GT3-INCP	1	1	96067062		HCD	1	0	1	1	117400000		0.004	0.0195	1219	0.21	19	38	31	25	1322	1	13	30	1646000	3	376.557	1127.66	0	2.01	46.24	29319	29319	MS2	12/80	12	80	46985_1_00F_706_ORF_V6_half.raw
High	A	2	TLPLSVERGR	61076	Unambiguous	GT3-INCP	1	1	96067062		HCD	1	0	1	1	119000000		0.004	0.0198	1219	0.19	25	38	31	26	1322	1	41	30	1259000	2	564.331	1127.66	0	2.11	45.94	29121	29121	MS2	7/80	7	80	46985_1_00F_706_ORF_V6_half.raw
High	A	2	ATENTCTmVSGR	67445	Unambiguous	GT3-INCP	1	1	96067062	M8(Oxidation)	HCD	1	0	1	1	6039000		0.004	0.0113		6.5	15	36	29	8	827	0		100	0	2	643.279	1285.55	0	-0.08	30.94	19191	19191	MS2	4/120	4	120	46985_1_00F_706_ORF_V6_half.raw
High	A	2	ATENTCTmVSGR	67445	Unambiguous	GT3-INCP	1	1	96067062	M8(Oxidation)	HCD	1	0	1	1	4151000		0	0.000425		4.8e-05	16	36	29	59	830	0	59	100	116500	2	643.28	1285.55	0	1.82	26.86	16496	16496	MS2	8/120	8	120	46985_1_00F_706_ORF_V6_half.raw
High	A	2	ATENTCTmVSGR	67445	Unambiguous	GT3-INCP	1	1	96067062	M8(Oxidation)	HCD	1	0	1	1	6039000		0	0.000144		1.7e-06	17	36	29	74	830	0	27	100	187400	2	643.28	1285.55	0	1.91	31.28	19414	19414	MS2	8/120	8	120	46985_1_00F_706_ORF_V6_half.raw
High	A	2	ATENTCTmVSGR	67445	Unambiguous	GT3-INCP	1	1	96067062	M8(Oxidation)	HCD	1	0	1	1	4151000		0	0.000307	878	0.0001	16	36	29	56	841	0	42	100	127500	2	643.281	1285.55	0	2.01	26.94	16552	16552	MS2	8/120	8	120	46985_1_00F_706_ORF_V6_half.raw
High	A	2	ATENTCTmVSGR	67445	Unambiguous	GT3-INCP	1	1	96067062	M8(Oxidation)	HCD	1	0	1	1	6039000		0	4.85e-05		3.8e-07	18	36	29	80	841	0	37	100	111900	2	643.281	1285.55	0	2.01	31.2	19358	19358	MS2	9/120	9	120	46985_1_00F_706_ORF_V6_half.raw
High	A	2	ATENTCTmVSGR	67445	Unambiguous	GT3-INCP	1	1	96067062	M8(Oxidation)	HCD	1	0	1	1	4151000		0.001	0.000657		0.0085	15	36	29	37	834	0	58	100	88530	2	643.281	1285.55	0	2.2	26.69	16385	16385	MS2	9/120	9	120	46985_1_00F_706_ORF_V6_half.raw
High	A	2	ATENTCTmVSGR	67445	Unambiguous	GT3-INCP	1	1	96067062	M8(Oxidation)	HCD	1	0	1	1	4151000		0	0.000453		0.00025	20	36	29	52	834	0	41	100	111400	2	643.281	1285.55	0	2.39	26.78	16440	16440	MS2	9/120	9	120	46985_1_00F_706_ORF_V6_half.raw
High	A	2	ATENTCTmVSGR	67445	Unambiguous	GT3-INCP	1	1	96067062	M8(Oxidation)	HCD	1	0	1	1	4151000		0	0.000428		0.0022	15	36	29	43	866	0	35	100	191800	2	643.281	1285.55	0	2.96	26.9	16524	16524	MS2	7/120	7	120	46985_1_00F_706_ORF_V6_half.raw
High	A	2	ATENTCTmVSGR	67445	Unambiguous	GT3-INCP	1	1	96067062	M8(Oxidation)	HCD	1	0	1	1	6039000		0	0.000349		8.7e-05	16	36	29	57	872	0	50	100	118900	2	643.281	1285.56	0	3.05	31.07	19275	19275	MS2	8/120	8	120	46985_1_00F_706_ORF_V6_half.raw
High	A	2	ATENTCTmVSGR	67445	Unambiguous	GT3-INCP	1	1	96067062	M8(Oxidation)	HCD	1	0	1	1	4151000		0.001	0.00358	884	0.047	15	36	29	30	883	0	46	100	114600	2	643.281	1285.56	0	3.24	26.75	16427	16427	MS2	9/120	9	120	46985_1_00F_706_ORF_V6_half.raw
High	A	2	ATENTCTmVSGR	67445	Unambiguous	GT3-INCP	1	1	96067062	M8(Oxidation)	HCD	1	0	1	1	4151000		0.004	0.0275		0.027	15	36	29	32	883	0	46	100	114600	2	643.281	1285.56	0	3.24	26.73	16412	16412	MS2	6/120	6	120	46985_1_00F_706_ORF_V6_half.raw
High	A	2	ATENTCTmVSGR	67445	Unambiguous	GT3-INCP	1	1	96067062	M8(Oxidation)	HCD	1	0	1	1	6039000		0.001	0.000822	884	0.0021	15	36	29	43	883	0	47	100	87980	2	643.281	1285.56	0	3.24	31.36	19469	19469	MS2	9/120	9	120	46985_1_00F_706_ORF_V6_half.raw
High	A	2	ATENTCTmVSGR	67445	Unambiguous	GT3-INCP	1	1	96067062	M8(Oxidation)	HCD	1	0	1	1	6039000		0.004	0.0555		3.7	16	36	29	11	892	0	85	100	66580	2	643.281	1285.56	0	3.43	31.45	19525	19525	MS2	9/120	9	120	46985_1_00F_706_ORF_V6_half.raw
High	A	2	ATENTCTmVSGR	67445	Unambiguous	GT3-INCP	1	1	96067062	M8(Oxidation)	HCD	1	0	1	1	6039000		0	8.66e-05		1.6e-06	17	36	29	75	893	0	32	100	179400	2	643.282	1285.56	0	3.72	31.15	19330	19330	MS2	9/120	9	120	46985_1_00F_706_ORF_V6_half.raw
High	A	2	ATENTCTmVSGR	67445	Unambiguous	GT3-INCP	1	1	96067062	M8(Oxidation)	HCD	1	0	1	1	6039000		0.001	0.00108		0.0019	15	36	29	44	893	0	40	100	127400	2	643.282	1285.56	0	3.81	31.34	19450	19450	MS2	10/120	10	120	46985_1_00F_706_ORF_V6_half.raw
High	A	2	ATENTCTmVSGR	67445	Unambiguous	GT3-INCP	1	1	96067062	M8(Oxidation)	HCD	1	0	1	1	6039000		0	0.00012		8.2e-07	17	36	29	77	893	0	40	100	127400	2	643.282	1285.56	0	3.81	31.32	19442	19442	MS2	9/120	9	120	46985_1_00F_706_ORF_V6_half.raw
High	A	2	ATENTCTmVSGR	67445	Unambiguous	GT3-INCP	1	1	96067062	M8(Oxidation)	HCD	1	0	1	1	6039000		0	2.72e-05		8.7e-07	17	36	29	77	893	0	60	100	80030	2	643.282	1285.56	0	4.1	31.11	19303	19303	MS2	9/120	9	120	46985_1_00F_706_ORF_V6_half.raw
High	A	2	ATENTCTmVSGR	67445	Unambiguous	GT3-INCP	1	1	96067062	M8(Oxidation)	HCD	1	0	1	1	4761000		0	0.000261		0.00073	15	36	29	48	892	0	83	100	83320	2	643.282	1285.56	0	4.29	28.43	17527	17527	MS2	7/120	7	120	46985_1_00F_706_ORF_V6_half.raw
High	A	2	ATENTCTmVSGR	67445	Unambiguous	GT3-INCP	1	1	96067062	M8(Oxidation)	HCD	1	0	1	1	6039000		0	3.86e-05		3.9e-07	18	36	29	81	892	0	38	100	170100	2	643.282	1285.56	0	4.57	31.24	19386	19386	MS2	9/120	9	120	46985_1_00F_706_ORF_V6_half.raw
High	A	2	ATENTCTmVSGR	67445	Unambiguous	GT3-INCP	1	1	96067062	M8(Oxidation)	HCD	1	0	1	1	6039000		0.001	0.0023	880	0.0099	15	36	29	37	892	0	59	100	53300	2	643.282	1285.56	0	5.05	31.03	19247	19247	MS2	7/120	7	120	46985_1_00F_706_ORF_V6_half.raw
High	A	2	ATENTcTMVSGR	67445	Unambiguous	GT3-INCP	1	1	96067062	C6(DeStreak)	HCD	1	0	1	1	4602000		0.001	0.0041		0.053	14	33	26	26	466	0		100	0	2	673.281	1345.55	0	-0.04	40.99	25824	25824	MS2	8/120	8	120	46985_1_00F_706_ORF_V6_half.raw
High	A	2	ATENTcTMVSGR	67445	Unambiguous	GT3-INCP	1	1	96067062	C6(DeStreak)	HCD	1	0	1	1	4602000		0.001	0.00126	406	0.0019	15	33	26	41	462	0	81	100	113700	2	673.282	1345.56	0	1.77	41.03	25852	25852	MS2	8/120	8	120	46985_1_00F_706_ORF_V6_half.raw
High	A	2	ATENTcTMVSGR	67445	Unambiguous	GT3-INCP	1	1	96067062	C6(DeStreak)	HCD	1	0	1	1	4602000		0.001	0.00409		0.026	14	34	27	30	530	0	72	100	84500	2	673.283	1345.56	0	2.86	41.24	25992	25992	MS2	6/120	6	120	46985_1_00F_706_ORF_V6_half.raw
High	A	2	ATENTcTMVSGR	67445	Unambiguous	GT3-INCP	1	1	96067062	C6(DeStreak)	HCD	1	0	1	1	4602000		0	0.000402	436	0.00071	15	34	27	46	533	0	41	100	240200	2	673.283	1345.56	0	3.04	41.12	25908	25908	MS2	7/120	7	120	46985_1_00F_706_ORF_V6_half.raw
High	A	2	ATENTcTMVSGR	67445	Unambiguous	GT3-INCP	1	1	96067062	C6(DeStreak)	HCD	1	0	1	1	4602000		0	0.000365	436	0.00057	16	34	27	47	533	0	68	100	153000	2	673.283	1345.56	0	3.04	41.08	25880	25880	MS2	7/120	7	120	46985_1_00F_706_ORF_V6_half.raw
High	A	2	ATENTcTMVSGR	67445	Unambiguous	GT3-INCP	1	1	96067062	C6(DeStreak)	HCD	1	0	1	1	4602000		0.003	0.00975		3.6	13	34	27	9	601	0	77	100	89410	2	673.284	1345.56	0	5.22	41.29	26020	26020	MS2	8/120	8	120	46985_1_00F_706_ORF_V6_half.raw
High	A	2	ATENTcTMVSGR	67445	Unambiguous	GT3-INCP	1	1	96067062	C6(DeStreak)	HCD	1	0	1	1	4602000		0.001	0.00135		0.00084	15	34	27	46	601	0	36	100	104200	2	673.284	1345.56	0	5.22	41.16	25936	25936	MS2	7/120	7	120	46985_1_00F_706_ORF_V6_half.raw
High	A	2	ATENTcTMVSGR	67445	Unambiguous	GT3-INCP	1	1	96067062	C6(DeStreak)	HCD	1	0	1	1	4602000		0.004	0.0154		0.18	14	34	27	22	601	0	91	100	39080	2	673.285	1345.56	0	6.49	40.95	25796	25796	MS2	7/120	7	120	46985_1_00F_706_ORF_V6_half.raw
High	A	2	ATENTcTmVSGR	67445	Unambiguous	GT3-INCP	1	1	96067062	C6(DeStreak); M8(Oxidation)	HCD	1	0	1	1	1491000		0.004	0.0132		0.16	14	31	24	20	290	0	28	100	41900	2	681.278	1361.55	0	-1.24	33.35	20777	20777	MS2	5/120	5	120	46985_1_00F_706_ORF_V6_half.raw
High	A	2	ATENTcTmVSGR	67445	Unambiguous	GT3-INCP	1	1	96067062	C6(DeStreak); M8(Oxidation)	HCD	1	0	1	1			0.001	0.000456		7.2e-05	16	31	24	53	290	0	13	100	96390	2	681.278	1361.55	0	-0.97	32.04	19915	19915	MS2	8/120	8	120	46985_1_00F_706_ORF_V6_half.raw
High	A	2	ATENTcTmVSGR	67445	Unambiguous	GT3-INCP	1	1	96067062	C6(DeStreak); M8(Oxidation)	HCD	1	0	1	1			0.001	0.0035		0.5	13	31	24	15	288	0	53	100	31940	2	681.278	1361.55	0	-0.7	33.69	21000	21000	MS2	5/120	5	120	46985_1_00F_706_ORF_V6_half.raw
High	A	2	ATENTcTmVSGR	67445	Unambiguous	GT3-INCP	1	1	96067062	C6(DeStreak); M8(Oxidation)	HCD	1	0	1	1			0.004	0.0366		0.41	13	31	24	16	298	0	0	100	57920	2	681.278	1361.55	0	-0.25	34.96	21838	21838	MS2	7/120	7	120	46985_1_00F_706_ORF_V6_half.raw
High	A	2	ATENTcTmVSGR	67445	Unambiguous	GT3-INCP	1	1	96067062	C6(DeStreak); M8(Oxidation)	HCD	1	0	1	1			0.001	0.00416		0.09	14	31	24	22	300	0		100	0	2	681.278	1361.55	0	-0.07	34.49	21531	21531	MS2	5/120	5	120	46985_1_00F_706_ORF_V6_half.raw
High	A	2	ATENTcTmVSGR	67445	Unambiguous	GT3-INCP	1	1	96067062	C6(DeStreak); M8(Oxidation)	HCD	1	0	1	1			0.004	0.0137	372	0.066	14	31	24	24	300	0		100	0	2	681.278	1361.55	0	-0.07	34.79	21726	21726	MS2	6/120	6	120	46985_1_00F_706_ORF_V6_half.raw
High	A	2	ATENTcTmVSGR	67445	Unambiguous	GT3-INCP	1	1	96067062	C6(DeStreak); M8(Oxidation)	HCD	1	0	1	1			0.001	0.000531		0.0001	16	31	24	52	300	0		100	0	2	681.278	1361.55	0	-0.07	32.47	20194	20194	MS2	8/120	8	120	46985_1_00F_706_ORF_V6_half.raw
High	A	2	ATENTcTmVSGR	67445	Unambiguous	GT3-INCP	1	1	96067062	C6(DeStreak); M8(Oxidation)	HCD	1	0	1	1			0.004	0.0124		0.29	14	31	24	17	300	0		100	0	2	681.278	1361.55	0	-0.07	33.9	21140	21140	MS2	8/120	8	120	46985_1_00F_706_ORF_V6_half.raw
High	A	2	ATENTcTmVSGR	67445	Unambiguous	GT3-INCP	1	1	96067062	C6(DeStreak); M8(Oxidation)	HCD	1	0	1	1			0.001	0.000556	372	0.00027	15	31	24	47	300	0		100	0	2	681.278	1361.55	0	-0.07	34.91	21810	21810	MS2	8/120	8	120	46985_1_00F_706_ORF_V6_half.raw
High	A	2	ATENTcTmVSGR	67445	Unambiguous	GT3-INCP	1	1	96067062	C6(DeStreak); M8(Oxidation)	HCD	1	0	1	1			0	7.62e-05		1.5e-05	16	31	24	60	302	0	35	100	97820	2	681.279	1361.55	0	0.2	32.08	19943	19943	MS2	10/120	10	120	46985_1_00F_706_ORF_V6_half.raw
High	A	2	ATENTcTmVSGR	67445	Unambiguous	GT3-INCP	1	1	96067062	C6(DeStreak); M8(Oxidation)	HCD	1	0	1	1			0.001	0.000888		0.0075	15	31	24	33	302	0	36	100	33420	2	681.279	1361.55	0	0.38	33.73	21028	21028	MS2	6/120	6	120	46985_1_00F_706_ORF_V6_half.raw
High	A	2	ATENTcTmVSGR	67445	Unambiguous	GT3-INCP	1	1	96067062	C6(DeStreak); M8(Oxidation)	HCD	1	0	1	1			0.001	0.000956		0.0036	15	31	24	36	302	0	46	100	78710	2	681.279	1361.55	0	0.38	32.97	20528	20528	MS2	7/120	7	120	46985_1_00F_706_ORF_V6_half.raw
High	A	2	ATENTcTmVSGR	67445	Unambiguous	GT3-INCP	1	1	96067062	C6(DeStreak); M8(Oxidation)	HCD	1	0	1	1			0	0.000323		7.6e-05	16	31	24	53	302	0	32	100	71870	2	681.279	1361.55	0	0.47	32.21	20027	20027	MS2	8/120	8	120	46985_1_00F_706_ORF_V6_half.raw
High	A	2	ATENTcTmVSGR	67445	Unambiguous	GT3-INCP	1	1	96067062	C6(DeStreak); M8(Oxidation)	HCD	1	0	1	1	1491000		0.001	0.000947		0.051	14	31	24	25	302	0	62	100	89340	2	681.279	1361.55	0	0.56	33.18	20667	20667	MS2	6/120	6	120	46985_1_00F_706_ORF_V6_half.raw
High	A	2	ATENTcTmVSGR	67445	Unambiguous	GT3-INCP	1	1	96067062	C6(DeStreak); M8(Oxidation)	HCD	1	0	1	1			0.001	0.000532		0.00029	18	31	24	47	302	0	57	100	40210	2	681.279	1361.55	0	0.56	33.56	20916	20916	MS2	8/120	8	120	46985_1_00F_706_ORF_V6_half.raw
High	A	2	ATENTcTmVSGR	67445	Unambiguous	GT3-INCP	1	1	96067062	C6(DeStreak); M8(Oxidation)	HCD	1	0	1	1			0.001	0.000759		0.00092	15	31	24	42	302	0	33	100	71800	2	681.279	1361.55	0	0.65	32.17	19999	19999	MS2	8/120	8	120	46985_1_00F_706_ORF_V6_half.raw
High	A	2	ATENTcTmVSGR	67445	Unambiguous	GT3-INCP	1	1	96067062	C6(DeStreak); M8(Oxidation)	HCD	1	0	1	1			0.006	0.075		8.2	13	31	24	3	302	0	66	100	40340	2	681.279	1361.55	0	0.74	35.41	22144	22144	MS2	5/120	5	120	46985_1_00F_706_ORF_V6_half.raw
High	A	2	ATENTcTmVSGR	67445	Unambiguous	GT3-INCP	1	1	96067062	C6(DeStreak); M8(Oxidation)	HCD	1	0	1	1			0	0.000186		0.00016	16	31	24	50	302	0	15	100	128300	2	681.279	1361.55	0	0.91	32.13	19971	19971	MS2	7/120	7	120	46985_1_00F_706_ORF_V6_half.raw
High	A	2	ATENTcTmVSGR	67445	Unambiguous	GT3-INCP	1	1	96067062	C6(DeStreak); M8(Oxidation)	HCD	1	0	1	1	132900000		0	0.000171		0.00017	16	31	24	50	302	0	32	100	192400	2	681.279	1361.55	0	0.91	31.74	19720	19720	MS2	9/120	9	120	46985_1_00F_706_ORF_V6_half.raw
High	A	2	ATENTcTmVSGR	67445	Unambiguous	GT3-INCP	1	1	96067062	C6(DeStreak); M8(Oxidation)	HCD	1	0	1	1	132900000		0	0.000409		0.003	15	31	24	37	302	0	21	100	182000	2	681.279	1361.55	0	1	31.91	19832	19832	MS2	7/120	7	120	46985_1_00F_706_ORF_V6_half.raw
High	A	2	ATENTcTmVSGR	67445	Unambiguous	GT3-INCP	1	1	96067062	C6(DeStreak); M8(Oxidation)	HCD	1	0	1	1	132900000		0.001	0.000651	372	0.0032	15	31	24	37	302	0	29	100	328300	2	681.279	1361.55	0	1.09	31.83	19776	19776	MS2	7/120	7	120	46985_1_00F_706_ORF_V6_half.raw
High	A	2	ATENTcTmVSGR	67445	Unambiguous	GT3-INCP	1	1	96067062	C6(DeStreak); M8(Oxidation)	HCD	1	0	1	1			0	0.000174		0.0007	15	31	24	43	302	0	53	100	75090	2	681.279	1361.55	0	1.36	32.85	20445	20445	MS2	8/120	8	120	46985_1_00F_706_ORF_V6_half.raw
High	A	2	ATENTcTmVSGR	67445	Unambiguous	GT3-INCP	1	1	96067062	C6(DeStreak); M8(Oxidation)	HCD	1	0	1	1	1491000		0.003	0.00937		0.023	14	31	24	28	304	0	66	100	88930	2	681.279	1361.55	0	1.45	33.48	20860	20860	MS2	7/120	7	120	46985_1_00F_706_ORF_V6_half.raw
High	A	2	ATENTcTmVSGR	67445	Unambiguous	GT3-INCP	1	1	96067062	C6(DeStreak); M8(Oxidation)	HCD	1	0	1	1			0.001	0.000828		0.0094	15	31	24	32	304	0	34	100	125900	2	681.279	1361.55	0	1.45	32.59	20278	20278	MS2	6/120	6	120	46985_1_00F_706_ORF_V6_half.raw
High	A	2	ATENTcTmVSGR	67445	Unambiguous	GT3-INCP	1	1	96067062	C6(DeStreak); M8(Oxidation)	HCD	1	0	1	1			0	0.000315		0.00018	16	31	24	49	304	0	41	100	176200	2	681.279	1361.55	0	1.54	31.96	19860	19860	MS2	7/120	7	120	46985_1_00F_706_ORF_V6_half.raw
High	A	2	ATENTcTmVSGR	67445	Unambiguous	GT3-INCP	1	1	96067062	C6(DeStreak); M8(Oxidation)	HCD	1	0	1	1	132900000		0	0.000408	380	5.2e-05	16	31	24	55	304	0	22	100	243600	2	681.279	1361.55	0	1.54	31.66	19664	19664	MS2	9/120	9	120	46985_1_00F_706_ORF_V6_half.raw
High	A	2	ATENTcTmVSGR	67445	Unambiguous	GT3-INCP	1	1	96067062	C6(DeStreak); M8(Oxidation)	HCD	1	0	1	1	132900000		0.001	0.000838		0.015	14	31	24	30	299	0	55	100	112100	2	681.279	1361.55	0	1.63	31.81	19762	19762	MS2	10/120	10	120	46985_1_00F_706_ORF_V6_half.raw
High	A	2	ATENTcTmVSGR	67445	Unambiguous	GT3-INCP	1	1	96067062	C6(DeStreak); M8(Oxidation)	HCD	1	0	1	1	132900000		0	7.25e-05		9.2e-05	16	31	24	52	299	0	55	100	112100	2	681.279	1361.55	0	1.63	31.79	19748	19748	MS2	9/120	9	120	46985_1_00F_706_ORF_V6_half.raw
High	A	2	ATENTcTmVSGR	67445	Unambiguous	GT3-INCP	1	1	96067062	C6(DeStreak); M8(Oxidation)	HCD	1	0	1	1	1491000		0	0.00035		0.0026	15	31	24	38	304	0	72	100	57780	2	681.28	1361.55	0	1.81	33.23	20695	20695	MS2	9/120	9	120	46985_1_00F_706_ORF_V6_half.raw
High	A	2	ATENTcTmVSGR	67445	Unambiguous	GT3-INCP	1	1	96067062	C6(DeStreak); M8(Oxidation)	HCD	1	0	1	1	132900000		0	0.000201		3.6e-05	16	31	24	56	306	0	0	100	304100	2	681.28	1361.55	0	1.9	31	19229	19229	MS2	9/120	9	120	46985_1_00F_706_ORF_V6_half.raw
High	A	2	ATENTcTmVSGR	67445	Unambiguous	GT3-INCP	1	1	96067062	C6(DeStreak); M8(Oxidation)	HCD	1	0	1	1			0	0.000444		0.00015	16	31	24	50	306	0	45	100	63790	2	681.28	1361.55	0	1.9	32.72	20361	20361	MS2	7/120	7	120	46985_1_00F_706_ORF_V6_half.raw
High	A	2	ATENTcTmVSGR	67445	Unambiguous	GT3-INCP	1	1	96067062	C6(DeStreak); M8(Oxidation)	HCD	1	0	1	1	132900000		0	1.83e-05		4.2e-08	18	31	24	86	306	0	0	100	304100	2	681.28	1361.55	0	1.9	30.98	19218	19218	MS2	9/120	9	120	46985_1_00F_706_ORF_V6_half.raw
High	A	2	ATENTcTmVSGR	67445	Unambiguous	GT3-INCP	1	1	96067062	C6(DeStreak); M8(Oxidation)	HCD	1	0	1	1	132900000		0	0.000115		0.00014	16	31	24	50	306	0	43	100	99700	2	681.28	1361.55	0	1.9	31.87	19804	19804	MS2	10/120	10	120	46985_1_00F_706_ORF_V6_half.raw
High	A	2	ATENTcTmVSGR	67445	Unambiguous	GT3-INCP	1	1	96067062	C6(DeStreak); M8(Oxidation)	HCD	1	0	1	1	1491000		0.001	0.000598	385	0.0047	15	31	24	35	311	0	0	100	71470	2	681.28	1361.55	0	1.99	33.44	20833	20833	MS2	6/120	6	120	46985_1_00F_706_ORF_V6_half.raw
High	A	2	ATENTcTmVSGR	67445	Unambiguous	GT3-INCP	1	1	96067062	C6(DeStreak); M8(Oxidation)	HCD	1	0	1	1	1491000		0.001	0.00204		0.04	14	31	24	26	311	0	22	100	84860	2	681.28	1361.55	0	1.99	33.27	20722	20722	MS2	7/120	7	120	46985_1_00F_706_ORF_V6_half.raw
High	A	2	ATENTcTmVSGR	67445	Unambiguous	GT3-INCP	1	1	96067062	C6(DeStreak); M8(Oxidation)	HCD	1	0	1	1			0.001	0.000781		0.006	15	31	24	34	311	0	32	100	121300	2	681.28	1361.55	0	1.99	32.55	20250	20250	MS2	6/120	6	120	46985_1_00F_706_ORF_V6_half.raw
High	A	2	ATENTcTmVSGR	67445	Unambiguous	GT3-INCP	1	1	96067062	C6(DeStreak); M8(Oxidation)	HCD	1	0	1	1			0.003	0.00989		0.1	14	31	24	22	311	0	45	100	44610	2	681.28	1361.55	0	2.08	33.78	21056	21056	MS2	8/120	8	120	46985_1_00F_706_ORF_V6_half.raw
High	A	2	ATENTcTmVSGR	67445	Unambiguous	GT3-INCP	1	1	96067062	C6(DeStreak); M8(Oxidation)	HCD	1	0	1	1			0.001	0.00141		0.0029	15	31	24	37	309	0	41	100	68750	2	681.28	1361.55	0	2.17	32.27	20068	20068	MS2	6/120	6	120	46985_1_00F_706_ORF_V6_half.raw
High	A	2	ATENTcTmVSGR	67445	Unambiguous	GT3-INCP	1	1	96067062	C6(DeStreak); M8(Oxidation)	HCD	1	0	1	1			0	0.000368		0.0027	15	31	24	38	309	0	41	100	68750	2	681.28	1361.55	0	2.17	32.25	20055	20055	MS2	9/120	9	120	46985_1_00F_706_ORF_V6_half.raw
High	A	2	ATENTcTmVSGR	67445	Unambiguous	GT3-INCP	1	1	96067062	C6(DeStreak); M8(Oxidation)	HCD	1	0	1	1	132900000		0	6.99e-05		2.6e-06	17	31	24	68	309	0	18	100	158000	2	681.28	1361.55	0	2.26	30.94	19190	19190	MS2	9/120	9	120	46985_1_00F_706_ORF_V6_half.raw
High	A	2	ATENTcTmVSGR	67445	Unambiguous	GT3-INCP	1	1	96067062	C6(DeStreak); M8(Oxidation)	HCD	1	0	1	1	132900000		0	1.86e-05		4.4e-08	18	31	24	85	309	0	6	100	768900	2	681.28	1361.55	0	2.26	31.53	19580	19580	MS2	9/120	9	120	46985_1_00F_706_ORF_V6_half.raw
High	A	2	ATENTcTmVSGR	67445	Unambiguous	GT3-INCP	1	1	96067062	C6(DeStreak); M8(Oxidation)	HCD	1	0	1	1	132900000		0	1.17e-05		3.7e-08	18	31	24	86	309	0	0	100	3810000	2	681.28	1361.55	0	2.26	31.28	19413	19413	MS2	9/120	9	120	46985_1_00F_706_ORF_V6_half.raw
High	A	2	ATENTcTmVSGR	67445	Unambiguous	GT3-INCP	1	1	96067062	C6(DeStreak); M8(Oxidation)	HCD	1	0	1	1	132900000		0	1.19e-05		3.7e-08	18	31	24	86	309	0	0	100	2670000	2	681.28	1361.55	0	2.26	31.15	19329	19329	MS2	9/120	9	120	46985_1_00F_706_ORF_V6_half.raw
High	A	2	ATENTcTmVSGR	67445	Unambiguous	GT3-INCP	1	1	96067062	C6(DeStreak); M8(Oxidation)	HCD	1	0	1	1	132900000		0	1.85e-05		3.9e-08	18	31	24	86	309	0	1	100	1795000	2	681.28	1361.55	0	2.35	31.4	19496	19496	MS2	9/120	9	120	46985_1_00F_706_ORF_V6_half.raw
High	A	2	ATENTcTmVSGR	67445	Unambiguous	GT3-INCP	1	1	96067062	C6(DeStreak); M8(Oxidation)	HCD	1	0	1	1	132900000		0	1.28e-05		3.7e-08	18	31	24	86	309	0	0	100	2299000	2	681.28	1361.55	0	2.35	31.11	19302	19302	MS2	9/120	9	120	46985_1_00F_706_ORF_V6_half.raw
High	A	2	ATENTcTmVSGR	67445	Unambiguous	GT3-INCP	1	1	96067062	C6(DeStreak); M8(Oxidation)	HCD	1	0	1	1	132900000		0	2.18e-05		3.7e-08	18	31	24	86	312	0	0	100	3447000	2	681.28	1361.55	0	2.44	31.24	19385	19385	MS2	9/120	9	120	46985_1_00F_706_ORF_V6_half.raw
High	A	2	ATENTcTmVSGR	67445	Unambiguous	GT3-INCP	1	1	96067062	C6(DeStreak); M8(Oxidation)	HCD	1	0	1	1	132900000		0	4.02e-05		3.7e-08	18	31	24	86	312	0	2	100	2088000	2	681.28	1361.55	0	2.44	31.19	19357	19357	MS2	9/120	9	120	46985_1_00F_706_ORF_V6_half.raw
High	A	2	ATENTcTmVSGR	67445	Unambiguous	GT3-INCP	1	1	96067062	C6(DeStreak); M8(Oxidation)	HCD	1	0	1	1			0.001	0.000684		0.0096	15	31	24	32	312	0	37	100	84750	2	681.28	1361.55	0	2.53	32.89	20473	20473	MS2	8/120	8	120	46985_1_00F_706_ORF_V6_half.raw
High	A	2	ATENTcTmVSGR	67445	Unambiguous	GT3-INCP	1	1	96067062	C6(DeStreak); M8(Oxidation)	HCD	1	0	1	1	132900000		0	0.000323		0.00016	16	31	24	50	312	0	5	100	440800	2	681.28	1361.55	0	2.53	31.7	19692	19692	MS2	8/120	8	120	46985_1_00F_706_ORF_V6_half.raw
High	A	2	ATENTcTmVSGR	67445	Unambiguous	GT3-INCP	1	1	96067062	C6(DeStreak); M8(Oxidation)	HCD	1	0	1	1	132900000		0	8.71e-05		1.9e-05	16	31	24	59	312	0	2	100	2121000	2	681.28	1361.55	0	2.53	31.38	19476	19476	MS2	9/120	9	120	46985_1_00F_706_ORF_V6_half.raw
High	A	2	ATENTcTmVSGR	67445	Unambiguous	GT3-INCP	1	1	96067062	C6(DeStreak); M8(Oxidation)	HCD	1	0	1	1	132900000		0	8.35e-05		3.4e-06	17	31	24	67	312	0	13	100	450200	2	681.28	1361.55	0	2.53	31.62	19636	19636	MS2	8/120	8	120	46985_1_00F_706_ORF_V6_half.raw
High	A	2	ATENTcTmVSGR	67445	Unambiguous	GT3-INCP	1	1	96067062	C6(DeStreak); M8(Oxidation)	HCD	1	0	1	1	132900000		0	4.24e-05	391	4.1e-08	18	31	24	86	312	0	3	100	739300	2	681.28	1361.55	0	2.53	31.49	19552	19552	MS2	9/120	9	120	46985_1_00F_706_ORF_V6_half.raw
High	A	2	ATENTcTmVSGR	67445	Unambiguous	GT3-INCP	1	1	96067062	C6(DeStreak); M8(Oxidation)	HCD	1	0	1	1	132900000		0	1.38e-05	391	1.7e-08	18	31	24	90	312	0	2	100	2121000	2	681.28	1361.55	0	2.53	31.36	19468	19468	MS2	10/120	10	120	46985_1_00F_706_ORF_V6_half.raw
High	A	2	ATENTcTmVSGR	67445	Unambiguous	GT3-INCP	1	1	96067062	C6(DeStreak); M8(Oxidation)	HCD	1	0	1	1	132900000		0	1.22e-05		3.7e-08	18	31	24	86	312	0	2	100	2861000	2	681.28	1361.55	0	2.53	31.32	19441	19441	MS2	9/120	9	120	46985_1_00F_706_ORF_V6_half.raw
High	A	2	ATENTcTmVSGR	67445	Unambiguous	GT3-INCP	1	1	96067062	C6(DeStreak); M8(Oxidation)	HCD	1	0	1	1			0	0.000207		0.00014	16	31	24	51	312	0	15	100	75870	2	681.28	1361.55	0	2.62	32.42	20166	20166	MS2	7/120	7	120	46985_1_00F_706_ORF_V6_half.raw
High	A	2	ATENTcTmVSGR	67445	Unambiguous	GT3-INCP	1	1	96067062	C6(DeStreak); M8(Oxidation)	HCD	1	0	1	1			0.001	0.000893		0.002	15	31	24	39	312	0	20	100	167600	2	681.28	1361.55	0	2.62	32	19888	19888	MS2	6/120	6	120	46985_1_00F_706_ORF_V6_half.raw
High	A	2	ATENTcTmVSGR	67445	Unambiguous	GT3-INCP	1	1	96067062	C6(DeStreak); M8(Oxidation)	HCD	1	0	1	1	1491000		0.001	0.000644		0.0035	15	31	24	36	312	0	36	100	63320	2	681.28	1361.55	0	2.71	33.39	20805	20805	MS2	9/120	9	120	46985_1_00F_706_ORF_V6_half.raw
High	A	2	ATENTcTmVSGR	67445	Unambiguous	GT3-INCP	1	1	96067062	C6(DeStreak); M8(Oxidation)	HCD	1	0	1	1	132900000		0	5.31e-05	389	3.9e-08	18	31	24	86	312	0	0	100	1195000	2	681.28	1361.55	0	2.71	31.45	19524	19524	MS2	9/120	9	120	46985_1_00F_706_ORF_V6_half.raw
High	A	2	ATENTcTmVSGR	67445	Unambiguous	GT3-INCP	1	1	96067062	C6(DeStreak); M8(Oxidation)	HCD	1	0	1	1			0.001	0.000671		0.0013	15	31	24	41	312	0	52	100	84790	2	681.28	1361.55	0	2.8	32.76	20389	20389	MS2	7/120	7	120	46985_1_00F_706_ORF_V6_half.raw
High	A	2	ATENTcTmVSGR	67445	Unambiguous	GT3-INCP	1	1	96067062	C6(DeStreak); M8(Oxidation)	HCD	1	0	1	1	132900000		0	7.94e-05		8.1e-07	17	31	24	73	312	0	2	100	1003000	2	681.28	1361.55	0	2.8	31.07	19274	19274	MS2	8/120	8	120	46985_1_00F_706_ORF_V6_half.raw
High	A	2	ATENTcTmVSGR	67445	Unambiguous	GT3-INCP	1	1	96067062	C6(DeStreak); M8(Oxidation)	HCD	1	0	1	1			0	0.000214		0.00035	15	31	24	47	312	0	57	100	108000	2	681.28	1361.55	0	2.89	32.51	20222	20222	MS2	8/120	8	120	46985_1_00F_706_ORF_V6_half.raw
High	A	2	ATENTcTmVSGR	67445	Unambiguous	GT3-INCP	1	1	96067062	C6(DeStreak); M8(Oxidation)	HCD	1	0	1	1			0.001	0.000649		0.0065	15	31	24	34	312	0	46	100	71460	2	681.28	1361.55	0	2.89	33.06	20584	20584	MS2	7/120	7	120	46985_1_00F_706_ORF_V6_half.raw
High	A	2	ATENTcTmVSGR	67445	Unambiguous	GT3-INCP	1	1	96067062	C6(DeStreak); M8(Oxidation)	HCD	1	0	1	1			0	0.000405		0.00076	15	31	24	43	312	0	68	100	72720	2	681.28	1361.55	0	2.98	33.1	20611	20611	MS2	9/120	9	120	46985_1_00F_706_ORF_V6_half.raw
High	A	2	ATENTcTmVSGR	67445	Unambiguous	GT3-INCP	1	1	96067062	C6(DeStreak); M8(Oxidation)	HCD	1	0	1	1	132900000		0	3.79e-05		3.8e-08	18	31	24	86	312	0	7	100	489500	2	681.28	1361.55	0	2.98	31.03	19246	19246	MS2	9/120	9	120	46985_1_00F_706_ORF_V6_half.raw
High	A	2	ATENTcTmVSGR	67445	Unambiguous	GT3-INCP	1	1	96067062	C6(DeStreak); M8(Oxidation)	HCD	1	0	1	1			0.001	0.00171		0.0027	19	31	24	38	312	0	47	100	82810	2	681.28	1361.55	0	3.07	32.8	20417	20417	MS2	6/120	6	120	46985_1_00F_706_ORF_V6_half.raw
High	A	2	ATENTcTmVSGR	67445	Unambiguous	GT3-INCP	1	1	96067062	C6(DeStreak); M8(Oxidation)	HCD	1	0	1	1			0	0.000169	389	1.2e-05	16	31	24	61	312	0	10	100	139100	2	681.28	1361.55	0	3.07	32.3	20083	20083	MS2	10/120	10	120	46985_1_00F_706_ORF_V6_half.raw
High	A	2	ATENTcTmVSGR	67445	Unambiguous	GT3-INCP	1	1	96067062	C6(DeStreak); M8(Oxidation)	HCD	1	0	1	1			0.001	0.00325		0.037	14	31	24	26	312	0	30	100	83860	2	681.28	1361.55	0	3.07	34.87	21782	21782	MS2	6/120	6	120	46985_1_00F_706_ORF_V6_half.raw
High	A	2	ATENTcTmVSGR	67445	Unambiguous	GT3-INCP	1	1	96067062	C6(DeStreak); M8(Oxidation)	HCD	1	0	1	1			0.001	0.000717	389	0.0032	15	31	24	37	312	0	37	100	93210	2	681.281	1361.55	0	3.16	32.7	20348	20348	MS2	6/120	6	120	46985_1_00F_706_ORF_V6_half.raw
High	A	2	ATENTcTmVSGR	67445	Unambiguous	GT3-INCP	1	1	96067062	C6(DeStreak); M8(Oxidation)	HCD	1	0	1	1			0	0.000173		0.00021	16	31	24	49	312	0	37	100	93210	2	681.281	1361.55	0	3.16	32.68	20333	20333	MS2	7/120	7	120	46985_1_00F_706_ORF_V6_half.raw
High	A	2	ATENTcTmVSGR	67445	Unambiguous	GT3-INCP	1	1	96067062	C6(DeStreak); M8(Oxidation)	HCD	1	0	1	1			0.001	0.00154		0.0048	15	31	24	35	312	0	48	100	101400	2	681.281	1361.55	0	3.34	32.93	20500	20500	MS2	8/120	8	120	46985_1_00F_706_ORF_V6_half.raw
High	A	2	ATENTcTmVSGR	67445	Unambiguous	GT3-INCP	1	1	96067062	C6(DeStreak); M8(Oxidation)	HCD	1	0	1	1			0.001	0.00587		0.021	14	31	24	29	312	0	51	100	35920	2	681.281	1361.55	0	3.34	33.61	20944	20944	MS2	7/120	7	120	46985_1_00F_706_ORF_V6_half.raw
High	A	2	ATENTcTmVSGR	67445	Unambiguous	GT3-INCP	1	1	96067062	C6(DeStreak); M8(Oxidation)	HCD	1	0	1	1			0.001	0.000694	389	0.002	15	31	24	39	312	0	18	100	75100	2	681.281	1361.55	0	3.34	32.38	20138	20138	MS2	7/120	7	120	46985_1_00F_706_ORF_V6_half.raw
High	A	2	ATENTcTmVSGR	67445	Unambiguous	GT3-INCP	1	1	96067062	C6(DeStreak); M8(Oxidation)	HCD	1	0	1	1			0.004	0.0268		0.028	14	31	24	27	312	0	38	100	95030	2	681.281	1361.55	0	3.34	35.16	21977	21977	MS2	6/120	6	120	46985_1_00F_706_ORF_V6_half.raw
High	A	2	ATENTcTmVSGR	67445	Unambiguous	GT3-INCP	1	1	96067062	C6(DeStreak); M8(Oxidation)	HCD	1	0	1	1			0	0.000223		0.00017	16	31	24	50	312	0	25	100	91700	2	681.281	1361.55	0	3.43	32.64	20305	20305	MS2	9/120	9	120	46985_1_00F_706_ORF_V6_half.raw
High	A	2	ATENTcTmVSGR	67445	Unambiguous	GT3-INCP	1	1	96067062	C6(DeStreak); M8(Oxidation)	HCD	1	0	1	1	1491000		0.001	0.000529		0.003	15	32	25	37	324	0	29	100	88940	2	681.281	1361.55	0	3.6	33.31	20750	20750	MS2	9/120	9	120	46985_1_00F_706_ORF_V6_half.raw
High	A	2	ATENTcTmVSGR	67445	Unambiguous	GT3-INCP	1	1	96067062	C6(DeStreak); M8(Oxidation)	HCD	1	0	1	1			0.001	0.000517		0.00015	16	32	25	50	334	0	33	100	111800	2	681.281	1361.55	0	3.96	32.34	20111	20111	MS2	8/120	8	120	46985_1_00F_706_ORF_V6_half.raw
High	A	2	ATENTcTmVSGR	67445	Unambiguous	GT3-INCP	1	1	96067062	C6(DeStreak); M8(Oxidation)	HCD	1	0	1	1	132900000		0	1.93e-05		5e-08	18	32	25	85	334	0	20	100	276500	2	681.281	1361.55	0	4.05	31.58	19608	19608	MS2	9/120	9	120	46985_1_00F_706_ORF_V6_half.raw
High	A	2	ATENTcTmVSGR	67445	Unambiguous	GT3-INCP	1	1	96067062	C6(DeStreak); M8(Oxidation)	HCD	1	0	1	1			0.005	0.0678		0.48	13	32	25	16	346	0	43	100	64110	2	681.281	1361.56	0	4.59	34.32	21419	21419	MS2	7/120	7	120	46985_1_00F_706_ORF_V6_half.raw
High	A	2	ATENTcTmVSGR	67445	Unambiguous	GT3-INCP	1	1	96067062	C6(DeStreak); M8(Oxidation)	HCD	1	0	1	1			0.003	0.00851		0.0096	15	32	25	33	387	0	0	100	27980	2	681.282	1361.56	0	5.58	33.65	20972	20972	MS2	7/120	7	120	46985_1_00F_706_ORF_V6_half.raw
High	A	2	ATENTcTmVSGR	67445	Unambiguous	GT3-INCP	1	1	96067062	C6(DeStreak); M8(Oxidation)	HCD	1	0	1	1			0.001	0.00226		0.03	14	33	26	28	400	0	54	100	55520	2	681.285	1361.56	0.01	9.16	33.95	21168	21168	MS2	9/120	9	120	46985_1_00F_706_ORF_V6_half.raw
High	A	2	QERFPIILLSR	75631	Unambiguous	GT3-INCP	1	1	96067062		HCD	1	0	1	1	28330000		0.001	0.00132	987	0.0063	30	37	30	40	1135	1	48	30	184400	3	457.942	1371.81	0	0.6	82.65	53397	53397	MS2	6/120	6	120	46985_1_00F_706_ORF_V6_half.raw
High	A	2	TDSFAGHLFSTAR	76370	Unambiguous	GT3-INCP	1	1	96067062		HCD	1	0	1	1			0.004	0.044		0.77	14	39	32	21	1929	0	35	30	179200	3	470.566	1409.68	0	0.82	68.51	44051	44051	MS2	13/96	13	96	46985_1_00F_706_ORF_V6_half.raw
High	A	2	TDSFAGHLFSTAR	76370	Unambiguous	GT3-INCP	1	1	96067062		HCD	1	0	1	1			0.001	0.00312	1838	0.042	16	39	32	34	1962	0	31	30	134900	3	470.566	1409.68	0	1.2	71.8	46228	46228	MS2	6/96	6	96	46985_1_00F_706_ORF_V6_half.raw
High	A	2	TDSFAGHLFSTAR	76370	Unambiguous	GT3-INCP	1	1	96067062		HCD	1	0	1	1			0	9.93e-06	1838	2.8e-06	22	39	32	75	1962	0	14	30	484700	2	705.345	1409.68	0	1.54	65.25	41899	41899	MS2	10/96	10	96	46985_1_00F_706_ORF_V6_half.raw
High	A	2	TDSFAGHLFSTAR	76370	Unambiguous	GT3-INCP	1	1	96067062		HCD	1	0	1	1			0.001	0.00165	1838	0.1	17	39	32	30	1962	0	20	30	314700	3	470.566	1409.68	0	1.66	68.12	43798	43798	MS2	15/96	15	96	46985_1_00F_706_ORF_V6_half.raw
High	A	2	TDSFAGHLFSTAR	76370	Unambiguous	GT3-INCP	1	1	96067062		HCD	1	0	1	1			0.001	0.00358	1838	0.13	14	39	32	29	1962	0	74	30	97960	2	705.345	1409.68	0	1.71	67.91	43659	43659	MS2	8/96	8	96	46985_1_00F_706_ORF_V6_half.raw
High	A	2	TDSFAGHLFSTAR	76370	Unambiguous	GT3-INCP	1	1	96067062		HCD	1	0	1	1	490600000		0	3.11e-06	1838	2.2e-07	23	39	32	87	1962	0	14	30	3162000	2	705.345	1409.68	0	1.71	64.49	41397	41397	MS2	11/96	11	96	46985_1_00F_706_ORF_V6_half.raw
High	A	2	TDSFAGHLFSTAR	76370	Unambiguous	GT3-INCP	1	1	96067062		HCD	1	0	1	1			0.001	0.00481		0.093	14	39	32	30	1962	0	21	30	449100	3	470.566	1409.68	0	1.72	66.52	42735	42735	MS2	13/96	13	96	46985_1_00F_706_ORF_V6_half.raw
High	A	2	TDSFAGHLFSTAR	76370	Unambiguous	GT3-INCP	1	1	96067062		HCD	1	0	1	1			0	0.000238	1838	0.014	20	39	32	39	1962	0	14	30	716300	3	470.566	1409.68	0	1.72	65.72	42206	42206	MS2	9/96	9	96	46985_1_00F_706_ORF_V6_half.raw
High	A	2	TDSFAGHLFSTAR	76370	Unambiguous	GT3-INCP	1	1	96067062		HCD	1	0	1	1			0.001	0.000843	1803	0.038	16	39	32	34	1919	0	19	30	1034000	3	470.566	1409.68	0	1.79	65.34	41956	41956	MS2	15/96	15	96	46985_1_00F_706_ORF_V6_half.raw
High	A	2	TDSFAGHLFSTAR	76370	Unambiguous	GT3-INCP	1	1	96067062		HCD	1	0	1	1			0	1.76e-05	1803	1.1e-06	21	39	32	79	1919	0	8	30	1129000	2	705.345	1409.68	0	1.8	64.87	41648	41648	MS2	12/96	12	96	46985_1_00F_706_ORF_V6_half.raw
High	A	2	TDSFAGHLFSTAR	76370	Unambiguous	GT3-INCP	1	1	96067062		HCD	1	0	1	1	490600000		0	2.19e-06	1803	5.4e-07	27	39	32	82	1919	0	2	30	6120000	2	705.345	1409.68	0	1.8	64.11	41145	41145	MS2	11/96	11	96	46985_1_00F_706_ORF_V6_half.raw
High	A	2	TDSFAGHLFSTAR	76370	Unambiguous	GT3-INCP	1	1	96067062		HCD	1	0	1	1			0.003	0.00877		0.69	16	39	32	21	1919	0	47	30	205200	3	470.566	1409.68	0	1.85	69.77	44886	44886	MS2	5/96	5	96	46985_1_00F_706_ORF_V6_half.raw
High	A	2	TDSFAGHLFSTAR	76370	Unambiguous	GT3-INCP	1	1	96067062		HCD	1	0	1	1			0.001	0.00142	1803	0.014	16	39	32	38	1919	0	20	30	363600	3	470.566	1409.68	0	1.85	66.9	42986	42986	MS2	16/96	16	96	46985_1_00F_706_ORF_V6_half.raw
High	A	2	TDSFAGHLFSTAR	76370	Unambiguous	GT3-INCP	1	1	96067062		HCD	1	0	1	1	900800000		0	0.000139		0.0071	20	39	32	41	1919	0	7	30	4195000	3	470.566	1409.68	0	1.85	64.58	41452	41452	MS2	10/96	10	96	46985_1_00F_706_ORF_V6_half.raw
High	A	2	TDSFAGHLFSTAR	76370	Unambiguous	GT3-INCP	1	1	96067062		HCD	1	0	1	1			0.001	0.00175		0.016	19	39	32	38	1919	0	18	30	575100	3	470.566	1409.68	0	1.92	66.1	42457	42457	MS2	8/96	8	96	46985_1_00F_706_ORF_V6_half.raw
High	A	2	TDSFAGHLFSTAR	76370	Unambiguous	GT3-INCP	1	1	96067062		HCD	1	0	1	1			0	0.00022	1803	0.017	20	39	32	38	1919	0	15	30	1864000	3	470.566	1409.68	0	1.92	64.96	41704	41704	MS2	16/96	16	96	46985_1_00F_706_ORF_V6_half.raw
High	A	2	TDSFAGHLFSTAR	76370	Unambiguous	GT3-INCP	1	1	96067062		HCD	1	0	1	1			0.001	0.00267	1804	0.03	21	39	32	35	1920	0	68	30	242400	2	705.345	1409.68	0	1.97	66.48	42710	42710	MS2	10/96	10	96	46985_1_00F_706_ORF_V6_half.raw
High	A	2	TDSFAGHLFSTAR	76370	Unambiguous	GT3-INCP	1	1	96067062		HCD	1	0	1	1	900800000		0	0.0004	1804	0.001	21	39	32	50	1920	0	1	22	12350000	3	470.566	1409.68	0	1.98	64.19	41201	41201	MS2	10/96	10	96	46985_1_00F_706_ORF_V6_half.raw
High	A	2	TDSFAGHLFSTAR	76370	Unambiguous	GT3-INCP	1	1	96067062		HCD	1	0	1	1			0.001	0.00604	1804	0.051	15	39	32	33	1920	0	58	30	291400	3	470.566	1409.68	0	2.05	67.28	43238	43238	MS2	8/96	8	96	46985_1_00F_706_ORF_V6_half.raw
High	A	2	TDSFAGHLFSTAR	76370	Unambiguous	GT3-INCP	1	1	96067062		HCD	1	0	1	1			0.003	0.00971	1798	0.94	14	39	32	20	1910	0	43	30	178200	3	470.566	1409.68	0	2.11	71.34	45924	45924	MS2	8/96	8	96	46985_1_00F_706_ORF_V6_half.raw
High	A	2	TDSFAGHLFSTAR	76370	Unambiguous	GT3-INCP	1	1	96067062		HCD	1	0	1	1			0.004	0.0143		0.52	14	39	32	23	1910	0	50	30	331700	3	470.566	1409.68	0	2.11	67.74	43545	43545	MS2	14/96	14	96	46985_1_00F_706_ORF_V6_half.raw
High	A	2	TDSFAGHLFSTAR	76370	Unambiguous	GT3-INCP	1	1	96067062		HCD	1	0	1	1	490600000		0	6.48e-05	1791	5.3e-05	26	39	32	63	1903	0	36	30	394500	2	705.346	1409.68	0	2.41	63.73	40895	40895	MS2	12/96	12	96	46985_1_00F_706_ORF_V6_half.raw
High	A	2	TDSFAGHLFSTAR	76370	Unambiguous	GT3-INCP	1	1	96067062		HCD	1	0	1	1			0.004	0.0354	1793	2.5	13	39	32	16	1904	0	75	30	160700	3	470.566	1409.68	0	2.57	68.97	44359	44359	MS2	6/96	6	96	46985_1_00F_706_ORF_V6_half.raw
High	A	2	TDSFAGHLFSTAR	76370	Unambiguous	GT3-INCP	1	1	96067062		HCD	1	0	1	1	900800000		0	0.000128	1793	0.00078	21	39	32	51	1904	0	7	30	1888000	3	470.566	1409.68	0	2.57	63.81	40950	40950	MS2	10/96	10	96	46985_1_00F_706_ORF_V6_half.raw
High	A	2	TDSFAGHLFSTAR	76370	Unambiguous	GT3-INCP	1	1	96067062		HCD	1	0	1	1			0.001	0.00744	1987	0.24	14	40	33	26	2089	0	58	30	194800	2	705.347	1409.69	0	3.62	67.28	43240	43240	MS2	8/96	8	96	46985_1_00F_706_ORF_V6_half.raw
High	A	2	TDSFAGHLFSTAR	76370	Unambiguous	GT3-INCP	1	1	96067062		HCD	1	0	1	1			0.004	0.0127	1941	0.42	27	40	33	24	2056	0	72	30	139700	2	705.347	1409.69	0	4.66	68.51	44053	44053	MS2	8/96	8	96	46985_1_00F_706_ORF_V6_half.raw
Middle	A	2	SLFPQPK	20666	Unambiguous	GT3-INCP	1	1	96067062		HCD	1	0	1	1	3811000		0.022	0.156	3184	3.1	14	42	35	17	3185	0	57	100	153800	2	408.735	816.462	0	0.48	56.25	35949	35949	MS2	5/56	5	56	46985_1_00F_706_ORF_V6_half.raw
Middle	A	2	SLFPQPK	20666	Unambiguous	GT3-INCP	1	1	96067062		HCD	1	0	1	1			0.025	0.166	3184	1.2	22	42	35	21	3185	0	80	100	45540	2	408.735	816.462	0	0.63	60	38434	38434	MS2	4/56	4	56	46985_1_00F_706_ORF_V6_half.raw
Middle	A	2	SLFPQPK	20666	Unambiguous	GT3-INCP	1	1	96067062		HCD	1	0	1	1	1964000		0.038	0.215	3184	1.1	24	42	35	22	3185	0	74	100	184800	2	408.735	816.462	0	0.7	57.76	36956	36956	MS2	5/56	5	56	46985_1_00F_706_ORF_V6_half.raw
Middle	A	2	SLFPQPK	20666	Unambiguous	GT3-INCP	1	1	96067062		HCD	1	0	1	1	1635000		0.038	0.211	3184	3.5	18	42	35	17	3185	0	70	100	128400	2	408.735	816.462	0	1	62.96	40387	40387	MS2	5/56	5	56	46985_1_00F_706_ORF_V6_half.raw
Middle	A	2	SLFPQPK	20666	Unambiguous	GT3-INCP	1	1	96067062		HCD	1	0	1	1			0.032	0.197	3184	1.7	18	42	35	20	3185	0	46	100	377300	2	408.735	816.462	0	1	55.2	35250	35250	MS2	5/56	5	56	46985_1_00F_706_ORF_V6_half.raw
Middle	A	2	SLFPQPK	20666	Unambiguous	GT3-INCP	1	1	96067062		HCD	1	0	1	1	3811000		0.046	0.252	3184	3.4	17	42	35	17	3185	0	80	100	124700	2	408.735	816.462	0	1.07	56.17	35893	35893	MS2	5/56	5	56	46985_1_00F_706_ORF_V6_half.raw
Middle	A	2	SLFPQPK	20666	Unambiguous	GT3-INCP	1	1	96067062		HCD	1	0	1	1	3573000		0.039	0.219		5.1	15	41	34	14	2740	0	74	100	199700	2	408.735	816.463	0	1.52	55.92	35725	35725	MS2	5/56	5	56	46985_1_00F_706_ORF_V6_half.raw
Middle	A	2	SLFPQPK	20666	Unambiguous	GT3-INCP	1	1	96067062		HCD	1	0	1	1			0.041	0.225	2713	2.2	17	41	34	18	2740	0	61	100	176000	2	408.735	816.463	0	1.52	55.66	35557	35557	MS2	5/56	5	56	46985_1_00F_706_ORF_V6_half.raw
Middle	A	2	SLFPQPK	20666	Unambiguous	GT3-INCP	1	1	96067062		HCD	1	0	1	1			0.025	0.168	2713	1.8	21	41	34	19	2740	0	72	100	250400	2	408.735	816.463	0	1.52	52.55	33493	33493	MS2	5/56	5	56	46985_1_00F_706_ORF_V6_half.raw
Middle	A	2	SLFPQPK	20666	Unambiguous	GT3-INCP	1	1	96067062		HCD	1	0	1	1	1964000		0.013	0.0967	2713	1.3	14	41	34	20	2740	0	75	100	91540	2	408.735	816.463	0	1.6	57.67	36900	36900	MS2	5/56	5	56	46985_1_00F_706_ORF_V6_half.raw
Middle	A	2	SLFPQPK	20666	Unambiguous	GT3-INCP	1	1	96067062		HCD	1	0	1	1	3573000		0.019	0.131		4	15	41	34	15	2740	0	74	100	133500	2	408.735	816.463	0	1.6	56.08	35837	35837	MS2	5/56	5	56	46985_1_00F_706_ORF_V6_half.raw
Middle	A	2	SLFPQPK	20666	Unambiguous	GT3-INCP	1	1	96067062		HCD	1	0	1	1			0.043	0.239	2713	30	13	41	34	7	2740	0	57	100	246800	2	408.735	816.463	0	1.6	55.62	35529	35529	MS2	4/56	4	56	46985_1_00F_706_ORF_V6_half.raw
Middle	A	2	SLFPQPK	20666	Unambiguous	GT3-INCP	1	1	96067062		HCD	1	0	1	1			0.013	0.102	2713	1.3	14	41	34	20	2740	0	84	100	52080	2	408.735	816.463	0	1.82	62.41	40024	40024	MS2	5/56	5	56	46985_1_00F_706_ORF_V6_half.raw
Middle	A	2	SLFPQPK	20666	Unambiguous	GT3-INCP	1	1	96067062		HCD	1	0	1	1			0.02	0.142	2713	2.7	14	41	34	17	2740	0	42	100	575200	2	408.735	816.463	0	1.97	54.61	34859	34859	MS2	3/56	3	56	46985_1_00F_706_ORF_V6_half.raw
Middle	A	2	SLFPQPK	20666	Unambiguous	GT3-INCP	1	1	96067062		HCD	1	0	1	1			0.019	0.122	2713	2.2	17	41	34	18	2740	0	47	100	403700	2	408.735	816.463	0	2.05	54.45	34748	34748	MS2	5/56	5	56	46985_1_00F_706_ORF_V6_half.raw
Middle	A	2	SLFPQPK	20666	Unambiguous	GT3-INCP	1	1	96067062		HCD	1	0	1	1			0.046	0.25	2713	1.3	20	41	34	20	2740	0	32	100	725200	2	408.735	816.463	0	2.05	54.24	34608	34608	MS2	4/56	4	56	46985_1_00F_706_ORF_V6_half.raw
Middle	A	2	SLFPQPK	20666	Unambiguous	GT3-INCP	1	1	96067062		HCD	1	0	1	1	570900000		0.013	0.103	2713	0.094	22	41	34	32	2740	0	3	52	8972000	2	408.735	816.463	0	2.12	53.44	34080	34080	MS2	4/56	4	56	46985_1_00F_706_ORF_V6_half.raw
Middle	A	2	SLFPQPK	20666	Unambiguous	GT3-INCP	1	1	96067062		HCD	1	0	1	1			0.028	0.179	2713	1.2	19	41	34	21	2740	0	27	100	939200	2	408.735	816.463	0	2.19	54.03	34468	34468	MS2	4/56	4	56	46985_1_00F_706_ORF_V6_half.raw
Middle	A	2	SLFPQPK	20666	Unambiguous	GT3-INCP	1	1	96067062		HCD	1	0	1	1	570900000		0.015	0.109	2713	0.095	21	41	34	32	2740	0	5	97	5714000	2	408.735	816.463	0	2.19	53.69	34247	34247	MS2	4/56	4	56	46985_1_00F_706_ORF_V6_half.raw
Middle	A	2	SLFPQPK	20666	Unambiguous	GT3-INCP	1	1	96067062		HCD	1	0	1	1			0.031	0.188	2713	0.76	22	41	34	23	2740	0	44	100	883600	2	408.735	816.463	0	2.19	52.68	33577	33577	MS2	4/56	4	56	46985_1_00F_706_ORF_V6_half.raw
Middle	A	2	SLFPQPK	20666	Unambiguous	GT3-INCP	1	1	96067062		HCD	1	0	1	1	570900000		0.019	0.131	2713	0.093	22	41	34	32	2740	0	4	44	10180000	2	408.735	816.463	0	2.27	53.27	33968	33968	MS2	4/56	4	56	46985_1_00F_706_ORF_V6_half.raw
Middle	A	2	SLFPQPK	20666	Unambiguous	GT3-INCP	1	1	96067062		HCD	1	0	1	1	570900000		0.012	0.0883	2713	0.094	22	41	34	32	2740	0	3	40	10160000	2	408.735	816.463	0	2.34	53.23	33940	33940	MS2	4/56	4	56	46985_1_00F_706_ORF_V6_half.raw
Middle	A	2	SLFPQPK	20666	Unambiguous	GT3-INCP	1	1	96067062		HCD	1	0	1	1	570900000		0.029	0.182	2713	0.093	22	41	34	32	2740	0	3	56	10020000	2	408.735	816.463	0	2.34	53.14	33884	33884	MS2	4/56	4	56	46985_1_00F_706_ORF_V6_half.raw
Middle	A	2	SLFPQPK	20666	Unambiguous	GT3-INCP	1	1	96067062		HCD	1	0	1	1	570900000		0.013	0.103	2713	0.097	21	41	34	32	2740	0	7	100	4097000	2	408.735	816.463	0	2.42	52.93	33744	33744	MS2	4/56	4	56	46985_1_00F_706_ORF_V6_half.raw
Middle	A	2	SLFPQPK	20666	Unambiguous	GT3-INCP	1	1	96067062		HCD	1	0	1	1			0.029	0.181	2906	1	21	41	34	22	2992	0	51	100	730300	2	408.735	816.464	0	2.64	52.6	33521	33521	MS2	4/56	4	56	46985_1_00F_706_ORF_V6_half.raw
Middle	A	2	SLFPQPK	20666	Unambiguous	GT3-INCP	1	1	96067062		HCD	1	0	1	1			0.037	0.207	2768	2.3	17	41	34	18	2906	0	40	100	879800	2	408.736	816.464	0	3.02	52.64	33549	33549	MS2	5/56	5	56	46985_1_00F_706_ORF_V6_half.raw
Middle	A	2	QLHILDR	38456	Unambiguous	GT3-INCP	1	1	96067062		HCD	1	0	1	1	39610000		0.013	0.0996	799	0.47	29	36	29	20	996	0	49	30	509800	2	447.763	894.518	0	2.59	46.33	29374	29374	MS2	5/72	5	72	46985_1_00F_706_ORF_V6_half.raw
Middle	A	2	TLPLSVER	42662	Unambiguous	GT3-INCP	1	1	96067062		HCD	1	0	1	1			0.016	0.115	2468	9.7	13	40	33	10	2103	0	84	100	43890	2	457.769	914.531	0	0.36	60.3	38631	38631	MS2	3/56	3	56	46985_1_00F_706_ORF_V6_half.raw
Middle	A	2	TLPLSVER	42662	Unambiguous	GT3-INCP	1	1	96067062		HCD	1	0	1	1			0.021	0.149	2391	8.6	16	40	33	11	2017	0	69	100	132500	2	457.769	914.531	0	0.63	58.43	37404	37404	MS2	3/56	3	56	46985_1_00F_706_ORF_V6_half.raw
Middle	A	2	TLPLSVER	42662	Unambiguous	GT3-INCP	1	1	96067062		HCD	1	0	1	1			0.047	0.257	2391	8.1	13	40	33	11	2017	0	73	100	136100	2	457.769	914.531	0	0.69	58.14	37208	37208	MS2	3/56	3	56	46985_1_00F_706_ORF_V6_half.raw
Middle	A	2	TLPLSVER	42662	Unambiguous	GT3-INCP	1	1	96067062		HCD	1	0	1	1	1551000		0.043	0.24	2391	10	14	40	33	10	2017	0	82	100	73190	2	457.769	914.531	0	0.76	59.62	38185	38185	MS2	3/56	3	56	46985_1_00F_706_ORF_V6_half.raw
Middle	A	2	TLPLSVER	42662	Unambiguous	GT3-INCP	1	1	96067062		HCD	1	0	1	1	1551000		0.018	0.117	2391	7.8	13	40	33	11	2017	0	87	100	30930	2	457.769	914.531	0	0.96	59.41	38045	38045	MS2	3/56	3	56	46985_1_00F_706_ORF_V6_half.raw
Middle	A	2	TLPLSVER	42662	Unambiguous	GT3-INCP	1	1	96067062		HCD	1	0	1	1			0.044	0.246	2391	9.3	13	40	33	10	2017	0	83	100	60940	2	457.769	914.532	0	1.16	60.34	38659	38659	MS2	3/56	3	56	46985_1_00F_706_ORF_V6_half.raw
Middle	A	2	TLPLSVER	42662	Unambiguous	GT3-INCP	1	1	96067062		HCD	1	0	1	1			0.012	0.0923	2383	6.8	13	40	33	12	2003	0	71	100	182200	2	457.77	914.532	0	1.3	57.38	36705	36705	MS2	3/56	3	56	46985_1_00F_706_ORF_V6_half.raw
Middle	A	2	TLPLSVER	42662	Unambiguous	GT3-INCP	1	1	96067062		HCD	1	0	1	1	1551000		0.019	0.133	2383	10	14	40	33	10	2003	0	80	100	75490	2	457.77	914.532	0	1.36	59.7	38241	38241	MS2	3/56	3	56	46985_1_00F_706_ORF_V6_half.raw
Middle	A	2	TLPLSVER	42662	Unambiguous	GT3-INCP	1	1	96067062		HCD	1	0	1	1			0.047	0.254	2383	6.8	16	40	33	12	2003	0	74	100	123100	2	457.77	914.532	0	1.36	57.42	36733	36733	MS2	3/56	3	56	46985_1_00F_706_ORF_V6_half.raw
Middle	A	2	TLPLSVER	42662	Unambiguous	GT3-INCP	1	1	96067062		HCD	1	0	1	1			0.048	0.26	2383	11	13	40	33	10	2003	0	84	100	98240	2	457.77	914.532	0	1.43	59.96	38407	38407	MS2	3/56	3	56	46985_1_00F_706_ORF_V6_half.raw
Middle	A	2	TLPLSVER	42662	Unambiguous	GT3-INCP	1	1	96067062		HCD	1	0	1	1			0.041	0.23	2383	7.2	14	40	33	11	2003	0	62	100	189200	2	457.77	914.532	0	1.56	57.55	36817	36817	MS2	3/56	3	56	46985_1_00F_706_ORF_V6_half.raw
Middle	A	2	TLPLSVER	42662	Unambiguous	GT3-INCP	1	1	96067062		HCD	1	0	1	1			0.011	0.0879	2383	2.6	20	40	33	16	2003	0	26	100	640700	2	457.77	914.532	0	1.56	55.79	35642	35642	MS2	5/56	5	56	46985_1_00F_706_ORF_V6_half.raw
Middle	A	2	TLPLSVER	42662	Unambiguous	GT3-INCP	1	1	96067062		HCD	1	0	1	1			0.027	0.176	2383	1.8	18	40	33	17	2003	0	36	100	656200	2	457.77	914.532	0	1.76	55.46	35423	35423	MS2	5/56	5	56	46985_1_00F_706_ORF_V6_half.raw
Middle	A	2	TLPLSVER	42662	Unambiguous	GT3-INCP	1	1	96067062		HCD	1	0	1	1			0.018	0.116	2383	6.3	18	40	33	12	2003	0	66	100	174400	2	457.77	914.532	0	1.76	56.93	36397	36397	MS2	3/56	3	56	46985_1_00F_706_ORF_V6_half.raw
Middle	A	2	TLPLSVER	42662	Unambiguous	GT3-INCP	1	1	96067062		HCD	1	0	1	1			0.014	0.107	2383	5	14	40	33	13	2003	0	61	100	109400	2	457.77	914.532	0	1.9	58.82	37655	37655	MS2	3/56	3	56	46985_1_00F_706_ORF_V6_half.raw
Middle	A	2	TLPLSVER	42662	Unambiguous	GT3-INCP	1	1	96067062		HCD	1	0	1	1			0.047	0.255	2383	12	13	40	33	9	2003	0	88	100	52450	2	457.77	914.532	0	2.03	60.55	38799	38799	MS2	3/56	3	56	46985_1_00F_706_ORF_V6_half.raw
Middle	A	2	TLPLSVER	42662	Unambiguous	GT3-INCP	1	1	96067062		HCD	1	0	1	1	1447000		0.023	0.16	2383	2	19	40	33	17	2003	0	97	100	44070	2	457.77	914.533	0	2.16	64.4	41337	41337	MS2	7/56	7	56	46985_1_00F_706_ORF_V6_half.raw
Middle	A	2	TLPLSVER	42662	Unambiguous	GT3-INCP	1	1	96067062		HCD	1	0	1	1			0.049	0.267	2383	9.5	13	40	33	10	2003	0	77	100	107300	2	457.77	914.533	0	2.16	60.04	38463	38463	MS2	3/56	3	56	46985_1_00F_706_ORF_V6_half.raw
Middle	A	2	TLPLSVER	42662	Unambiguous	GT3-INCP	1	1	96067062		HCD	1	0	1	1			0.011	0.0847	2383	2.6	20	40	33	16	2003	0	34	100	716900	2	457.77	914.533	0	2.23	55.92	35726	35726	MS2	5/56	5	56	46985_1_00F_706_ORF_V6_half.raw
Middle	A	2	TLPLSVER	42662	Unambiguous	GT3-INCP	1	1	96067062		HCD	1	0	1	1			0.013	0.103	2383	6.6	13	40	33	12	2003	0	53	100	309000	2	457.77	914.533	0	2.3	57.06	36481	36481	MS2	3/56	3	56	46985_1_00F_706_ORF_V6_half.raw
Middle	A	2	TLPLSVER	42662	Unambiguous	GT3-INCP	1	1	96067062		HCD	1	0	1	1			0.02	0.137	2383	15	14	40	33	8	2003	0	57	100	88600	2	457.77	914.533	0	2.36	61.86	39662	39662	MS2	3/56	3	56	46985_1_00F_706_ORF_V6_half.raw
Middle	A	2	TLPLSVER	42662	Unambiguous	GT3-INCP	1	1	96067062		HCD	1	0	1	1			0.013	0.104	2383	8.2	18	40	33	11	2003	0	72	100	269800	2	457.77	914.533	0	2.7	57.22	36593	36593	MS2	3/56	3	56	46985_1_00F_706_ORF_V6_half.raw
Middle	A	2	TLPLSVER	42662	Unambiguous	GT3-INCP	1	1	96067062		HCD	1	0	1	1			0.027	0.178	2383	5.5	16	40	33	13	2003	0	56	100	237000	2	457.77	914.533	0	2.76	56.59	36174	36174	MS2	3/56	3	56	46985_1_00F_706_ORF_V6_half.raw
Middle	A	2	TLPLSVER	42662	Unambiguous	GT3-INCP	1	1	96067062		HCD	1	0	1	1			0.021	0.146	2383	4.7	15	40	33	13	2003	0	71	100	257400	2	457.77	914.533	0	2.83	56.47	36090	36090	MS2	3/56	3	56	46985_1_00F_706_ORF_V6_half.raw
Middle	A	2	FPIILLSR	50237	Unambiguous	GT3-INCP	1	1	96067062		HCD	1	0	1	1			0.024	0.164		0.23	18	35	28	22	752	0		100	0	2	479.808	958.608	0	-0.08	92.38	59799	59799	MS2	5/56	5	56	46985_1_00F_706_ORF_V6_half.raw
Middle	A	2	FPIILLSR	50237	Unambiguous	GT3-INCP	1	1	96067062		HCD	1	0	1	1			0.027	0.178		0.76	17	35	28	17	752	0	95	100	29270	2	479.808	958.609	0	1.07	92.42	59827	59827	MS2	4/56	4	56	46985_1_00F_706_ORF_V6_half.raw
Middle	A	2	FPIILLSR	50237	Unambiguous	GT3-INCP	1	1	96067062		HCD	1	0	1	1	505100		0.021	0.147		0.5	22	35	28	18	697	0	87	100	36820	2	479.809	958.61	0	1.58	91.69	59353	59353	MS2	5/56	5	56	46985_1_00F_706_ORF_V6_half.raw
Middle	A	2	FPIILLSR	50237	Unambiguous	GT3-INCP	1	1	96067062		HCD	1	0	1	1			0.032	0.193	811	1.1	23	35	28	15	697	0	80	100	88830	2	479.809	958.61	0	1.89	91.01	58907	58907	MS2	5/56	5	56	46985_1_00F_706_ORF_V6_half.raw
Middle	A	2	FPIILLSR	50237	Unambiguous	GT3-INCP	1	1	96067062		HCD	1	0	1	1			0.022	0.156	891	0.72	16	35	28	17	790	0	96	100	21340	2	479.809	958.611	0	2.15	92.12	59631	59631	MS2	4/56	4	56	46985_1_00F_706_ORF_V6_half.raw
Middle	A	2	FPIILLSR	50237	Unambiguous	GT3-INCP	1	1	96067062		HCD	1	0	1	1	505100		0.013	0.0993		0.57	20	35	28	18	790	0	94	100	25180	2	479.809	958.611	0	2.47	91.74	59381	59381	MS2	5/56	5	56	46985_1_00F_706_ORF_V6_half.raw
Middle	A	2	FPIILLSR	50237	Unambiguous	GT3-INCP	1	1	96067062		HCD	1	0	1	1			0.019	0.122		2	20	35	28	13	790	0	89	100	74590	2	479.809	958.611	0	2.72	91.05	58935	58935	MS2	4/56	4	56	46985_1_00F_706_ORF_V6_half.raw
Middle	A	2	ATENTCTmVSGR	67445	Unambiguous	GT3-INCP	1	1	96067062	M8(Oxidation)	HCD	1	0	1	1			0.026	0.174	825	29	13	36	29	2	827	0		100	0	2	643.279	1285.55	0	-0.08	21.37	12872	12872	MS2	6/120	6	120	46985_1_00F_706_ORF_V6_half.raw
Middle	A	2	ATENTCTmVSGR	67445	Unambiguous	GT3-INCP	1	1	96067062	M8(Oxidation)	HCD	1	0	1	1			0.042	0.235		22	13	36	29	3	827	0		100	0	2	643.279	1285.55	0	-0.08	21.87	13206	13206	MS2	6/120	6	120	46985_1_00F_706_ORF_V6_half.raw
Middle	A	2	ATENTCTmVSGR	67445	Unambiguous	GT3-INCP	1	1	96067062	M8(Oxidation)	HCD	1	0	1	1	4151000		0.032	0.197	907	8.2	13	36	29	8	981	0	79	100	28160	2	643.284	1285.56	0	6.95	27.24	16747	16747	MS2	6/120	6	120	46985_1_00F_706_ORF_V6_half.raw
Middle	A	2	ATENTcTmVSGR	67445	Unambiguous	GT3-INCP	1	1	96067062	C6(DeStreak); M8(Oxidation)	HCD	1	0	1	1			0.048	0.263		0.27	14	31	24	17	296	0	83	100	32440	2	681.276	1361.55	0	-2.85	33.99	21196	21196	MS2	6/120	6	120	46985_1_00F_706_ORF_V6_half.raw
Middle	A	2	ATENTcTmVSGR	67445	Unambiguous	GT3-INCP	1	1	96067062	C6(DeStreak); M8(Oxidation)	HCD	1	0	1	1			0.016	0.111		0.023	14	31	24	28	291	0	42	100	52150	2	681.278	1361.55	0	-0.88	36.55	22896	22896	MS2	7/120	7	120	46985_1_00F_706_ORF_V6_half.raw
Middle	A	2	ATENTcTmVSGR	67445	Unambiguous	GT3-INCP	1	1	96067062	C6(DeStreak); M8(Oxidation)	HCD	1	0	1	1			0.047	0.256		0.56	13	31	24	14	300	0		100	0	2	681.278	1361.55	0	-0.07	34.57	21587	21587	MS2	5/120	5	120	46985_1_00F_706_ORF_V6_half.raw
Middle	A	2	ATENTcTmVSGR	67445	Unambiguous	GT3-INCP	1	1	96067062	C6(DeStreak); M8(Oxidation)	HCD	1	0	1	1			0.043	0.24	372	4.9	13	31	24	5	300	0		100	0	2	681.278	1361.55	0	-0.07	35.33	22089	22089	MS2	4/120	4	120	46985_1_00F_706_ORF_V6_half.raw
Middle	A	2	ATENTcTmVSGR	67445	Unambiguous	GT3-INCP	1	1	96067062	C6(DeStreak); M8(Oxidation)	HCD	1	0	1	1			0.031	0.189		3.6	13	31	24	6	300	0		100	0	2	681.278	1361.55	0	-0.07	35.71	22339	22339	MS2	6/120	6	120	46985_1_00F_706_ORF_V6_half.raw
Middle	A	2	ATENTcTmVSGR	67445	Unambiguous	GT3-INCP	1	1	96067062	C6(DeStreak); M8(Oxidation)	HCD	1	0	1	1			0.041	0.229		6.8	13	31	24	4	309	0	68	100	51340	2	681.28	1361.55	0	2.35	35.37	22117	22117	MS2	6/120	6	120	46985_1_00F_706_ORF_V6_half.raw
Middle	A	2	ATENTcTmVSGR	67445	Unambiguous	GT3-INCP	1	1	96067062	C6(DeStreak); M8(Oxidation)	HCD	1	0	1	1	1491000		0.042	0.234		0.11	14	31	24	22	312	0	68	100	72720	2	681.28	1361.55	0	2.98	33.12	20623	20623	MS2	9/120	9	120	46985_1_00F_706_ORF_V6_half.raw
Middle	A	2	ATENTcTmVSGR	67445	Unambiguous	GT3-INCP	1	1	96067062	C6(DeStreak); M8(Oxidation)	HCD	1	0	1	1			0.019	0.125		0.082	17	31	24	23	312	0	68	100	66500	2	681.281	1361.55	0	3.25	34.62	21615	21615	MS2	5/120	5	120	46985_1_00F_706_ORF_V6_half.raw
Middle	A	2	ATENTcTmVSGR	67445	Unambiguous	GT3-INCP	1	1	96067062	C6(DeStreak); M8(Oxidation)	HCD	1	0	1	1			0.027	0.175		0.71	13	32	25	14	324	0	0	100	37140	2	681.281	1361.55	0	3.6	35.29	22061	22061	MS2	6/120	6	120	46985_1_00F_706_ORF_V6_half.raw
Middle	A	2	TDSFAGHLFSTAR	76370	Unambiguous	GT3-INCP	1	1	96067062		HCD	1	0	1	1	3746000		0.028	0.18		2.3	14	39	32	16	1929	0	60	30	84990	3	470.566	1409.68	0	0.95	62.38	40006	40006	MS2	7/96	7	96	46985_1_00F_706_ORF_V6_half.raw
Middle	A	2	TDSFAGHLFSTAR	76370	Unambiguous	GT3-INCP	1	1	96067062		HCD	1	0	1	1			0.019	0.129	1791	0.72	14	39	32	21	1903	0	84	30	70080	3	470.566	1409.68	0	2.37	74.29	47876	47876	MS2	11/96	11	96	46985_1_00F_706_ORF_V6_half.raw

## Sheet: MCF7-IP-endogenous(PRM-MS)
Confidence Level	Search ID	Processing Node No	Sequence	Unique Sequence ID	PSM Ambiguity	Protein Descriptions	# Proteins	# Protein Groups	Protein Group Accessions	Modifications	Activation Type	DeltaScore	DeltaCn	Rank	Search Engine Rank	Precursor Area	QuanResultID	q-Value	PEP	Decoy Peptides Matched	Exp Value	Homology Threshold	Identity High	Identity Middle	IonScore	Peptides Matched	# Missed Cleavages	Isolation Interference [%]	Ion Inject Time [ms]	Intensity	Charge	m/z [Da]	MH+ [Da]	Delta Mass [Da]	Delta Mass [PPM]	RT [min]	First Scan	Last Scan	MS Order	Ions Matched	Matched Ions	Total Ions	Spectrum File	Annotation
Middle	A	2	GRGSAYGAR	46691	Unambiguous	GT3-INCP	1	1	2		HCD	1	0	1	1			0.017	0.175	3534	0.96	18	42	35	23	3792	1	80	19	204000	2	447.733	894.459	0	5.94	17.27	8968	8968	MS2	6/92	6	92	49391_1_MSPCL_812_MCF7_V6_IP_half.raw
Middle	A	2	QLHILDR	47749	Unambiguous	GT3-INCP	1	1	2		HCD	1	0	1	1	863400		0.043	0.373	1223	0.37	25	38	31	23	1505	0		37	0	2	447.761	894.516	0	-0.07	42.52	34198	34198	MS2	4/72	4	72	49391_1_MSPCL_812_MCF7_V6_IP_half.raw
Middle	A	2	QLHILDR	47749	Unambiguous	GT3-INCP	1	1	2		HCD	1	0	1	1	863400		0.022	0.213	1223	0.86	21	38	31	19	1505	0		40	0	2	447.761	894.516	0	-0.07	42.48	34162	34162	MS2	4/72	4	72	49391_1_MSPCL_812_MCF7_V6_IP_half.raw
Middle	A	2	QLHILDR	47749	Unambiguous	GT3-INCP	1	1	2		HCD	1	0	1	1	863400		0.021	0.209	1158	1.5	19	38	31	17	1434	0	80	29	83030	2	447.763	894.52	0	4.57	42.57	34232	34232	MS2	4/72	4	72	49391_1_MSPCL_812_MCF7_V6_IP_half.raw
High	A	2	ATENTcTmVSGR	88711	Unambiguous	GT3-INCP	1	1	2	C6(Carbamidomethyl); M8(Oxidation)	HCD	1	0	1	1			0	0.000635	2801	0.071	15	41	34	33	2806	0		100	0	2	671.79	1342.57	0	-0.06	19.86	11489	11489	MS2	9/120	9	120	49391_1_MSPCL_812_MCF7_V6_IP_half.raw
High	A	2	ATENTcTmVSGR	88711	Unambiguous	GT3-INCP	1	1	2	C6(Carbamidomethyl); M8(Oxidation)	HCD	1	0	1	1			0.002	0.016	2801	1.9	14	41	34	19	2806	0		100	0	2	671.79	1342.57	0	-0.06	19.71	11341	11341	MS2	8/120	8	120	49391_1_MSPCL_812_MCF7_V6_IP_half.raw
High	A	2	ATENTcTmVSGR	88711	Unambiguous	GT3-INCP	1	1	2	C6(Carbamidomethyl); M8(Oxidation)	HCD	1	0	1	1			0.004	0.0334	2801	0.44	17	41	34	25	2806	0		100	0	2	671.79	1342.57	0	-0.06	19.01	10677	10677	MS2	9/120	9	120	49391_1_MSPCL_812_MCF7_V6_IP_half.raw
High	A	2	ATENTcTmVSGR	88711	Unambiguous	GT3-INCP	1	1	2	C6(Carbamidomethyl); M8(Oxidation)	HCD	1	0	1	1			0	0.00243	2801	0.055	15	41	34	34	2806	0		90	0	2	671.79	1342.57	0	-0.06	19.82	11452	11452	MS2	6/120	6	120	49391_1_MSPCL_812_MCF7_V6_IP_half.raw
High	A	2	ATENTcTmVSGR	88711	Unambiguous	GT3-INCP	1	1	2	C6(Carbamidomethyl); M8(Oxidation)	HCD	1	0	1	1			0	0.00459	2801	1.3	14	41	34	20	2806	0		100	0	2	671.79	1342.57	0	-0.06	21.54	13189	13189	MS2	8/120	8	120	49391_1_MSPCL_812_MCF7_V6_IP_half.raw
High	A	2	ATENTcTmVSGR	88711	Unambiguous	GT3-INCP	1	1	2	C6(Carbamidomethyl); M8(Oxidation)	HCD	1	0	1	1			0.001	0.00489		0.66	14	41	34	23	2806	0		36	0	2	671.79	1342.57	0	-0.06	21.32	12967	12967	MS2	7/120	7	120	49391_1_MSPCL_812_MCF7_V6_IP_half.raw
High	A	2	ATENTcTmVSGR	88711	Unambiguous	GT3-INCP	1	1	2	C6(Carbamidomethyl); M8(Oxidation)	HCD	1	0	1	1			0.001	0.00586		1.6	14	41	34	19	2806	0		53	0	2	671.79	1342.57	0	-0.06	21.65	13300	13300	MS2	8/120	8	120	49391_1_MSPCL_812_MCF7_V6_IP_half.raw
High	A	2	ATENTcTmVSGR	88711	Unambiguous	GT3-INCP	1	1	2	C6(Carbamidomethyl); M8(Oxidation)	HCD	1	0	1	1			0	0.00158	2801	0.25	14	41	34	28	2806	0		100	0	2	671.79	1342.57	0	-0.06	19.05	10714	10714	MS2	7/120	7	120	49391_1_MSPCL_812_MCF7_V6_IP_half.raw
High	A	2	ATENTcTmVSGR	88711	Unambiguous	GT3-INCP	1	1	2	C6(Carbamidomethyl); M8(Oxidation)	HCD	1	0	1	1			0	0.00154	2801	0.29	17	41	34	27	2806	0		100	0	2	671.79	1342.57	0	-0.06	19.09	10751	10751	MS2	7/120	7	120	49391_1_MSPCL_812_MCF7_V6_IP_half.raw
High	A	2	ATENTcTmVSGR	88711	Unambiguous	GT3-INCP	1	1	2	C6(Carbamidomethyl); M8(Oxidation)	HCD	1	0	1	1			0	0.00061		0.084	15	41	34	32	2806	0		100	0	2	671.79	1342.57	0	-0.06	21.58	13226	13226	MS2	9/120	9	120	49391_1_MSPCL_812_MCF7_V6_IP_half.raw
High	A	2	ATENTcTmVSGR	88711	Unambiguous	GT3-INCP	1	1	2	C6(Carbamidomethyl); M8(Oxidation)	HCD	1	0	1	1			0.001	0.00754		1.4	14	41	34	20	2806	0		98	0	2	671.79	1342.57	0	-0.06	21.36	13004	13004	MS2	8/120	8	120	49391_1_MSPCL_812_MCF7_V6_IP_half.raw
High	A	2	ATENTcTmVSGR	88711	Unambiguous	GT3-INCP	1	1	2	C6(Carbamidomethyl); M8(Oxidation)	HCD	1	0	1	1			0.001	0.00645		1.2	14	41	34	21	2806	0		99	0	2	671.79	1342.57	0	-0.06	21.4	13041	13041	MS2	9/120	9	120	49391_1_MSPCL_812_MCF7_V6_IP_half.raw
High	A	2	ATENTcTmVSGR	88711	Unambiguous	GT3-INCP	1	1	2	C6(Carbamidomethyl); M8(Oxidation)	HCD	1	0	1	1			0	0.00313	2801	1	14	41	34	21	2806	0		76	0	2	671.79	1342.57	0	-0.06	21.51	13152	13152	MS2	8/120	8	120	49391_1_MSPCL_812_MCF7_V6_IP_half.raw
High	A	2	ATENTcTmVSGR	88711	Unambiguous	GT3-INCP	1	1	2	C6(Carbamidomethyl); M8(Oxidation)	HCD	1	0	1	1			0.001	0.00919		2.9	14	41	34	17	2806	0		100	0	2	671.79	1342.57	0	-0.06	21.47	13115	13115	MS2	9/120	9	120	49391_1_MSPCL_812_MCF7_V6_IP_half.raw
High	A	2	ATENTcTmVSGR	88711	Unambiguous	GT3-INCP	1	1	2	C6(Carbamidomethyl); M8(Oxidation)	HCD	1	0	1	1			0	0.00344		0.38	14	41	34	26	2806	0		100	0	2	671.79	1342.57	0	-0.06	21.62	13263	13263	MS2	9/120	9	120	49391_1_MSPCL_812_MCF7_V6_IP_half.raw
High	A	2	ATENTcTmVSGR	88711	Unambiguous	GT3-INCP	1	1	2	C6(Carbamidomethyl); M8(Oxidation)	HCD	1	0	1	1			0	0.00132		0.062	15	41	34	34	2835	0	0	100	152500	2	671.793	1342.58	0	4.03	21.25	12893	12893	MS2	7/120	7	120	49391_1_MSPCL_812_MCF7_V6_IP_half.raw
High	A	2	ATENTcTmVSGR	88711	Unambiguous	GT3-INCP	1	1	2	C6(Carbamidomethyl); M8(Oxidation)	HCD	1	0	1	1			0.001	0.00571		2.4	14	41	34	18	2966	0	0	93	135300	2	671.793	1342.58	0	4.21	21.44	13078	13078	MS2	9/120	9	120	49391_1_MSPCL_812_MCF7_V6_IP_half.raw
High	A	2	ATENTcTmVSGR	88711	Unambiguous	GT3-INCP	1	1	2	C6(Carbamidomethyl); M8(Oxidation)	HCD	1	0	1	1			0	5.22e-05		0.0012	17	41	34	51	3107	0	16	100	456900	2	671.793	1342.58	0	4.67	21.04	12691	12691	MS2	11/120	11	120	49391_1_MSPCL_812_MCF7_V6_IP_half.raw
High	A	2	ATENTcTmVSGR	88711	Unambiguous	GT3-INCP	1	1	2	C6(Carbamidomethyl); M8(Oxidation)	HCD	1	0	1	1	5350000		0	4.04e-05		0.00074	19	41	34	53	3107	0	16	100	456900	2	671.793	1342.58	0	4.67	21.03	12671	12671	MS2	7/120	7	120	49391_1_MSPCL_812_MCF7_V6_IP_half.raw
High	A	2	ATENTcTmVSGR	88711	Unambiguous	GT3-INCP	1	1	2	C6(Carbamidomethyl); M8(Oxidation)	HCD	1	0	1	1			0	0.00033	3034	0.012	15	41	34	41	3107	0	0	100	156600	2	671.793	1342.58	0	4.67	19.93	11562	11562	MS2	11/120	11	120	49391_1_MSPCL_812_MCF7_V6_IP_half.raw
High	A	2	ATENTcTmVSGR	88711	Unambiguous	GT3-INCP	1	1	2	C6(Carbamidomethyl); M8(Oxidation)	HCD	1	0	1	1			0	3.21e-06		3.8e-06	21	41	34	76	3099	0	8	20	4118000	2	671.793	1342.58	0	5.03	20.32	11968	11968	MS2	10/120	10	120	49391_1_MSPCL_812_MCF7_V6_IP_half.raw
High	A	2	ATENTcTmVSGR	88711	Unambiguous	GT3-INCP	1	1	2	C6(Carbamidomethyl); M8(Oxidation)	HCD	1	0	1	1			0	0.000249		0.00083	16	41	34	53	3099	0	0	52	271900	2	671.793	1342.58	0	5.03	21.1	12745	12745	MS2	7/120	7	120	49391_1_MSPCL_812_MCF7_V6_IP_half.raw
High	A	2	ATENTcTmVSGR	88711	Unambiguous	GT3-INCP	1	1	2	C6(Carbamidomethyl); M8(Oxidation)	HCD	1	0	1	1			0	7.93e-06	3038	7.6e-05	16	41	34	63	3099	0	20	22	2927000	2	671.793	1342.58	0	5.12	20.24	11875	11875	MS2	10/120	10	120	49391_1_MSPCL_812_MCF7_V6_IP_half.raw
High	A	2	ATENTcTmVSGR	88711	Unambiguous	GT3-INCP	1	1	2	C6(Carbamidomethyl); M8(Oxidation)	HCD	1	0	1	1			0	1.98e-05		7.9e-06	21	41	34	73	3099	0	20	22	2927000	2	671.793	1342.58	0	5.12	20.22	11858	11858	MS2	9/120	9	120	49391_1_MSPCL_812_MCF7_V6_IP_half.raw
High	A	2	ATENTcTmVSGR	88711	Unambiguous	GT3-INCP	1	1	2	C6(Carbamidomethyl); M8(Oxidation)	HCD	1	0	1	1			0	1.52e-05	3038	2.8e-06	22	41	34	77	3099	0	6	17	4489000	2	671.793	1342.58	0	5.12	20.4	12042	12042	MS2	8/120	8	120	49391_1_MSPCL_812_MCF7_V6_IP_half.raw
High	A	2	ATENTcTmVSGR	88711	Unambiguous	GT3-INCP	1	1	2	C6(Carbamidomethyl); M8(Oxidation)	HCD	1	0	1	1	5350000		0	3.15e-05		0.00025	18	41	34	58	3099	0	10	67	669300	2	671.793	1342.58	0	5.12	20.92	12560	12560	MS2	10/120	10	120	49391_1_MSPCL_812_MCF7_V6_IP_half.raw
High	A	2	ATENTcTmVSGR	88711	Unambiguous	GT3-INCP	1	1	2	C6(Carbamidomethyl); M8(Oxidation)	HCD	1	0	1	1			0	0.000216		0.0032	16	41	34	47	3099	0	0	100	360100	2	671.793	1342.58	0	5.12	21.17	12819	12819	MS2	7/120	7	120	49391_1_MSPCL_812_MCF7_V6_IP_half.raw
High	A	2	ATENTcTmVSGR	88711	Unambiguous	GT3-INCP	1	1	2	C6(Carbamidomethyl); M8(Oxidation)	HCD	1	0	1	1			0	0.000283	3063	0.0079	15	41	34	43	3153	0	0	68	218100	2	671.794	1342.58	0	5.3	19.89	11525	11525	MS2	10/120	10	120	49391_1_MSPCL_812_MCF7_V6_IP_half.raw
High	A	2	ATENTcTmVSGR	88711	Unambiguous	GT3-INCP	1	1	2	C6(Carbamidomethyl); M8(Oxidation)	HCD	1	0	1	1			0	0.000602	3063	0.094	15	41	34	32	3153	0	0	100	107800	2	671.794	1342.58	0	5.3	19.13	10788	10788	MS2	9/120	9	120	49391_1_MSPCL_812_MCF7_V6_IP_half.raw
High	A	2	ATENTcTmVSGR	88711	Unambiguous	GT3-INCP	1	1	2	C6(Carbamidomethyl); M8(Oxidation)	HCD	1	0	1	1			0	1.66e-05		7.1e-05	21	41	34	63	3153	0	5	16	5840000	2	671.794	1342.58	0	5.39	20.36	12005	12005	MS2	10/120	10	120	49391_1_MSPCL_812_MCF7_V6_IP_half.raw
High	A	2	ATENTcTmVSGR	88711	Unambiguous	GT3-INCP	1	1	2	C6(Carbamidomethyl); M8(Oxidation)	HCD	1	0	1	1			0	1.46e-05	3063	3e-06	22	41	34	77	3153	0	16	21	3361000	2	671.794	1342.58	0	5.39	20.5	12153	12153	MS2	8/120	8	120	49391_1_MSPCL_812_MCF7_V6_IP_half.raw
High	A	2	ATENTcTmVSGR	88711	Unambiguous	GT3-INCP	1	1	2	C6(Carbamidomethyl); M8(Oxidation)	HCD	1	0	1	1			0	1.83e-05		0.00035	19	41	34	57	3153	0	22	100	206900	2	671.794	1342.58	0	5.39	21.06	12708	12708	MS2	9/120	9	120	49391_1_MSPCL_812_MCF7_V6_IP_half.raw
High	A	2	ATENTcTmVSGR	88711	Unambiguous	GT3-INCP	1	1	2	C6(Carbamidomethyl); M8(Oxidation)	HCD	1	0	1	1			0	1.12e-05	3063	2.9e-06	21	41	34	77	3153	0	9	14	4725000	2	671.794	1342.58	0	5.48	20.47	12116	12116	MS2	8/120	8	120	49391_1_MSPCL_812_MCF7_V6_IP_half.raw
High	A	2	ATENTcTmVSGR	88711	Unambiguous	GT3-INCP	1	1	2	C6(Carbamidomethyl); M8(Oxidation)	HCD	1	0	1	1			0	3.34e-06		7.5e-06	21	41	34	73	3153	0	9	16	5358000	2	671.794	1342.58	0	5.48	20.43	12079	12079	MS2	9/120	9	120	49391_1_MSPCL_812_MCF7_V6_IP_half.raw
High	A	2	ATENTcTmVSGR	88711	Unambiguous	GT3-INCP	1	1	2	C6(Carbamidomethyl); M8(Oxidation)	HCD	1	0	1	1			0	3.8e-06		6e-06	19	41	34	74	3153	0	9	16	5358000	2	671.794	1342.58	0	5.48	20.45	12095	12095	MS2	10/120	10	120	49391_1_MSPCL_812_MCF7_V6_IP_half.raw
High	A	2	ATENTcTmVSGR	88711	Unambiguous	GT3-INCP	1	1	2	C6(Carbamidomethyl); M8(Oxidation)	HCD	1	0	1	1	5350000		0	6.82e-06	3063	7.1e-05	18	41	34	63	3153	0	28	39	810700	2	671.794	1342.58	0	5.48	20.88	12523	12523	MS2	11/120	11	120	49391_1_MSPCL_812_MCF7_V6_IP_half.raw
High	A	2	ATENTcTmVSGR	88711	Unambiguous	GT3-INCP	1	1	2	C6(Carbamidomethyl); M8(Oxidation)	HCD	1	0	1	1			0	2.07e-07	3063	1.5e-07	22	42	35	90	3184	0	33	17	2151000	2	671.794	1342.58	0	5.58	20.58	12227	12227	MS2	9/120	9	120	49391_1_MSPCL_812_MCF7_V6_IP_half.raw
High	A	2	ATENTcTmVSGR	88711	Unambiguous	GT3-INCP	1	1	2	C6(Carbamidomethyl); M8(Oxidation)	HCD	1	0	1	1			0	4.02e-06		1.8e-05	20	42	35	69	3184	0	38	75	1118000	2	671.794	1342.58	0	5.58	20.15	11784	11784	MS2	9/120	9	120	49391_1_MSPCL_812_MCF7_V6_IP_half.raw
High	A	2	ATENTcTmVSGR	88711	Unambiguous	GT3-INCP	1	1	2	C6(Carbamidomethyl); M8(Oxidation)	HCD	1	0	1	1			0	0.000632		0.031	15	42	35	37	3184	0	39	100	439400	2	671.794	1342.58	0	5.67	20.02	11661	11661	MS2	8/120	8	120	49391_1_MSPCL_812_MCF7_V6_IP_half.raw
High	A	2	ATENTcTmVSGR	88711	Unambiguous	GT3-INCP	1	1	2	C6(Carbamidomethyl); M8(Oxidation)	HCD	1	0	1	1			0	1.96e-06	3063	3.9e-06	21	42	35	76	3184	0	41	38	1307000	2	671.794	1342.58	0	5.67	20.61	12264	12264	MS2	8/120	8	120	49391_1_MSPCL_812_MCF7_V6_IP_half.raw
High	A	2	ATENTcTmVSGR	88711	Unambiguous	GT3-INCP	1	1	2	C6(Carbamidomethyl); M8(Oxidation)	HCD	1	0	1	1			0	0.000177	3063	0.0048	17	42	35	45	3184	0	39	100	439400	2	671.794	1342.58	0	5.67	20	11636	11636	MS2	10/120	10	120	49391_1_MSPCL_812_MCF7_V6_IP_half.raw
High	A	2	ATENTcTmVSGR	88711	Unambiguous	GT3-INCP	1	1	2	C6(Carbamidomethyl); M8(Oxidation)	HCD	1	0	1	1	5350000		0	0.00011	3072	0.00053	16	42	35	55	3184	0	34	46	501600	2	671.794	1342.58	0	5.76	20.95	12597	12597	MS2	10/120	10	120	49391_1_MSPCL_812_MCF7_V6_IP_half.raw
High	A	2	ATENTcTmVSGR	88711	Unambiguous	GT3-INCP	1	1	2	C6(Carbamidomethyl); M8(Oxidation)	HCD	1	0	1	1			0	0.00256		0.28	14	42	35	28	3184	0	0	68	186300	2	671.794	1342.58	0	5.76	21.29	12930	12930	MS2	7/120	7	120	49391_1_MSPCL_812_MCF7_V6_IP_half.raw
High	A	2	ATENTcTmVSGR	88711	Unambiguous	GT3-INCP	1	1	2	C6(Carbamidomethyl); M8(Oxidation)	HCD	1	0	1	1			0.002	0.0139	3072	2.9	16	42	35	17	3184	0	61	100	105600	2	671.794	1342.58	0	5.76	19.21	10862	10862	MS2	9/120	9	120	49391_1_MSPCL_812_MCF7_V6_IP_half.raw
High	A	2	ATENTcTmVSGR	88711	Unambiguous	GT3-INCP	1	1	2	C6(Carbamidomethyl); M8(Oxidation)	HCD	1	0	1	1			0	3.9e-06	3072	6.6e-06	21	42	35	74	3184	0	8	29	3434000	2	671.794	1342.58	0	5.85	20.26	11894	11894	MS2	10/120	10	120	49391_1_MSPCL_812_MCF7_V6_IP_half.raw
High	A	2	ATENTcTmVSGR	88711	Unambiguous	GT3-INCP	1	1	2	C6(Carbamidomethyl); M8(Oxidation)	HCD	1	0	1	1			0	2.86e-05		1.6e-05	21	42	35	70	3184	0	26	33	2525000	2	671.794	1342.58	0	5.85	20.18	11821	11821	MS2	9/120	9	120	49391_1_MSPCL_812_MCF7_V6_IP_half.raw
High	A	2	ATENTcTmVSGR	88711	Unambiguous	GT3-INCP	1	1	2	C6(Carbamidomethyl); M8(Oxidation)	HCD	1	0	1	1			0	3.21e-06	3072	1.4e-07	22	42	35	91	3184	0	20	19	4065000	2	671.794	1342.58	0	5.94	20.54	12190	12190	MS2	9/120	9	120	49391_1_MSPCL_812_MCF7_V6_IP_half.raw
High	A	2	ATENTcTmVSGR	88711	Unambiguous	GT3-INCP	1	1	2	C6(Carbamidomethyl); M8(Oxidation)	HCD	1	0	1	1	5350000		0	8.89e-06		0.00014	20	42	35	60	3184	0	48	72	653300	2	671.794	1342.58	0	5.94	20.82	12473	12473	MS2	10/120	10	120	49391_1_MSPCL_812_MCF7_V6_IP_half.raw
High	A	2	ATENTcTmVSGR	88711	Unambiguous	GT3-INCP	1	1	2	C6(Carbamidomethyl); M8(Oxidation)	HCD	1	0	1	1	208100000		0	0.000203		0.00066	16	42	35	54	3184	0	48	72	653300	2	671.794	1342.58	0	5.94	20.8	12449	12449	MS2	11/120	11	120	49391_1_MSPCL_812_MCF7_V6_IP_half.raw
High	A	2	ATENTcTmVSGR	88711	Unambiguous	GT3-INCP	1	1	2	C6(Carbamidomethyl); M8(Oxidation)	HCD	1	0	1	1			0	4.09e-06		8.1e-06	21	42	35	73	3184	0	12	13	4870000	2	671.794	1342.58	0	6.03	20.29	11931	11931	MS2	9/120	9	120	49391_1_MSPCL_812_MCF7_V6_IP_half.raw
High	A	2	ATENTcTmVSGR	88711	Unambiguous	GT3-INCP	1	1	2	C6(Carbamidomethyl); M8(Oxidation)	HCD	1	0	1	1			0	0.00063	3070	0.078	17	42	35	33	3182	0	0	100	76730	2	671.794	1342.58	0	6.12	19.17	10825	10825	MS2	9/120	9	120	49391_1_MSPCL_812_MCF7_V6_IP_half.raw
High	A	2	ATENTcTmVSGR	88711	Unambiguous	GT3-INCP	1	1	2	C6(Carbamidomethyl); M8(Oxidation)	HCD	1	0	1	1	5350000		0	6.82e-05	3070	0.00019	20	42	35	59	3182	0	31	79	816600	2	671.794	1342.58	0	6.3	20.99	12634	12634	MS2	9/120	9	120	49391_1_MSPCL_812_MCF7_V6_IP_half.raw
High	A	2	ATENTcTmVSGR	88711	Unambiguous	GT3-INCP	1	1	2	C6(Carbamidomethyl); M8(Oxidation)	HCD	1	0	1	1			0	5.84e-06		4.1e-05	21	42	35	66	3188	0	75	36	480900	2	671.794	1342.58	0	6.58	20.11	11747	11747	MS2	8/120	8	120	49391_1_MSPCL_812_MCF7_V6_IP_half.raw
High	A	2	ATENTcTmVSGR	88711	Unambiguous	GT3-INCP	1	1	2	C6(Carbamidomethyl); M8(Oxidation)	HCD	1	0	1	1			0	0.000178	2982	0.0025	16	41	34	48	3080	0	0	56	380100	2	671.795	1342.58	0	7.21	21.14	12782	12782	MS2	7/120	7	120	49391_1_MSPCL_812_MCF7_V6_IP_half.raw
High	A	2	LRATENTcTmVSGR	117550	Unambiguous	GT3-INCP	1	1	2	C8(Carbamidomethyl); M10(Oxidation)	HCD	1	0	1	1	74290000		0	0.000742	6324	0.061	17	45	38	37	6697	1	13	12	1647000	3	537.927	1611.77	0	5.01	25.24	17154	17154	MS2	15/152	15	152	49391_1_MSPCL_812_MCF7_V6_IP_half.raw
High	A	2	LRATENTcTmVSGR	117550	Unambiguous	GT3-INCP	1	1	2	C8(Carbamidomethyl); M10(Oxidation)	HCD	1	0	1	1	30490000		0.005	0.0551	6488	0.16	24	45	38	33	6848	1	14	30	1287000	2	806.387	1611.77	0	5.4	25.07	16981	16981	MS2	15/152	15	152	49391_1_MSPCL_812_MCF7_V6_IP_half.raw
High	A	2	LRATENTcTmVSGR	117550	Unambiguous	GT3-INCP	1	1	2	C8(Carbamidomethyl); M10(Oxidation)	HCD	1	0	1	1	74290000		0	0.000497		0.023	24	45	38	42	6621	1	0	25	828400	3	537.928	1611.77	0	7.05	25.03	16948	16948	MS2	15/152	15	152	49391_1_MSPCL_812_MCF7_V6_IP_half.raw
High	A	2	SLFPQPK	144887	Unambiguous	GT3-INCP	1	1	2		HCD	1	0	1	1	29690000		0.005	0.0554	4627	0.69	30	43	36	25	4771	0	45	25	499700	2	408.736	816.464	0	3.62	50.75	41615	41615	MS2	4/56	4	56	49391_1_MSPCL_812_MCF7_V6_IP_half.raw
High	A	2	SLFPQPK	144887	Unambiguous	GT3-INCP	1	1	2		HCD	1	0	1	1	29690000		0.008	0.0913	4627	0.6	28	43	36	26	4771	0	38	22	753500	2	408.736	816.464	0	3.69	50.99	41836	41836	MS2	4/56	4	56	49391_1_MSPCL_812_MCF7_V6_IP_half.raw
High	A	2	SLFPQPK	144887	Unambiguous	GT3-INCP	1	1	2		HCD	1	0	1	1	29690000		0.006	0.0608	4627	0.67	27	43	36	26	4771	0	39	33	624300	2	408.736	816.465	0	4.59	51.22	42052	42052	MS2	4/56	4	56	49391_1_MSPCL_812_MCF7_V6_IP_half.raw
High	A	2	TLPLSVER	153391	Unambiguous	GT3-INCP	1	1	2		HCD	1	0	1	1	9446000		0.009	0.101	3385	1.9	25	41	34	19	2939	0	33	41	312700	2	457.77	914.533	0	2.23	48.45	39335	39335	MS2	5/56	5	56	49391_1_MSPCL_812_MCF7_V6_IP_half.raw
Middle	A	2	TLPLSVER	153391	Unambiguous	GT3-INCP	1	1	2		HCD	1	0	1	1	9446000		0.025	0.245	3385	6.3	16	41	34	14	2939	0	33	41	312700	2	457.77	914.533	0	2.23	48.43	39318	39318	MS2	6/56	6	56	49391_1_MSPCL_812_MCF7_V6_IP_half.raw
High	A	2	TLPLSVER	153391	Unambiguous	GT3-INCP	1	1	2		HCD	1	0	1	1	96310000		0.002	0.0144	3385	0.027	29	41	34	37	2939	0	10	14	2464000	2	457.771	914.534	0	3.76	52.31	43106	43106	MS2	7/56	7	56	49391_1_MSPCL_812_MCF7_V6_IP_half.raw
High	A	2	TLPLSVER	153391	Unambiguous	GT3-INCP	1	1	2		HCD	1	0	1	1	96310000		0.001	0.00662	3385	0.019	30	41	34	39	2939	0	9	15	3554000	2	457.771	914.534	0	3.96	52.38	43176	43176	MS2	7/56	7	56	49391_1_MSPCL_812_MCF7_V6_IP_half.raw
High	A	2	TLPLSVER	153391	Unambiguous	GT3-INCP	1	1	2		HCD	1	0	1	1	96310000		0.001	0.00795	3385	0.018	34	41	34	39	2939	0	13	8	2531000	2	457.771	914.534	0	4.03	52.45	43250	43250	MS2	5/56	5	56	49391_1_MSPCL_812_MCF7_V6_IP_half.raw
High	A	2	TLPLSVER	153391	Unambiguous	GT3-INCP	1	1	2		HCD	1	0	1	1	96310000		0	0.0034	3385	0.012	31	41	34	41	2939	0	7	12	4475000	2	457.771	914.534	0	4.03	52.34	43139	43139	MS2	7/56	7	56	49391_1_MSPCL_812_MCF7_V6_IP_half.raw
High	A	2	TLPLSVER	153391	Unambiguous	GT3-INCP	1	1	2		HCD	1	0	1	1	96310000		0.001	0.009	3385	0.029	27	41	34	37	2939	0	25	24	802400	2	457.771	914.534	0	4.03	52.21	43011	43011	MS2	7/56	7	56	49391_1_MSPCL_812_MCF7_V6_IP_half.raw
High	A	2	TLPLSVER	153391	Unambiguous	GT3-INCP	1	1	2		HCD	1	0	1	1	96310000		0.002	0.0174	3385	0.34	27	41	34	26	2939	0	25	24	802400	2	457.771	914.534	0	4.03	52.2	42996	42996	MS2	6/56	6	56	49391_1_MSPCL_812_MCF7_V6_IP_half.raw
High	A	2	TLPLSVER	153391	Unambiguous	GT3-INCP	1	1	2		HCD	1	0	1	1	96310000		0.008	0.0914	3385	2	22	41	34	19	2939	0	36	33	302400	2	457.771	914.534	0	4.1	52.17	42961	42961	MS2	5/56	5	56	49391_1_MSPCL_812_MCF7_V6_IP_half.raw
High	A	2	TLPLSVER	153391	Unambiguous	GT3-INCP	1	1	2		HCD	1	0	1	1	96310000		0.001	0.0097	3385	0.018	30	41	34	39	2939	0	10	4	3182000	2	457.771	914.534	0	4.17	52.42	43213	43213	MS2	7/56	7	56	49391_1_MSPCL_812_MCF7_V6_IP_half.raw
High	A	2	TLPLSVER	153391	Unambiguous	GT3-INCP	1	1	2		HCD	1	0	1	1	96310000		0.001	0.0122	3385	0.0054	29	41	34	44	2939	0	10	4	3182000	2	457.771	914.534	0	4.17	52.43	43226	43226	MS2	7/56	7	56	49391_1_MSPCL_812_MCF7_V6_IP_half.raw
High	A	2	TLPLSVER	153391	Unambiguous	GT3-INCP	1	1	2		HCD	1	0	1	1	96310000		0.001	0.0128	3385	0.085	24	41	34	32	2939	0	18	11	2131000	2	457.771	914.534	0	4.17	52.24	43033	43033	MS2	7/56	7	56	49391_1_MSPCL_812_MCF7_V6_IP_half.raw
High	A	2	TLPLSVER	153391	Unambiguous	GT3-INCP	1	1	2		HCD	1	0	1	1	96310000		0.001	0.0116	3385	0.092	28	41	34	32	2939	0	21	18	1845000	2	457.771	914.534	0	4.17	52.53	43324	43324	MS2	7/56	7	56	49391_1_MSPCL_812_MCF7_V6_IP_half.raw
High	A	2	TLPLSVER	153391	Unambiguous	GT3-INCP	1	1	2		HCD	1	0	1	1	96310000		0.004	0.0364	3385	0.09	27	41	34	32	2939	0	13	13	2593000	2	457.771	914.535	0	4.3	52.49	43287	43287	MS2	7/56	7	56	49391_1_MSPCL_812_MCF7_V6_IP_half.raw
Middle	A	2	TLPLSVER	153391	Unambiguous	GT3-INCP	1	1	2		HCD	1	0	1	1	9446000		0.025	0.247	3385	10	18	41	34	12	2939	0	47	32	327300	2	457.771	914.535	0	4.3	48.39	39281	39281	MS2	3/56	3	56	49391_1_MSPCL_812_MCF7_V6_IP_half.raw
High	A	2	TLPLSVER	153391	Unambiguous	GT3-INCP	1	1	2		HCD	1	0	1	1	96310000		0.001	0.00965	3385	0.057	30	41	34	34	2939	0	14	24	3146000	2	457.771	914.535	0	4.37	52.27	43070	43070	MS2	6/56	6	56	49391_1_MSPCL_812_MCF7_V6_IP_half.raw
High	A	2	TLPLSVER	153391	Unambiguous	GT3-INCP	1	1	2		HCD	1	0	1	1	9446000		0.009	0.0984	3880	0.93	17	42	35	23	3470	0	33	33	593800	2	457.771	914.535	0	4.57	48.47	39355	39355	MS2	7/56	7	56	49391_1_MSPCL_812_MCF7_V6_IP_half.raw
Middle	A	2	TLPLSVER	153391	Unambiguous	GT3-INCP	1	1	2		HCD	1	0	1	1	9446000		0.013	0.126	3880	4.1	24	42	35	16	3470	0	35	52	614400	2	457.771	914.535	0	4.57	48.56	39428	39428	MS2	6/56	6	56	49391_1_MSPCL_812_MCF7_V6_IP_half.raw
Middle	A	2	TLPLSVER	153391	Unambiguous	GT3-INCP	1	1	2		HCD	1	0	1	1	9446000		0.014	0.14	3530	5	18	41	34	15	3149	0	32	40	233400	2	457.771	914.535	0	4.83	48.52	39391	39391	MS2	5/56	5	56	49391_1_MSPCL_812_MCF7_V6_IP_half.raw
High	A	2	QERFPIILLSR	189833	Unambiguous	GT3-INCP	1	1	2		HCD	1	0	1	1	9362000		0	0.000222	1436	0.1	29	38	31	29	1553	1	77	48	223100	3	457.943	1371.81	0	2.81	82.39	69697	69697	MS2	8/120	8	120	49391_1_MSPCL_812_MCF7_V6_IP_half.raw
High	A	2	QERFPIILLSR	189833	Unambiguous	GT3-INCP	1	1	2		HCD	1	0	1	1	9362000		0	0.000442	1436	0.023	27	38	31	35	1553	1	48	59	356200	3	457.943	1371.82	0	3.21	82.47	69771	69771	MS2	13/120	13	120	49391_1_MSPCL_812_MCF7_V6_IP_half.raw
High	A	2	QERFPIILLSR	189833	Unambiguous	GT3-INCP	1	1	2		HCD	1	0	1	1	9362000		0	0.000744	1436	0.41	22	38	31	23	1553	1	68	23	365900	3	457.943	1371.82	0	3.47	82.55	69845	69845	MS2	7/120	7	120	49391_1_MSPCL_812_MCF7_V6_IP_half.raw
High	A	2	QERFPIILLSR	189833	Unambiguous	GT3-INCP	1	1	2		HCD	1	0	1	1	9362000		0	0.000152	1391	0.032	28	38	31	34	1525	1	32	36	362900	3	457.943	1371.82	0	3.74	82.51	69808	69808	MS2	8/120	8	120	49391_1_MSPCL_812_MCF7_V6_IP_half.raw
High	A	2	QERFPIILLSR	189833	Unambiguous	GT3-INCP	1	1	2		HCD	1	0	1	1	9362000		0	0.000535	1391	0.13	31	38	31	28	1525	1	32	36	362900	3	457.943	1371.82	0	3.74	82.52	69814	69814	MS2	8/120	8	120	49391_1_MSPCL_812_MCF7_V6_IP_half.raw
High	A	2	QERFPIILLSR	189833	Unambiguous	GT3-INCP	1	1	2		HCD	1	0	1	1	5044000		0.005	0.0475	1391	0.19	25	38	31	26	1525	1	24	61	286200	2	686.412	1371.82	0	3.88	82.51	69807	69807	MS2	11/120	11	120	49391_1_MSPCL_812_MCF7_V6_IP_half.raw
High	A	2	QERFPIILLSR	189833	Unambiguous	GT3-INCP	1	1	2		HCD	1	0	1	1	9362000		0	0.000142	1391	0.074	25	38	31	30	1525	1	89	38	90950	3	457.944	1371.82	0	4.01	82.59	69882	69882	MS2	8/120	8	120	49391_1_MSPCL_812_MCF7_V6_IP_half.raw
High	A	2	QERFPIILLSR	189833	Unambiguous	GT3-INCP	1	1	2		HCD	1	0	1	1	9362000		0	0.000205	1303	0.05	23	38	31	31	1381	1	79	31	232100	3	457.944	1371.82	0	4.21	82.62	69918	69918	MS2	8/120	8	120	49391_1_MSPCL_812_MCF7_V6_IP_half.raw
Middle	A	2	QERFPIILLSR	189833	Unambiguous	GT3-INCP	1	1	2		HCD	1	0	1	1	5044000		0.013	0.133	1303	0.4	25	38	31	22	1381	1	25	100	139200	2	686.412	1371.82	0	4.24	82.39	69696	69696	MS2	5/120	5	120	49391_1_MSPCL_812_MCF7_V6_IP_half.raw
Middle	A	2	QERFPIILLSR	189833	Unambiguous	GT3-INCP	1	1	2		HCD	1	0	1	1	5044000		0.024	0.243	1303	0.11	23	38	31	28	1381	1	0	100	68350	2	686.412	1371.82	0	4.24	82.47	69770	69770	MS2	6/120	6	120	49391_1_MSPCL_812_MCF7_V6_IP_half.raw
High	A	2	QERFPIILLSR	189833	Unambiguous	GT3-INCP	1	1	2		HCD	1	0	1	1	9362000		0	0.000532	1303	0.24	24	38	31	25	1381	1	91	71	88490	3	457.944	1371.82	0	4.41	82.34	69660	69660	MS2	8/120	8	120	49391_1_MSPCL_812_MCF7_V6_IP_half.raw
High	A	2	QERFPIILLSR	189833	Unambiguous	GT3-INCP	1	1	2		HCD	1	0	1	1	9362000		0	6.42e-05	1286	0.019	25	38	31	35	1367	1	86	32	129100	3	457.944	1371.82	0	4.74	82.43	69734	69734	MS2	7/120	7	120	49391_1_MSPCL_812_MCF7_V6_IP_half.raw
High	A	2	QERFPIILLSR	189833	Unambiguous	GT3-INCP	1	1	2		HCD	1	0	1	1	5044000		0.008	0.0845	1286	1.6	21	38	31	16	1367	1	0	60	105400	2	686.413	1371.82	0	5.13	82.43	69733	69733	MS2	10/120	10	120	49391_1_MSPCL_812_MCF7_V6_IP_half.raw
High	A	2	TDSFAGHLFSTAR	195395	Unambiguous	GT3-INCP	1	1	2		HCD	1	0	1	1			0.007	0.071	5509	1	23	44	37	25	5948	0	0	100	66430	2	705.338	1409.67	-0.01	-8.33	59.82	49803	49803	MS2	9/96	9	96	49391_1_MSPCL_812_MCF7_V6_IP_half.raw
High	A	2	TDSFAGHLFSTAR	195395	Unambiguous	GT3-INCP	1	1	2		HCD	1	0	1	1			0.008	0.0845	5583	25	18	44	37	11	5846	0		68	0	2	705.344	1409.68	0	-0.02	66.48	55497	55497	MS2	8/96	8	96	49391_1_MSPCL_812_MCF7_V6_IP_half.raw
High	A	2	TDSFAGHLFSTAR	195395	Unambiguous	GT3-INCP	1	1	2		HCD	1	0	1	1			0.009	0.0937	5583	38	16	44	37	9	5846	0		67	0	2	705.344	1409.68	0	-0.02	62.34	52070	52070	MS2	8/96	8	96	49391_1_MSPCL_812_MCF7_V6_IP_half.raw
High	A	2	TDSFAGHLFSTAR	195395	Unambiguous	GT3-INCP	1	1	2		HCD	1	0	1	1			0.002	0.0183	5583	1.8	25	44	37	22	5846	0		100	0	2	705.344	1409.68	0	-0.02	61.65	51410	51410	MS2	8/96	8	96	49391_1_MSPCL_812_MCF7_V6_IP_half.raw
High	A	2	TDSFAGHLFSTAR	195395	Unambiguous	GT3-INCP	1	1	2		HCD	1	0	1	1	2345000		0	4.55e-06	5583	0.00012	27	44	37	64	5846	0		100	0	2	705.344	1409.68	0	-0.02	59.98	49946	49946	MS2	10/96	10	96	49391_1_MSPCL_812_MCF7_V6_IP_half.raw
High	A	2	TDSFAGHLFSTAR	195395	Unambiguous	GT3-INCP	1	1	2		HCD	1	0	1	1	2345000		0	0.000152	5868	0.014	24	44	37	43	6001	0	0	100	109800	2	705.345	1409.68	0	1.89	60.02	49980	49980	MS2	7/96	7	96	49391_1_MSPCL_812_MCF7_V6_IP_half.raw
High	A	2	TDSFAGHLFSTAR	195395	Unambiguous	GT3-INCP	1	1	2		HCD	1	0	1	1	6096000		0	3.51e-06	5873	1.1e-05	27	44	37	75	5988	0	69	91	169700	2	705.346	1409.68	0	2.15	60.76	50613	50613	MS2	11/96	11	96	49391_1_MSPCL_812_MCF7_V6_IP_half.raw
High	A	2	TDSFAGHLFSTAR	195395	Unambiguous	GT3-INCP	1	1	2		HCD	1	0	1	1	6096000		0	1.11e-06	5873	5e-05	27	44	37	68	5988	0	69	91	169700	2	705.346	1409.68	0	2.15	60.74	50600	50600	MS2	8/96	8	96	49391_1_MSPCL_812_MCF7_V6_IP_half.raw
High	A	2	TDSFAGHLFSTAR	195395	Unambiguous	GT3-INCP	1	1	2		HCD	1	0	1	1	75350000		0	1.75e-07	5851	1.2e-06	27	44	37	84	5971	0	0	100	271200	2	705.346	1409.68	0	2.41	61.28	51056	51056	MS2	11/96	11	96	49391_1_MSPCL_812_MCF7_V6_IP_half.raw
High	A	2	TDSFAGHLFSTAR	195395	Unambiguous	GT3-INCP	1	1	2		HCD	1	0	1	1	75350000		0	1.09e-08	5851	2e-07	26	44	37	92	5971	0	0	100	271200	2	705.346	1409.68	0	2.41	61.26	51043	51043	MS2	9/96	9	96	49391_1_MSPCL_812_MCF7_V6_IP_half.raw
Middle	A	2	TDSFAGHLFSTAR	195395	Unambiguous	GT3-INCP	1	1	2		HCD	1	0	1	1			0.017	0.178	5988	8.7	22	44	37	15	6148	0	79	86	70400	2	705.346	1409.68	0	2.66	59.78	49766	49766	MS2	5/96	5	96	49391_1_MSPCL_812_MCF7_V6_IP_half.raw
High	A	2	TDSFAGHLFSTAR	195395	Unambiguous	GT3-INCP	1	1	2		HCD	1	0	1	1	75350000		0	4.82e-06	6182	0.00013	27	44	37	64	6293	0	0	22	355900	2	705.346	1409.69	0	3.01	61.46	51228	51228	MS2	10/96	10	96	49391_1_MSPCL_812_MCF7_V6_IP_half.raw
High	A	2	TDSFAGHLFSTAR	195395	Unambiguous	GT3-INCP	1	1	2		HCD	1	0	1	1	2345000		0	0.000423	6182	0.0052	24	44	37	48	6293	0	0	81	77930	2	705.346	1409.69	0	3.01	59.9	49877	49877	MS2	9/96	9	96	49391_1_MSPCL_812_MCF7_V6_IP_half.raw
High	A	2	TDSFAGHLFSTAR	195395	Unambiguous	GT3-INCP	1	1	2		HCD	1	0	1	1	6096000		0	0.000238	6211	0.011	24	44	38	45	6318	0	54	93	65180	2	705.346	1409.69	0	3.27	60.61	50489	50489	MS2	7/96	7	96	49391_1_MSPCL_812_MCF7_V6_IP_half.raw
High	A	2	TDSFAGHLFSTAR	195395	Unambiguous	GT3-INCP	1	1	2		HCD	1	0	1	1	2345000		0	0.000236	6126	0.0027	25	44	37	51	6242	0	0	45	154700	2	705.347	1409.69	0	3.79	59.94	49909	49909	MS2	7/96	7	96	49391_1_MSPCL_812_MCF7_V6_IP_half.raw
High	A	2	TDSFAGHLFSTAR	195395	Unambiguous	GT3-INCP	1	1	2		HCD	1	0	1	1	90260000		0	0.000196	6132	0.0015	27	44	37	53	6245	0	39	30	264600	3	470.567	1409.69	0	3.87	61.28	51057	51057	MS2	10/96	10	96	49391_1_MSPCL_812_MCF7_V6_IP_half.raw
High	A	2	TDSFAGHLFSTAR	195395	Unambiguous	GT3-INCP	1	1	2		HCD	1	0	1	1	9620000		0	0.0005	6132	0.22	23	44	37	31	6245	0	79	30	121400	3	470.567	1409.69	0	3.93	60.76	50616	50616	MS2	9/96	9	96	49391_1_MSPCL_812_MCF7_V6_IP_half.raw
High	A	2	TDSFAGHLFSTAR	195395	Unambiguous	GT3-INCP	1	1	2		HCD	1	0	1	1	75350000		0	2.33e-05	6129	0.0004	35	44	37	59	6240	0	0	64	379000	2	705.347	1409.69	0	4.14	61.51	51281	51281	MS2	10/96	10	96	49391_1_MSPCL_812_MCF7_V6_IP_half.raw
High	A	2	TDSFAGHLFSTAR	195395	Unambiguous	GT3-INCP	1	1	2		HCD	1	0	1	1	75350000		0	0.000339	6129	0.0045	25	44	37	48	6240	0	0	64	379000	2	705.347	1409.69	0	4.14	61.5	51265	51265	MS2	10/96	10	96	49391_1_MSPCL_812_MCF7_V6_IP_half.raw
High	A	2	TDSFAGHLFSTAR	195395	Unambiguous	GT3-INCP	1	1	2		HCD	1	0	1	1	6096000		0	1.1e-05	6045	0.0015	34	44	37	53	6180	0	0	100	213900	2	705.347	1409.69	0	4.22	60.96	50784	50784	MS2	8/96	8	96	49391_1_MSPCL_812_MCF7_V6_IP_half.raw
High	A	2	TDSFAGHLFSTAR	195395	Unambiguous	GT3-INCP	1	1	2		HCD	1	0	1	1	75350000		0.003	0.0302	6045	0.32	24	44	37	30	6180	0	32	33	325800	2	705.347	1409.69	0	4.31	61.57	51339	51339	MS2	6/96	6	96	49391_1_MSPCL_812_MCF7_V6_IP_half.raw
High	A	2	TDSFAGHLFSTAR	195395	Unambiguous	GT3-INCP	1	1	2		HCD	1	0	1	1	75350000		0	6.58e-07	6045	1.1e-06	29	44	37	84	6180	0	3	77	777100	2	705.347	1409.69	0	4.31	61.31	51080	51080	MS2	11/96	11	96	49391_1_MSPCL_812_MCF7_V6_IP_half.raw
High	A	2	TDSFAGHLFSTAR	195395	Unambiguous	GT3-INCP	1	1	2		HCD	1	0	1	1	75350000		0	3.88e-08	6004	1.1e-06	29	44	37	84	6121	0	2	24	3349000	2	705.347	1409.69	0	4.57	61.35	51117	51117	MS2	11/96	11	96	49391_1_MSPCL_812_MCF7_V6_IP_half.raw
High	A	2	TDSFAGHLFSTAR	195395	Unambiguous	GT3-INCP	1	1	2		HCD	1	0	1	1	6096000		0	1.57e-06	6004	5.7e-05	26	44	37	67	6121	0	11	57	391700	2	705.347	1409.69	0	4.57	60.92	50747	50747	MS2	8/96	8	96	49391_1_MSPCL_812_MCF7_V6_IP_half.raw
High	A	2	TDSFAGHLFSTAR	195395	Unambiguous	GT3-INCP	1	1	2		HCD	1	0	1	1	75350000		0	2.96e-08	5945	2.2e-07	28	44	37	91	6112	0	2	40	2723000	2	705.347	1409.69	0	4.66	61.43	51191	51191	MS2	9/96	9	96	49391_1_MSPCL_812_MCF7_V6_IP_half.raw
High	A	2	TDSFAGHLFSTAR	195395	Unambiguous	GT3-INCP	1	1	2		HCD	1	0	1	1	6096000		0	8.55e-07	5945	5.2e-06	27	44	37	78	6112	0	35	100	282200	2	705.347	1409.69	0	4.66	60.88	50710	50710	MS2	10/96	10	96	49391_1_MSPCL_812_MCF7_V6_IP_half.raw
High	A	2	TDSFAGHLFSTAR	195395	Unambiguous	GT3-INCP	1	1	2		HCD	1	0	1	1	75350000		0	3.74e-07	6146	3.9e-06	29	44	37	79	6214	0	2	4	6302000	2	705.347	1409.69	0	4.83	61.39	51154	51154	MS2	10/96	10	96	49391_1_MSPCL_812_MCF7_V6_IP_half.raw
High	A	2	TDSFAGHLFSTAR	195395	Unambiguous	GT3-INCP	1	1	2		HCD	1	0	1	1	6096000		0	1e-06	6112	5.9e-06	27	44	37	77	6206	0	56	70	215400	2	705.348	1409.69	0	5.35	60.78	50636	50636	MS2	12/96	12	96	49391_1_MSPCL_812_MCF7_V6_IP_half.raw
High	A	2	TDSFAGHLFSTAR	195395	Unambiguous	GT3-INCP	1	1	2		HCD	1	0	1	1	75350000		0	0.000322	6135	0.0037	23	44	37	49	6225	0	0	100	130800	2	705.348	1409.69	0	5.52	61.17	50969	50969	MS2	10/96	10	96	49391_1_MSPCL_812_MCF7_V6_IP_half.raw
High	A	2	TDSFAGHLFSTAR	195395	Unambiguous	GT3-INCP	1	1	2		HCD	1	0	1	1	6096000		0	0.000685	6252	0.24	22	45	38	31	6393	0	42	100	90680	2	705.348	1409.69	0	5.78	61	50821	50821	MS2	10/96	10	96	49391_1_MSPCL_812_MCF7_V6_IP_half.raw
High	A	2	TDSFAGHLFSTAR	195395	Unambiguous	GT3-INCP	1	1	2		HCD	1	0	1	1	75350000		0	2.36e-05	6243	0.0059	31	45	38	47	6407	0	70	69	193200	2	705.349	1409.69	0	6.56	61.54	51302	51302	MS2	8/96	8	96	49391_1_MSPCL_812_MCF7_V6_IP_half.raw
High	A	2	TDSFAGHLFSTAR	195395	Unambiguous	GT3-INCP	1	1	2		HCD	1	0	1	1	2345000		0	0.00369	6243	0.092	25	45	38	35	6407	0	66	100	135900	2	705.349	1409.69	0	6.65	60.07	50017	50017	MS2	6/96	6	96	49391_1_MSPCL_812_MCF7_V6_IP_half.raw
High	A	2	TDSFAGHLFSTAR	195395	Unambiguous	GT3-INCP	1	1	2		HCD	1	0	1	1	6096000		0	3.92e-07	6243	3.8e-06	24	45	38	79	6407	0	0	100	194500	2	705.349	1409.69	0	6.82	60.83	50673	50673	MS2	11/96	11	96	49391_1_MSPCL_812_MCF7_V6_IP_half.raw
High	A	2	TDSFAGHLFSTAR	195395	Unambiguous	GT3-INCP	1	1	2		HCD	1	0	1	1	6096000		0	2.64e-06	6053	0.00027	25	44	37	61	6302	0	76	100	48060	2	705.351	1409.7	0.01	10.54	60.7	50563	50563	MS2	12/96	12	96	49391_1_MSPCL_812_MCF7_V6_IP_half.raw
Middle	A	2	FPIILLSR	239831	Unambiguous	GT3-INCP	1	1	2		HCD	1	0	1	1	14730000		0.046	0.393	1082	8.4	19	37	30	8	1010	0		76	0	2	479.808	958.608	0	-0.08	89.74	75882	75882	MS2	3/56	3	56	49391_1_MSPCL_812_MCF7_V6_IP_half.raw
High	A	2	FPIILLSR	239831	Unambiguous	GT3-INCP	1	1	2		HCD	1	0	1	1	14730000		0.006	0.0632	1082	0.46	20	37	30	20	1010	0		58	0	2	479.808	958.608	0	-0.08	89.69	75846	75846	MS2	7/56	7	56	49391_1_MSPCL_812_MCF7_V6_IP_half.raw
High	A	2	FPIILLSR	239831	Unambiguous	GT3-INCP	1	1	2		HCD	1	0	1	1	12380000		0.006	0.0634	1082	0.54	16	37	30	20	1010	0		76	0	2	479.808	958.608	0	-0.08	89.18	75404	75404	MS2	7/56	7	56	49391_1_MSPCL_812_MCF7_V6_IP_half.raw
High	A	2	FPIILLSR	239831	Unambiguous	GT3-INCP	1	1	2		HCD	1	0	1	1	12380000		0	0.00293	1154	0.021	25	37	30	34	1079	0	16	10	349900	2	479.809	958.612	0	3.23	89.4	75589	75589	MS2	6/56	6	56	49391_1_MSPCL_812_MCF7_V6_IP_half.raw
High	A	2	FPIILLSR	239831	Unambiguous	GT3-INCP	1	1	2		HCD	1	0	1	1	14730000		0	0.00134	1154	0.011	27	37	30	37	1079	0	18	34	561700	2	479.809	958.612	0	3.36	89.48	75661	75661	MS2	7/56	7	56	49391_1_MSPCL_812_MCF7_V6_IP_half.raw
High	A	2	FPIILLSR	239831	Unambiguous	GT3-INCP	1	1	2		HCD	1	0	1	1	14730000		0.001	0.00649	1154	0.034	23	37	30	32	1079	0	21	92	611600	2	479.81	958.612	0	3.61	89.43	75624	75624	MS2	6/56	6	56	49391_1_MSPCL_812_MCF7_V6_IP_half.raw
High	A	2	FPIILLSR	239831	Unambiguous	GT3-INCP	1	1	2		HCD	1	0	1	1	12380000		0	0.00349	1154	0.04	23	37	30	31	1079	0	44	95	103600	2	479.81	958.612	0	3.68	89.27	75478	75478	MS2	6/56	6	56	49391_1_MSPCL_812_MCF7_V6_IP_half.raw
High	A	2	FPIILLSR	239831	Unambiguous	GT3-INCP	1	1	2		HCD	1	0	1	1	14730000		0.001	0.00854	1154	0.042	23	37	30	31	1079	0	32	38	198900	2	479.81	958.612	0	3.87	89.61	75772	75772	MS2	7/56	7	56	49391_1_MSPCL_812_MCF7_V6_IP_half.raw
High	A	2	FPIILLSR	239831	Unambiguous	GT3-INCP	1	1	2		HCD	1	0	1	1	12380000		0	0.00208	1154	0.007	27	37	30	39	1079	0	10	43	1264000	2	479.81	958.612	0	3.87	89.35	75552	75552	MS2	7/56	7	56	49391_1_MSPCL_812_MCF7_V6_IP_half.raw
High	A	2	FPIILLSR	239831	Unambiguous	GT3-INCP	1	1	2		HCD	1	0	1	1	14730000		0	0.00227	933	0.0092	27	36	29	37	839	0	7	70	1417000	2	479.81	958.612	0	4	89.55	75721	75721	MS2	6/56	6	56	49391_1_MSPCL_812_MCF7_V6_IP_half.raw
High	A	2	FPIILLSR	239831	Unambiguous	GT3-INCP	1	1	2		HCD	1	0	1	1	14730000		0.001	0.00574	933	0.016	26	36	29	34	839	0	7	70	1417000	2	479.81	958.612	0	4	89.52	75698	75698	MS2	6/56	6	56	49391_1_MSPCL_812_MCF7_V6_IP_half.raw
High	A	2	FPIILLSR	239831	Unambiguous	GT3-INCP	1	1	2		HCD	1	0	1	1	14730000		0	0.00186	661	0.012	27	35	28	35	707	0	7	45	823700	2	479.81	958.612	0	4.12	89.56	75735	75735	MS2	7/56	7	56	49391_1_MSPCL_812_MCF7_V6_IP_half.raw
High	A	2	FPIILLSR	239831	Unambiguous	GT3-INCP	1	1	2		HCD	1	0	1	1	12380000		0	0.00281	661	0.019	23	35	28	33	707	0	5	31	903900	2	479.81	958.613	0	4.25	89.31	75515	75515	MS2	6/56	6	56	49391_1_MSPCL_812_MCF7_V6_IP_half.raw
High	A	2	FPIILLSR	239831	Unambiguous	GT3-INCP	1	1	2		HCD	1	0	1	1	12380000		0	0.00197	661	0.008	28	35	28	36	707	0	5	31	903900	2	479.81	958.613	0	4.25	89.34	75539	75539	MS2	7/56	7	56	49391_1_MSPCL_812_MCF7_V6_IP_half.raw
High	A	2	FPIILLSR	239831	Unambiguous	GT3-INCP	1	1	2		HCD	1	0	1	1	12380000		0.001	0.00648	661	0.049	21	35	28	29	707	0	49	71	90930	2	479.81	958.613	0	4.31	89.22	75441	75441	MS2	7/56	7	56	49391_1_MSPCL_812_MCF7_V6_IP_half.raw
High	A	2	FPIILLSR	239831	Unambiguous	GT3-INCP	1	1	2		HCD	1	0	1	1	14730000		0.002	0.0232	661	0.13	23	35	28	24	707	0	62	80	149600	2	479.81	958.613	0	4.31	89.65	75809	75809	MS2	7/56	7	56	49391_1_MSPCL_812_MCF7_V6_IP_half.raw

## Sheet: T47D-IP-endogenous(PRM-MS)
Confidence Level	Search ID	Processing Node No	Sequence	Unique Sequence ID	PSM Ambiguity	Protein Descriptions	# Proteins	# Protein Groups	Protein Group Accessions	Modifications	Activation Type	DeltaScore	DeltaCn	Rank	Search Engine Rank	Precursor Area	QuanResultID	q-Value	PEP	Decoy Peptides Matched	Exp Value	Homology Threshold	Identity High	Identity Middle	IonScore	Peptides Matched	# Missed Cleavages	Isolation Interference [%]	Ion Inject Time [ms]	Intensity	Charge	m/z [Da]	MH+ [Da]	Delta Mass [Da]	Delta Mass [PPM]	RT [min]	First Scan	Last Scan	MS Order	Ions Matched	Matched Ions	Total Ions	Spectrum File	Annotation
High	A	2	QLHILDR	41936	Unambiguous	GT3-INCP	1	1	2		HCD	1	0	1	1	4918000		0.003	0.0519	1158	0.29	26	38	31	24	1434	0	68	81	140600	2	447.763	894.52	0	4.5	43.41	34028	34028	MS2	4/72	4	72	49392_1_MSPCL_812_T47D_V6_IP_half.raw
Middle	A	2	ATENTcTMVSGR	78256	Unambiguous	GT3-INCP	1	1	2	C6(Carbamidomethyl)	HCD	1	0	1	1			0.038	0.273	3141	2.9	18	42	35	18	3384	0		100	0	2	663.792	1326.58	0	-0.03	19.71	10938	10938	MS2	8/120	8	120	49392_1_MSPCL_812_T47D_V6_IP_half.raw
Middle	A	2	ATENTcTMVSGR	78256	Unambiguous	GT3-INCP	1	1	2	C6(Carbamidomethyl)	HCD	1	0	1	1			0.023	0.164	3141	6	16	42	35	15	3384	0		100	0	2	663.792	1326.58	0	-0.03	20.99	12157	12157	MS2	8/120	8	120	49392_1_MSPCL_812_T47D_V6_IP_half.raw
Middle	A	2	ATENTcTmVSGR	78256	Unambiguous	GT3-INCP	1	1	2	C6(Carbamidomethyl); M8(Oxidation)	HCD	1	0	1	1			0.023	0.163		6.2	13	41	34	14	2806	0		58	0	2	671.79	1342.57	0	-0.06	21.95	13077	13077	MS2	8/120	8	120	49392_1_MSPCL_812_T47D_V6_IP_half.raw
High	A	2	ATENTcTmVSGR	78256	Unambiguous	GT3-INCP	1	1	2	C6(Carbamidomethyl); M8(Oxidation)	HCD	1	0	1	1			0	0.000166		0.0071	15	41	34	43	2806	0		100	0	2	671.79	1342.57	0	-0.06	20.43	11601	11601	MS2	9/120	9	120	49392_1_MSPCL_812_T47D_V6_IP_half.raw
Middle	A	2	ATENTcTmVSGR	78256	Unambiguous	GT3-INCP	1	1	2	C6(Carbamidomethyl); M8(Oxidation)	HCD	1	0	1	1			0.012	0.0934		3.1	14	41	34	16	2806	0		100	0	2	671.79	1342.57	0	-0.06	19.62	10861	10861	MS2	6/120	6	120	49392_1_MSPCL_812_T47D_V6_IP_half.raw
High	A	2	ATENTcTmVSGR	78256	Unambiguous	GT3-INCP	1	1	2	C6(Carbamidomethyl); M8(Oxidation)	HCD	1	0	1	1			0	0.00354	2801	0.22	14	41	34	28	2806	0		100	0	2	671.79	1342.57	0	-0.06	20.39	11564	11564	MS2	6/120	6	120	49392_1_MSPCL_812_T47D_V6_IP_half.raw
High	A	2	ATENTcTmVSGR	78256	Unambiguous	GT3-INCP	1	1	2	C6(Carbamidomethyl); M8(Oxidation)	HCD	1	0	1	1			0.001	0.0171	2801	3.6	14	41	34	16	2806	0		100	0	2	671.79	1342.57	0	-0.06	20.35	11527	11527	MS2	5/120	5	120	49392_1_MSPCL_812_T47D_V6_IP_half.raw
High	A	2	ATENTcTmVSGR	78256	Unambiguous	GT3-INCP	1	1	2	C6(Carbamidomethyl); M8(Oxidation)	HCD	1	0	1	1			0	0.00396	2801	0.76	14	41	34	23	2806	0		100	0	2	671.79	1342.57	0	-0.06	19.58	10824	10824	MS2	6/120	6	120	49392_1_MSPCL_812_T47D_V6_IP_half.raw
High	A	2	ATENTcTmVSGR	78256	Unambiguous	GT3-INCP	1	1	2	C6(Carbamidomethyl); M8(Oxidation)	HCD	1	0	1	1			0	0.00446	2801	0.21	14	41	34	28	2806	0		100	0	2	671.79	1342.57	0	-0.06	21.84	12967	12967	MS2	6/120	6	120	49392_1_MSPCL_812_T47D_V6_IP_half.raw
High	A	2	ATENTcTmVSGR	78256	Unambiguous	GT3-INCP	1	1	2	C6(Carbamidomethyl); M8(Oxidation)	HCD	1	0	1	1			0	0.00127		0.22	14	41	34	28	2806	0		100	0	2	671.79	1342.57	0	-0.06	21.91	13040	13040	MS2	9/120	9	120	49392_1_MSPCL_812_T47D_V6_IP_half.raw
High	A	2	ATENTcTmVSGR	78256	Unambiguous	GT3-INCP	1	1	2	C6(Carbamidomethyl); M8(Oxidation)	HCD	1	0	1	1			0	0.00298		0.25	14	41	34	28	2806	0		100	0	2	671.79	1342.57	0	-0.06	21.76	12893	12893	MS2	8/120	8	120	49392_1_MSPCL_812_T47D_V6_IP_half.raw
High	A	2	ATENTcTmVSGR	78256	Unambiguous	GT3-INCP	1	1	2	C6(Carbamidomethyl); M8(Oxidation)	HCD	1	0	1	1			0.002	0.0234		1.6	14	41	34	20	2806	0		100	0	2	671.79	1342.57	0	-0.06	21.87	13004	13004	MS2	7/120	7	120	49392_1_MSPCL_812_T47D_V6_IP_half.raw
Middle	A	2	ATENTcTmVSGR	78256	Unambiguous	GT3-INCP	1	1	2	C6(Carbamidomethyl); M8(Oxidation)	HCD	1	0	1	1			0.019	0.138	2801	10	13	41	34	11	2806	0		100	0	2	671.79	1342.57	0	-0.06	20.28	11453	11453	MS2	11/120	11	120	49392_1_MSPCL_812_T47D_V6_IP_half.raw
High	A	2	ATENTcTmVSGR	78256	Unambiguous	GT3-INCP	1	1	2	C6(Carbamidomethyl); M8(Oxidation)	HCD	1	0	1	1			0	0.00386	2801	0.39	14	41	34	26	2806	0		100	0	2	671.79	1342.57	0	-0.06	22.17	13297	13297	MS2	9/120	9	120	49392_1_MSPCL_812_T47D_V6_IP_half.raw
Middle	A	2	ATENTcTmVSGR	78256	Unambiguous	GT3-INCP	1	1	2	C6(Carbamidomethyl); M8(Oxidation)	HCD	1	0	1	1			0.023	0.166		3.5	13	41	34	16	2806	0		100	0	2	671.79	1342.57	0	-0.06	20.15	11342	11342	MS2	8/120	8	120	49392_1_MSPCL_812_T47D_V6_IP_half.raw
High	A	2	ATENTcTmVSGR	78256	Unambiguous	GT3-INCP	1	1	2	C6(Carbamidomethyl); M8(Oxidation)	HCD	1	0	1	1			0.001	0.0195		7.9	13	41	34	13	2806	0		100	0	2	671.79	1342.57	0	-0.06	22.21	13334	13334	MS2	9/120	9	120	49392_1_MSPCL_812_T47D_V6_IP_half.raw
High	A	2	ATENTcTmVSGR	78256	Unambiguous	GT3-INCP	1	1	2	C6(Carbamidomethyl); M8(Oxidation)	HCD	1	0	1	1			0.007	0.0712		20	13	41	34	9	2806	0		100	0	2	671.79	1342.57	0	-0.06	22.02	13149	13149	MS2	5/120	5	120	49392_1_MSPCL_812_T47D_V6_IP_half.raw
Middle	A	2	ATENTcTmVSGR	78256	Unambiguous	GT3-INCP	1	1	2	C6(Carbamidomethyl); M8(Oxidation)	HCD	1	0	1	1			0.047	0.324		2.3	14	41	34	18	2806	0		100	0	2	671.79	1342.57	0	-0.06	20.24	11416	11416	MS2	8/120	8	120	49392_1_MSPCL_812_T47D_V6_IP_half.raw
Middle	A	2	ATENTcTmVSGR	78256	Unambiguous	GT3-INCP	1	1	2	C6(Carbamidomethyl); M8(Oxidation)	HCD	1	0	1	1			0.045	0.308		6.4	13	41	34	13	2806	0		100	0	2	671.79	1342.57	0	-0.06	22.06	13186	13186	MS2	8/120	8	120	49392_1_MSPCL_812_T47D_V6_IP_half.raw
High	A	2	ATENTcTmVSGR	78256	Unambiguous	GT3-INCP	1	1	2	C6(Carbamidomethyl); M8(Oxidation)	HCD	1	0	1	1			0	0.00395		0.41	14	41	34	25	2806	0		100	0	2	671.79	1342.57	0	-0.06	22.14	13260	13260	MS2	9/120	9	120	49392_1_MSPCL_812_T47D_V6_IP_half.raw
High	A	2	ATENTcTmVSGR	78256	Unambiguous	GT3-INCP	1	1	2	C6(Carbamidomethyl); M8(Oxidation)	HCD	1	0	1	1			0.002	0.0215		1.9	14	41	34	19	2806	0		100	0	2	671.79	1342.57	0	-0.06	22.1	13223	13223	MS2	7/120	7	120	49392_1_MSPCL_812_T47D_V6_IP_half.raw
High	A	2	ATENTcTmVSGR	78256	Unambiguous	GT3-INCP	1	1	2	C6(Carbamidomethyl); M8(Oxidation)	HCD	1	0	1	1			0.001	0.00673		0.9	14	41	34	22	2806	0		100	0	2	671.79	1342.57	0	-0.06	21.99	13114	13114	MS2	6/120	6	120	49392_1_MSPCL_812_T47D_V6_IP_half.raw
High	A	2	ATENTcTmVSGR	78256	Unambiguous	GT3-INCP	1	1	2	C6(Carbamidomethyl); M8(Oxidation)	HCD	1	0	1	1			0.004	0.0538		8.7	13	41	34	12	2806	0		100	0	2	671.79	1342.57	0	-0.06	22.36	13472	13472	MS2	7/120	7	120	49392_1_MSPCL_812_T47D_V6_IP_half.raw
Middle	A	2	ATENTcTmVSGR	78256	Unambiguous	GT3-INCP	1	1	2	C6(Carbamidomethyl); M8(Oxidation)	HCD	1	0	1	1			0.021	0.147		2	14	41	34	19	2806	0		85	0	2	671.79	1342.57	0	-0.06	22.4	13509	13509	MS2	8/120	8	120	49392_1_MSPCL_812_T47D_V6_IP_half.raw
High	A	2	ATENTcTmVSGR	78256	Unambiguous	GT3-INCP	1	1	2	C6(Carbamidomethyl); M8(Oxidation)	HCD	1	0	1	1			0	0.0017	2801	0.17	14	41	34	29	2806	0		100	0	2	671.79	1342.57	0	-0.06	22.25	13363	13363	MS2	8/120	8	120	49392_1_MSPCL_812_T47D_V6_IP_half.raw
High	A	2	ATENTcTmVSGR	78256	Unambiguous	GT3-INCP	1	1	2	C6(Carbamidomethyl); M8(Oxidation)	HCD	1	0	1	1			0.003	0.0453		5.2	13	41	34	14	2806	0		100	0	2	671.79	1342.57	0	-0.06	22.29	13398	13398	MS2	7/120	7	120	49392_1_MSPCL_812_T47D_V6_IP_half.raw
High	A	2	ATENTcTmVSGR	78256	Unambiguous	GT3-INCP	1	1	2	C6(Carbamidomethyl); M8(Oxidation)	HCD	1	0	1	1			0.002	0.04		4.6	13	41	34	15	2806	0		100	0	2	671.79	1342.57	0	-0.06	22.32	13435	13435	MS2	8/120	8	120	49392_1_MSPCL_812_T47D_V6_IP_half.raw
High	A	2	ATENTcTmVSGR	78256	Unambiguous	GT3-INCP	1	1	2	C6(Carbamidomethyl); M8(Oxidation)	HCD	1	0	1	1			0	2.88e-05	2804	0.0053	16	41	34	44	2869	0	62	100	110400	2	671.792	1342.58	0	3.48	20.47	11638	11638	MS2	9/120	9	120	49392_1_MSPCL_812_T47D_V6_IP_half.raw
High	A	2	ATENTcTmVSGR	78256	Unambiguous	GT3-INCP	1	1	2	C6(Carbamidomethyl); M8(Oxidation)	HCD	1	0	1	1			0	0.000118		0.00078	16	41	34	53	2966	0	34	92	502300	2	671.793	1342.58	0	4.21	21.49	12634	12634	MS2	11/120	11	120	49392_1_MSPCL_812_T47D_V6_IP_half.raw
High	A	2	ATENTcTmVSGR	78256	Unambiguous	GT3-INCP	1	1	2	C6(Carbamidomethyl); M8(Oxidation)	HCD	1	0	1	1			0	0.000115	2892	0.0018	16	41	34	49	2966	0	68	61	254900	2	671.793	1342.58	0	4.48	21.53	12671	12671	MS2	10/120	10	120	49392_1_MSPCL_812_T47D_V6_IP_half.raw
High	A	2	ATENTcTmVSGR	78256	Unambiguous	GT3-INCP	1	1	2	C6(Carbamidomethyl); M8(Oxidation)	HCD	1	0	1	1			0	0.000238		0.017	15	41	34	40	3107	0	16	82	403900	2	671.793	1342.58	0	4.58	21.68	12819	12819	MS2	8/120	8	120	49392_1_MSPCL_812_T47D_V6_IP_half.raw
High	A	2	ATENTcTmVSGR	78256	Unambiguous	GT3-INCP	1	1	2	C6(Carbamidomethyl); M8(Oxidation)	HCD	1	0	1	1	316400000		0	5.37e-05		0.0002	20	41	34	59	3107	0	43	28	1641000	2	671.793	1342.58	0	4.67	20.73	11895	11895	MS2	7/120	7	120	49392_1_MSPCL_812_T47D_V6_IP_half.raw
High	A	2	ATENTcTmVSGR	78256	Unambiguous	GT3-INCP	1	1	2	C6(Carbamidomethyl); M8(Oxidation)	HCD	1	0	1	1			0	3.41e-05	3031	0.0021	16	41	34	49	3098	0	26	50	382500	2	671.793	1342.58	0	4.85	21.47	12622	12622	MS2	7/120	7	120	49392_1_MSPCL_812_T47D_V6_IP_half.raw
High	A	2	ATENTcTmVSGR	78256	Unambiguous	GT3-INCP	1	1	2	C6(Carbamidomethyl); M8(Oxidation)	HCD	1	0	1	1			0	6.85e-05		0.0005	18	41	34	55	3098	0	26	50	382500	2	671.793	1342.58	0	4.85	21.45	12597	12597	MS2	11/120	11	120	49392_1_MSPCL_812_T47D_V6_IP_half.raw
High	A	2	ATENTcTmVSGR	78256	Unambiguous	GT3-INCP	1	1	2	C6(Carbamidomethyl); M8(Oxidation)	HCD	1	0	1	1	316400000		0	6.9e-07	3031	1.2e-07	23	41	34	91	3094	0	9	13	7145000	2	671.793	1342.58	0	4.94	20.95	12117	12117	MS2	9/120	9	120	49392_1_MSPCL_812_T47D_V6_IP_half.raw
High	A	2	ATENTcTmVSGR	78256	Unambiguous	GT3-INCP	1	1	2	C6(Carbamidomethyl); M8(Oxidation)	HCD	1	0	1	1	316400000		0	4.05e-07	3031	3.1e-06	21	41	34	77	3094	0	23	18	2486000	2	671.793	1342.58	0	4.94	20.76	11932	11932	MS2	8/120	8	120	49392_1_MSPCL_812_T47D_V6_IP_half.raw
High	A	2	ATENTcTmVSGR	78256	Unambiguous	GT3-INCP	1	1	2	C6(Carbamidomethyl); M8(Oxidation)	HCD	1	0	1	1	316400000		0	1.59e-05		7.5e-06	21	41	34	73	3099	0	6	15	5860000	2	671.793	1342.58	0	5.03	20.88	12043	12043	MS2	9/120	9	120	49392_1_MSPCL_812_T47D_V6_IP_half.raw
High	A	2	ATENTcTmVSGR	78256	Unambiguous	GT3-INCP	1	1	2	C6(Carbamidomethyl); M8(Oxidation)	HCD	1	0	1	1	316400000		0	1.29e-06	3036	1.3e-07	22	41	34	91	3099	0	14	15	6759000	2	671.793	1342.58	0	5.03	21.03	12191	12191	MS2	9/120	9	120	49392_1_MSPCL_812_T47D_V6_IP_half.raw
High	A	2	ATENTcTmVSGR	78256	Unambiguous	GT3-INCP	1	1	2	C6(Carbamidomethyl); M8(Oxidation)	HCD	1	0	1	1	316400000		0	8.69e-06	3038	2.8e-06	22	41	34	77	3099	0	6	11	9686000	2	671.793	1342.58	0	5.12	20.91	12080	12080	MS2	8/120	8	120	49392_1_MSPCL_812_T47D_V6_IP_half.raw
High	A	2	ATENTcTmVSGR	78256	Unambiguous	GT3-INCP	1	1	2	C6(Carbamidomethyl); M8(Oxidation)	HCD	1	0	1	1	316400000		0	4.12e-07	3038	3e-06	21	41	34	77	3099	0	17	21	4303000	2	671.793	1342.58	0	5.12	20.8	11969	11969	MS2	8/120	8	120	49392_1_MSPCL_812_T47D_V6_IP_half.raw
High	A	2	ATENTcTmVSGR	78256	Unambiguous	GT3-INCP	1	1	2	C6(Carbamidomethyl); M8(Oxidation)	HCD	1	0	1	1	316400000		0	1.59e-06	3038	1.5e-05	21	41	34	70	3099	0	6	11	9686000	2	671.793	1342.58	0	5.12	20.93	12096	12096	MS2	11/120	11	120	49392_1_MSPCL_812_T47D_V6_IP_half.raw
High	A	2	ATENTcTmVSGR	78256	Unambiguous	GT3-INCP	1	1	2	C6(Carbamidomethyl); M8(Oxidation)	HCD	1	0	1	1	316400000		0	1.25e-06		7.8e-06	21	41	34	73	3153	0	11	14	6729000	2	671.793	1342.58	0	5.21	20.84	12006	12006	MS2	9/120	9	120	49392_1_MSPCL_812_T47D_V6_IP_half.raw
High	A	2	ATENTcTmVSGR	78256	Unambiguous	GT3-INCP	1	1	2	C6(Carbamidomethyl); M8(Oxidation)	HCD	1	0	1	1	316400000		0	7.51e-06	3063	2.9e-06	22	41	34	77	3153	0	11	9	10270000	2	671.794	1342.58	0	5.39	20.99	12154	12154	MS2	8/120	8	120	49392_1_MSPCL_812_T47D_V6_IP_half.raw
High	A	2	ATENTcTmVSGR	78256	Unambiguous	GT3-INCP	1	1	2	C6(Carbamidomethyl); M8(Oxidation)	HCD	1	0	1	1	316400000		0	8.21e-07	3063	1.7e-07	21	41	34	90	3153	0	43	21	2304000	2	671.794	1342.58	0	5.39	21.15	12301	12301	MS2	9/120	9	120	49392_1_MSPCL_812_T47D_V6_IP_half.raw
High	A	2	ATENTcTmVSGR	78256	Unambiguous	GT3-INCP	1	1	2	C6(Carbamidomethyl); M8(Oxidation)	HCD	1	0	1	1	316400000		0	2.6e-06		0.0001	18	41	34	62	3153	0	43	21	2304000	2	671.794	1342.58	0	5.39	21.16	12317	12317	MS2	8/120	8	120	49392_1_MSPCL_812_T47D_V6_IP_half.raw
High	A	2	ATENTcTmVSGR	78256	Unambiguous	GT3-INCP	1	1	2	C6(Carbamidomethyl); M8(Oxidation)	HCD	1	0	1	1			0	0.00188		0.013	15	41	34	41	3153	0	31	67	413700	2	671.794	1342.58	0	5.39	21.6	12745	12745	MS2	8/120	8	120	49392_1_MSPCL_812_T47D_V6_IP_half.raw
High	A	2	ATENTcTmVSGR	78256	Unambiguous	GT3-INCP	1	1	2	C6(Carbamidomethyl); M8(Oxidation)	HCD	1	0	1	1	316400000		0	6.13e-06	3063	3.1e-06	21	41	34	77	3153	0	20	15	6352000	2	671.794	1342.58	0	5.48	21.07	12227	12227	MS2	8/120	8	120	49392_1_MSPCL_812_T47D_V6_IP_half.raw
High	A	2	ATENTcTmVSGR	78256	Unambiguous	GT3-INCP	1	1	2	C6(Carbamidomethyl); M8(Oxidation)	HCD	1	0	1	1	316400000		0	5.93e-06	3063	3.4e-06	21	41	34	77	3153	0	28	20	6222000	2	671.794	1342.58	0	5.48	21.11	12264	12264	MS2	8/120	8	120	49392_1_MSPCL_812_T47D_V6_IP_half.raw
High	A	2	ATENTcTmVSGR	78256	Unambiguous	GT3-INCP	1	1	2	C6(Carbamidomethyl); M8(Oxidation)	HCD	1	0	1	1			0	7.56e-06	3063	0.00041	18	42	35	56	3184	0	28	100	282400	2	671.794	1342.58	0	5.58	21.57	12708	12708	MS2	11/120	11	120	49392_1_MSPCL_812_T47D_V6_IP_half.raw
High	A	2	ATENTcTmVSGR	78256	Unambiguous	GT3-INCP	1	1	2	C6(Carbamidomethyl); M8(Oxidation)	HCD	1	0	1	1	316400000		0	2.22e-05	3072	9e-05	19	42	35	63	3184	0	44	44	1396000	2	671.794	1342.58	0	5.76	20.71	11875	11875	MS2	10/120	10	120	49392_1_MSPCL_812_T47D_V6_IP_half.raw
High	A	2	ATENTcTmVSGR	78256	Unambiguous	GT3-INCP	1	1	2	C6(Carbamidomethyl); M8(Oxidation)	HCD	1	0	1	1	316400000		0	4.83e-05		8e-05	19	42	35	63	3184	0	44	44	1396000	2	671.794	1342.58	0	5.76	20.69	11858	11858	MS2	9/120	9	120	49392_1_MSPCL_812_T47D_V6_IP_half.raw
High	A	2	ATENTcTmVSGR	78256	Unambiguous	GT3-INCP	1	1	2	C6(Carbamidomethyl); M8(Oxidation)	HCD	1	0	1	1			0	2.27e-05		0.0011	18	42	35	52	3182	0	42	100	191400	2	671.794	1342.58	0	6.39	21.64	12782	12782	MS2	9/120	9	120	49392_1_MSPCL_812_T47D_V6_IP_half.raw
High	A	2	ATENTcTmVSGR	78256	Unambiguous	GT3-INCP	1	1	2	C6(Carbamidomethyl); M8(Oxidation)	HCD	1	0	1	1			0	0.00208		0.016	15	41	34	40	3128	0	0	75	165800	2	671.795	1342.58	0	6.94	21.72	12856	12856	MS2	8/120	8	120	49392_1_MSPCL_812_T47D_V6_IP_half.raw
High	A	2	ATENTcTmVSGR	78256	Unambiguous	GT3-INCP	1	1	2	C6(Carbamidomethyl); M8(Oxidation)	HCD	1	0	1	1			0.001	0.00621		0.32	14	41	34	27	3128	0	0	68	149300	2	671.795	1342.58	0	7.03	21.8	12930	12930	MS2	7/120	7	120	49392_1_MSPCL_812_T47D_V6_IP_half.raw
Middle	A	2	LRATENTcTmVSGR	102427	Unambiguous	GT3-INCP	1	1	2	C8(Carbamidomethyl); M10(Oxidation)	HCD	1	0	1	1	7375000		0.02	0.144	6199	34	18	45	38	10	6491	1	47	25	516100	3	537.926	1611.76	0	4.33	26.22	17434	17434	MS2	8/152	8	152	49392_1_MSPCL_812_T47D_V6_IP_half.raw
High	A	2	LRATENTcTmVSGR	102427	Unambiguous	GT3-INCP	1	1	2	C8(Carbamidomethyl); M10(Oxidation)	HCD	1	0	1	1	104600000		0	0.000532	6329	0.04	24	45	38	39	6648	1	67	14	1208000	3	537.927	1611.77	0	4.67	25.7	16881	16881	MS2	16/152	16	152	49392_1_MSPCL_812_T47D_V6_IP_half.raw
High	A	2	LRATENTcTmVSGR	102427	Unambiguous	GT3-INCP	1	1	2	C8(Carbamidomethyl); M10(Oxidation)	HCD	1	0	1	1	104600000		0	0.000626	6278	0.48	17	45	38	28	6605	1	0	14	2771000	3	537.927	1611.77	0	4.9	25.91	17098	17098	MS2	15/152	15	152	49392_1_MSPCL_812_T47D_V6_IP_half.raw
High	A	2	LRATENTcTmVSGR	102427	Unambiguous	GT3-INCP	1	1	2	C8(Carbamidomethyl); M10(Oxidation)	HCD	1	0	1	1	37880000		0	0.00135	6377	0.0072	26	45	38	47	6779	1	0	30	1127000	2	806.387	1611.77	0	5.02	25.74	16918	16918	MS2	12/152	12	152	49392_1_MSPCL_812_T47D_V6_IP_half.raw
Middle	A	2	SLFPQPK	125944	Unambiguous	GT3-INCP	1	1	2		HCD	1	0	1	1	13470000		0.014	0.112	4627	0.71	27	43	36	25	4771	0	46	67	506700	2	408.736	816.465	0	4.21	52.14	40877	40877	MS2	4/56	4	56	49392_1_MSPCL_812_T47D_V6_IP_half.raw
Middle	A	2	TLPLSVER	131490	Unambiguous	GT3-INCP	1	1	2		HCD	1	0	1	1	3113000		0.021	0.146	3385	21	15	41	34	8	2939	0	64	50	105000	2	457.77	914.533	0	2.96	49.54	38792	38792	MS2	4/56	4	56	49392_1_MSPCL_812_T47D_V6_IP_half.raw
High	A	2	TLPLSVER	131490	Unambiguous	GT3-INCP	1	1	2		HCD	1	0	1	1	64040000		0.001	0.0185	3385	0.019	30	41	34	39	2939	0	22	53	771100	2	457.771	914.534	0	3.56	53.34	41772	41772	MS2	7/56	7	56	49392_1_MSPCL_812_T47D_V6_IP_half.raw
Middle	A	2	TLPLSVER	131490	Unambiguous	GT3-INCP	1	1	2		HCD	1	0	1	1	64040000		0.021	0.153	3385	0.34	27	41	34	26	2939	0	9	39	2090000	2	457.771	914.534	0	3.83	53.57	41956	41956	MS2	6/56	6	56	49392_1_MSPCL_812_T47D_V6_IP_half.raw
Middle	A	2	TLPLSVER	131490	Unambiguous	GT3-INCP	1	1	2		HCD	1	0	1	1	64040000		0.013	0.109	3385	1.2	26	41	34	21	2939	0	56	40	191700	2	457.771	914.534	0	3.83	53.29	41735	41735	MS2	5/56	5	56	49392_1_MSPCL_812_T47D_V6_IP_half.raw
High	A	2	TLPLSVER	131490	Unambiguous	GT3-INCP	1	1	2		HCD	1	0	1	1	64040000		0.001	0.00717	3385	0.018	30	41	34	39	2939	0	13	19	2781000	2	457.771	914.534	0	3.9	53.47	41882	41882	MS2	7/56	7	56	49392_1_MSPCL_812_T47D_V6_IP_half.raw
High	A	2	TLPLSVER	131490	Unambiguous	GT3-INCP	1	1	2		HCD	1	0	1	1	64040000		0	0.00183	3385	0.012	30	41	34	41	2939	0	9	21	2519000	2	457.771	914.534	0	3.96	53.43	41846	41846	MS2	7/56	7	56	49392_1_MSPCL_812_T47D_V6_IP_half.raw
Middle	A	2	TLPLSVER	131490	Unambiguous	GT3-INCP	1	1	2		HCD	1	0	1	1	3113000		0.046	0.311	3385	20	16	41	34	9	2939	0	50	45	138400	2	457.771	914.534	0	3.96	49.5	38757	38757	MS2	4/56	4	56	49392_1_MSPCL_812_T47D_V6_IP_half.raw
High	A	2	TLPLSVER	131490	Unambiguous	GT3-INCP	1	1	2		HCD	1	0	1	1	64040000		0.006	0.064	3385	0.24	27	41	34	28	2939	0	12	27	2286000	2	457.771	914.534	0	4.17	53.52	41919	41919	MS2	6/56	6	56	49392_1_MSPCL_812_T47D_V6_IP_half.raw
High	A	2	TLPLSVER	131490	Unambiguous	GT3-INCP	1	1	2		HCD	1	0	1	1	64040000		0.001	0.0138	3385	0.0056	28	41	34	44	2939	0	9	40	2324000	2	457.771	914.534	0	4.23	53.4	41818	41818	MS2	7/56	7	56	49392_1_MSPCL_812_T47D_V6_IP_half.raw
High	A	2	TLPLSVER	131490	Unambiguous	GT3-INCP	1	1	2		HCD	1	0	1	1	64040000		0.004	0.0557	3385	0.084	30	41	34	32	2939	0	9	40	2324000	2	457.771	914.534	0	4.23	53.38	41809	41809	MS2	7/56	7	56	49392_1_MSPCL_812_T47D_V6_IP_half.raw
Middle	A	2	TLPLSVER	131490	Unambiguous	GT3-INCP	1	1	2		HCD	1	0	1	1	64040000		0.01	0.0889	3385	3.2	22	41	34	17	2939	0	32	45	800400	2	457.771	914.535	0	4.3	53.66	42030	42030	MS2	6/56	6	56	49392_1_MSPCL_812_T47D_V6_IP_half.raw
High	A	2	TLPLSVER	131490	Unambiguous	GT3-INCP	1	1	2		HCD	1	0	1	1	3113000		0.007	0.0658	3385	1.1	22	41	34	21	2939	0	69	35	109300	2	457.771	914.535	0	4.3	49.46	38725	38725	MS2	6/56	6	56	49392_1_MSPCL_812_T47D_V6_IP_half.raw
High	A	2	TLPLSVER	131490	Unambiguous	GT3-INCP	1	1	2		HCD	1	0	1	1	64040000		0.002	0.0381	3610	0.19	27	42	35	29	3220	0	21	46	1199000	2	457.771	914.535	0	4.7	53.63	42002	42002	MS2	6/56	6	56	49392_1_MSPCL_812_T47D_V6_IP_half.raw
High	A	2	TLPLSVER	131490	Unambiguous	GT3-INCP	1	1	2		HCD	1	0	1	1	64040000		0.002	0.0278	3610	0.39	27	42	35	26	3220	0	21	46	1199000	2	457.771	914.535	0	4.7	53.61	41993	41993	MS2	6/56	6	56	49392_1_MSPCL_812_T47D_V6_IP_half.raw
Middle	A	2	TLPLSVER	131490	Unambiguous	GT3-INCP	1	1	2		HCD	1	0	1	1	3113000		0.043	0.294	3506	12	18	41	34	11	3138	0	62	87	160900	2	457.771	914.535	0	5.3	49.41	38688	38688	MS2	3/56	3	56	49392_1_MSPCL_812_T47D_V6_IP_half.raw
High	A	2	FPIILLSR	52529	Unambiguous	GT3-INCP	1	1	2		HCD	1	0	1	1	10910000		0.008	0.0746	1082	0.52	22	37	30	20	1010	0		42	0	2	479.808	958.608	0	-0.08	90.12	68615	68615	MS2	6/56	6	56	49392_1_MSPCL_812_T47D_V6_IP_half.raw
Middle	A	2	FPIILLSR	52529	Unambiguous	GT3-INCP	1	1	2		HCD	1	0	1	1	10910000		0.032	0.228	1082	2.1	19	37	30	14	1010	0		98	0	2	479.808	958.608	0	-0.08	90.08	68578	68578	MS2	6/56	6	56	49392_1_MSPCL_812_T47D_V6_IP_half.raw
High	A	2	FPIILLSR	52529	Unambiguous	GT3-INCP	1	1	2		HCD	1	0	1	1	10910000		0.002	0.0278	1154	0.04	24	37	30	31	1079	0	21	100	512400	2	479.809	958.611	0	3.17	90.3	68759	68759	MS2	6/56	6	56	49392_1_MSPCL_812_T47D_V6_IP_half.raw
High	A	2	FPIILLSR	52529	Unambiguous	GT3-INCP	1	1	2		HCD	1	0	1	1	9290000		0	0.00363	1154	0.013	22	37	30	36	1079	0	14	50	869500	2	479.809	958.612	0	3.36	90.48	68881	68881	MS2	7/56	7	56	49392_1_MSPCL_812_T47D_V6_IP_half.raw
High	A	2	FPIILLSR	52529	Unambiguous	GT3-INCP	1	1	2		HCD	1	0	1	1	9290000		0.001	0.00525	1154	0.014	24	37	30	36	1079	0	14	50	869500	2	479.809	958.612	0	3.36	90.44	68859	68859	MS2	7/56	7	56	49392_1_MSPCL_812_T47D_V6_IP_half.raw
High	A	2	FPIILLSR	52529	Unambiguous	GT3-INCP	1	1	2		HCD	1	0	1	1	9290000		0	0.00404	1154	0.022	26	37	30	34	1079	0	45	35	237400	2	479.81	958.612	0	3.42	90.35	68792	68792	MS2	6/56	6	56	49392_1_MSPCL_812_T47D_V6_IP_half.raw
High	A	2	FPIILLSR	52529	Unambiguous	GT3-INCP	1	1	2		HCD	1	0	1	1	10910000		0	0.00419	1154	0.021	26	37	30	34	1079	0	40	40	223200	2	479.81	958.612	0	3.55	90.24	68709	68709	MS2	7/56	7	56	49392_1_MSPCL_812_T47D_V6_IP_half.raw
High	A	2	FPIILLSR	52529	Unambiguous	GT3-INCP	1	1	2		HCD	1	0	1	1	10910000		0	0.00359	1154	0.0085	25	37	30	38	1079	0	40	40	223200	2	479.81	958.612	0	3.55	90.2	68686	68686	MS2	7/56	7	56	49392_1_MSPCL_812_T47D_V6_IP_half.raw
High	A	2	FPIILLSR	52529	Unambiguous	GT3-INCP	1	1	2		HCD	1	0	1	1	10910000		0.001	0.011	1154	0.02	24	37	30	34	1079	0	18	94	927100	2	479.81	958.612	0	3.55	90.25	68722	68722	MS2	6/56	6	56	49392_1_MSPCL_812_T47D_V6_IP_half.raw
High	A	2	FPIILLSR	52529	Unambiguous	GT3-INCP	1	1	2		HCD	1	0	1	1	9290000		0	0.00219	1154	0.026	24	37	30	33	1079	0	40	100	439600	2	479.81	958.612	0	3.8	90.39	68823	68823	MS2	7/56	7	56	49392_1_MSPCL_812_T47D_V6_IP_half.raw
High	A	2	FPIILLSR	52529	Unambiguous	GT3-INCP	1	1	2		HCD	1	0	1	1	9290000		0.008	0.0723	1154	3.1	20	37	30	12	1079	0	37	57	169000	2	479.81	958.612	0	3.93	90.54	68933	68933	MS2	6/56	6	56	49392_1_MSPCL_812_T47D_V6_IP_half.raw
High	A	2	FPIILLSR	52529	Unambiguous	GT3-INCP	1	1	2		HCD	1	0	1	1	9290000		0.001	0.0123	661	0.023	23	35	28	32	707	0	22	87	340000	2	479.81	958.613	0	4.25	90.49	68896	68896	MS2	7/56	7	56	49392_1_MSPCL_812_T47D_V6_IP_half.raw
High	A	2	FPIILLSR	52529	Unambiguous	GT3-INCP	1	1	2		HCD	1	0	1	1	10910000		0	0.00081	661	0.011	23	35	28	35	707	0	53	42	299100	2	479.81	958.613	0	4.95	90.16	68649	68649	MS2	7/56	7	56	49392_1_MSPCL_812_T47D_V6_IP_half.raw
High	A	2	QERFPIILLSR	93534	Unambiguous	GT3-INCP	1	1	2		HCD	1	0	1	1	19920000		0	5.62e-05	1436	0.015	29	38	31	37	1553	1	57	64	308200	3	457.943	1371.81	0	2.67	83.68	63464	63464	MS2	7/120	7	120	49392_1_MSPCL_812_T47D_V6_IP_half.raw
High	A	2	QERFPIILLSR	93534	Unambiguous	GT3-INCP	1	1	2		HCD	1	0	1	1	19920000		0	0.000106	1436	0.049	31	38	31	32	1553	1	57	64	308200	3	457.943	1371.81	0	2.67	83.68	63466	63466	MS2	6/120	6	120	49392_1_MSPCL_812_T47D_V6_IP_half.raw
High	A	2	QERFPIILLSR	93534	Unambiguous	GT3-INCP	1	1	2		HCD	1	0	1	1	19920000		0	8.49e-05	1436	0.064	26	38	31	31	1553	1	61	50	270300	3	457.943	1371.81	0	3.01	83.59	63390	63390	MS2	8/120	8	120	49392_1_MSPCL_812_T47D_V6_IP_half.raw
High	A	2	QERFPIILLSR	93534	Unambiguous	GT3-INCP	1	1	2		HCD	1	0	1	1	19920000		0	0.000204	1436	0.038	29	38	31	33	1553	1	38	25	329100	3	457.943	1371.82	0	3.27	83.76	63538	63538	MS2	8/120	8	120	49392_1_MSPCL_812_T47D_V6_IP_half.raw
Middle	A	2	QERFPIILLSR	93534	Unambiguous	GT3-INCP	1	1	2		HCD	1	0	1	1	9262000		0.035	0.251	1436	0.9	18	38	31	19	1553	1	30	49	250900	2	686.411	1371.82	0	3.44	83.76	63537	63537	MS2	7/120	7	120	49392_1_MSPCL_812_T47D_V6_IP_half.raw
High	A	2	QERFPIILLSR	93534	Unambiguous	GT3-INCP	1	1	2		HCD	1	0	1	1	19920000		0	1.82e-05	1429	0.0067	31	38	31	41	1551	1	32	61	684600	3	457.943	1371.82	0	3.54	83.72	63501	63501	MS2	8/120	8	120	49392_1_MSPCL_812_T47D_V6_IP_half.raw
High	A	2	QERFPIILLSR	93534	Unambiguous	GT3-INCP	1	1	2		HCD	1	0	1	1	19920000		0	9.44e-05	1391	0.18	27	38	31	26	1516	1	55	40	407900	3	457.943	1371.82	0	3.67	83.63	63427	63427	MS2	6/120	6	120	49392_1_MSPCL_812_T47D_V6_IP_half.raw
High	A	2	QERFPIILLSR	93534	Unambiguous	GT3-INCP	1	1	2		HCD	1	0	1	1	9262000		0	0.00134	1391	0.021	29	38	31	36	1525	1	15	100	239600	2	686.412	1371.82	0	3.79	83.68	63463	63463	MS2	7/120	7	120	49392_1_MSPCL_812_T47D_V6_IP_half.raw
High	A	2	QERFPIILLSR	93534	Unambiguous	GT3-INCP	1	1	2		HCD	1	0	1	1	19920000		0	0.000267	1391	0.096	31	38	31	29	1525	1	22	52	893600	3	457.944	1371.82	0	3.94	83.81	63575	63575	MS2	8/120	8	120	49392_1_MSPCL_812_T47D_V6_IP_half.raw
High	A	2	QERFPIILLSR	93534	Unambiguous	GT3-INCP	1	1	2		HCD	1	0	1	1	9262000		0.001	0.0137	1391	0.072	27	38	31	30	1525	1	40	79	82470	2	686.412	1371.82	0	3.97	83.59	63389	63389	MS2	8/120	8	120	49392_1_MSPCL_812_T47D_V6_IP_half.raw
High	A	2	QERFPIILLSR	93534	Unambiguous	GT3-INCP	1	1	2		HCD	1	0	1	1	9262000		0.001	0.00492	1303	0.048	28	38	31	32	1381	1	18	100	342900	2	686.412	1371.82	0	4.24	83.72	63500	63500	MS2	7/120	7	120	49392_1_MSPCL_812_T47D_V6_IP_half.raw
High	A	2	QERFPIILLSR	93534	Unambiguous	GT3-INCP	1	1	2		HCD	1	0	1	1	19920000		0	0.000404	1303	0.11	24	38	31	28	1381	1	79	62	125400	3	457.944	1371.82	0	4.27	83.55	63353	63353	MS2	8/120	8	120	49392_1_MSPCL_812_T47D_V6_IP_half.raw
High	A	2	QERFPIILLSR	93534	Unambiguous	GT3-INCP	1	1	2		HCD	1	0	1	1	19920000		0	0.000606	1303	0.19	18	38	31	26	1381	1	34	34	658400	3	457.944	1371.82	0	4.34	83.85	63612	63612	MS2	8/120	8	120	49392_1_MSPCL_812_T47D_V6_IP_half.raw
High	A	2	QERFPIILLSR	93534	Unambiguous	GT3-INCP	1	1	2		HCD	1	0	1	1	19920000		0.001	0.0194	1303	3.1	22	38	31	14	1381	1	93	100	60810	3	457.944	1371.82	0	4.47	83.9	63649	63649	MS2	7/120	7	120	49392_1_MSPCL_812_T47D_V6_IP_half.raw
High	A	2	QERFPIILLSR	93534	Unambiguous	GT3-INCP	1	1	2		HCD	1	0	1	1	9262000		0.002	0.0324	1286	0.026	27	38	31	34	1367	1	13	100	166500	2	686.412	1371.82	0	4.59	83.64	63437	63437	MS2	7/120	7	120	49392_1_MSPCL_812_T47D_V6_IP_half.raw
High	A	2	QERFPIILLSR	93534	Unambiguous	GT3-INCP	1	1	2		HCD	1	0	1	1	9262000		0.009	0.0835	1286	0.024	29	38	31	34	1367	1	13	100	166500	2	686.412	1371.82	0	4.59	83.63	63426	63426	MS2	7/120	7	120	49392_1_MSPCL_812_T47D_V6_IP_half.raw
Middle	A	2	TDSFAGHLFSTAR	96780	Unambiguous	GT3-INCP	1	1	2		HCD	1	0	1	1			0.012	0.103	5583	0.38	23	44	37	29	5846	0		100	0	2	705.344	1409.68	0	-0.02	63.5	48961	48961	MS2	6/96	6	96	49392_1_MSPCL_812_T47D_V6_IP_half.raw
Middle	A	2	TDSFAGHLFSTAR	96780	Unambiguous	GT3-INCP	1	1	2		HCD	1	0	1	1			0.025	0.177	5583	26	18	44	37	10	5846	0		100	0	2	705.344	1409.68	0	-0.02	63.45	48924	48924	MS2	8/96	8	96	49392_1_MSPCL_812_T47D_V6_IP_half.raw
Middle	A	2	TDSFAGHLFSTAR	96780	Unambiguous	GT3-INCP	1	1	2		HCD	1	0	1	1			0.013	0.111	5583	1.2	18	44	37	24	5846	0		100	0	2	705.344	1409.68	0	-0.02	63.41	48890	48890	MS2	7/96	7	96	49392_1_MSPCL_812_T47D_V6_IP_half.raw
Middle	A	2	TDSFAGHLFSTAR	96780	Unambiguous	GT3-INCP	1	1	2		HCD	1	0	1	1			0.027	0.2	5583	4.1	19	44	37	19	5846	0		100	0	2	705.344	1409.68	0	-0.02	63.98	49310	49310	MS2	7/96	7	96	49392_1_MSPCL_812_T47D_V6_IP_half.raw
High	A	2	TDSFAGHLFSTAR	96780	Unambiguous	GT3-INCP	1	1	2		HCD	1	0	1	1			0.001	0.00899	5583	0.07	24	44	37	36	5846	0		100	0	2	705.344	1409.68	0	-0.02	64.08	49384	49384	MS2	8/96	8	96	49392_1_MSPCL_812_T47D_V6_IP_half.raw
Middle	A	2	TDSFAGHLFSTAR	96780	Unambiguous	GT3-INCP	1	1	2		HCD	1	0	1	1			0.017	0.131	5583	34	19	44	37	9	5846	0		100	0	2	705.344	1409.68	0	-0.02	64.24	49491	49491	MS2	8/96	8	96	49392_1_MSPCL_812_T47D_V6_IP_half.raw
Middle	A	2	TDSFAGHLFSTAR	96780	Unambiguous	GT3-INCP	1	1	2		HCD	1	0	1	1			0.025	0.182	5583	1.4	27	44	37	23	5846	0		100	0	2	705.344	1409.68	0	-0.02	61.44	47553	47553	MS2	8/96	8	96	49392_1_MSPCL_812_T47D_V6_IP_half.raw
Middle	A	2	TDSFAGHLFSTAR	96780	Unambiguous	GT3-INCP	1	1	2		HCD	1	0	1	1			0.045	0.309	5583	32	17	44	37	10	5846	0		100	0	2	705.344	1409.68	0	-0.02	63.74	49137	49137	MS2	7/96	7	96	49392_1_MSPCL_812_T47D_V6_IP_half.raw
High	A	2	TDSFAGHLFSTAR	96780	Unambiguous	GT3-INCP	1	1	2		HCD	1	0	1	1			0	0.00012	5583	0.0032	23	44	37	50	5846	0		100	0	2	705.344	1409.68	0	-0.02	64.29	49524	49524	MS2	9/96	9	96	49392_1_MSPCL_812_T47D_V6_IP_half.raw
High	A	2	TDSFAGHLFSTAR	96780	Unambiguous	GT3-INCP	1	1	2		HCD	1	0	1	1			0	8.08e-05	5583	0.009	30	44	37	45	5846	0		100	0	2	705.344	1409.68	0	-0.02	61.54	47622	47622	MS2	9/96	9	96	49392_1_MSPCL_812_T47D_V6_IP_half.raw
High	A	2	TDSFAGHLFSTAR	96780	Unambiguous	GT3-INCP	1	1	2		HCD	1	0	1	1	1599000		0.007	0.0696	5583	0.67	19	44	37	26	5846	0		100	0	2	705.344	1409.68	0	-0.02	62.25	48082	48082	MS2	7/96	7	96	49392_1_MSPCL_812_T47D_V6_IP_half.raw
High	A	2	TDSFAGHLFSTAR	96780	Unambiguous	GT3-INCP	1	1	2		HCD	1	0	1	1	35030000		0	1.25e-05	5583	0.0002	25	44	37	62	5846	0		100	0	2	705.344	1409.68	0	-0.02	62.81	48469	48469	MS2	9/96	9	96	49392_1_MSPCL_812_T47D_V6_IP_half.raw
High	A	2	TDSFAGHLFSTAR	96780	Unambiguous	GT3-INCP	1	1	2		HCD	1	0	1	1	1599000		0	1.99e-05	5583	0.002	26	44	37	52	5846	0		100	0	2	705.344	1409.68	0	-0.02	62.3	48114	48114	MS2	9/96	9	96	49392_1_MSPCL_812_T47D_V6_IP_half.raw
High	A	2	TDSFAGHLFSTAR	96780	Unambiguous	GT3-INCP	1	1	2		HCD	1	0	1	1			0	0.00115	6065	0.23	18	44	37	31	6264	0	64	100	43030	2	705.344	1409.68	0	0.33	61.39	47521	47521	MS2	8/96	8	96	49392_1_MSPCL_812_T47D_V6_IP_half.raw
High	A	2	TDSFAGHLFSTAR	96780	Unambiguous	GT3-INCP	1	1	2		HCD	1	0	1	1	1599000		0	1.81e-07	5945	5.6e-05	26	44	37	67	6125	0	0	100	55670	2	705.346	1409.68	0	2.58	62.41	48185	48185	MS2	8/96	8	96	49392_1_MSPCL_812_T47D_V6_IP_half.raw
High	A	2	TDSFAGHLFSTAR	96780	Unambiguous	GT3-INCP	1	1	2		HCD	1	0	1	1	1599000		0	2.8e-07	5988	6.6e-05	27	44	37	67	6148	0	0	100	83960	2	705.346	1409.68	0	2.75	62.35	48148	48148	MS2	10/96	10	96	49392_1_MSPCL_812_T47D_V6_IP_half.raw
High	A	2	TDSFAGHLFSTAR	96780	Unambiguous	GT3-INCP	1	1	2		HCD	1	0	1	1	1599000		0	2.68e-06	6126	0.00056	18	44	37	57	6242	0	20	100	73400	2	705.347	1409.69	0	3.62	62.53	48272	48272	MS2	10/96	10	96	49392_1_MSPCL_812_T47D_V6_IP_half.raw
High	A	2	TDSFAGHLFSTAR	96780	Unambiguous	GT3-INCP	1	1	2		HCD	1	0	1	1	1599000		0	3.81e-07	6126	0.00012	34	44	37	64	6242	0	20	100	73400	2	705.347	1409.69	0	3.62	62.51	48255	48255	MS2	10/96	10	96	49392_1_MSPCL_812_T47D_V6_IP_half.raw
High	A	2	TDSFAGHLFSTAR	96780	Unambiguous	GT3-INCP	1	1	2		HCD	1	0	1	1	35030000		0	3.44e-10	6132	1.9e-07	26	44	37	92	6245	0	0	67	1050000	2	705.347	1409.69	0	3.88	63.11	48676	48676	MS2	9/96	9	96	49392_1_MSPCL_812_T47D_V6_IP_half.raw
High	A	2	TDSFAGHLFSTAR	96780	Unambiguous	GT3-INCP	1	1	2		HCD	1	0	1	1	35030000		0	2.17e-08	6045	2.2e-06	33	44	37	82	6180	0	23	100	73350	2	705.347	1409.69	0	4.4	62.86	48501	48501	MS2	11/96	11	96	49392_1_MSPCL_812_T47D_V6_IP_half.raw
High	A	2	TDSFAGHLFSTAR	96780	Unambiguous	GT3-INCP	1	1	2		HCD	1	0	1	1	35030000		0	1.83e-09	6038	1.8e-07	26	44	37	92	6164	0	0	75	633000	2	705.347	1409.69	0	4.48	63.01	48602	48602	MS2	9/96	9	96	49392_1_MSPCL_812_T47D_V6_IP_half.raw
High	A	2	TDSFAGHLFSTAR	96780	Unambiguous	GT3-INCP	1	1	2		HCD	1	0	1	1			0	0.000136	5945	0.014	20	44	37	44	6112	0	53	100	35730	2	705.347	1409.69	0	4.66	61.59	47657	47657	MS2	9/96	9	96	49392_1_MSPCL_812_T47D_V6_IP_half.raw
High	A	2	TDSFAGHLFSTAR	96780	Unambiguous	GT3-INCP	1	1	2		HCD	1	0	1	1	35030000		0	7.68e-05	5945	0.0042	24	44	37	49	6112	0	0	100	370300	2	705.347	1409.69	0	4.74	63.18	48718	48718	MS2	9/96	9	96	49392_1_MSPCL_812_T47D_V6_IP_half.raw
High	A	2	TDSFAGHLFSTAR	96780	Unambiguous	GT3-INCP	1	1	2		HCD	1	0	1	1	35030000		0	6.69e-09	5945	5.2e-06	27	44	37	78	6112	0	0	100	370300	2	705.347	1409.69	0	4.74	63.16	48708	48708	MS2	10/96	10	96	49392_1_MSPCL_812_T47D_V6_IP_half.raw
High	A	2	TDSFAGHLFSTAR	96780	Unambiguous	GT3-INCP	1	1	2		HCD	1	0	1	1	35030000		0	6.64e-09	6153	3.2e-05	30	44	37	70	6222	0	0	100	148400	2	705.348	1409.69	0	4.92	62.92	48542	48542	MS2	10/96	10	96	49392_1_MSPCL_812_T47D_V6_IP_half.raw
High	A	2	TDSFAGHLFSTAR	96780	Unambiguous	GT3-INCP	1	1	2		HCD	1	0	1	1	35030000		0	5.03e-09	6153	1.2e-06	28	44	37	84	6222	0	0	100	148400	2	705.348	1409.69	0	4.92	62.91	48532	48532	MS2	11/96	11	96	49392_1_MSPCL_812_T47D_V6_IP_half.raw
High	A	2	TDSFAGHLFSTAR	96780	Unambiguous	GT3-INCP	1	1	2		HCD	1	0	1	1	35030000		0	1.08e-08	6111	1.9e-06	29	44	37	82	6217	0	3	35	1305000	2	705.348	1409.69	0	5	63.06	48639	48639	MS2	11/96	11	96	49392_1_MSPCL_812_T47D_V6_IP_half.raw
High	A	2	TDSFAGHLFSTAR	96780	Unambiguous	GT3-INCP	1	1	2		HCD	1	0	1	1	34960000		0	0.000505	6100	0.052	22	44	37	38	6206	0	16	30	1454000	3	470.568	1409.69	0	5.17	62.98	48575	48575	MS2	16/96	16	96	49392_1_MSPCL_812_T47D_V6_IP_half.raw
High	A	2	TDSFAGHLFSTAR	96780	Unambiguous	GT3-INCP	1	1	2		HCD	1	0	1	1	35030000		0.001	0.0132	6100	0.38	26	44	37	29	6206	0	45	100	93910	2	705.348	1409.69	0	5.26	63.26	48780	48780	MS2	6/96	6	96	49392_1_MSPCL_812_T47D_V6_IP_half.raw
Middle	A	2	TDSFAGHLFSTAR	96780	Unambiguous	GT3-INCP	1	1	2		HCD	1	0	1	1	35030000		0.012	0.0953	6112	7.5	18	44	37	16	6206	0	77	100	52490	2	705.348	1409.69	0	5.35	63.31	48817	48817	MS2	8/96	8	96	49392_1_MSPCL_812_T47D_V6_IP_half.raw
High	A	2	TDSFAGHLFSTAR	96780	Unambiguous	GT3-INCP	1	1	2		HCD	1	0	1	1	35030000		0	0.000401	6135	0.016	20	44	37	43	6223	0	39	100	174800	2	705.348	1409.69	0	5.44	63.21	48743	48743	MS2	7/96	7	96	49392_1_MSPCL_812_T47D_V6_IP_half.raw
High	A	2	TDSFAGHLFSTAR	96780	Unambiguous	GT3-INCP	1	1	2		HCD	1	0	1	1	1599000		0	1.09e-07	6135	6.3e-05	25	44	37	67	6225	0	0	100	31980	2	705.348	1409.69	0	5.61	62.46	48222	48222	MS2	8/96	8	96	49392_1_MSPCL_812_T47D_V6_IP_half.raw
High	A	2	TDSFAGHLFSTAR	96780	Unambiguous	GT3-INCP	1	1	2		HCD	1	0	1	1	1599000		0.003	0.0449	6135	14	15	44	37	14	6225	0	52	100	36170	2	705.348	1409.69	0	5.61	62.61	48329	48329	MS2	6/96	6	96	49392_1_MSPCL_812_T47D_V6_IP_half.raw
High	A	2	TDSFAGHLFSTAR	96780	Unambiguous	GT3-INCP	1	1	2		HCD	1	0	1	1	35030000		0	7.64e-11	6294	2e-07	27	45	38	92	6452	0	3	100	1912000	2	705.348	1409.69	0	5.96	62.96	48565	48565	MS2	9/96	9	96	49392_1_MSPCL_812_T47D_V6_IP_half.raw
High	A	2	TDSFAGHLFSTAR	96780	Unambiguous	GT3-INCP	1	1	2		HCD	1	0	1	1			0	0.00178	6309	0.11	30	45	38	35	6482	0	40	100	44570	2	705.349	1409.69	0	6.3	64.13	49417	49417	MS2	8/96	8	96	49392_1_MSPCL_812_T47D_V6_IP_half.raw
High	A	2	TDSFAGHLFSTAR	96780	Unambiguous	GT3-INCP	1	1	2		HCD	1	0	1	1			0.002	0.027	6100	4.2	24	44	37	19	6277	0	72	100	43570	2	705.349	1409.69	0.01	7.6	64.18	49454	49454	MS2	5/96	5	96	49392_1_MSPCL_812_T47D_V6_IP_half.raw
High	A	2	TDSFAGHLFSTAR	96780	Unambiguous	GT3-INCP	1	1	2		HCD	1	0	1	1			0	0.00168	6182	0.033	19	45	38	40	6449	0	0	100	29710	2	705.352	1409.7	0.01	10.89	61.49	47589	47589	MS2	7/96	7	96	49392_1_MSPCL_812_T47D_V6_IP_half.raw
