# Supplementary material for: CRISPR/Cas9 screen uncovers functional translation of cryptic lncRNA-encoded open reading frames in human cancer
Source: J Clin Invest. 2023 Mar 1;133(5):e159940. doi: 10.1172/JCI159940 (PMC9974104; doi:10.1172/JCI159940)
Supplement: Supplemental table 3 [file jci-133-159940-s014.xlsx]

## Sheet: Sheet1
Filters used: the number of unique peptides >=2 in the FLAG-tagged GT3-INCP group, and zero in the FLAG-tagged GFP group; log2(Fold-Change)≥ 1, FDR<0.01 lumanl A tumor vs. normal breast tissues
reference	Gene Symbol	Annotation	MWT(kDa)	Unique peptides (GFP)	Total peptides (GFP)	Unique peptides (ORF-LINC00992)	Total peptides (ORF-LINC00992)	GID/Symbol	baseMean	log2(FoldChange)-luminal-normal	FDR (luminal-normal)
sp|P16401|H15_HUMAN	HIST1H1B	Histone H1.5 OS=Homo sapiens GN=HIST1H1B PE=1 SV=3	22.57	0	0	5	18	ENSG00000184357.4|HIST1H1B	11.7964	3.38659	5.01e-34
sp|Q93079|H2B1H_HUMAN	HIST1H2BH	Histone H2B type 1-H OS=Homo sapiens GN=HIST1H2BH PE=1 SV=3	13.88	0	0	2	10	ENSG00000275713.1|HIST1H2BH	88.2413	3.34287	2.16e-70
sp|P11388|TOP2A_HUMAN	TOP2A	DNA topoisomerase 2-alpha OS=Homo sapiens GN=TOP2A PE=1 SV=3	174.28	0	0	16	20	ENSG00000131747.13|TOP2A	5577.36	2.89243	1.9e-119
sp|Q9BXS6|NUSAP_HUMAN	NUSAP1	Nucleolar and spindle-associated protein 1 OS=Homo sapiens GN=NUSAP1 PE=1 SV=1	49.42	0	0	3	3	ENSG00000137804.11|NUSAP1	1585.33	2.47477	5.84e-149
sp|P46013|KI67_HUMAN	MKI67	Proliferation marker protein Ki-67 OS=Homo sapiens GN=MKI67 PE=1 SV=2	358.47	0	0	3	3	ENSG00000148773.11|MKI67	3324.82	2.37495	8.8e-100
sp|O14965|AURKA_HUMAN	AURKA	Aurora kinase A OS=Homo sapiens GN=AURKA PE=1 SV=2	45.78	0	0	2	4	ENSG00000087586.16|AURKA	787.589	2.32621	8.29e-125
sp|Q9BW19|KIFC1_HUMAN	KIFC1	Kinesin-like protein KIFC1 OS=Homo sapiens GN=KIFC1 PE=1 SV=2	73.7	0	0	3	3	ENSG00000237649.6|KIFC1	1006.9	2.26086	7.12e-120
sp|P23771|GATA3_HUMAN	GATA3	Trans-acting T-cell-specific transcription factor GATA-3 OS=Homo sapiens GN=GATA3 PE=1 SV=1	47.89	0	0	2	5	ENSG00000107485.14|GATA3	38755.4	2.20713	3.64e-141
sp|P16403|H12_HUMAN	HIST1H1C	Histone H1.2 OS=Homo sapiens GN=HIST1H1C PE=1 SV=2	21.35	0	0	4	16	ENSG00000187837.3|HIST1H1C	4548.69	2.20682	6.13e-46
sp|P32322|P5CR1_HUMAN	PYCR1	Pyrroline-5-carboxylate reductase 1, mitochondrial OS=Homo sapiens GN=PYCR1 PE=1 SV=2	33.34	0	0	2	2	ENSG00000183010.15|PYCR1	4290.46	2.00958	2.02e-110
sp|Q02241|KIF23_HUMAN	KIF23	Kinesin-like protein KIF23 OS=Homo sapiens GN=KIF23 PE=1 SV=3	109.99	0	0	3	4	ENSG00000137807.12|KIF23	970.184	2.00792	4.04e-125
sp|O43663|PRC1_HUMAN	PRC1	Protein regulator of cytokinesis 1 OS=Homo sapiens GN=PRC1 PE=1 SV=2	71.56	0	0	3	6	ENSG00000198901.12|PRC1	1878.91	1.98801	2.34e-123
sp|P52732|KIF11_HUMAN	KIF11	Kinesin-like protein KIF11 OS=Homo sapiens GN=KIF11 PE=1 SV=2	119.09	0	0	20	29	ENSG00000138160.5|KIF11	1450.53	1.98035	2.12e-129
sp|P20700|LMNB1_HUMAN	LMNB1	Lamin-B1 OS=Homo sapiens GN=LMNB1 PE=1 SV=2	66.37	0	0	14	17	ENSG00000113368.10|LMNB1	2271.43	1.91041	1.01e-113
sp|O14745|NHRF1_HUMAN	SLC9A3R1	Na(+)/H(+) exchange regulatory cofactor NHE-RF1 OS=Homo sapiens GN=SLC9A3R1 PE=1 SV=4	38.84	0	0	3	3	ENSG00000109062.8|SLC9A3R1	19213.4	1.86836	2.57e-65
sp|O15049|N4BP3_HUMAN	N4BP3	NEDD4-binding protein 3 OS=Homo sapiens GN=N4BP3 PE=1 SV=3	60.43	0	0	2	2	ENSG00000145911.5|N4BP3	2010.88	1.83698	7.63e-91
sp|O95049|ZO3_HUMAN	TJP3	Tight junction protein ZO-3 OS=Homo sapiens GN=TJP3 PE=1 SV=3	101.34	0	0	2	2	ENSG00000105289.13|TJP3	3293.14	1.81239	2.85e-79
sp|Q02539|H11_HUMAN	HIST1H1A	Histone H1.1 OS=Homo sapiens GN=HIST1H1A PE=1 SV=3	21.83	0	0	5	20	ENSG00000124610.4|HIST1H1A	0.894662	1.7452	0.000751288
sp|Q9Y6Q5|AP1M2_HUMAN	AP1M2	AP-1 complex subunit mu-2 OS=Homo sapiens GN=AP1M2 PE=1 SV=4	48.08	0	0	2	3	ENSG00000129354.10|AP1M2	5769.67	1.54197	5.24e-65
sp|Q96KK5|H2A1H_HUMAN	HIST1H2AH	Histone H2A type 1-H OS=Homo sapiens GN=HIST1H2AH PE=1 SV=3	13.9	0	0	5	28	ENSG00000274997.1|HIST1H2AH	2.78032	1.44096	2.38e-06
sp|Q6NXG1|ESRP1_HUMAN	ESRP1	Epithelial splicing regulatory protein 1 OS=Homo sapiens GN=ESRP1 PE=1 SV=2	75.54	0	0	3	5	ENSG00000104413.14|ESRP1	7526.27	1.38922	2.08e-52
sp|Q9BRJ7|TIRR_HUMAN	NUDT16L1	Tudor-interacting repair regulator protein OS=Homo sapiens GN=NUDT16L1 PE=1 SV=1	23.32	0	0	5	6	ENSG00000168101.13|NUDT16L1	2136.31	1.36135	1.41e-93
sp|O43581|SYT7_HUMAN	SYT7	Synaptotagmin-7 OS=Homo sapiens GN=SYT7 PE=1 SV=3	45.47	0	0	2	2	ENSG00000011347.8|SYT7	6863.49	1.33669	2.8e-27
sp|P22392|NDKB_HUMAN	NME2	Nucleoside diphosphate kinase B OS=Homo sapiens GN=NME2 PE=1 SV=1	17.29	0	0	3	4	ENSG00000011052.20|NME2	49.4953	1.28894	2.16e-25
sp|A1L020|MEX3A_HUMAN	MEX3A	RNA-binding protein MEX3A OS=Homo sapiens GN=MEX3A PE=1 SV=1	54.14	0	0	3	3	ENSG00000254726.2|MEX3A	1596.93	1.24035	2.2e-23
tr|A0A0S2Z4G8|A0A0S2Z4G8_HUMAN	TPM3	Tropomyosin 3 isoform 2 OS=Homo sapiens GN=TPM3 PE=2 SV=1	28.74	0	0	7	14	ENSG00000143549.18|TPM3	25709	1.19131	2.16e-153
sp|P06753|TPM3_HUMAN	TPM3	Tropomyosin alpha-3 chain OS=Homo sapiens GN=TPM3 PE=1 SV=2	32.93	0	0	6	11	ENSG00000143549.18|TPM3	25709	1.19131	2.16e-153
sp|Q96DH6|MSI2H_HUMAN	MSI2	RNA-binding protein Musashi homolog 2 OS=Homo sapiens GN=MSI2 PE=1 SV=1	35.17	0	0	3	7	ENSG00000153944.9|MSI2	8673.57	1.18509	9.84e-67
sp|Q5TC63|GRTP1_HUMAN	GRTP1	Growth hormone-regulated TBC protein 1 OS=Homo sapiens GN=GRTP1 PE=1 SV=4	38.53	0	0	2	3	ENSG00000139835.12|GRTP1	1126.29	1.11518	2.17e-49
sp|P09874|PARP1_HUMAN	PARP1	Poly [ADP-ribose] polymerase 1 OS=Homo sapiens GN=PARP1 PE=1 SV=4	113.01	0	0	5	5	ENSG00000143799.11|PARP1	15022.9	1.11267	2.97e-90
sp|P12532|KCRU_HUMAN	CKMT1A	Creatine kinase U-type, mitochondrial OS=Homo sapiens GN=CKMT1A PE=1 SV=1	47.01	0	0	2	2	ENSG00000223572.8|CKMT1A	163.691	1.07999	2.31e-11
sp|O75367|H2AY_HUMAN	H2AFY	Core histone macro-H2A.1 OS=Homo sapiens GN=H2AFY PE=1 SV=4	39.59	0	0	5	5	ENSG00000113648.15|H2AFY	13940	1.04676	7.78e-141
sp|Q9UM54|MYO6_HUMAN	MYO6	Unconventional myosin-VI OS=Homo sapiens GN=MYO6 PE=1 SV=4	149.6	0	0	36	114	ENSG00000196586.12|MYO6	15203.2	1.04567	3.8e-52
tr|A0A0A0MRM8|A0A0A0MRM8_HUMAN	MYO6	Unconventional myosin-VI OS=Homo sapiens GN=MYO6 PE=1 SV=1	144.92	0	0	2	10	ENSG00000196586.12|MYO6	15203.2	1.04567	3.8e-52
sp|P12004|PCNA_HUMAN	PCNA	Proliferating cell nuclear antigen OS=Homo sapiens GN=PCNA PE=1 SV=1	28.75	0	0	2	2	ENSG00000132646.9|PCNA	5157.48	1.02673	6.23e-68
sp|P48735|IDHP_HUMAN	IDH2	Isocitrate dehydrogenase [NADP], mitochondrial OS=Homo sapiens GN=IDH2 PE=1 SV=2	50.88	0	0	4	6	ENSG00000182054.8|IDH2	9554.56	1.01233	1.45e-35
sp|P49368|TCPG_HUMAN	CCT3	T-complex protein 1 subunit gamma OS=Homo sapiens GN=CCT3 PE=1 SV=4	60.5	0	0	3	3	ENSG00000163468.13|CCT3	21254.6	1.00364	1.11e-77
