# Supplementary material for: CRISPR/Cas9 screen uncovers functional translation of cryptic lncRNA-encoded open reading frames in human cancer
Source: J Clin Invest. 2023 Mar 1;133(5):e159940. doi: 10.1172/JCI159940 (PMC9974104; doi:10.1172/JCI159940)
Supplement: Supplemental table 4 [file jci-133-159940-s015.xlsx]

## Sheet: sgNC-sgGT3-INCP-RNA-seq 
Filters for differentially expressed genes: basemean>1, |log2(Fold-Change)|≥log2(1.2) and FDR<0.05
Gene ID	baseMean	log2FoldChange	lfcSE	stat	pvalue	padj	sgNCR1	sgNCR2	sgNCR3	sgGT3-INCPR1	sgGT3-INCPR2	sgGT3-INCPR3	external_gene_name	description	gene_biotype
ENSG00000000457	705.706	0.508586	0.09001	5.65033	1.60137e-08	7.85286e-08	581.363	586.924	563.04	779.988	860.606	862.313	SCYL3	SCY1 like pseudokinase 3 [Source:HGNC Symbol;Acc:HGNC:19285]	protein_coding
ENSG00000000460	473.355	-0.447735	0.108359	-4.13197	3.5967e-05	0.000127078	583.451	533.868	532.803	394.67	383.183	412.157	C1orf112	chromosome 1 open reading frame 112 [Source:HGNC Symbol;Acc:HGNC:25565]	protein_coding
ENSG00000001460	310.485	-0.495562	0.131461	-3.76966	0.000163469	0.000533828	365.309	348.175	361.806	259.996	279.164	248.463	STPG1	sperm tail PG-rich repeat containing 1 [Source:HGNC Symbol;Acc:HGNC:28070]	protein_coding
ENSG00000001461	550.147	0.364601	0.097923	3.72334	0.000196606	0.00063473	494.733	474.181	478.584	621.933	610.782	620.671	NIPAL3	NIPA like domain containing 3 [Source:HGNC Symbol;Acc:HGNC:25233]	protein_coding
ENSG00000001497	1222.07	-0.278026	0.066732	-4.16631	3.09569e-05	0.000110347	1357.91	1320.85	1338.78	1117.61	1105.99	1091.29	LAS1L	LAS1 like ribosome biogenesis factor [Source:HGNC Symbol;Acc:HGNC:25726]	protein_coding
ENSG00000001561	424.655	0.503595	0.111035	4.53547	5.74764e-06	2.2244e-05	365.309	352.596	352.422	504.093	465.865	507.644	ENPP4	ectonucleotide pyrophosphatase/phosphodiesterase 4 [Source:HGNC Symbol;Acc:HGNC:3359]	protein_coding
ENSG00000001617	2690.9	-0.26499	0.0478005	-5.54366	2.96217e-08	1.42079e-07	2939.17	2864.98	2976.82	2499.89	2492.91	2371.61	SEMA3F	semaphorin 3F [Source:HGNC Symbol;Acc:HGNC:10728]	protein_coding
ENSG00000001630	304.783	0.417397	0.134978	3.09233	0.00198594	0.00547447	249.454	286.277	247.112	354.455	349.399	342.002	CYP51A1	cytochrome P450 family 51 subfamily A member 1 [Source:HGNC Symbol;Acc:HGNC:2649]	protein_coding
ENSG00000002016	286.498	0.629414	0.139513	4.51151	6.43685e-06	2.47572e-05	242.148	207.8	236.685	340.427	323.616	368.31	RAD52	RAD52 homolog, DNA repair protein [Source:HGNC Symbol;Acc:HGNC:9824]	protein_coding
ENSG00000002834	3879.97	0.768784	0.0390196	19.7025	2.05091e-86	1.13935e-84	2873.42	2849.51	2862.12	4910	4943.15	4841.62	LASP1	LIM and SH3 protein 1 [Source:HGNC Symbol;Acc:HGNC:6513]	protein_coding
ENSG00000002919	716.296	0.415018	0.0866597	4.78905	1.67573e-06	6.85549e-06	619.982	593.556	621.43	804.305	831.267	827.236	SNX11	sorting nexin 11 [Source:HGNC Symbol;Acc:HGNC:14975]	protein_coding
ENSG00000003436	532.794	1.00124	0.112718	8.88272	6.52445e-19	6.09655e-18	309.991	355.912	405.598	707.04	695.242	722.979	TFPI	tissue factor pathway inhibitor [Source:HGNC Symbol;Acc:HGNC:11760]	protein_coding
ENSG00000003509	1135.65	-0.275544	0.0737428	-3.73655	0.000186562	0.000603923	1202.39	1222.48	1301.25	979.194	1034.86	1073.75	NDUFAF7	NADH:ubiquinone oxidoreductase complex assembly factor 7 [Source:HGNC Symbol;Acc:HGNC:28816]	protein_coding
ENSG00000003989	3961.58	-0.807277	0.0418711	-19.2801	7.89871e-83	4.19459e-81	5021.43	5081.15	5081.96	2785.14	2798.75	3001.05	SLC7A2	solute carrier family 7 member 2 [Source:HGNC Symbol;Acc:HGNC:11060]	protein_coding
ENSG00000004139	232.055	0.406808	0.152644	2.66508	0.00769702	0.0191181	199.354	197.852	187.68	272.154	290.721	244.566	SARM1	sterile alpha and TIR motif containing 1 [Source:HGNC Symbol;Acc:HGNC:17074]	protein_coding
ENSG00000004142	6789.76	-0.492828	0.0317048	-15.5443	1.73989e-54	5.29019e-53	8027.4	7775.91	8045.22	5638.55	5590.38	5661.06	POLDIP2	DNA polymerase delta interacting protein 2 [Source:HGNC Symbol;Acc:HGNC:23781]	protein_coding
ENSG00000004478	21548.9	-0.320086	0.0205812	-15.5524	1.53307e-54	4.66871e-53	23915.2	23570.9	24036.6	19049.9	19574.3	19146.3	FKBP4	FKBP prolyl isomerase 4 [Source:HGNC Symbol;Acc:HGNC:3720]	protein_coding
ENSG00000004487	4633.73	-0.287714	0.0380067	-7.57009	3.72971e-14	2.70089e-13	5196.78	4956.24	5160.16	4123.46	4124.33	4241.41	KDM1A	lysine demethylase 1A [Source:HGNC Symbol;Acc:HGNC:29079]	protein_coding
ENSG00000004534	1646.53	-0.408807	0.0587994	-6.95256	3.5872e-12	2.30502e-11	1846.38	1951.99	1900.78	1424.37	1318.47	1437.19	RBM6	RNA binding motif protein 6 [Source:HGNC Symbol;Acc:HGNC:9903]	protein_coding
ENSG00000004660	243.04	0.823183	0.151126	5.44701	5.12239e-08	2.41016e-07	158.648	170.219	185.595	307.693	336.952	299.13	CAMKK1	calcium/calmodulin dependent protein kinase kinase 1 [Source:HGNC Symbol;Acc:HGNC:1469]	protein_coding
ENSG00000004700	1309.76	-0.356813	0.0665699	-5.35998	8.32322e-08	3.85041e-07	1524.9	1462.34	1456.61	1118.54	1100.65	1195.55	RECQL	RecQ like helicase [Source:HGNC Symbol;Acc:HGNC:9948]	protein_coding
ENSG00000004766	1679.25	0.542637	0.0620283	8.74822	2.16737e-18	1.98105e-17	1368.34	1298.75	1413.86	1906.95	2029.72	2057.86	VPS50	VPS50 subunit of EARP/GARPII complex [Source:HGNC Symbol;Acc:HGNC:25956]	protein_coding
ENSG00000004777	533.731	-0.5074	0.107079	-4.73854	2.15262e-06	8.72315e-06	604.325	630.031	662.094	480.712	416.967	408.259	ARHGAP33	Rho GTPase activating protein 33 [Source:HGNC Symbol;Acc:HGNC:23085]	protein_coding
ENSG00000004838	62.0879	-1.75257	0.314174	-5.57834	2.42824e-08	1.17316e-07	100.199	88.4254	105.309	30.8629	20.4483	27.2822	ZMYND10	zinc finger MYND-type containing 10 [Source:HGNC Symbol;Acc:HGNC:19412]	protein_coding
ENSG00000004848	11.4879	3.78777	0.965674	3.92241	8.7666e-05	0.000295857	3.13122	0	1.04267	23.3809	25.7826	15.5898	ARX	aristaless related homeobox [Source:HGNC Symbol;Acc:HGNC:18060]	protein_coding
ENSG00000004866	522.955	0.337132	0.109694	3.07339	0.00211641	0.00580425	481.164	438.811	461.902	529.345	591.222	635.286	ST7	suppression of tumorigenicity 7 [Source:HGNC Symbol;Acc:HGNC:11351]	protein_coding
ENSG00000004961	863.981	0.386887	0.0828422	4.67017	3.00946e-06	1.19838e-05	771.324	688.613	766.36	990.417	1016.19	950.981	HCCS	holocytochrome c synthase [Source:HGNC Symbol;Acc:HGNC:4837]	protein_coding
ENSG00000005073	20.3967	2.05372	0.534313	3.84367	0.000121209	0.000402089	7.30618	8.84254	10.4267	34.6038	22.2264	38.9746	HOXA11	homeobox A11 [Source:HGNC Symbol;Acc:HGNC:5101]	protein_coding
ENSG00000005100	2640.72	-0.292396	0.0466632	-6.2661	3.702e-10	2.06492e-09	2913.08	2855.04	2953.88	2364.28	2373.78	2384.27	DHX33	DEAH-box helicase 33 [Source:HGNC Symbol;Acc:HGNC:16718]	protein_coding
ENSG00000005156	2068.31	-0.343133	0.0525819	-6.5257	6.76867e-11	3.99142e-10	2359.9	2257.06	2301.17	1818.1	1855.46	1818.17	LIG3	DNA ligase 3 [Source:HGNC Symbol;Acc:HGNC:6600]	protein_coding
ENSG00000005187	165.648	-2.00517	0.217911	-9.20176	3.52139e-20	3.50087e-19	290.16	256.434	242.941	48.6324	72.9026	82.8211	ACSM3	acyl-CoA synthetase medium chain family member 3 [Source:HGNC Symbol;Acc:HGNC:10522]	protein_coding
ENSG00000005189	631.007	-0.324509	0.104417	-3.10783	0.0018847	0.00522301	749.405	614.557	742.379	540.568	557.438	581.696	REXO5	RNA exonuclease 5 [Source:HGNC Symbol;Acc:HGNC:24661]	protein_coding
ENSG00000005238	462.046	-0.306679	0.108749	-2.82007	0.00480138	0.0124087	510.389	537.184	492.139	404.023	402.742	425.798	FAM214B	family with sequence similarity 214 member B [Source:HGNC Symbol;Acc:HGNC:25666]	protein_coding
ENSG00000005249	523.537	-0.756805	0.104797	-7.2216	5.13804e-13	3.46557e-12	680.518	657.664	639.155	411.505	384.072	368.31	PRKAR2B	protein kinase cAMP-dependent type II regulatory subunit beta [Source:HGNC Symbol;Acc:HGNC:9392]	protein_coding
ENSG00000005448	1579.5	-0.429102	0.0650366	-6.59785	4.17175e-11	2.49903e-10	1697.12	1900.04	1829.88	1378.54	1363.81	1307.6	WDR54	WD repeat domain 54 [Source:HGNC Symbol;Acc:HGNC:25770]	protein_coding
ENSG00000005469	892.973	1.02545	0.0791415	12.9572	2.13914e-38	4.29992e-37	615.807	581.397	584.936	1195.23	1156.66	1223.8	CROT	carnitine O-octanoyltransferase [Source:HGNC Symbol;Acc:HGNC:2366]	protein_coding
ENSG00000005483	5816.12	-0.3501	0.0329269	-10.6326	2.10114e-26	2.78376e-25	6491.02	6640.75	6518.76	5109.21	4968.93	5168.03	KMT2E	lysine methyltransferase 2E (inactive) [Source:HGNC Symbol;Acc:HGNC:18541]	protein_coding
ENSG00000005810	1309.08	0.477546	0.0667988	7.14902	8.7397e-13	5.82154e-12	1115.76	1139.58	1051.01	1502.93	1479.39	1565.81	MYCBP2	MYC binding protein 2 [Source:HGNC Symbol;Acc:HGNC:23386]	protein_coding
ENSG00000005882	647.238	0.270191	0.0943239	2.8645	0.00417671	0.0109113	589.713	563.712	601.619	744.449	717.468	666.466	PDK2	pyruvate dehydrogenase kinase 2 [Source:HGNC Symbol;Acc:HGNC:8810]	protein_coding
ENSG00000005889	669.407	0.487796	0.088885	5.48794	4.06642e-08	1.9279e-07	554.226	560.396	560.955	775.312	774.368	791.185	ZFX	zinc finger protein X-linked [Source:HGNC Symbol;Acc:HGNC:12869]	protein_coding
ENSG00000005893	4290.77	0.468961	0.0442053	10.6087	2.71517e-26	3.57272e-25	3779.38	3487.28	3461.66	4819.28	5114.74	5082.29	LAMP2	lysosomal associated membrane protein 2 [Source:HGNC Symbol;Acc:HGNC:6501]	protein_coding
ENSG00000005961	248.585	-1.29891	0.151642	-8.5656	1.07513e-17	9.48961e-17	363.222	366.965	344.08	147.768	126.246	143.232	ITGA2B	integrin subunit alpha 2b [Source:HGNC Symbol;Acc:HGNC:6138]	protein_coding
ENSG00000006015	956.625	0.430874	0.0791193	5.44587	5.15535e-08	2.42448e-07	854.823	785.881	804.939	1147.54	1096.21	1050.37	REX1BD	required for excision 1-B domain containing [Source:HGNC Symbol;Acc:HGNC:26098]	protein_coding
ENSG00000006025	462.348	0.871043	0.113327	7.6861	1.51687e-14	1.12421e-13	333.997	362.544	315.928	652.796	528.099	580.722	OSBPL7	oxysterol binding protein like 7 [Source:HGNC Symbol;Acc:HGNC:16387]	protein_coding
ENSG00000006047	1991.15	-0.265847	0.0572847	-4.6408	3.47067e-06	1.37493e-05	2135.49	2274.74	2184.39	1905.08	1697.21	1749.96	YBX2	Y-box binding protein 2 [Source:HGNC Symbol;Acc:HGNC:17948]	protein_coding
ENSG00000006062	356.528	0.32355	0.123319	2.62368	0.00869854	0.0213119	296.422	333.806	311.758	390.929	411.633	394.618	MAP3K14	mitogen-activated protein kinase kinase kinase 14 [Source:HGNC Symbol;Acc:HGNC:6853]	protein_coding
ENSG00000006071	34.8729	2.41641	0.441612	5.4718	4.45485e-08	2.10636e-07	7.30618	11.0532	15.64	65.4667	54.2324	55.5388	ABCC8	ATP binding cassette subfamily C member 8 [Source:HGNC Symbol;Acc:HGNC:59]	protein_coding
ENSG00000006210	19.2967	-1.67574	0.5542	-3.02371	0.00249699	0.00676712	27.1372	29.8436	34.408	10.2876	5.33434	8.76929	CX3CL1	C-X3-C motif chemokine ligand 1 [Source:HGNC Symbol;Acc:HGNC:10647]	protein_coding
ENSG00000006327	2090.5	1.28558	0.0535902	23.9892	3.60909e-127	3.64253e-125	1209.69	1226.9	1200.11	3010.53	2997.01	2898.74	TNFRSF12A	TNF receptor superfamily member 12A [Source:HGNC Symbol;Acc:HGNC:18152]	protein_coding
ENSG00000006451	2336.93	-0.3436	0.0497093	-6.91218	4.77274e-12	3.04448e-11	2605.18	2660.5	2551.41	2065.01	2098.17	2041.3	RALA	RAS like proto-oncogene A [Source:HGNC Symbol;Acc:HGNC:9839]	protein_coding
ENSG00000006453	2407.44	0.929468	0.0510401	18.2106	4.25537e-74	1.97664e-72	1627.19	1604.92	1712.06	3082.54	3221.05	3196.89	BAIAP2L1	BAR/IMD domain containing adaptor protein 2 like 1 [Source:HGNC Symbol;Acc:HGNC:21649]	protein_coding
ENSG00000006459	616.686	0.440106	0.0934045	4.71183	2.45501e-06	9.88002e-06	511.433	552.659	526.547	720.133	671.237	718.107	KDM7A	lysine demethylase 7A [Source:HGNC Symbol;Acc:HGNC:22224]	protein_coding
ENSG00000006530	2230.47	-0.448918	0.0531929	-8.43944	3.18861e-17	2.74773e-16	2695.98	2491.39	2549.32	1897.6	1867.02	1881.5	AGK	acylglycerol kinase [Source:HGNC Symbol;Acc:HGNC:21869]	protein_coding
ENSG00000006534	276.663	-1.22733	0.146543	-8.37519	5.51331e-17	4.6985e-16	406.015	357.018	385.787	169.278	184.035	157.847	ALDH3B1	aldehyde dehydrogenase 3 family member B1 [Source:HGNC Symbol;Acc:HGNC:410]	protein_coding
ENSG00000006576	2154.94	1.50399	0.0533997	28.1648	1.58094e-174	2.82183e-172	1130.37	1098.69	1120.87	3115.28	3244.17	3220.28	PHTF2	putative homeodomain transcription factor 2 [Source:HGNC Symbol;Acc:HGNC:13411]	protein_coding
ENSG00000006607	977.861	0.492778	0.0771524	6.38707	1.69099e-10	9.70155e-10	794.286	756.037	843.518	1128.83	1226.9	1117.6	FARP2	FERM, ARH/RhoGEF and pleckstrin domain protein 2 [Source:HGNC Symbol;Acc:HGNC:16460]	protein_coding
ENSG00000006625	1409.11	0.44934	0.0655152	6.85856	6.95605e-12	4.38352e-11	1161.68	1202.59	1181.34	1542.21	1681.21	1685.65	GGCT	gamma-glutamylcyclotransferase [Source:HGNC Symbol;Acc:HGNC:21705]	protein_coding
ENSG00000006634	3047.15	-0.35707	0.0434971	-8.20905	2.22948e-16	1.8398e-15	3405.72	3475.12	3395.97	2668.23	2657.39	2680.48	DBF4	DBF4 zinc finger [Source:HGNC Symbol;Acc:HGNC:17364]	protein_coding
ENSG00000006652	333.076	-0.358292	0.130568	-2.74411	0.00606758	0.015382	347.565	399.02	372.232	276.83	297.834	304.976	IFRD1	interferon related developmental regulator 1 [Source:HGNC Symbol;Acc:HGNC:5456]	protein_coding
ENSG00000006704	2628.06	-0.387612	0.0479532	-8.08313	6.31278e-16	5.06837e-15	2937.08	2972.2	3043.55	2334.35	2253.76	2227.4	GTF2IRD1	GTF2I repeat domain containing 1 [Source:HGNC Symbol;Acc:HGNC:4661]	protein_coding
ENSG00000006712	3537.57	-0.550398	0.0406899	-13.5267	1.08866e-41	2.4122e-40	4187.48	4173.68	4206.12	2883.34	2937.44	2837.35	PAF1	PAF1 homolog, Paf1/RNA polymerase II complex component [Source:HGNC Symbol;Acc:HGNC:25459]	protein_coding
ENSG00000006744	3785.28	-0.55815	0.0402302	-13.8739	9.11789e-44	2.14087e-42	4562.19	4434.53	4553.33	3104.05	3026.35	3031.25	ELAC2	elaC ribonuclease Z 2 [Source:HGNC Symbol;Acc:HGNC:14198]	protein_coding
ENSG00000006747	51.834	-1.17598	0.328155	-3.58361	0.000338876	0.00105858	68.8868	70.7403	77.1574	30.8629	30.2279	33.1284	SCIN	scinderin [Source:HGNC Symbol;Acc:HGNC:21695]	protein_coding
ENSG00000006756	1040.31	0.271742	0.0724624	3.75011	0.000176759	0.000574406	910.141	954.995	951.955	1121.35	1157.55	1145.85	ARSD	arylsulfatase D [Source:HGNC Symbol;Acc:HGNC:717]	protein_coding
ENSG00000006831	5306.61	-0.734638	0.0349471	-21.0214	4.17587e-98	2.83444e-96	6625.66	6621.96	6593.83	3900.88	4047.87	4049.46	ADIPOR2	adiponectin receptor 2 [Source:HGNC Symbol;Acc:HGNC:24041]	protein_coding
ENSG00000007047	1402.78	-0.577757	0.0652129	-8.85955	8.03402e-19	7.47812e-18	1606.32	1744.19	1660.97	1123.22	1167.33	1114.67	MARK4	microtubule affinity regulating kinase 4 [Source:HGNC Symbol;Acc:HGNC:13538]	protein_coding
ENSG00000007129	278.548	0.506633	0.138048	3.66998	0.000242571	0.000772771	223.36	226.59	232.515	313.305	342.287	333.233	CEACAM21	CEA cell adhesion molecule 21 [Source:HGNC Symbol;Acc:HGNC:28834]	protein_coding
ENSG00000007202	11633.3	-0.525288	0.026827	-19.5806	2.26313e-85	1.23587e-83	14094.7	13570	13608.9	9502.02	9406.21	9617.96	KIAA0100	KIAA0100 [Source:HGNC Symbol;Acc:HGNC:28960]	protein_coding
ENSG00000007264	1998.75	-0.366153	0.0558982	-6.55036	5.73984e-11	3.40452e-10	2227.34	2207.32	2279.27	1807.82	1806.56	1664.22	MATK	megakaryocyte-associated tyrosine kinase [Source:HGNC Symbol;Acc:HGNC:6906]	protein_coding
ENSG00000007314	17.6255	-1.64311	0.584541	-2.81095	0.00493961	0.0127369	29.2247	22.1064	29.1947	7.4819	8.0015	9.74365	SCN4A	sodium voltage-gated channel alpha subunit 4 [Source:HGNC Symbol;Acc:HGNC:10591]	protein_coding
ENSG00000007384	1452.95	0.581862	0.064223	9.06002	1.30423e-19	1.2596e-18	1101.15	1178.27	1214.71	1745.15	1737.22	1741.19	RHBDF1	rhomboid 5 homolog 1 [Source:HGNC Symbol;Acc:HGNC:20561]	protein_coding
ENSG00000007402	88.339	1.42346	0.250844	5.67466	1.38961e-08	6.83877e-08	48.012	48.634	46.92	129.998	129.802	126.667	CACNA2D2	calcium voltage-gated channel auxiliary subunit alpha2delta 2 [Source:HGNC Symbol;Acc:HGNC:1400]	protein_coding
ENSG00000007520	1518.54	-0.286018	0.0626725	-4.5637	5.02602e-06	1.95731e-05	1695.03	1666.82	1608.84	1405.66	1423.38	1311.5	TSR3	TSR3 ribosome maturation factor [Source:HGNC Symbol;Acc:HGNC:14175]	protein_coding
ENSG00000007541	937.381	-0.693039	0.0796549	-8.70052	3.3036e-18	2.97725e-17	1127.24	1144	1241.82	722.004	662.347	726.877	PIGQ	phosphatidylinositol glycan anchor biosynthesis class Q [Source:HGNC Symbol;Acc:HGNC:14135]	protein_coding
ENSG00000007944	1768.57	0.718967	0.0564025	12.7471	3.23647e-37	6.27029e-36	1332.86	1368.38	1313.76	2217.45	2191.52	2187.45	MYLIP	myosin regulatory light chain interacting protein [Source:HGNC Symbol;Acc:HGNC:21155]	protein_coding
ENSG00000007968	649.488	-0.77451	0.0925921	-8.36475	6.02416e-17	5.11576e-16	824.555	834.515	800.768	465.749	478.312	493.029	E2F2	E2F transcription factor 2 [Source:HGNC Symbol;Acc:HGNC:3114]	protein_coding
ENSG00000008083	3365.13	-0.564023	0.0460483	-12.2485	1.71103e-34	3.05265e-33	4089.37	3828.82	4090.38	2772.98	2766.74	2642.48	JARID2	jumonji and AT-rich interaction domain containing 2 [Source:HGNC Symbol;Acc:HGNC:6196]	protein_coding
ENSG00000008130	1507.42	-0.740393	0.0616406	-12.0114	3.09383e-33	5.2546e-32	1878.73	1928.78	1860.12	1150.34	1115.77	1110.78	NADK	NAD kinase [Source:HGNC Symbol;Acc:HGNC:29831]	protein_coding
ENSG00000008256	861.978	0.999199	0.0799421	12.499	7.55676e-36	1.40339e-34	566.751	559.291	577.638	1132.57	1197.56	1138.06	CYTH3	cytohesin 3 [Source:HGNC Symbol;Acc:HGNC:9504]	protein_coding
ENSG00000008277	742.028	-0.326604	0.0883265	-3.69769	0.000217568	0.000698428	828.73	782.565	849.774	681.788	682.795	626.517	ADAM22	ADAM metallopeptidase domain 22 [Source:HGNC Symbol;Acc:HGNC:201]	protein_coding
ENSG00000008282	6801.98	1.11695	0.0313639	35.6127	8.90817e-278	4.51902e-275	4324.21	4366.01	4240.53	9310.29	9185.73	9385.09	SYPL1	synaptophysin like 1 [Source:HGNC Symbol;Acc:HGNC:11507]	protein_coding
ENSG00000008294	2860.89	0.724484	0.0446625	16.2213	3.5655e-59	1.23842e-57	2151.15	2144.32	2131.21	3526.78	3659.35	3552.54	SPAG9	sperm associated antigen 9 [Source:HGNC Symbol;Acc:HGNC:14524]	protein_coding
ENSG00000008300	1625.57	0.720683	0.0613187	11.7531	6.80987e-32	1.10407e-30	1181.51	1287.7	1198.02	2047.24	2059.05	1979.91	CELSR3	cadherin EGF LAG seven-pass G-type receptor 3 [Source:HGNC Symbol;Acc:HGNC:3230]	protein_coding
ENSG00000008323	575.145	-0.303545	0.0968592	-3.13388	0.00172511	0.00481189	618.938	645.506	661.051	528.409	485.425	511.542	PLEKHG6	pleckstrin homology and RhoGEF domain containing G6 [Source:HGNC Symbol;Acc:HGNC:25562]	protein_coding
ENSG00000008324	445.47	-0.719685	0.113122	-6.36202	1.99117e-10	1.13662e-09	551.095	564.817	535.931	314.24	352.066	354.669	SS18L2	SS18 like 2 [Source:HGNC Symbol;Acc:HGNC:15593]	protein_coding
ENSG00000008394	1669.15	-0.422601	0.0598419	-7.06197	1.64163e-12	1.07565e-11	1987.28	1911.09	1853.86	1402.86	1401.15	1458.62	MGST1	microsomal glutathione S-transferase 1 [Source:HGNC Symbol;Acc:HGNC:7061]	protein_coding
ENSG00000008405	568.164	-0.909783	0.0995243	-9.14132	6.1697e-20	6.07423e-19	737.924	762.669	713.184	395.606	409.855	389.746	CRY1	cryptochrome circadian regulator 1 [Source:HGNC Symbol;Acc:HGNC:2384]	protein_coding
ENSG00000008441	575.607	-0.268781	0.0975042	-2.75661	0.00584045	0.014859	647.119	609.03	638.112	541.503	511.207	506.67	NFIX	nuclear factor I X [Source:HGNC Symbol;Acc:HGNC:7788]	protein_coding
ENSG00000008513	1380.45	0.990064	0.0708697	13.9702	2.36953e-44	5.62531e-43	966.503	869.885	932.145	1929.4	1847.46	1737.29	ST3GAL1	ST3 beta-galactoside alpha-2,3-sialyltransferase 1 [Source:HGNC Symbol;Acc:HGNC:10862]	protein_coding
ENSG00000008735	470.67	0.869938	0.111223	7.82159	5.21599e-15	3.96798e-14	309.991	350.386	314.886	616.322	661.458	570.978	MAPK8IP2	mitogen-activated protein kinase 8 interacting protein 2 [Source:HGNC Symbol;Acc:HGNC:6883]	protein_coding
ENSG00000008838	2429.34	-0.360146	0.0504276	-7.14185	9.20854e-13	6.12536e-12	2813.92	2709.13	2646.29	2157.59	2163.96	2085.14	MED24	mediator complex subunit 24 [Source:HGNC Symbol;Acc:HGNC:22963]	protein_coding
ENSG00000008853	504.639	1.20141	0.106198	11.3129	1.13266e-29	1.68735e-28	301.641	296.225	319.056	724.809	705.021	681.081	RHOBTB2	Rho related BTB domain containing 2 [Source:HGNC Symbol;Acc:HGNC:18756]	protein_coding
ENSG00000009307	101955	0.385404	0.017993	21.4196	8.76665e-102	6.28233e-100	88297.3	88413.3	88525.6	113186	115519	117790	CSDE1	cold shock domain containing E1 [Source:HGNC Symbol;Acc:HGNC:29905]	protein_coding
ENSG00000009413	2740.61	0.341841	0.0463134	7.38104	1.57058e-13	1.09419e-12	2428.78	2390.8	2458.61	3016.14	3014.79	3134.53	REV3L	REV3 like, DNA directed polymerase zeta catalytic subunit [Source:HGNC Symbol;Acc:HGNC:9968]	protein_coding
ENSG00000009844	2432.86	0.670241	0.051294	13.0667	5.10562e-39	1.0426e-37	1941.36	1788.4	1849.69	2913.27	3096.58	3007.87	VTA1	vesicle trafficking 1 [Source:HGNC Symbol;Acc:HGNC:20954]	protein_coding
ENSG00000009950	272.378	0.420656	0.152134	2.76504	0.00569158	0.0145109	210.835	278.54	221.045	331.074	290.721	302.053	MLXIPL	MLX interacting protein like [Source:HGNC Symbol;Acc:HGNC:12744]	protein_coding
ENSG00000009954	6887.98	-0.458597	0.0309564	-14.8143	1.18427e-49	3.21991e-48	7918.86	7941.71	8099.44	5766.68	5743.3	5857.88	BAZ1B	bromodomain adjacent to zinc finger domain 1B [Source:HGNC Symbol;Acc:HGNC:961]	protein_coding
ENSG00000010017	4317.8	-0.603243	0.0392977	-15.3506	3.5093e-53	1.02188e-51	5246.88	5202.73	5121.58	3323.84	3501.1	3510.64	RANBP9	RAN binding protein 9 [Source:HGNC Symbol;Acc:HGNC:13727]	protein_coding
ENSG00000010278	5603.21	-0.739262	0.034866	-21.203	8.96633e-100	6.28523e-98	7099.52	6860.71	7158.95	4210.44	4064.76	4224.85	CD9	CD9 molecule [Source:HGNC Symbol;Acc:HGNC:1709]	protein_coding
ENSG00000010318	88.2101	0.655004	0.245062	2.67281	0.00752191	0.0187217	62.6244	76.2669	72.9867	114.099	95.129	108.155	PHF7	PHD finger protein 7 [Source:HGNC Symbol;Acc:HGNC:18458]	protein_coding
ENSG00000010539	521.579	0.495866	0.101516	4.88462	1.03628e-06	4.32484e-06	444.633	423.337	416.024	607.905	638.342	599.235	ZNF200	zinc finger protein 200 [Source:HGNC Symbol;Acc:HGNC:12993]	protein_coding
ENSG00000010704	344.829	0.542919	0.123102	4.41032	1.03216e-05	3.88764e-05	279.722	290.699	285.691	411.505	381.405	419.951	HFE	homeostatic iron regulator [Source:HGNC Symbol;Acc:HGNC:4886]	protein_coding
ENSG00000010803	558.624	-0.313234	0.101223	-3.0945	0.00197142	0.00544224	575.101	621.189	649.582	505.964	515.653	484.26	SCMH1	Scm polycomb group protein homolog 1 [Source:HGNC Symbol;Acc:HGNC:19003]	protein_coding
ENSG00000011007	2367.35	0.412537	0.0516603	7.98556	1.39881e-15	1.1015e-14	2069.74	1934.31	2058.23	2633.63	2760.52	2747.71	ELOA	elongin A [Source:HGNC Symbol;Acc:HGNC:11620]	protein_coding
ENSG00000011009	2099.46	0.478383	0.0521119	9.17994	4.31346e-20	4.2707e-19	1729.48	1732.03	1687.04	2357.73	2666.28	2424.22	LYPLA2	lysophospholipase 2 [Source:HGNC Symbol;Acc:HGNC:6738]	protein_coding
ENSG00000011021	608.876	0.795824	0.0948897	8.38683	4.99419e-17	4.26742e-16	441.502	464.233	432.707	787.47	766.366	760.979	CLCN6	chloride voltage-gated channel 6 [Source:HGNC Symbol;Acc:HGNC:2024]	protein_coding
ENSG00000011105	883.073	0.967273	0.0798837	12.1085	9.5199e-34	1.66228e-32	635.638	592.45	589.107	1179.34	1112.21	1189.7	TSPAN9	tetraspanin 9 [Source:HGNC Symbol;Acc:HGNC:21640]	protein_coding
ENSG00000011198	521.619	0.582116	0.102381	5.68578	1.30215e-08	6.42806e-08	436.283	402.336	404.555	611.646	645.455	629.44	ABHD5	abhydrolase domain containing 5, lysophosphatidic acid acyltransferase [Source:HGNC Symbol;Acc:HGNC:21396]	protein_coding
ENSG00000011260	1600.69	0.654372	0.0586942	11.1488	7.25406e-29	1.04982e-27	1243.09	1232.43	1245.99	1930.33	1977.26	1975.04	UTP18	UTP18 small subunit processome component [Source:HGNC Symbol;Acc:HGNC:24274]	protein_coding
ENSG00000011376	1617.19	-0.445725	0.0635463	-7.01417	2.31313e-12	1.50085e-11	1987.28	1801.67	1816.33	1397.25	1354.03	1346.57	LARS2	leucyl-tRNA synthetase 2, mitochondrial [Source:HGNC Symbol;Acc:HGNC:17095]	protein_coding
ENSG00000011405	2625.9	0.441126	0.0466181	9.46255	3.00517e-21	3.13647e-20	2196.03	2238.27	2253.2	2996.5	3014.79	3056.58	PIK3C2A	phosphatidylinositol-4-phosphate 3-kinase catalytic subunit type 2 alpha [Source:HGNC Symbol;Acc:HGNC:8971]	protein_coding
ENSG00000011422	99.6861	-0.698626	0.233399	-2.99327	0.00276007	0.00742062	116.899	126.006	119.907	70.1428	86.2384	78.9236	PLAUR	plasminogen activator, urokinase receptor [Source:HGNC Symbol;Acc:HGNC:9053]	protein_coding
ENSG00000011426	7152.9	-0.457923	0.0306186	-14.9557	1.42979e-50	3.97147e-49	8222.58	8220.25	8431.01	6004.23	5970.01	6069.32	ANLN	anillin actin binding protein [Source:HGNC Symbol;Acc:HGNC:14082]	protein_coding
ENSG00000011485	3998.64	-0.269938	0.0382207	-7.0626	1.63418e-12	1.07114e-11	4385.8	4359.37	4368.78	3649.3	3627.35	3601.25	PPP5C	protein phosphatase 5 catalytic subunit [Source:HGNC Symbol;Acc:HGNC:9322]	protein_coding
ENSG00000012061	1561.35	0.280263	0.0605427	4.62918	3.6711e-06	1.45105e-05	1362.08	1399.33	1439.92	1733	1765.67	1668.11	ERCC1	ERCC excision repair 1, endonuclease non-catalytic subunit [Source:HGNC Symbol;Acc:HGNC:3433]	protein_coding
ENSG00000012124	11.4776	-2.8465	0.844111	-3.37218	0.000745748	0.00221064	21.9185	16.5798	22.9387	4.67619	1.77811	0.974365	CD22	CD22 molecule [Source:HGNC Symbol;Acc:HGNC:1643]	protein_coding
ENSG00000012171	624.191	-0.979617	0.0979853	-9.99759	1.56155e-23	1.83661e-22	791.155	800.25	877.926	423.663	440.972	411.182	SEMA3B	semaphorin 3B [Source:HGNC Symbol;Acc:HGNC:10724]	protein_coding
ENSG00000012174	1426.33	-0.589369	0.0626397	-9.40887	5.01483e-21	5.15853e-20	1763.92	1701.08	1709.97	1156.89	1089.98	1136.11	MBTPS2	membrane bound transcription factor peptidase, site 2 [Source:HGNC Symbol;Acc:HGNC:15455]	protein_coding
ENSG00000012211	483.32	-0.469293	0.106174	-4.42001	9.86947e-06	3.72462e-05	544.832	555.975	549.486	411.505	455.197	382.926	PRICKLE3	prickle planar cell polarity protein 3 [Source:HGNC Symbol;Acc:HGNC:6645]	protein_coding
ENSG00000012660	4548.36	-1.12903	0.0389618	-28.9779	1.25087e-184	2.34107e-182	6308.36	6071.51	6252.88	2787.01	2976.56	2893.86	ELOVL5	ELOVL fatty acid elongase 5 [Source:HGNC Symbol;Acc:HGNC:21308]	protein_coding
ENSG00000012822	589.792	0.493472	0.0975977	5.05619	4.2772e-07	1.84911e-06	469.683	508.446	515.078	725.745	644.566	675.235	CALCOCO1	calcium binding and coiled-coil domain 1 [Source:HGNC Symbol;Acc:HGNC:29306]	protein_coding
ENSG00000012983	1358.46	0.587148	0.0642369	9.14036	6.22463e-20	6.12205e-19	1092.8	1102	1079.16	1597.39	1597.63	1681.75	MAP4K5	mitogen-activated protein kinase kinase kinase kinase 5 [Source:HGNC Symbol;Acc:HGNC:6867]	protein_coding
ENSG00000013016	405.667	0.650471	0.114574	5.67729	1.36848e-08	6.74169e-08	308.947	319.437	308.63	483.518	516.542	496.926	EHD3	EH domain containing 3 [Source:HGNC Symbol;Acc:HGNC:3244]	protein_coding
ENSG00000013288	2008.37	0.920895	0.0574063	16.0417	6.53355e-58	2.20573e-56	1451.84	1370.59	1418.03	2788.88	2457.35	2563.56	MAN2B2	mannosidase alpha class 2B member 2 [Source:HGNC Symbol;Acc:HGNC:29623]	protein_coding
ENSG00000013306	14364.2	-0.277518	0.0262834	-10.5587	4.63023e-26	6.03088e-25	15733.3	15486.6	15965.3	13274.8	13048.7	12676.5	SLC25A39	solute carrier family 25 member 39 [Source:HGNC Symbol;Acc:HGNC:24279]	protein_coding
ENSG00000013392	290.582	0.75623	0.14227	5.31546	1.06388e-07	4.87021e-07	223.36	205.589	229.387	337.621	343.176	404.362	RWDD2A	RWD domain containing 2A [Source:HGNC Symbol;Acc:HGNC:21385]	protein_coding
ENSG00000013503	1149.32	0.316981	0.0794373	3.99034	6.59796e-05	0.000226073	1115.76	937.309	999.918	1218.62	1306.02	1318.32	POLR3B	RNA polymerase III subunit B [Source:HGNC Symbol;Acc:HGNC:30348]	protein_coding
ENSG00000013523	2341.17	0.301441	0.0487372	6.18502	6.20946e-10	3.40153e-09	2092.7	2063.63	2100.97	2573.77	2648.5	2567.45	ANGEL1	angel homolog 1 [Source:HGNC Symbol;Acc:HGNC:19961]	protein_coding
ENSG00000013561	1633.9	0.359729	0.0590214	6.09489	1.0951e-09	5.9e-09	1469.59	1413.7	1381.53	1830.26	1890.13	1818.17	RNF14	ring finger protein 14 [Source:HGNC Symbol;Acc:HGNC:10058]	protein_coding
ENSG00000013563	1085.01	-0.807408	0.0740404	-10.905	1.09132e-27	1.5124e-26	1420.53	1335.22	1405.52	820.204	763.699	764.877	DNASE1L1	deoxyribonuclease 1 like 1 [Source:HGNC Symbol;Acc:HGNC:2957]	protein_coding
ENSG00000013588	525.068	-0.922595	0.109551	-8.42157	3.71479e-17	3.19402e-16	664.862	744.984	638.112	346.973	382.294	373.182	GPRC5A	G protein-coupled receptor class C group 5 member A [Source:HGNC Symbol;Acc:HGNC:9836]	protein_coding
ENSG00000013619	178.626	-0.413447	0.171854	-2.40581	0.0161367	0.0372312	207.704	204.484	196.021	153.379	159.141	151.027	MAMLD1	mastermind like domain containing 1 [Source:HGNC Symbol;Acc:HGNC:2568]	protein_coding
ENSG00000013810	4473.23	-0.351224	0.0376077	-9.33917	9.70903e-21	9.85058e-20	4949.42	5133.1	5037.13	4000.95	3819.38	3899.41	TACC3	transforming acidic coiled-coil containing protein 3 [Source:HGNC Symbol;Acc:HGNC:11524]	protein_coding
ENSG00000014138	197.807	-0.497632	0.181661	-2.73935	0.00615615	0.0155758	258.848	194.536	224.173	178.63	189.369	141.283	POLA2	DNA polymerase alpha 2, accessory subunit [Source:HGNC Symbol;Acc:HGNC:30073]	protein_coding
ENSG00000014216	6847.86	-0.31501	0.030903	-10.1935	2.11983e-24	2.6028e-23	7545.2	7549.32	7492.61	6132.36	6396.76	5970.91	CAPN1	calpain 1 [Source:HGNC Symbol;Acc:HGNC:1476]	protein_coding
ENSG00000014257	137.335	-0.696307	0.200182	-3.47836	0.000504491	0.00153489	179.523	153.639	169.955	103.811	113.799	103.283	ACP3	acid phosphatase 3 [Source:HGNC Symbol;Acc:HGNC:125]	protein_coding
ENSG00000014824	4123.13	-0.264639	0.0401251	-6.59534	4.24271e-11	2.53838e-10	4621.68	4495.33	4348.97	3712.89	3799.83	3760.08	SLC30A9	solute carrier family 30 member 9 [Source:HGNC Symbol;Acc:HGNC:1329]	protein_coding
ENSG00000014914	1004.55	0.867346	0.0816838	10.6183	2.44901e-26	3.23574e-25	685.737	728.404	791.384	1407.53	1139.77	1274.47	MTMR11	myotubularin related protein 11 [Source:HGNC Symbol;Acc:HGNC:24307]	protein_coding
ENSG00000014919	1264.18	-0.509434	0.0694914	-7.3309	2.2862e-13	1.57848e-12	1460.19	1558.5	1447.22	1082.07	1028.64	1008.47	COX15	cytochrome c oxidase assembly homolog COX15 [Source:HGNC Symbol;Acc:HGNC:2263]	protein_coding
ENSG00000015133	2708.71	-0.448654	0.0467728	-9.5922	8.62275e-22	9.19871e-21	3077.99	3180	3082.12	2249.25	2349.78	2313.14	CCDC88C	coiled-coil domain containing 88C [Source:HGNC Symbol;Acc:HGNC:19967]	protein_coding
ENSG00000015153	436.814	0.324397	0.109457	2.9637	0.00303963	0.00811004	384.096	396.809	387.872	483.518	476.534	492.054	YAF2	YY1 associated factor 2 [Source:HGNC Symbol;Acc:HGNC:17363]	protein_coding
ENSG00000015475	1239.02	0.444891	0.0666686	6.67318	2.50324e-11	1.51793e-10	1068.79	1016.89	1031.2	1412.21	1488.28	1416.73	BID	BH3 interacting domain death agonist [Source:HGNC Symbol;Acc:HGNC:1050]	protein_coding
ENSG00000015676	2087.05	-0.663071	0.0522136	-12.6992	5.97383e-37	1.14357e-35	2583.26	2522.34	2544.11	1618.9	1651.87	1601.86	NUDCD3	NudC domain containing 3 [Source:HGNC Symbol;Acc:HGNC:22208]	protein_coding
ENSG00000016402	24.5676	1.0674	0.466894	2.28617	0.0222445	0.0495559	17.7436	14.3691	15.64	34.6038	32.8951	32.1541	IL20RA	interleukin 20 receptor subunit alpha [Source:HGNC Symbol;Acc:HGNC:6003]	protein_coding
ENSG00000018189	738.42	0.500931	0.0857553	5.8414	5.1764e-09	2.65316e-08	612.675	623.399	585.979	867.901	889.945	850.621	RUFY3	RUN and FYVE domain containing 3 [Source:HGNC Symbol;Acc:HGNC:30285]	protein_coding
ENSG00000018408	274.525	1.63685	0.14633	11.186	4.77456e-29	6.96212e-28	135.686	124.901	133.461	396.541	435.637	420.926	WWTR1	WW domain containing transcription regulator 1 [Source:HGNC Symbol;Acc:HGNC:24042]	protein_coding
ENSG00000019186	90.688	-0.642507	0.24743	-2.59673	0.00941172	0.0228674	121.074	121.585	96.9681	75.7543	59.5668	69.1799	CYP24A1	cytochrome P450 family 24 subfamily A member 1 [Source:HGNC Symbol;Acc:HGNC:2602]	protein_coding
ENSG00000019485	338.144	1.13572	0.133482	8.50838	1.76387e-17	1.54344e-16	203.529	197.852	228.344	491.935	476.534	430.669	PRDM11	PR/SET domain 11 [Source:HGNC Symbol;Acc:HGNC:13996]	protein_coding
ENSG00000019995	1920.76	-0.639861	0.0549657	-11.6411	2.54717e-31	4.03798e-30	2372.42	2363.17	2290.74	1478.61	1491.84	1527.8	ZRANB1	zinc finger RANBP2-type containing 1 [Source:HGNC Symbol;Acc:HGNC:18224]	protein_coding
ENSG00000020129	1713.98	0.375017	0.0581035	6.4543	1.08724e-10	6.33575e-10	1521.77	1508.76	1458.69	1989.25	1914.14	1891.24	NCDN	neurochondrin [Source:HGNC Symbol;Acc:HGNC:17597]	protein_coding
ENSG00000020256	1074.59	-0.611398	0.071844	-8.51008	1.73808e-17	1.52157e-16	1281.71	1283.27	1332.53	844.52	849.049	856.467	ZFP64	ZFP64 zinc finger protein [Source:HGNC Symbol;Acc:HGNC:15940]	protein_coding
ENSG00000020577	77.8449	2.01928	0.278884	7.24058	4.46757e-13	3.02818e-12	31.3122	32.0542	29.1947	125.322	124.468	124.719	SAMD4A	sterile alpha motif domain containing 4A [Source:HGNC Symbol;Acc:HGNC:23023]	protein_coding
ENSG00000020922	1027.13	-0.501569	0.0734077	-6.83265	8.33584e-12	5.23932e-11	1220.13	1188.22	1206.37	829.556	845.492	873.031	MRE11	MRE11 homolog, double strand break repair nuclease [Source:HGNC Symbol;Acc:HGNC:7230]	protein_coding
ENSG00000021300	204.521	-0.696214	0.164263	-4.2384	2.25116e-05	8.14941e-05	244.235	247.591	253.368	143.091	175.144	163.693	PLEKHB1	pleckstrin homology domain containing B1 [Source:HGNC Symbol;Acc:HGNC:19079]	protein_coding
ENSG00000021355	1059.78	-0.267342	0.0730174	-3.66135	0.00025089	0.000797956	1163.77	1174.95	1100.01	938.044	1015.3	966.57	SERPINB1	serpin family B member 1 [Source:HGNC Symbol;Acc:HGNC:3311]	protein_coding
ENSG00000021574	892.031	1.7766	0.0822578	21.598	1.87598e-103	1.38557e-101	421.671	393.493	407.683	1409.4	1335.36	1384.57	SPAST	spastin [Source:HGNC Symbol;Acc:HGNC:11233]	protein_coding
ENSG00000021645	39.8569	-1.33432	0.388676	-3.43298	0.000596995	0.00179586	44.8808	57.4765	63.6027	23.3809	29.3389	20.4617	NRXN3	neurexin 3 [Source:HGNC Symbol;Acc:HGNC:8010]	protein_coding
ENSG00000021762	496.28	0.333683	0.104028	3.20761	0.00133844	0.00380604	448.808	426.653	461.902	574.236	516.542	549.542	OSBPL5	oxysterol binding protein like 5 [Source:HGNC Symbol;Acc:HGNC:16392]	protein_coding
ENSG00000021826	581.519	0.274381	0.0957444	2.86576	0.00416004	0.0108737	509.345	537.184	516.12	633.156	666.792	626.517	CPS1	carbamoyl-phosphate synthase 1 [Source:HGNC Symbol;Acc:HGNC:2323]	protein_coding
ENSG00000022567	589.321	0.989379	0.0991481	9.9788	1.88729e-23	2.21163e-22	377.834	433.285	388.915	790.276	748.585	797.031	SLC45A4	solute carrier family 45 member 4 [Source:HGNC Symbol;Acc:HGNC:29196]	protein_coding
ENSG00000022840	5034.1	-0.337781	0.0346916	-9.73667	2.10334e-22	2.31164e-21	5598.62	5571.91	5659.6	4422.74	4495.96	4455.77	RNF10	ring finger protein 10 [Source:HGNC Symbol;Acc:HGNC:10055]	protein_coding
ENSG00000023608	461.161	-0.402665	0.121261	-3.32064	0.000898105	0.00263312	547.964	500.709	517.163	345.103	410.744	445.285	SNAPC1	small nuclear RNA activating complex polypeptide 1 [Source:HGNC Symbol;Acc:HGNC:11134]	protein_coding
ENSG00000023697	445.079	0.29661	0.10855	2.73246	0.00628626	0.0158925	419.583	397.914	400.384	497.547	455.197	499.849	DERA	deoxyribose-phosphate aldolase [Source:HGNC Symbol;Acc:HGNC:24269]	protein_coding
ENSG00000023734	3208.94	0.593877	0.0437423	13.5767	5.50465e-42	1.23531e-40	2561.34	2580.92	2456.52	3787.71	4009.64	3857.51	STRAP	serine/threonine kinase receptor associated protein [Source:HGNC Symbol;Acc:HGNC:30796]	protein_coding
ENSG00000023839	65.0943	0.913314	0.302375	3.02047	0.00252386	0.00683379	32.3559	46.4233	51.0907	88.8476	97.7962	74.0518	ABCC2	ATP binding cassette subfamily C member 2 [Source:HGNC Symbol;Acc:HGNC:53]	protein_coding
ENSG00000023892	657.721	-0.686307	0.0934531	-7.34387	2.0751e-13	1.43581e-12	760.886	837.831	816.408	494.741	530.766	505.696	DEF6	DEF6 guanine nucleotide exchange factor [Source:HGNC Symbol;Acc:HGNC:2760]	protein_coding
ENSG00000023902	505.268	-1.05427	0.113597	-9.28078	1.68244e-20	1.6936e-19	605.369	687.508	728.824	325.463	360.957	323.489	PLEKHO1	pleckstrin homology domain containing O1 [Source:HGNC Symbol;Acc:HGNC:24310]	protein_coding
ENSG00000023909	1191.27	-0.646511	0.0727801	-8.88308	6.50321e-19	6.07965e-18	1387.13	1462.34	1434.71	860.419	1038.42	964.622	GCLM	glutamate-cysteine ligase modifier subunit [Source:HGNC Symbol;Acc:HGNC:4312]	protein_coding
ENSG00000024526	1413.69	0.303208	0.063267	4.79251	1.64709e-06	6.74405e-06	1308.85	1242.38	1249.12	1534.73	1554.96	1592.11	DEPDC1	DEP domain containing 1 [Source:HGNC Symbol;Acc:HGNC:22949]	protein_coding
ENSG00000025039	535.243	0.693894	0.100461	6.90709	4.94696e-12	3.15248e-11	389.315	404.546	408.726	655.602	712.134	641.132	RRAGD	Ras related GTP binding D [Source:HGNC Symbol;Acc:HGNC:19903]	protein_coding
ENSG00000025156	582.365	-0.387179	0.0988982	-3.91493	9.04316e-05	0.000304711	671.125	620.083	654.795	474.166	555.66	518.362	HSF2	heat shock transcription factor 2 [Source:HGNC Symbol;Acc:HGNC:5225]	protein_coding
ENSG00000025423	76.3972	-1.09718	0.269327	-4.07379	4.62534e-05	0.000161439	103.33	105.005	101.139	46.7619	52.4543	49.6926	HSD17B6	hydroxysteroid 17-beta dehydrogenase 6 [Source:HGNC Symbol;Acc:HGNC:23316]	protein_coding
ENSG00000025434	468.014	0.305254	0.108298	2.81866	0.00482243	0.0124597	404.971	416.705	432.707	493.806	520.098	539.798	NR1H3	nuclear receptor subfamily 1 group H member 3 [Source:HGNC Symbol;Acc:HGNC:7966]	protein_coding
ENSG00000025772	1182.38	-0.724797	0.0702252	-10.321	5.66077e-25	7.12289e-24	1456.02	1426.97	1516.04	866.966	920.173	908.108	TOMM34	translocase of outer mitochondrial membrane 34 [Source:HGNC Symbol;Acc:HGNC:15746]	protein_coding
ENSG00000026025	78.3786	-0.732269	0.274628	-2.6664	0.00766677	0.0190528	86.6304	111.637	103.224	71.0781	48.009	49.6926	VIM	vimentin [Source:HGNC Symbol;Acc:HGNC:12692]	protein_coding
ENSG00000026103	122.998	-0.664943	0.214087	-3.10596	0.00189664	0.00525235	164.911	138.165	150.144	103.811	94.2399	86.7185	FAS	Fas cell surface death receptor [Source:HGNC Symbol;Acc:HGNC:11920]	protein_coding
ENSG00000026297	474.885	0.449363	0.107155	4.19359	2.74571e-05	9.8308e-05	382.009	417.81	393.086	531.215	570.774	554.414	RNASET2	ribonuclease T2 [Source:HGNC Symbol;Acc:HGNC:21686]	protein_coding
ENSG00000026508	365.686	-1.54978	0.127737	-12.1326	7.09405e-34	1.24546e-32	555.27	538.29	532.803	183.307	197.37	187.078	CD44	CD44 molecule (Indian blood group) [Source:HGNC Symbol;Acc:HGNC:1681]	protein_coding
ENSG00000026559	339.405	-0.534444	0.124861	-4.28031	1.86633e-05	6.82679e-05	411.234	397.914	411.854	283.377	253.381	278.668	KCNG1	potassium voltage-gated channel modifier subfamily G member 1 [Source:HGNC Symbol;Acc:HGNC:6248]	protein_coding
ENSG00000026950	99.3988	-1.45436	0.243673	-5.96852	2.39417e-09	1.25414e-08	136.73	155.85	142.845	55.179	55.1215	50.667	BTN3A1	butyrophilin subfamily 3 member A1 [Source:HGNC Symbol;Acc:HGNC:1138]	protein_coding
ENSG00000027075	1056.21	0.371427	0.0739748	5.021	5.14044e-07	2.20548e-06	983.203	893.097	911.291	1215.81	1145.1	1188.73	PRKCH	protein kinase C eta [Source:HGNC Symbol;Acc:HGNC:9403]	protein_coding
ENSG00000027697	869.324	0.340938	0.0813472	4.19115	2.77547e-05	9.93367e-05	731.662	768.196	773.659	919.339	1022.41	1000.67	IFNGR1	interferon gamma receptor 1 [Source:HGNC Symbol;Acc:HGNC:5439]	protein_coding
ENSG00000027869	8.36101	-2.5841	0.95606	-2.70287	0.00687442	0.0172482	11.4811	18.7904	12.512	3.74095	2.66717	0.974365	SH2D2A	SH2 domain containing 2A [Source:HGNC Symbol;Acc:HGNC:10821]	protein_coding
ENSG00000029153	173.287	1.40388	0.17997	7.80061	6.16085e-15	4.67018e-14	93.9366	95.0573	90.7121	249.709	266.717	243.591	ARNTL2	aryl hydrocarbon receptor nuclear translocator like 2 [Source:HGNC Symbol;Acc:HGNC:18984]	protein_coding
ENSG00000029364	5329.38	-0.386598	0.0362829	-10.6551	1.65093e-26	2.1918e-25	6207.12	5994.14	5995.34	4535.9	4498.62	4745.16	SLC39A9	solute carrier family 39 member 9 [Source:HGNC Symbol;Acc:HGNC:20182]	protein_coding
ENSG00000029534	111.632	-0.633206	0.222328	-2.84808	0.00439844	0.0114348	138.817	128.217	139.717	78.56	88.0166	96.4622	ANK1	ankyrin 1 [Source:HGNC Symbol;Acc:HGNC:492]	protein_coding
ENSG00000029559	36.739	1.03276	0.403082	2.56216	0.0104023	0.0250685	33.3997	21.001	17.7253	43.9562	49.7871	54.5645	IBSP	integrin binding sialoprotein [Source:HGNC Symbol;Acc:HGNC:5341]	protein_coding
ENSG00000029993	6289.2	-0.336193	0.0339444	-9.90421	3.99119e-23	4.57966e-22	6963.83	6859.6	7241.32	5540.35	5545.04	5585.06	HMGB3	high mobility group box 3 [Source:HGNC Symbol;Acc:HGNC:5004]	protein_coding
ENSG00000030066	5297.41	-0.849295	0.037394	-22.7121	3.40519e-114	2.89171e-112	7094.3	6705.96	6736.67	3827.93	3647.8	3771.77	NUP160	nucleoporin 160 [Source:HGNC Symbol;Acc:HGNC:18017]	protein_coding
ENSG00000030110	1345.46	0.488021	0.0642082	7.60061	2.94747e-14	2.14814e-13	1096.97	1132.95	1086.46	1568.39	1656.31	1531.7	BAK1	BCL2 antagonist/killer 1 [Source:HGNC Symbol;Acc:HGNC:949]	protein_coding
ENSG00000030419	189.037	1.20101	0.180676	6.64733	2.9846e-11	1.80076e-10	115.855	135.954	94.8827	266.543	256.937	264.053	IKZF2	IKAROS family zinc finger 2 [Source:HGNC Symbol;Acc:HGNC:13177]	protein_coding
ENSG00000031081	19.9545	3.06118	0.635248	4.81888	1.44363e-06	5.94e-06	6.26244	1.10532	5.21334	33.6686	36.4513	37.0259	ARHGAP31	Rho GTPase activating protein 31 [Source:HGNC Symbol;Acc:HGNC:29216]	protein_coding
ENSG00000031691	366.693	1.24908	0.12557	9.94728	2.59166e-23	3.01141e-22	218.142	228.801	198.107	499.417	533.434	522.26	CENPQ	centromere protein Q [Source:HGNC Symbol;Acc:HGNC:21347]	protein_coding
ENSG00000031698	7444.87	-0.350877	0.0302659	-11.5931	4.46478e-31	7.0202e-30	8454.29	8197.04	8431.01	6549.47	6474.11	6563.32	SARS1	seryl-tRNA synthetase 1 [Source:HGNC Symbol;Acc:HGNC:10537]	protein_coding
ENSG00000031823	1113.04	-0.363675	0.0708992	-5.12947	2.90564e-07	1.27794e-06	1257.71	1225.8	1302.29	996.028	930.842	965.596	RANBP3	RAN binding protein 3 [Source:HGNC Symbol;Acc:HGNC:9850]	protein_coding
ENSG00000033011	989.849	0.355026	0.075842	4.68113	2.85302e-06	1.13938e-05	813.073	873.201	880.011	1112	1185.11	1075.7	ALG1	ALG1 chitobiosyldiphosphodolichol beta-mannosyltransferase [Source:HGNC Symbol;Acc:HGNC:18294]	protein_coding
ENSG00000033170	1850.1	-0.282714	0.0578199	-4.88957	1.01058e-06	4.22029e-06	2081.22	1965.25	2024.86	1605.8	1700.76	1722.68	FUT8	fucosyltransferase 8 [Source:HGNC Symbol;Acc:HGNC:4019]	protein_coding
ENSG00000033178	2598.85	-0.267451	0.0483056	-5.53664	3.08338e-08	1.47673e-07	2817.05	2921.35	2782.88	2316.58	2352.44	2402.78	UBA6	ubiquitin like modifier activating enzyme 6 [Source:HGNC Symbol;Acc:HGNC:25581]	protein_coding
ENSG00000033327	598.666	-1.68131	0.101414	-16.5788	9.92465e-62	3.63722e-60	912.229	896.413	886.267	282.442	336.952	277.694	GAB2	GRB2 associated binding protein 2 [Source:HGNC Symbol;Acc:HGNC:14458]	protein_coding
ENSG00000033627	1557.64	1.43365	0.064456	22.2423	1.33965e-109	1.06713e-107	810.986	895.307	822.664	2322.2	2265.31	2229.35	ATP6V0A1	ATPase H+ transporting V0 subunit a1 [Source:HGNC Symbol;Acc:HGNC:865]	protein_coding
ENSG00000033867	858.27	0.75577	0.0817726	9.24234	2.41158e-20	2.41873e-19	625.2	680.876	622.472	1064.3	1050.86	1105.9	SLC4A7	solute carrier family 4 member 7 [Source:HGNC Symbol;Acc:HGNC:11033]	protein_coding
ENSG00000035115	1705.52	0.438397	0.0575255	7.62092	2.51881e-14	1.842e-13	1466.45	1491.07	1424.28	2008.89	1893.69	1948.73	SH3YL1	SH3 and SYLF domain containing 1 [Source:HGNC Symbol;Acc:HGNC:29546]	protein_coding
ENSG00000035499	1035.34	-0.307811	0.0745915	-4.12662	3.68134e-05	0.000129854	1198.21	1099.79	1169.87	917.468	875.72	950.981	DEPDC1B	DEP domain containing 1B [Source:HGNC Symbol;Acc:HGNC:24902]	protein_coding
ENSG00000035687	960.641	-0.341155	0.0769914	-4.43109	9.37596e-06	3.54462e-05	1114.71	1052.26	1046.84	868.836	858.828	822.364	ADSS2	adenylosuccinate synthase 2 [Source:HGNC Symbol;Acc:HGNC:292]	protein_coding
ENSG00000035862	2106.5	0.843596	0.0531148	15.8825	8.37757e-57	2.71876e-55	1462.28	1560.71	1522.29	2740.25	2657.39	2696.07	TIMP2	TIMP metallopeptidase inhibitor 2 [Source:HGNC Symbol;Acc:HGNC:11821]	protein_coding
ENSG00000036530	70.9224	2.67494	0.315673	8.47379	2.37536e-17	2.0589e-16	15.6561	19.8957	21.896	117.84	123.579	126.667	CYP46A1	cytochrome P450 family 46 subfamily A member 1 [Source:HGNC Symbol;Acc:HGNC:2641]	protein_coding
ENSG00000036672	147.271	0.984499	0.196384	5.01313	5.35523e-07	2.29304e-06	107.505	103.9	86.5414	207.623	192.925	185.129	USP2	ubiquitin specific peptidase 2 [Source:HGNC Symbol;Acc:HGNC:12618]	protein_coding
ENSG00000037042	415.899	0.435429	0.113881	3.82355	0.000131544	0.00043473	343.39	364.755	358.678	462.943	466.754	498.875	TUBG2	tubulin gamma 2 [Source:HGNC Symbol;Acc:HGNC:12419]	protein_coding
ENSG00000037241	1065.26	-0.282628	0.072201	-3.91446	9.06081e-05	0.000305252	1171.08	1144	1162.57	981.065	1008.19	924.673	RPL26L1	ribosomal protein L26 like 1 [Source:HGNC Symbol;Acc:HGNC:17050]	protein_coding
ENSG00000037897	553.667	0.362742	0.0977856	3.70957	0.000207614	0.000668924	475.945	506.236	492.139	633.156	584.11	630.414	METTL1	methyltransferase like 1 [Source:HGNC Symbol;Acc:HGNC:7030]	protein_coding
ENSG00000038002	674.572	0.446934	0.0930015	4.80567	1.54238e-06	6.33279e-06	594.932	522.815	593.278	774.377	780.591	781.441	AGA	aspartylglucosaminidase [Source:HGNC Symbol;Acc:HGNC:318]	protein_coding
ENSG00000038210	1046.16	0.595457	0.0722331	8.24355	1.67181e-16	1.38912e-15	844.386	824.567	820.579	1233.58	1279.35	1274.47	PI4K2B	phosphatidylinositol 4-kinase type 2 beta [Source:HGNC Symbol;Acc:HGNC:18215]	protein_coding
ENSG00000038382	2003.52	0.268391	0.0541042	4.96063	7.02641e-07	2.97878e-06	1742	1852.51	1814.24	2145.44	2269.76	2197.19	TRIO	trio Rho guanine nucleotide exchange factor [Source:HGNC Symbol;Acc:HGNC:12303]	protein_coding
ENSG00000038532	924.939	0.284142	0.083658	3.39648	0.000682592	0.00203469	841.254	754.932	895.651	1023.15	1033.97	1000.67	CLEC16A	C-type lectin domain containing 16A [Source:HGNC Symbol;Acc:HGNC:29013]	protein_coding
ENSG00000039068	13191.1	1.15619	0.0255372	45.2748	0	0	8005.49	8237.93	8236.03	17967.8	18296.8	18402.8	CDH1	cadherin 1 [Source:HGNC Symbol;Acc:HGNC:1748]	protein_coding
ENSG00000039319	1500.74	-0.488944	0.0612936	-7.97708	1.49836e-15	1.17749e-14	1756.61	1715.45	1752.72	1214.87	1297.13	1267.65	ZFYVE16	zinc finger FYVE-type containing 16 [Source:HGNC Symbol;Acc:HGNC:20756]	protein_coding
ENSG00000039560	763.229	-0.530094	0.0948241	-5.59029	2.26689e-08	1.09934e-07	847.517	943.941	922.761	571.43	611.671	682.056	RAI14	retinoic acid induced 14 [Source:HGNC Symbol;Acc:HGNC:14873]	protein_coding
ENSG00000039650	1072.33	-0.600361	0.0724701	-8.28426	1.18847e-16	9.9566e-16	1287.98	1309.8	1273.1	876.318	861.495	825.287	PNKP	polynucleotide kinase 3'-phosphatase [Source:HGNC Symbol;Acc:HGNC:9154]	protein_coding
ENSG00000040341	1761.46	0.411727	0.0600765	6.85339	7.21222e-12	4.54346e-11	1526.99	1501.02	1494.14	1907.89	2035.05	2103.65	STAU2	staufen double-stranded RNA binding protein 2 [Source:HGNC Symbol;Acc:HGNC:11371]	protein_coding
ENSG00000040531	469.155	0.279752	0.107317	2.60678	0.00913994	0.0222716	413.321	411.178	430.622	525.604	544.102	490.106	CTNS	cystinosin, lysosomal cystine transporter [Source:HGNC Symbol;Acc:HGNC:2518]	protein_coding
ENSG00000040608	182.139	-0.447182	0.170239	-2.6268	0.00861924	0.0211364	202.486	217.748	220.003	157.12	139.582	155.898	RTN4R	reticulon 4 receptor [Source:HGNC Symbol;Acc:HGNC:18601]	protein_coding
ENSG00000040633	1887.45	0.389731	0.0542445	7.18471	6.735e-13	4.50645e-12	1605.27	1654.66	1650.54	2158.53	2125.73	2129.96	PHF23	PHD finger protein 23 [Source:HGNC Symbol;Acc:HGNC:28428]	protein_coding
ENSG00000040933	1151.81	0.263647	0.0691064	3.81509	0.000136134	0.000448897	1038.52	1045.63	1025.98	1213.94	1311.36	1275.44	INPP4A	inositol polyphosphate-4-phosphatase type I A [Source:HGNC Symbol;Acc:HGNC:6074]	protein_coding
ENSG00000041353	1284.16	0.592912	0.0666046	8.90196	5.48667e-19	5.1493e-18	1051.05	1046.74	982.193	1532.86	1528.29	1563.86	RAB27B	RAB27B, member RAS oncogene family [Source:HGNC Symbol;Acc:HGNC:9767]	protein_coding
ENSG00000041515	55.7575	-2.20804	0.359936	-6.13454	8.54064e-10	4.63769e-09	90.8054	88.4254	92.7974	13.0933	23.1155	26.3079	MYO16	myosin XVI [Source:HGNC Symbol;Acc:HGNC:29822]	protein_coding
ENSG00000041880	242.146	0.359577	0.151977	2.36599	0.0179819	0.0409397	191.004	232.117	205.405	272.154	287.165	265.027	PARP3	poly(ADP-ribose) polymerase family member 3 [Source:HGNC Symbol;Acc:HGNC:273]	protein_coding
ENSG00000042062	62.7994	4.92061	0.49322	9.97649	1.93182e-23	2.26243e-22	4.17496	3.31595	5.21334	135.61	106.687	121.796	RIPOR3	RIPOR family member 3 [Source:HGNC Symbol;Acc:HGNC:16168]	protein_coding
ENSG00000042088	2335.46	-0.402335	0.0525017	-7.66327	1.81263e-14	1.33673e-13	2643.79	2572.07	2686.95	1917.24	2122.18	2070.53	TDP1	tyrosyl-DNA phosphodiesterase 1 [Source:HGNC Symbol;Acc:HGNC:18884]	protein_coding
ENSG00000042286	899.018	-0.299663	0.0793861	-3.77476	0.000160164	0.000523658	965.46	936.204	1014.52	779.053	897.947	800.928	AIFM2	apoptosis inducing factor mitochondria associated 2 [Source:HGNC Symbol;Acc:HGNC:21411]	protein_coding
ENSG00000042317	303.664	0.420667	0.135623	3.10174	0.00192384	0.00532079	245.279	240.959	280.477	336.686	370.736	347.848	SPATA7	spermatogenesis associated 7 [Source:HGNC Symbol;Acc:HGNC:20423]	protein_coding
ENSG00000042445	1732.13	0.423313	0.0563751	7.50887	5.96403e-14	4.27234e-13	1452.89	1482.23	1456.61	1949.04	2075.06	1976.99	RETSAT	retinol saturase [Source:HGNC Symbol;Acc:HGNC:25991]	protein_coding
ENSG00000042493	577.264	-0.905951	0.0982366	-9.22213	2.91267e-20	2.90919e-19	736.88	749.405	777.83	400.282	393.852	405.336	CAPG	capping actin protein, gelsolin like [Source:HGNC Symbol;Acc:HGNC:1474]	protein_coding
ENSG00000043093	1701.8	0.914616	0.0627478	14.5761	3.9892e-48	1.04342e-46	1190.91	1236.85	1094.8	2165.08	2262.65	2260.53	DCUN1D1	defective in cullin neddylation 1 domain containing 1 [Source:HGNC Symbol;Acc:HGNC:18184]	protein_coding
ENSG00000043514	688.246	-0.483263	0.0895917	-5.39406	6.88825e-08	3.20504e-07	814.117	775.933	805.982	554.596	590.333	588.517	TRIT1	tRNA isopentenyltransferase 1 [Source:HGNC Symbol;Acc:HGNC:20286]	protein_coding
ENSG00000044446	958.894	0.284684	0.0782352	3.63883	0.000273883	0.000866508	894.485	877.622	866.456	1128.83	972.627	1013.34	PHKA2	phosphorylase kinase regulatory subunit alpha 2 [Source:HGNC Symbol;Acc:HGNC:8926]	protein_coding
ENSG00000044574	15639.3	-0.521394	0.0228877	-22.7805	7.15144e-115	6.09993e-113	18592.1	18309.6	18288.4	12722	13010.4	12913.3	HSPA5	heat shock protein family A (Hsp70) member 5 [Source:HGNC Symbol;Acc:HGNC:5238]	protein_coding
ENSG00000046647	402.819	-0.467331	0.1175	-3.97728	6.97088e-05	0.000237963	469.683	498.498	443.134	346.973	325.395	333.233	GEMIN8	gem nuclear organelle associated protein 8 [Source:HGNC Symbol;Acc:HGNC:26044]	protein_coding
ENSG00000047056	1250.46	-0.343646	0.0669653	-5.1317	2.87134e-07	1.26429e-06	1364.17	1399.33	1435.75	1083.94	1097.1	1122.47	WDR37	WD repeat domain 37 [Source:HGNC Symbol;Acc:HGNC:31406]	protein_coding
ENSG00000047188	657.274	0.428331	0.0905841	4.72854	2.26135e-06	9.14839e-06	547.964	585.818	577.638	754.737	697.02	780.467	YTHDC2	YTH domain containing 2 [Source:HGNC Symbol;Acc:HGNC:24721]	protein_coding
ENSG00000047346	4785.61	0.534592	0.0352032	15.1859	4.38348e-52	1.25371e-50	3931.77	3911.72	3919.39	5674.09	5591.27	5685.42	FAM214A	family with sequence similarity 214 member A [Source:HGNC Symbol;Acc:HGNC:25609]	protein_coding
ENSG00000047365	347.849	1.28636	0.127665	10.0761	7.04739e-24	8.44329e-23	189.961	204.484	192.893	468.554	544.991	486.208	ARAP2	ArfGAP with RhoGAP domain, ankyrin repeat and PH domain 2 [Source:HGNC Symbol;Acc:HGNC:16924]	protein_coding
ENSG00000047410	7030.97	0.29993	0.0307744	9.7461	1.91694e-22	2.11039e-21	6296.88	6423	6332.12	7713.84	7497.41	7922.56	TPR	translocated promoter region, nuclear basket protein [Source:HGNC Symbol;Acc:HGNC:12017]	protein_coding
ENSG00000047457	9.64302	3.09496	0.882244	3.50805	0.000451397	0.00138494	2.08748	2.21064	2.08533	15.899	15.114	20.4617	CP	ceruloplasmin [Source:HGNC Symbol;Acc:HGNC:2295]	protein_coding
ENSG00000047597	81.4801	-0.63594	0.260801	-2.43841	0.0147521	0.034399	108.549	87.3201	100.096	58.92	65.7902	68.2056	XK	X-linked Kx blood group [Source:HGNC Symbol;Acc:HGNC:12811]	protein_coding
ENSG00000047621	419.595	0.286489	0.115293	2.48489	0.0129592	0.0305959	389.315	379.124	380.574	435.821	433.859	498.875	C12orf4	chromosome 12 open reading frame 4 [Source:HGNC Symbol;Acc:HGNC:1184]	protein_coding
ENSG00000047634	783.065	1.21542	0.0880608	13.8021	2.47555e-43	5.74261e-42	451.939	505.13	452.518	1061.5	1107.76	1119.55	SCML1	Scm polycomb group protein like 1 [Source:HGNC Symbol;Acc:HGNC:10580]	protein_coding
ENSG00000047662	33.0341	-1.58971	0.42408	-3.74862	0.000177812	0.000577341	54.2745	44.2127	52.1334	17.7695	14.2249	15.5898	FAM184B	family with sequence similarity 184 member B [Source:HGNC Symbol;Acc:HGNC:29235]	protein_coding
ENSG00000047932	1102.11	0.630464	0.0734276	8.58619	8.98995e-18	7.95316e-17	812.03	904.15	873.755	1314.01	1350.48	1358.27	GOPC	golgi associated PDZ and coiled-coil motif containing [Source:HGNC Symbol;Acc:HGNC:17643]	protein_coding
ENSG00000048392	1721.67	0.496493	0.0583726	8.50558	1.80682e-17	1.57888e-16	1387.13	1455.7	1400.3	1945.3	2096.39	2045.19	RRM2B	ribonucleotide reductase regulatory TP53 inducible subunit M2B [Source:HGNC Symbol;Acc:HGNC:17296]	protein_coding
ENSG00000048405	906.979	0.373258	0.0778785	4.79283	1.64449e-06	6.73482e-06	810.986	781.46	760.104	1029.7	1057.98	1001.65	ZNF800	zinc finger protein 800 [Source:HGNC Symbol;Acc:HGNC:27267]	protein_coding
ENSG00000048544	2164.78	0.386959	0.0523114	7.39722	1.39063e-13	9.70223e-13	1854.73	1887.88	1883.06	2380.18	2458.24	2524.58	MRPS10	mitochondrial ribosomal protein S10 [Source:HGNC Symbol;Acc:HGNC:14502]	protein_coding
ENSG00000048991	2714.62	-0.549133	0.0457476	-12.0035	3.40442e-33	5.77702e-32	3244.99	3216.47	3232.27	2215.58	2177.3	2201.09	R3HDM1	R3H domain containing 1 [Source:HGNC Symbol;Acc:HGNC:9757]	protein_coding
ENSG00000049089	243.448	-0.982014	0.15278	-6.42761	1.29622e-10	7.50368e-10	305.816	321.647	348.251	161.796	155.585	167.591	COL9A2	collagen type IX alpha 2 chain [Source:HGNC Symbol;Acc:HGNC:2218]	protein_coding
ENSG00000049130	2366.2	-0.890456	0.0556433	-16.0029	1.21878e-57	4.07889e-56	3027.89	3132.47	3003.92	1552.5	1736.33	1744.11	KITLG	KIT ligand [Source:HGNC Symbol;Acc:HGNC:6343]	protein_coding
ENSG00000049245	2539.09	0.291886	0.0516297	5.65346	1.57248e-08	7.71509e-08	2358.85	2261.48	2220.88	2685.07	2808.53	2899.71	VAMP3	vesicle associated membrane protein 3 [Source:HGNC Symbol;Acc:HGNC:12644]	protein_coding
ENSG00000049323	4602.84	1.2605	0.0373664	33.7333	1.87593e-249	7.09065e-247	2753.39	2771.03	2678.61	6600.91	6314.08	6499.02	LTBP1	latent transforming growth factor beta binding protein 1 [Source:HGNC Symbol;Acc:HGNC:6714]	protein_coding
ENSG00000049449	1099.87	-0.646963	0.072658	-8.90422	5.37613e-19	5.05047e-18	1346.42	1324.17	1359.64	894.088	853.494	821.39	RCN1	reticulocalbin 1 [Source:HGNC Symbol;Acc:HGNC:9934]	protein_coding
ENSG00000049541	2865.87	-0.359976	0.0454208	-7.92536	2.27479e-15	1.76464e-14	3262.73	3237.48	3209.33	2468.09	2441.35	2576.22	RFC2	replication factor C subunit 2 [Source:HGNC Symbol;Acc:HGNC:9970]	protein_coding
ENSG00000049618	1387.51	-0.310787	0.0633511	-4.90579	9.30532e-07	3.89699e-06	1560.39	1514.29	1512.91	1211.13	1271.35	1254.98	ARID1B	AT-rich interaction domain 1B [Source:HGNC Symbol;Acc:HGNC:18040]	protein_coding
ENSG00000049769	230.82	-0.530708	0.156851	-3.38352	0.000715626	0.00212625	263.022	300.646	253.368	194.53	191.147	182.206	PPP1R3F	protein phosphatase 1 regulatory subunit 3F [Source:HGNC Symbol;Acc:HGNC:14944]	protein_coding
ENSG00000049860	2508.22	0.267735	0.0513339	5.21556	1.83265e-07	8.22536e-07	2356.76	2324.48	2158.32	2710.32	2720.51	2778.89	HEXB	hexosaminidase subunit beta [Source:HGNC Symbol;Acc:HGNC:4879]	protein_coding
ENSG00000050030	62.2528	2.01723	0.314644	6.41115	1.44426e-10	8.31821e-10	28.181	21.001	25.024	95.3943	98.6852	105.231	NEXMIF	neurite extension and migration factor [Source:HGNC Symbol;Acc:HGNC:29433]	protein_coding
ENSG00000050130	2476.68	-0.338103	0.0487287	-6.93848	3.96348e-12	2.54172e-11	2750.25	2806.4	2696.34	2143.57	2254.65	2208.89	JKAMP	JNK1/MAPK8 associated membrane protein [Source:HGNC Symbol;Acc:HGNC:20184]	protein_coding
ENSG00000050327	416.392	-0.326281	0.117629	-2.77381	0.00554041	0.0141573	486.383	463.128	441.048	345.103	368.069	394.618	ARHGEF5	Rho guanine nucleotide exchange factor 5 [Source:HGNC Symbol;Acc:HGNC:13209]	protein_coding
ENSG00000050344	604.643	-1.24552	0.107374	-11.5999	4.12635e-31	6.49867e-30	886.135	793.618	882.096	325.463	344.954	395.592	NFE2L3	nuclear factor, erythroid 2 like 3 [Source:HGNC Symbol;Acc:HGNC:7783]	protein_coding
ENSG00000050393	2648.59	-0.287899	0.047146	-6.10654	1.01816e-09	5.50085e-09	2925.6	2968.88	2868.38	2351.19	2343.55	2433.96	MCUR1	mitochondrial calcium uniporter regulator 1 [Source:HGNC Symbol;Acc:HGNC:21097]	protein_coding
ENSG00000050555	74.9085	-1.66315	0.288686	-5.76111	8.35613e-09	4.1981e-08	128.38	101.689	114.693	32.7333	32.006	39.949	LAMC3	laminin subunit gamma 3 [Source:HGNC Symbol;Acc:HGNC:6494]	protein_coding
ENSG00000051108	1340.4	-0.594952	0.0661141	-8.99887	2.28057e-19	2.1796e-18	1588.57	1670.14	1551.49	1059.62	1109.54	1063.03	HERPUD1	homocysteine inducible ER protein with ubiquitin like domain 1 [Source:HGNC Symbol;Acc:HGNC:13744]	protein_coding
ENSG00000051180	440.206	-0.481421	0.114233	-4.21437	2.5048e-05	9.00842e-05	541.701	475.287	533.846	361.002	349.399	380.002	RAD51	RAD51 recombinase [Source:HGNC Symbol;Acc:HGNC:9817]	protein_coding
ENSG00000051341	795.975	0.35476	0.0836383	4.24159	2.21938e-05	8.0404e-05	695.131	701.877	679.819	919.339	929.064	850.621	POLQ	DNA polymerase theta [Source:HGNC Symbol;Acc:HGNC:9186]	protein_coding
ENSG00000051596	722.966	-0.450452	0.18539	-2.42975	0.0151091	0.0351464	851.692	681.981	960.297	604.164	626.785	612.876	THOC3	THO complex 3 [Source:HGNC Symbol;Acc:HGNC:19072]	protein_coding
ENSG00000052795	170.89	2.06366	0.202186	10.2067	1.85e-24	2.2773e-23	80.368	48.634	66.7307	273.089	282.72	273.797	FNIP2	folliculin interacting protein 2 [Source:HGNC Symbol;Acc:HGNC:29280]	protein_coding
ENSG00000052802	4294.86	-0.280645	0.038399	-7.30867	2.69802e-13	1.85154e-12	4698.92	4621.33	4682.62	3758.72	4079.88	3927.67	MSMO1	methylsterol monooxygenase 1 [Source:HGNC Symbol;Acc:HGNC:10545]	protein_coding
ENSG00000052841	1583.43	0.371501	0.059092	6.28683	3.24005e-10	1.81777e-09	1364.17	1362.86	1413.86	1775.08	1787.89	1796.73	TTC17	tetratricopeptide repeat domain 17 [Source:HGNC Symbol;Acc:HGNC:25596]	protein_coding
ENSG00000053254	1677.2	0.300813	0.0614759	4.89319	9.92167e-07	4.14701e-06	1422.62	1581.71	1478.5	1810.62	1899.91	1869.81	FOXN3	forkhead box N3 [Source:HGNC Symbol;Acc:HGNC:1928]	protein_coding
ENSG00000053501	280.719	0.367431	0.138266	2.65743	0.00787395	0.0195073	263.022	240.959	256.496	310.499	269.384	343.951	USE1	unconventional SNARE in the ER 1 [Source:HGNC Symbol;Acc:HGNC:30882]	protein_coding
ENSG00000053524	18.2269	1.64077	0.562833	2.9152	0.00355466	0.00938288	10.4374	8.84254	7.29867	30.8629	27.5607	24.3591	MCF2L2	MCF.2 cell line derived transforming sequence-like 2 [Source:HGNC Symbol;Acc:HGNC:30319]	protein_coding
ENSG00000053747	195.546	0.554968	0.16376	3.38891	0.000701721	0.00208751	153.43	165.798	168.912	243.162	207.15	234.822	LAMA3	laminin subunit alpha 3 [Source:HGNC Symbol;Acc:HGNC:6483]	protein_coding
ENSG00000054179	707.045	0.807008	0.092745	8.70136	3.27922e-18	2.95805e-17	515.608	561.501	476.499	889.411	877.498	921.75	ENTPD2	ectonucleoside triphosphate diphosphohydrolase 2 [Source:HGNC Symbol;Acc:HGNC:3364]	protein_coding
ENSG00000054267	1210.99	-0.370548	0.0683848	-5.41858	6.00743e-08	2.81013e-07	1385.04	1358.44	1369.02	1023.15	1032.19	1098.11	ARID4B	AT-rich interaction domain 4B [Source:HGNC Symbol;Acc:HGNC:15550]	protein_coding
ENSG00000054654	2227.59	-0.514821	0.0508232	-10.1296	4.08158e-24	4.94225e-23	2618.74	2656.08	2664.01	1815.3	1722.1	1889.29	SYNE2	spectrin repeat containing nuclear envelope protein 2 [Source:HGNC Symbol;Acc:HGNC:17084]	protein_coding
ENSG00000054793	3055.63	0.491065	0.0433087	11.3387	8.43702e-30	1.26176e-28	2563.43	2511.28	2540.98	3590.38	3582.01	3545.72	ATP9A	ATPase phospholipid transporting 9A (putative) [Source:HGNC Symbol;Acc:HGNC:13540]	protein_coding
ENSG00000054983	364.131	0.466683	0.122797	3.80046	0.00014443	0.000474873	290.16	326.069	292.989	412.44	438.305	424.823	GALC	galactosylceramidase [Source:HGNC Symbol;Acc:HGNC:4115]	protein_coding
ENSG00000055070	5711.55	-0.544283	0.0341475	-15.9392	3.38841e-57	1.11275e-55	6622.53	6805.44	6888.9	4660.29	4664.88	4627.26	SZRD1	SUZ RNA binding domain containing 1 [Source:HGNC Symbol;Acc:HGNC:30232]	protein_coding
ENSG00000055163	617.308	0.356176	0.0972894	3.661	0.000251235	0.00079892	536.482	515.078	582.851	669.63	673.905	725.902	CYFIP2	cytoplasmic FMR1 interacting protein 2 [Source:HGNC Symbol;Acc:HGNC:13760]	protein_coding
ENSG00000055208	3984.02	-0.636272	0.043023	-14.7891	1.72244e-49	4.64383e-48	4733.36	4986.09	4840.06	3012.4	3099.25	3232.94	TAB2	TGF-beta activated kinase 1 (MAP3K7) binding protein 2 [Source:HGNC Symbol;Acc:HGNC:17075]	protein_coding
ENSG00000055211	1663.26	0.585287	0.0625449	9.35788	8.13548e-21	8.28899e-20	1323.46	1382.75	1265.8	1909.76	2035.05	2062.73	GINM1	glycoprotein integral membrane 1 [Source:HGNC Symbol;Acc:HGNC:21074]	protein_coding
ENSG00000055332	3122.76	0.425898	0.0476044	8.94662	3.66538e-19	3.46701e-18	2589.52	2690.34	2552.45	3372.47	3889.62	3642.18	EIF2AK2	eukaryotic translation initiation factor 2 alpha kinase 2 [Source:HGNC Symbol;Acc:HGNC:9437]	protein_coding
ENSG00000055917	6483.96	-0.547734	0.0322789	-16.9688	1.39782e-64	5.49914e-63	7818.66	7596.85	7707.4	5205.53	5233.87	5341.47	PUM2	pumilio RNA binding family member 2 [Source:HGNC Symbol;Acc:HGNC:14958]	protein_coding
ENSG00000056487	91.1988	0.91422	0.25563	3.57634	0.000348433	0.00108597	50.0995	75.1616	64.6454	129.998	119.134	108.155	PHF21B	PHD finger protein 21B [Source:HGNC Symbol;Acc:HGNC:25161]	protein_coding
ENSG00000056586	2140.37	0.612969	0.0512663	11.9566	5.99887e-33	1.01173e-31	1660.59	1694.45	1706.85	2563.49	2619.16	2597.66	RC3H2	ring finger and CCCH-type domains 2 [Source:HGNC Symbol;Acc:HGNC:21461]	protein_coding
ENSG00000056972	2106.84	-0.510251	0.0522522	-9.76516	1.58859e-22	1.76183e-21	2499.76	2505.76	2420.03	1721.77	1739.88	1753.86	TRAF3IP2	TRAF3 interacting protein 2 [Source:HGNC Symbol;Acc:HGNC:1343]	protein_coding
ENSG00000057019	963.189	1.10318	0.0772633	14.2781	2.99484e-46	7.39201e-45	597.019	631.136	592.235	1279.41	1352.25	1327.09	DCBLD2	discoidin, CUB and LCCL domain containing 2 [Source:HGNC Symbol;Acc:HGNC:24627]	protein_coding
ENSG00000057294	409.567	-0.742988	0.115666	-6.42358	1.33102e-10	7.69819e-10	498.908	513.973	529.675	314.24	300.501	300.105	PKP2	plakophilin 2 [Source:HGNC Symbol;Acc:HGNC:9024]	protein_coding
ENSG00000057593	85.5521	-1.49111	0.262271	-5.68538	1.30522e-08	6.43991e-08	125.249	120.48	128.248	46.7619	50.6762	41.8977	F7	coagulation factor VII [Source:HGNC Symbol;Acc:HGNC:3544]	protein_coding
ENSG00000057608	11462.3	-0.326306	0.027222	-11.9869	4.16433e-33	7.05412e-32	12982	12496.7	12700.7	10000.5	10290.8	10302.9	GDI2	GDP dissociation inhibitor 2 [Source:HGNC Symbol;Acc:HGNC:4227]	protein_coding
ENSG00000057704	196.068	1.64423	0.172886	9.51048	1.8978e-21	1.99912e-20	92.8929	105.005	88.6267	298.341	293.389	298.156	TMCC3	transmembrane and coiled-coil domain family 3 [Source:HGNC Symbol;Acc:HGNC:29199]	protein_coding
ENSG00000057935	2185.32	-0.428312	0.0534016	-8.02058	1.05245e-15	8.33874e-15	2557.16	2485.86	2423.16	1794.72	1946.14	1904.88	MTA3	metastasis associated 1 family member 3 [Source:HGNC Symbol;Acc:HGNC:23784]	protein_coding
ENSG00000058056	990.579	0.354705	0.073701	4.81276	1.4886e-06	6.11979e-06	875.698	869.885	873.755	1094.23	1090.87	1139.03	USP13	ubiquitin specific peptidase 13 [Source:HGNC Symbol;Acc:HGNC:12611]	protein_coding
ENSG00000058063	1414.66	0.720883	0.0643925	11.1952	4.30673e-29	6.30378e-28	1090.71	1040.1	1081.25	1710.55	1745.22	1820.11	ATP11B	ATPase phospholipid transporting 11B (putative) [Source:HGNC Symbol;Acc:HGNC:13553]	protein_coding
ENSG00000058262	9731.29	-0.470042	0.028056	-16.7537	5.32316e-63	2.01997e-61	11507.2	11053.2	11339	8167.43	8171.31	8149.59	SEC61A1	SEC61 translocon subunit alpha 1 [Source:HGNC Symbol;Acc:HGNC:18276]	protein_coding
ENSG00000058404	250.378	1.29972	0.14836	8.76062	1.94175e-18	1.77905e-17	146.124	145.902	141.803	357.261	356.511	354.669	CAMK2B	calcium/calmodulin dependent protein kinase II beta [Source:HGNC Symbol;Acc:HGNC:1461]	protein_coding
ENSG00000058600	1962.33	-0.301475	0.0546653	-5.51491	3.48949e-08	1.66214e-07	2167.85	2217.27	2235.48	1843.35	1572.74	1737.29	POLR3E	RNA polymerase III subunit E [Source:HGNC Symbol;Acc:HGNC:30347]	protein_coding
ENSG00000058668	2247.67	0.330704	0.0501028	6.60052	4.0972e-11	2.4559e-10	1974.76	1982.94	2020.69	2472.77	2494.69	2540.17	ATP2B4	ATPase plasma membrane Ca2+ transporting 4 [Source:HGNC Symbol;Acc:HGNC:817]	protein_coding
ENSG00000058729	989.39	-0.300828	0.0757138	-3.97323	7.09049e-05	0.000241746	1135.59	1054.47	1083.33	867.901	890.834	904.211	RIOK2	RIO kinase 2 [Source:HGNC Symbol;Acc:HGNC:18999]	protein_coding
ENSG00000058804	1898.95	0.331076	0.0542144	6.10679	1.01654e-09	5.49363e-09	1641.8	1705.51	1666.18	2109.9	2176.41	2093.91	NDC1	NDC1 transmembrane nucleoporin [Source:HGNC Symbol;Acc:HGNC:25525]	protein_coding
ENSG00000059804	65.935	1.59611	0.30401	5.25019	1.5194e-07	6.85937e-07	26.0935	42.0021	30.2374	95.3943	99.5743	102.308	SLC2A3	solute carrier family 2 member 3 [Source:HGNC Symbol;Acc:HGNC:11007]	protein_coding
ENSG00000059915	130.054	0.97856	0.215015	4.55112	5.33604e-06	2.0726e-05	96.0241	90.6361	86.5414	207.623	148.472	151.027	PSD	pleckstrin and Sec7 domain containing [Source:HGNC Symbol;Acc:HGNC:9507]	protein_coding
ENSG00000060138	2920.01	-0.715663	0.0449776	-15.9115	5.27083e-57	1.72505e-55	3641.61	3681.81	3589.9	2192.2	2176.41	2238.12	YBX3	Y-box binding protein 3 [Source:HGNC Symbol;Acc:HGNC:2428]	protein_coding
ENSG00000060237	8514.19	-0.476769	0.0291825	-16.3375	5.34306e-60	1.88987e-58	9818.46	10096	9889.7	7044.21	7003.09	7233.69	WNK1	WNK lysine deficient protein kinase 1 [Source:HGNC Symbol;Acc:HGNC:14540]	protein_coding
ENSG00000060749	1696.38	0.834489	0.0576226	14.482	1.57526e-47	4.07056e-46	1196.13	1204.8	1237.65	2147.31	2213.75	2178.68	QSER1	glutamine and serine rich 1 [Source:HGNC Symbol;Acc:HGNC:26154]	protein_coding
ENSG00000060971	2173.16	0.503613	0.0540503	9.3175	1.19119e-20	1.20412e-19	1821.33	1746.4	1849.69	2646.72	2500.91	2473.91	ACAA1	acetyl-CoA acyltransferase 1 [Source:HGNC Symbol;Acc:HGNC:82]	protein_coding
ENSG00000060982	4.913	-3.20811	1.36305	-2.35362	0.0185917	0.0422036	9.39366	9.94786	7.29867	0	0.889056	1.94873	BCAT1	branched chain amino acid transaminase 1 [Source:HGNC Symbol;Acc:HGNC:976]	protein_coding
ENSG00000061936	2109.4	-0.328339	0.0530931	-6.18421	6.24151e-10	3.41617e-09	2256.57	2393.01	2377.28	1870.48	1899.02	1860.06	SFSWAP	splicing factor SWAP [Source:HGNC Symbol;Acc:HGNC:10790]	protein_coding
ENSG00000062485	9110.8	-0.892189	0.0289487	-30.8197	1.42721e-208	3.43903e-206	12021.8	11757.3	11688.3	6280.12	6456.33	6461.02	CS	citrate synthase [Source:HGNC Symbol;Acc:HGNC:2422]	protein_coding
ENSG00000062716	6637.96	-0.393668	0.0320255	-12.2923	9.959e-35	1.78919e-33	7437.69	7710.7	7602.09	5719.92	5532.6	5824.76	VMP1	vacuole membrane protein 1 [Source:HGNC Symbol;Acc:HGNC:29559]	protein_coding
ENSG00000062725	16846.1	0.372538	0.0257755	14.4532	2.39331e-47	6.14325e-46	14711.5	14806.8	14302.3	18480.3	19434.8	19341.2	APPBP2	amyloid beta precursor protein binding protein 2 [Source:HGNC Symbol;Acc:HGNC:622]	protein_coding
ENSG00000063046	23091.2	0.531379	0.0207116	25.6561	3.61014e-145	4.519e-143	18601.5	18927.5	19056.8	27073.3	27438	27449.8	EIF4B	eukaryotic translation initiation factor 4B [Source:HGNC Symbol;Acc:HGNC:3285]	protein_coding
ENSG00000063169	593.066	-0.271931	0.0999687	-2.72016	0.00652508	0.0164474	604.325	670.928	663.136	563.013	550.326	506.67	BICRA	BRD4 interacting chromatin remodeling complex associated protein [Source:HGNC Symbol;Acc:HGNC:4332]	protein_coding
ENSG00000063176	706.158	-0.507718	0.0925124	-5.48811	4.0626e-08	1.92656e-07	846.473	760.459	847.688	596.682	631.23	554.414	SPHK2	sphingosine kinase 2 [Source:HGNC Symbol;Acc:HGNC:18859]	protein_coding
ENSG00000063180	536.461	1.36578	0.106616	12.8104	1.43447e-37	2.80449e-36	272.416	326.069	300.288	779.053	777.035	763.902	CA11	carbonic anhydrase 11 [Source:HGNC Symbol;Acc:HGNC:1370]	protein_coding
ENSG00000063241	3714.59	-0.497413	0.0423076	-11.7571	6.49493e-32	1.05389e-30	4357.61	4280.9	4303.09	3157.36	3235.28	2953.3	ISOC2	isochorismatase domain containing 2 [Source:HGNC Symbol;Acc:HGNC:26278]	protein_coding
ENSG00000063244	7530	-0.679328	0.0301814	-22.5082	3.45002e-112	2.81805e-110	9243.36	9279.14	9369.41	5892	5677.51	5718.55	U2AF2	U2 small nuclear RNA auxiliary factor 2 [Source:HGNC Symbol;Acc:HGNC:23156]	protein_coding
ENSG00000063322	1520.37	-0.370259	0.0623225	-5.94102	2.83255e-09	1.47456e-08	1718	1740.88	1714.14	1388.83	1282.02	1278.37	MED29	mediator complex subunit 29 [Source:HGNC Symbol;Acc:HGNC:23074]	protein_coding
ENSG00000063660	863.87	0.350559	0.081598	4.29618	1.7377e-05	6.37321e-05	750.449	756.037	747.592	909.987	1012.63	1006.52	GPC1	glypican 1 [Source:HGNC Symbol;Acc:HGNC:4449]	protein_coding
ENSG00000063854	1627.58	-0.524886	0.0598148	-8.77519	1.70612e-18	1.56912e-17	1858.9	1926.57	1962.3	1354.22	1354.92	1308.57	HAGH	hydroxyacylglutathione hydrolase [Source:HGNC Symbol;Acc:HGNC:4805]	protein_coding
ENSG00000064042	130.346	0.788832	0.211557	3.7287	0.000192473	0.000622012	88.7179	111.637	82.3707	171.149	174.255	153.95	LIMCH1	LIM and calponin homology domains 1 [Source:HGNC Symbol;Acc:HGNC:29191]	protein_coding
ENSG00000064102	1647.46	-0.266605	0.0591271	-4.50902	6.51264e-06	2.50387e-05	1868.29	1765.19	1770.45	1490.77	1485.61	1504.42	INTS13	integrator complex subunit 13 [Source:HGNC Symbol;Acc:HGNC:20174]	protein_coding
ENSG00000064195	337.845	0.700435	0.131443	5.32882	9.8853e-08	4.54036e-07	236.929	288.488	248.155	408.699	416.078	428.721	DLX3	distal-less homeobox 3 [Source:HGNC Symbol;Acc:HGNC:2916]	protein_coding
ENSG00000064199	495.577	-0.809439	0.111026	-7.29056	3.08659e-13	2.11068e-12	627.288	659.875	594.32	332.009	376.071	383.9	SPA17	sperm autoantigenic protein 17 [Source:HGNC Symbol;Acc:HGNC:11210]	protein_coding
ENSG00000064300	116.441	-0.751439	0.213087	-3.52644	0.000421185	0.00129762	153.43	150.323	147.016	87.9124	69.3464	90.616	NGFR	nerve growth factor receptor [Source:HGNC Symbol;Acc:HGNC:7809]	protein_coding
ENSG00000064309	418.723	-0.319824	0.114971	-2.78179	0.005406	0.0138432	490.558	438.811	472.328	384.383	361.846	364.413	CDON	cell adhesion associated, oncogene regulated [Source:HGNC Symbol;Acc:HGNC:17104]	protein_coding
ENSG00000064313	1674.21	0.745093	0.0643384	11.5809	5.15314e-31	8.07619e-30	1256.66	1326.38	1159.45	2036.01	2122.18	2144.58	TAF2	TATA-box binding protein associated factor 2 [Source:HGNC Symbol;Acc:HGNC:11536]	protein_coding
ENSG00000064393	763.648	0.305349	0.0845042	3.61342	0.000302187	0.000950441	674.256	651.032	695.459	843.585	896.169	821.39	HIPK2	homeodomain interacting protein kinase 2 [Source:HGNC Symbol;Acc:HGNC:14402]	protein_coding
ENSG00000064545	2049.43	-0.301217	0.0531158	-5.67094	1.42012e-08	6.9836e-08	2233.6	2301.27	2194.81	1838.68	1926.58	1801.6	TMEM161A	transmembrane protein 161A [Source:HGNC Symbol;Acc:HGNC:26020]	protein_coding
ENSG00000064547	860.64	-0.371351	0.0790985	-4.69479	2.66884e-06	1.06892e-05	982.159	961.626	954.041	751.931	772.59	741.492	LPAR2	lysophosphatidic acid receptor 2 [Source:HGNC Symbol;Acc:HGNC:3168]	protein_coding
ENSG00000064601	3212.23	0.45587	0.044276	10.2961	7.33711e-25	9.1962e-24	2706.42	2785.4	2683.83	3829.8	3623.79	3644.13	CTSA	cathepsin A [Source:HGNC Symbol;Acc:HGNC:9251]	protein_coding
ENSG00000064651	1019.12	1.32789	0.0794437	16.7148	1.02231e-62	3.84905e-61	538.57	612.346	597.448	1416.89	1441.16	1508.32	SLC12A2	solute carrier family 12 member 2 [Source:HGNC Symbol;Acc:HGNC:10911]	protein_coding
ENSG00000064655	98.5105	1.2108	0.243729	4.9678	6.77155e-07	2.87649e-06	66.7994	59.6872	49.0054	144.962	144.916	125.693	EYA2	EYA transcriptional coactivator and phosphatase 2 [Source:HGNC Symbol;Acc:HGNC:3520]	protein_coding
ENSG00000064687	361.334	0.440922	0.120418	3.6616	0.000250644	0.000797607	304.772	302.857	305.502	417.116	428.525	409.233	ABCA7	ATP binding cassette subfamily A member 7 [Source:HGNC Symbol;Acc:HGNC:37]	protein_coding
ENSG00000064692	59.9169	-1.33394	0.30949	-4.31012	1.63163e-05	6.00592e-05	80.368	92.8467	86.5414	36.4743	31.117	32.1541	SNCAIP	synuclein alpha interacting protein [Source:HGNC Symbol;Acc:HGNC:11139]	protein_coding
ENSG00000064726	2727.07	0.916505	0.0498546	18.3836	1.77911e-75	8.48908e-74	1904.83	1911.09	1859.08	3429.52	3545.56	3712.33	BTBD1	BTB domain containing 1 [Source:HGNC Symbol;Acc:HGNC:1120]	protein_coding
ENSG00000064763	1431.36	-0.777931	0.0702434	-11.0748	1.66272e-28	2.37073e-27	1797.32	1797.25	1848.65	1140.06	1029.53	975.34	FAR2	fatty acyl-CoA reductase 2 [Source:HGNC Symbol;Acc:HGNC:25531]	protein_coding
ENSG00000064787	1578.23	1.57855	0.0626368	25.2017	3.83608e-140	4.59611e-138	789.067	807.987	845.603	2478.38	2163.07	2385.25	BCAS1	brain enriched myelin associated protein 1 [Source:HGNC Symbol;Acc:HGNC:974]	protein_coding
ENSG00000064932	3090.91	-0.348738	0.0458499	-7.60609	2.82503e-14	2.06047e-13	3393.2	3492.8	3455.4	2799.17	2791.64	2613.25	SBNO2	strawberry notch homolog 2 [Source:HGNC Symbol;Acc:HGNC:29158]	protein_coding
ENSG00000064933	739.956	-0.59607	0.0877172	-6.79536	1.08042e-11	6.73587e-11	905.966	889.781	865.414	561.143	604.558	612.876	PMS1	PMS1 homolog 1, mismatch repair system component [Source:HGNC Symbol;Acc:HGNC:9121]	protein_coding
ENSG00000064995	4056.99	-0.385641	0.0404944	-9.52331	1.67746e-21	1.76991e-20	4536.09	4446.69	4706.6	3451.96	3665.58	3535	TAF11	TATA-box binding protein associated factor 11 [Source:HGNC Symbol;Acc:HGNC:11544]	protein_coding
ENSG00000065054	2564.02	0.33429	0.0466853	7.16048	8.03927e-13	5.36239e-12	2273.27	2291.32	2275.1	2898.3	2796.08	2850.02	SLC9A3R2	SLC9A3 regulator 2 [Source:HGNC Symbol;Acc:HGNC:11076]	protein_coding
ENSG00000065150	5794.17	-0.613979	0.0332753	-18.4515	5.06992e-76	2.44004e-74	7101.61	7019.87	6916.01	4562.09	4563.52	4601.93	IPO5	importin 5 [Source:HGNC Symbol;Acc:HGNC:6402]	protein_coding
ENSG00000065154	1152.27	1.44631	0.0723409	19.993	6.33433e-89	3.6559e-87	594.932	621.189	626.643	1631.06	1722.99	1716.83	OAT	ornithine aminotransferase [Source:HGNC Symbol;Acc:HGNC:8091]	protein_coding
ENSG00000065183	3368.21	-0.3039	0.0424633	-7.15677	8.25992e-13	5.50766e-12	3805.48	3651.97	3765.07	2998.37	2924.99	3063.4	WDR3	WD repeat domain 3 [Source:HGNC Symbol;Acc:HGNC:12755]	protein_coding
ENSG00000065243	1451.68	0.638773	0.0649346	9.83717	7.78685e-23	8.77306e-22	1151.25	1183.8	1100.01	1718.97	1709.65	1846.42	PKN2	protein kinase N2 [Source:HGNC Symbol;Acc:HGNC:9406]	protein_coding
ENSG00000065308	1830.31	0.432682	0.0551066	7.85173	4.10351e-15	3.14151e-14	1596.92	1568.45	1566.09	2094.93	1992.37	2163.09	TRAM2	translocation associated membrane protein 2 [Source:HGNC Symbol;Acc:HGNC:16855]	protein_coding
ENSG00000065320	643.232	1.33494	0.102065	13.0793	4.32679e-39	8.88175e-38	349.653	423.337	343.038	953.008	868.608	921.75	NTN1	netrin 1 [Source:HGNC Symbol;Acc:HGNC:8029]	protein_coding
ENSG00000065328	1026.01	-0.755585	0.0765181	-9.87459	5.36498e-23	6.10512e-22	1253.53	1326.38	1302.29	730.421	740.584	802.877	MCM10	minichromosome maintenance 10 replication initiation factor [Source:HGNC Symbol;Acc:HGNC:18043]	protein_coding
ENSG00000065361	8399.43	0.487304	0.0286723	16.9956	8.84565e-65	3.50139e-63	7037.94	7006.61	7142.27	10016.4	9409.77	9783.6	ERBB3	erb-b2 receptor tyrosine kinase 3 [Source:HGNC Symbol;Acc:HGNC:3431]	protein_coding
ENSG00000065413	113.61	2.32499	0.239098	9.72399	2.38255e-22	2.60808e-21	38.6184	34.2649	39.6214	183.307	192.925	192.924	ANKRD44	ankyrin repeat domain 44 [Source:HGNC Symbol;Acc:HGNC:25259]	protein_coding
ENSG00000065491	1160.21	-0.404916	0.0694233	-5.83256	5.45827e-09	2.79392e-08	1325.55	1338.54	1269.97	981.065	1046.42	999.699	TBC1D22B	TBC1 domain family member 22B [Source:HGNC Symbol;Acc:HGNC:21602]	protein_coding
ENSG00000065518	2632.84	-0.296175	0.0462466	-6.40425	1.51105e-10	8.68992e-10	2920.38	2878.25	2896.53	2370.83	2380.89	2350.17	NDUFB4	NADH:ubiquinone oxidoreductase subunit B4 [Source:HGNC Symbol;Acc:HGNC:7699]	protein_coding
ENSG00000065534	59.0952	1.0365	0.307014	3.37608	0.00073526	0.00218123	33.3997	49.7393	38.5787	80.4305	66.6792	85.7441	MYLK	myosin light chain kinase [Source:HGNC Symbol;Acc:HGNC:7590]	protein_coding
ENSG00000065600	410.032	-0.481262	0.118905	-4.04744	5.17812e-05	0.000179493	509.345	434.39	478.584	338.556	358.29	341.028	PACC1	proton activated chloride channel 1 [Source:HGNC Symbol;Acc:HGNC:25593]	protein_coding
ENSG00000065609	7.42408	3.11248	1.02511	3.03625	0.00239542	0.0065129	4.17496	0	1.04267	17.7695	8.89056	12.6667	SNAP91	synaptosome associated protein 91 [Source:HGNC Symbol;Acc:HGNC:14986]	protein_coding
ENSG00000065615	1118.86	-0.377735	0.0718432	-5.25777	1.45815e-07	6.5952e-07	1225.35	1265.59	1266.84	925.886	1026.86	1002.62	CYB5R4	cytochrome b5 reductase 4 [Source:HGNC Symbol;Acc:HGNC:20147]	protein_coding
ENSG00000065665	277.074	0.86702	0.14277	6.07286	1.25649e-09	6.7244e-09	196.223	185.693	214.789	344.168	339.619	381.951	SEC61A2	SEC61 translocon subunit alpha 2 [Source:HGNC Symbol;Acc:HGNC:17702]	protein_coding
ENSG00000065717	1192.36	-0.325503	0.0678235	-4.79927	1.59245e-06	6.53143e-06	1334.94	1341.86	1289.78	1058.69	1077.54	1051.34	TLE2	TLE family member 2, transcriptional corepressor [Source:HGNC Symbol;Acc:HGNC:11838]	protein_coding
ENSG00000065809	1144.86	-0.513717	0.0713063	-7.20437	5.83119e-13	3.92211e-12	1301.54	1338.54	1391.96	915.598	953.957	967.545	FAM107B	family with sequence similarity 107 member B [Source:HGNC Symbol;Acc:HGNC:23726]	protein_coding
ENSG00000065833	3761.24	-0.431763	0.042921	-10.0595	8.34404e-24	9.95963e-23	4328.39	4342.79	4259.3	3073.19	3245.05	3318.69	ME1	malic enzyme 1 [Source:HGNC Symbol;Acc:HGNC:6983]	protein_coding
ENSG00000065882	1267.92	-0.771419	0.0666657	-11.5715	5.74967e-31	8.99646e-30	1621.97	1614.87	1602.58	967.971	878.387	921.75	TBC1D1	TBC1 domain family member 1 [Source:HGNC Symbol;Acc:HGNC:11578]	protein_coding
ENSG00000065911	10089.6	-1.02622	0.0279639	-36.6982	7.80451e-295	4.70148e-292	13752.3	13478.2	13629.7	6809.47	6303.41	6564.3	MTHFD2	methylenetetrahydrofolate dehydrogenase (NADP+ dependent) 2, methenyltetrahydrofolate cyclohydrolase [Source:HGNC Symbol;Acc:HGNC:7434]	protein_coding
ENSG00000065923	659.856	-0.332102	0.0936983	-3.54438	0.000393544	0.00121781	697.218	788.092	738.208	576.107	558.327	601.183	SLC9A7	solute carrier family 9 member A7 [Source:HGNC Symbol;Acc:HGNC:17123]	protein_coding
ENSG00000065970	1494.93	0.378391	0.0621914	6.0843	1.17004e-09	6.2757e-09	1308.85	1308.7	1252.24	1631.99	1746.11	1721.7	FOXJ2	forkhead box J2 [Source:HGNC Symbol;Acc:HGNC:24818]	protein_coding
ENSG00000065978	13273.2	-0.874539	0.0249544	-35.0455	4.56007e-269	2.14401e-266	17532.7	17108.1	17048.7	9437.49	9154.61	9357.8	YBX1	Y-box binding protein 1 [Source:HGNC Symbol;Acc:HGNC:8014]	protein_coding
ENSG00000066027	1458.62	0.684029	0.0616323	11.0985	1.27506e-28	1.82339e-27	1115.76	1134.06	1117.74	1773.21	1777.22	1833.76	PPP2R5A	protein phosphatase 2 regulatory subunit B'alpha [Source:HGNC Symbol;Acc:HGNC:9309]	protein_coding
ENSG00000066044	3762.87	-0.605785	0.0396385	-15.2827	9.96459e-53	2.89288e-51	4563.23	4499.75	4518.92	2961.9	3045.02	2988.38	ELAVL1	ELAV like RNA binding protein 1 [Source:HGNC Symbol;Acc:HGNC:3312]	protein_coding
ENSG00000066136	1040.45	-0.593391	0.075058	-7.90576	2.66313e-15	2.06008e-14	1232.66	1291.01	1245.99	868.836	808.152	796.056	NFYC	nuclear transcription factor Y subunit gamma [Source:HGNC Symbol;Acc:HGNC:7806]	protein_coding
ENSG00000066185	43.2276	1.56867	0.370014	4.23949	2.24024e-05	8.11292e-05	19.8311	17.6851	27.1093	59.8552	66.6792	68.2056	ZMYND12	zinc finger MYND-type containing 12 [Source:HGNC Symbol;Acc:HGNC:21192]	protein_coding
ENSG00000066248	164.427	-0.606967	0.18257	-3.32457	0.000885537	0.00259785	208.748	183.483	198.107	134.674	137.804	123.744	NGEF	neuronal guanine nucleotide exchange factor [Source:HGNC Symbol;Acc:HGNC:7807]	protein_coding
ENSG00000066279	2975.66	-0.333395	0.0452734	-7.36403	1.78439e-13	1.24e-12	3333.71	3272.85	3370.94	2576.58	2596.04	2703.86	ASPM	assembly factor for spindle microtubules [Source:HGNC Symbol;Acc:HGNC:19048]	protein_coding
ENSG00000066379	907.045	-0.4728	0.0813451	-5.81227	6.163e-09	3.1355e-08	1011.38	1040.1	1115.65	786.535	753.92	734.671	POLR1H	RNA polymerase I subunit H [Source:HGNC Symbol;Acc:HGNC:13182]	protein_coding
ENSG00000066382	55.1677	-1.32806	0.3343	-3.97267	7.10724e-05	0.000242275	86.6304	74.0563	69.8587	24.3162	39.1185	37.0259	MPPED2	metallophosphoesterase domain containing 2 [Source:HGNC Symbol;Acc:HGNC:1180]	protein_coding
ENSG00000066455	3601.86	-0.727499	0.0456117	-15.9498	2.85697e-57	9.43046e-56	4417.11	4446.69	4643	2609.31	2664.5	2830.53	GOLGA5	golgin A5 [Source:HGNC Symbol;Acc:HGNC:4428]	protein_coding
ENSG00000066557	677.591	-0.443712	0.0912762	-4.8612	1.16678e-06	4.84012e-06	804.724	806.882	749.678	560.208	546.769	597.286	LRRC40	leucine rich repeat containing 40 [Source:HGNC Symbol;Acc:HGNC:26004]	protein_coding
ENSG00000066651	623.29	-0.657183	0.0955776	-6.87591	6.15935e-12	3.89547e-11	807.855	741.668	743.422	491.935	477.423	477.439	TRMT11	tRNA methyltransferase 11 homolog [Source:HGNC Symbol;Acc:HGNC:21080]	protein_coding
ENSG00000066654	3831.78	0.673232	0.0408462	16.4821	4.93484e-61	1.78144e-59	2938.13	3000.94	2934.07	4605.11	4684.44	4827.98	THUMPD1	THUMP domain containing 1 [Source:HGNC Symbol;Acc:HGNC:23807]	protein_coding
ENSG00000066697	582.553	0.638454	0.0985252	6.4801	9.16601e-11	5.36572e-10	466.552	454.286	434.792	672.436	732.582	734.671	MSANTD3	Myb/SANT DNA binding domain containing 3 [Source:HGNC Symbol;Acc:HGNC:23370]	protein_coding
ENSG00000066739	1619.13	0.29832	0.0594973	5.01401	5.33077e-07	2.28308e-06	1464.37	1467.86	1385.7	1753.57	1857.24	1786.01	ATG2B	autophagy related 2B [Source:HGNC Symbol;Acc:HGNC:20187]	protein_coding
ENSG00000066777	2064.77	0.316055	0.0539325	5.86019	4.62325e-09	2.3785e-08	1791.06	1902.25	1775.66	2252.99	2381.78	2284.89	ARFGEF1	ADP ribosylation factor guanine nucleotide exchange factor 1 [Source:HGNC Symbol;Acc:HGNC:15772]	protein_coding
ENSG00000066855	1917.49	-0.417874	0.053753	-7.77397	7.60666e-15	5.73908e-14	2224.21	2183	2190.64	1649.76	1614.53	1642.78	MTFR1	mitochondrial fission regulator 1 [Source:HGNC Symbol;Acc:HGNC:29510]	protein_coding
ENSG00000066926	4675.41	-0.937787	0.0375907	-24.9473	2.28301e-137	2.65118e-135	6020.29	6020.67	6226.81	3154.56	3426.42	3203.71	FECH	ferrochelatase [Source:HGNC Symbol;Acc:HGNC:3647]	protein_coding
ENSG00000066933	1264.14	0.83895	0.068745	12.2038	2.96684e-34	5.26628e-33	888.223	964.942	939.443	1713.36	1463.39	1615.5	MYO9A	myosin IXA [Source:HGNC Symbol;Acc:HGNC:7608]	protein_coding
ENSG00000067057	10671.6	-0.311574	0.027067	-11.5112	1.15806e-30	1.79452e-29	11583.4	11873.3	11877	9623.6	9717.38	9354.88	PFKP	phosphofructokinase, platelet [Source:HGNC Symbol;Acc:HGNC:8878]	protein_coding
ENSG00000067064	5915.79	-0.32417	0.0359293	-9.02245	1.83927e-19	1.76484e-18	6519.2	6626.38	6469.75	5048.41	5433.02	5397.98	IDI1	isopentenyl-diphosphate delta isomerase 1 [Source:HGNC Symbol;Acc:HGNC:5387]	protein_coding
ENSG00000067082	590.7	-0.29095	0.0963872	-3.01855	0.00253987	0.00687269	666.95	666.507	618.302	525.604	528.988	537.85	KLF6	Kruppel like factor 6 [Source:HGNC Symbol;Acc:HGNC:2235]	protein_coding
ENSG00000067113	70.5644	1.28872	0.28392	4.53904	5.65099e-06	2.18831e-05	45.9246	39.7914	35.4507	104.747	104.909	92.5647	PLPP1	phospholipid phosphatase 1 [Source:HGNC Symbol;Acc:HGNC:9228]	protein_coding
ENSG00000067141	3227.96	0.556243	0.0442118	12.5813	2.67577e-36	5.05693e-35	2530.03	2671.55	2652.55	3905.55	3815.83	3792.23	NEO1	neogenin 1 [Source:HGNC Symbol;Acc:HGNC:7754]	protein_coding
ENSG00000067182	2307.03	0.293464	0.050693	5.78903	7.07923e-09	3.58461e-08	2049.91	2038.21	2149.98	2515.79	2506.25	2582.07	TNFRSF1A	TNF receptor superfamily member 1A [Source:HGNC Symbol;Acc:HGNC:11916]	protein_coding
ENSG00000067208	252.096	2.02022	0.159032	12.7032	5.67311e-37	1.08708e-35	101.243	110.532	87.584	396.541	404.521	412.157	EVI5	ecotropic viral integration site 5 [Source:HGNC Symbol;Acc:HGNC:3501]	protein_coding
ENSG00000067221	257.999	0.354577	0.143809	2.46562	0.0136777	0.0320995	234.842	214.432	216.875	280.571	313.837	287.438	STOML1	stomatin like 1 [Source:HGNC Symbol;Acc:HGNC:14560]	protein_coding
ENSG00000067225	57032.1	-0.676834	0.0187053	-36.1842	1.08032e-286	6.12512e-284	69044.4	70860.8	70232	44422.9	44427	43205.3	PKM	pyruvate kinase M1/2 [Source:HGNC Symbol;Acc:HGNC:9021]	protein_coding
ENSG00000067560	9479.98	-0.565931	0.0279922	-20.2175	6.8713e-91	4.12642e-89	11219.2	11476.5	11099.2	7568.88	7866.37	7649.74	RHOA	ras homolog family member A [Source:HGNC Symbol;Acc:HGNC:667]	protein_coding
ENSG00000067715	1068.72	-1.84561	0.0785852	-23.4854	5.74711e-122	5.35203e-120	1676.25	1635.87	1711.02	448.914	456.975	483.285	SYT1	synaptotagmin 1 [Source:HGNC Symbol;Acc:HGNC:11509]	protein_coding
ENSG00000067829	3225.04	0.300639	0.0428747	7.01205	2.34858e-12	1.52231e-11	2886.98	2929.09	2831.88	3595.05	3602.46	3504.79	IDH3G	isocitrate dehydrogenase (NAD(+)) 3 non-catalytic subunit gamma [Source:HGNC Symbol;Acc:HGNC:5386]	protein_coding
ENSG00000067836	530.255	0.690001	0.104937	6.57539	4.85245e-11	2.89241e-10	385.14	390.177	435.835	676.177	667.681	626.517	ROGDI	rogdi atypical leucine zipper [Source:HGNC Symbol;Acc:HGNC:29478]	protein_coding
ENSG00000067840	181.199	0.514156	0.17398	2.95527	0.00312398	0.0083178	156.561	143.691	150.144	231.939	208.039	196.822	PDZD4	PDZ domain containing 4 [Source:HGNC Symbol;Acc:HGNC:21167]	protein_coding
ENSG00000067955	1306.17	0.314191	0.0652532	4.81496	1.47232e-06	6.05416e-06	1157.51	1179.37	1149.02	1408.47	1461.61	1481.04	CBFB	core-binding factor subunit beta [Source:HGNC Symbol;Acc:HGNC:1539]	protein_coding
ENSG00000067992	2420.32	-0.51863	0.0506809	-10.2332	1.40743e-24	1.73694e-23	2807.66	2978.83	2798.52	1993.93	1942.59	2000.37	PDK3	pyruvate dehydrogenase kinase 3 [Source:HGNC Symbol;Acc:HGNC:8811]	protein_coding
ENSG00000068024	114.265	0.960061	0.228475	4.20205	2.64514e-05	9.48481e-05	88.7179	85.1095	60.4747	146.832	147.583	156.873	HDAC4	histone deacetylase 4 [Source:HGNC Symbol;Acc:HGNC:14063]	protein_coding
ENSG00000068078	2629.2	1.29005	0.0488246	26.4222	7.62196e-154	1.02747e-151	1528.04	1527.55	1575.47	3858.79	3594.45	3690.9	FGFR3	fibroblast growth factor receptor 3 [Source:HGNC Symbol;Acc:HGNC:3690]	protein_coding
ENSG00000068079	81.1448	-1.5606	0.273354	-5.70909	1.13584e-08	5.6345e-08	125.249	113.848	111.565	37.4095	56.8996	41.8977	IFI35	interferon induced protein 35 [Source:HGNC Symbol;Acc:HGNC:5399]	protein_coding
ENSG00000068137	2233.39	-0.363864	0.0500754	-7.26633	3.69387e-13	2.51703e-12	2474.71	2490.28	2515.96	1947.17	2043.94	1928.27	PLEKHH3	pleckstrin homology, MyTH4 and FERM domain containing H3 [Source:HGNC Symbol;Acc:HGNC:26105]	protein_coding
ENSG00000068305	1317.59	1.0538	0.0663897	15.8729	9.76407e-57	3.14753e-55	830.817	874.306	873.755	1748.9	1757.66	1820.11	MEF2A	myocyte enhancer factor 2A [Source:HGNC Symbol;Acc:HGNC:6993]	protein_coding
ENSG00000068354	415.779	-0.366843	0.11307	-3.2444	0.00117697	0.00338432	468.639	455.391	480.67	361.937	363.624	364.413	TBC1D25	TBC1 domain family member 25 [Source:HGNC Symbol;Acc:HGNC:8092]	protein_coding
ENSG00000068366	490.587	-1.00043	0.114027	-8.77365	1.72966e-18	1.59001e-17	690.956	669.823	584.936	315.175	349.399	333.233	ACSL4	acyl-CoA synthetase long chain family member 4 [Source:HGNC Symbol;Acc:HGNC:3571]	protein_coding
ENSG00000068383	1013.63	1.6303	0.0772711	21.0984	8.23155e-99	5.68744e-97	528.132	483.024	492.139	1555.3	1474.94	1548.27	INPP5A	inositol polyphosphate-5-phosphatase A [Source:HGNC Symbol;Acc:HGNC:6076]	protein_coding
ENSG00000068438	599.742	-0.51607	0.0988345	-5.22156	1.77423e-07	7.96688e-07	728.531	653.243	742.379	495.676	483.647	494.978	FTSJ1	FtsJ RNA 2'-O-methyltransferase 1 [Source:HGNC Symbol;Acc:HGNC:13254]	protein_coding
ENSG00000068489	5744.16	-0.318113	0.0330063	-9.63796	5.52741e-22	5.95261e-21	6390.82	6334.58	6455.15	5086.76	5026.72	5170.96	PRR11	proline rich 11 [Source:HGNC Symbol;Acc:HGNC:25619]	protein_coding
ENSG00000068615	120.92	1.41682	0.218673	6.47915	9.22396e-11	5.39637e-10	72.0181	72.951	56.304	176.76	166.253	181.232	REEP1	receptor accessory protein 1 [Source:HGNC Symbol;Acc:HGNC:25786]	protein_coding
ENSG00000068650	1973.08	0.525313	0.0550287	9.54618	1.34573e-21	1.42302e-20	1628.23	1633.66	1607.79	2413.85	2297.32	2257.6	ATP11A	ATPase phospholipid transporting 11A [Source:HGNC Symbol;Acc:HGNC:13552]	protein_coding
ENSG00000068784	878.115	-0.72534	0.0806962	-8.98853	2.50569e-19	2.38765e-18	1070.88	1086.53	1142.76	649.99	637.453	681.081	SRBD1	S1 RNA binding domain 1 [Source:HGNC Symbol;Acc:HGNC:25521]	protein_coding
ENSG00000068878	2443.43	-0.569707	0.0527825	-10.7935	3.69456e-27	5.03677e-26	2928.73	2925.78	2880.89	1862.06	2000.38	2062.73	PSME4	proteasome activator subunit 4 [Source:HGNC Symbol;Acc:HGNC:20635]	protein_coding
ENSG00000068885	287.053	0.385409	0.136955	2.81413	0.00489093	0.0126198	231.71	256.434	258.581	318.916	325.395	331.284	IFT80	intraflagellar transport 80 [Source:HGNC Symbol;Acc:HGNC:29262]	protein_coding
ENSG00000068903	711.689	-0.377747	0.08688	-4.34791	1.37438e-05	5.10776e-05	817.248	793.618	803.896	608.84	616.116	630.414	SIRT2	sirtuin 2 [Source:HGNC Symbol;Acc:HGNC:10886]	protein_coding
ENSG00000069188	357.929	-1.73353	0.131492	-13.1835	1.09169e-39	2.27753e-38	568.838	531.658	560.955	163.667	152.918	169.54	SDK2	sidekick cell adhesion molecule 2 [Source:HGNC Symbol;Acc:HGNC:19308]	protein_coding
ENSG00000069275	53559.9	-0.30902	0.0196986	-15.6874	1.84418e-55	5.71547e-54	59908.6	59200.8	58720.9	46891	47830.3	48807.9	NUCKS1	nuclear casein kinase and cyclin dependent kinase substrate 1 [Source:HGNC Symbol;Acc:HGNC:29923]	protein_coding
ENSG00000069482	680.818	-0.884106	0.0965554	-9.15646	5.36259e-20	5.29855e-19	931.016	814.619	896.694	498.482	488.092	456.003	GAL	galanin and GMAP prepropeptide [Source:HGNC Symbol;Acc:HGNC:4114]	protein_coding
ENSG00000069667	148.038	0.706825	0.202787	3.48555	0.000491124	0.00149706	87.6742	114.953	128.248	175.825	197.37	184.155	RORA	RAR related orphan receptor A [Source:HGNC Symbol;Acc:HGNC:10258]	protein_coding
ENSG00000069702	90.1619	1.47926	0.252542	5.85747	4.69962e-09	2.4165e-08	45.9246	42.0021	49.0054	130.933	149.361	123.744	TGFBR3	transforming growth factor beta receptor 3 [Source:HGNC Symbol;Acc:HGNC:11774]	protein_coding
ENSG00000069812	120.356	-0.696753	0.211669	-3.29171	0.000995801	0.00289883	152.386	144.797	143.888	86.9771	99.5743	94.5134	HES2	hes family bHLH transcription factor 2 [Source:HGNC Symbol;Acc:HGNC:16005]	protein_coding
ENSG00000069956	19820.8	0.379357	0.0265208	14.3041	2.06211e-46	5.12259e-45	17696.6	17125.8	17001.7	21850	22156.2	23094.4	MAPK6	mitogen-activated protein kinase 6 [Source:HGNC Symbol;Acc:HGNC:6879]	protein_coding
ENSG00000069966	3800.86	0.618061	0.0396427	15.5908	8.40823e-55	2.57688e-53	2926.65	2979.94	3013.31	4537.77	4758.23	4589.26	GNB5	G protein subunit beta 5 [Source:HGNC Symbol;Acc:HGNC:4401]	protein_coding
ENSG00000069974	710.551	0.843301	0.0886511	9.51258	1.85988e-21	1.96024e-20	483.252	520.605	516.12	893.152	925.507	924.673	RAB27A	RAB27A, member RAS oncogene family [Source:HGNC Symbol;Acc:HGNC:9766]	protein_coding
ENSG00000069998	4420.31	-0.61944	0.0372584	-16.6255	4.55599e-62	1.68896e-60	5325.16	5288.95	5429.17	3480.96	3516.22	3481.41	HDHD5	haloacid dehalogenase like hydrolase domain containing 5 [Source:HGNC Symbol;Acc:HGNC:1843]	protein_coding
ENSG00000070018	988.315	0.267206	0.0739352	3.61406	0.000301444	0.000948261	877.785	921.835	890.438	1080.2	1081.98	1077.65	LRP6	LDL receptor related protein 6 [Source:HGNC Symbol;Acc:HGNC:6698]	protein_coding
ENSG00000070081	1237.81	-0.507592	0.0670185	-7.57391	3.62163e-14	2.62459e-13	1465.41	1408.17	1464.95	1017.54	1053.53	1017.24	NUCB2	nucleobindin 2 [Source:HGNC Symbol;Acc:HGNC:8044]	protein_coding
ENSG00000070087	8346.54	-0.59391	0.0321642	-18.465	3.95306e-76	1.90985e-74	10333	9793.12	9833.39	6519.54	6884.85	6715.33	PFN2	profilin 2 [Source:HGNC Symbol;Acc:HGNC:8882]	protein_coding
ENSG00000070182	61.9871	1.8785	0.314999	5.96351	2.46877e-09	1.29287e-08	22.9623	27.6329	26.0667	101.941	107.576	85.7441	SPTB	spectrin beta, erythrocytic [Source:HGNC Symbol;Acc:HGNC:11274]	protein_coding
ENSG00000070269	883.478	-0.31577	0.0795428	-3.96981	7.19309e-05	0.000244898	977.984	1008.05	955.083	811.787	785.037	762.928	TMEM260	transmembrane protein 260 [Source:HGNC Symbol;Acc:HGNC:20185]	protein_coding
ENSG00000070367	3332.62	0.757955	0.047756	15.8714	9.99512e-57	3.21663e-55	2500.8	2579.81	2379.37	4055.19	4126.11	4354.44	EXOC5	exocyst complex component 5 [Source:HGNC Symbol;Acc:HGNC:10696]	protein_coding
ENSG00000070404	437.543	0.886098	0.111838	7.92303	2.31797e-15	1.79741e-14	312.078	324.963	297.16	587.329	540.546	563.183	FSTL3	follistatin like 3 [Source:HGNC Symbol;Acc:HGNC:3973]	protein_coding
ENSG00000070423	859.303	-0.867058	0.0817844	-10.6018	2.9244e-26	3.84278e-25	1061.48	1120.79	1122.95	615.387	642.788	592.414	RNF126	ring finger protein 126 [Source:HGNC Symbol;Acc:HGNC:21151]	protein_coding
ENSG00000070476	852.313	0.343922	0.0797299	4.31359	1.60625e-05	5.91928e-05	750.449	774.828	727.782	952.072	954.846	953.904	ZXDC	ZXD family zinc finger C [Source:HGNC Symbol;Acc:HGNC:28160]	protein_coding
ENSG00000070495	803.69	-0.269043	0.083797	-3.21065	0.00132435	0.00377042	852.736	879.833	867.499	750.996	784.147	686.928	JMJD6	jumonji domain containing 6, arginine demethylase and lysine hydroxylase [Source:HGNC Symbol;Acc:HGNC:19355]	protein_coding
ENSG00000070501	457.741	0.403647	0.109871	3.67384	0.000238936	0.000762576	418.54	372.492	398.299	510.64	507.651	538.824	POLB	DNA polymerase beta [Source:HGNC Symbol;Acc:HGNC:9174]	protein_coding
ENSG00000070718	757.665	-0.370438	0.0850527	-4.3554	1.32826e-05	4.94207e-05	823.511	865.464	866.456	670.566	673.015	646.979	AP3M2	adaptor related protein complex 3 subunit mu 2 [Source:HGNC Symbol;Acc:HGNC:570]	protein_coding
ENSG00000070759	154.594	-1.48223	0.1991	-7.44465	9.72032e-14	6.85114e-13	205.617	242.065	240.856	77.6248	74.6807	86.7185	TESK2	testis associated actin remodelling kinase 2 [Source:HGNC Symbol;Acc:HGNC:11732]	protein_coding
ENSG00000070761	890.33	-0.416021	0.0804794	-5.16928	2.34996e-07	1.04499e-06	1010.34	991.47	1010.34	715.457	824.155	790.21	CFAP20	cilia and flagella associated protein 20 [Source:HGNC Symbol;Acc:HGNC:29523]	protein_coding
ENSG00000070778	123.282	1.36553	0.216631	6.30347	2.91049e-10	1.63955e-09	59.4932	69.635	79.2427	177.695	173.366	180.258	PTPN21	protein tyrosine phosphatase non-receptor type 21 [Source:HGNC Symbol;Acc:HGNC:9651]	protein_coding
ENSG00000070785	623.706	-0.288807	0.0935833	-3.0861	0.00202801	0.00557927	706.612	686.402	654.795	563.013	576.997	554.414	EIF2B3	eukaryotic translation initiation factor 2B subunit gamma [Source:HGNC Symbol;Acc:HGNC:3259]	protein_coding
ENSG00000070814	4175.73	-0.82675	0.039511	-20.9246	3.19898e-97	2.12644e-95	5195.74	5401.69	5414.57	3024.56	3024.57	2993.25	TCOF1	treacle ribosome biogenesis factor 1 [Source:HGNC Symbol;Acc:HGNC:11654]	protein_coding
ENSG00000070950	1188.38	-0.316359	0.0710963	-4.44973	8.59802e-06	3.26589e-05	1355.82	1355.12	1236.6	1053.08	1069.53	1060.11	RAD18	RAD18 E3 ubiquitin protein ligase [Source:HGNC Symbol;Acc:HGNC:18278]	protein_coding
ENSG00000070961	4153.77	0.343855	0.0413985	8.30596	9.90128e-17	8.32753e-16	3587.33	3826.61	3626.4	4569.57	4542.19	4770.49	ATP2B1	ATPase plasma membrane Ca2+ transporting 1 [Source:HGNC Symbol;Acc:HGNC:814]	protein_coding
ENSG00000071051	999.894	-0.26496	0.0733681	-3.61138	0.000304577	0.000957492	1062.53	1084.32	1077.08	893.152	986.852	895.442	NCK2	NCK adaptor protein 2 [Source:HGNC Symbol;Acc:HGNC:7665]	protein_coding
ENSG00000071073	1188.81	1.24264	0.0698266	17.7961	7.57533e-71	3.38816e-69	697.218	722.878	695.459	1635.73	1680.32	1701.24	MGAT4A	alpha-1,3-mannosyl-glycoprotein 4-beta-N-acetylglucosaminyltransferase A [Source:HGNC Symbol;Acc:HGNC:7047]	protein_coding
ENSG00000071127	9838.3	-0.459868	0.0266393	-17.2628	8.97054e-67	3.71882e-65	11310	11389.2	11518.3	8330.16	8227.33	8254.82	WDR1	WD repeat domain 1 [Source:HGNC Symbol;Acc:HGNC:12754]	protein_coding
ENSG00000071243	476.444	0.371707	0.114106	3.25757	0.00112371	0.00324132	442.546	407.862	385.787	491.935	555.66	574.876	ING3	inhibitor of growth family member 3 [Source:HGNC Symbol;Acc:HGNC:14587]	protein_coding
ENSG00000071246	240.894	0.914823	0.151951	6.02049	1.73887e-09	9.20887e-09	159.692	185.693	160.571	324.528	304.057	310.823	VASH1	vasohibin 1 [Source:HGNC Symbol;Acc:HGNC:19964]	protein_coding
ENSG00000071537	4946.19	0.307446	0.0377779	8.13826	4.00987e-16	3.26015e-15	4315.86	4557.23	4322.9	5360.78	5595.72	5524.65	SEL1L	SEL1L adaptor subunit of ERAD E3 ubiquitin ligase [Source:HGNC Symbol;Acc:HGNC:10717]	protein_coding
ENSG00000071539	1532.24	-1.08845	0.0624262	-17.4359	4.40899e-68	1.88871e-66	2117.75	2110.05	2089.51	1023.15	896.169	956.827	TRIP13	thyroid hormone receptor interactor 13 [Source:HGNC Symbol;Acc:HGNC:12307]	protein_coding
ENSG00000071575	50.9226	0.934869	0.33192	2.81655	0.00485425	0.0125352	29.2247	33.1595	43.792	72.0133	64.012	63.3337	TRIB2	tribbles pseudokinase 2 [Source:HGNC Symbol;Acc:HGNC:30809]	protein_coding
ENSG00000071655	1891.65	-0.265574	0.0565262	-4.69824	2.62412e-06	1.05145e-05	2051.99	1984.05	2107.23	1660.05	1798.56	1748.01	MBD3	methyl-CpG binding domain protein 3 [Source:HGNC Symbol;Acc:HGNC:6918]	protein_coding
ENSG00000071794	4228.72	-0.47621	0.0388005	-12.2733	1.26029e-34	2.25576e-33	4900.36	4997.14	4854.66	3466.93	3550	3603.2	HLTF	helicase like transcription factor [Source:HGNC Symbol;Acc:HGNC:11099]	protein_coding
ENSG00000071994	2245.89	0.51674	0.053342	9.6873	3.41421e-22	3.69751e-21	1856.81	1898.94	1749.6	2572.84	2719.62	2677.56	PDCD2	programmed cell death 2 [Source:HGNC Symbol;Acc:HGNC:8762]	protein_coding
ENSG00000072042	4839.62	-0.351945	0.0393243	-8.9498	3.56123e-19	3.37179e-18	5480.68	5423.79	5296.75	4080.44	4372.38	4383.67	RDH11	retinol dehydrogenase 11 [Source:HGNC Symbol;Acc:HGNC:17964]	protein_coding
ENSG00000072071	6140.63	0.412286	0.0320846	12.8499	8.60687e-38	1.68956e-36	5215.57	5198.31	5235.23	6866.52	7309.82	7018.35	ADGRL1	adhesion G protein-coupled receptor L1 [Source:HGNC Symbol;Acc:HGNC:20973]	protein_coding
ENSG00000072133	6.71838	5.18404	1.42796	3.63039	0.000282992	0.000893423	1.04374	0	0	13.0933	11.5577	14.6155	RPS6KA6	ribosomal protein S6 kinase A6 [Source:HGNC Symbol;Acc:HGNC:10435]	protein_coding
ENSG00000072163	9.73174	1.98211	0.837714	2.36609	0.017977	0.040935	9.39366	1.10532	2.08533	17.7695	12.4468	15.5898	LIMS2	LIM zinc finger domain containing 2 [Source:HGNC Symbol;Acc:HGNC:16084]	protein_coding
ENSG00000072210	2834.51	0.472911	0.0457629	10.3339	4.94808e-25	6.23833e-24	2438.18	2320.06	2376.24	3275.2	3269.95	3327.46	ALDH3A2	aldehyde dehydrogenase 3 family member A2 [Source:HGNC Symbol;Acc:HGNC:403]	protein_coding
ENSG00000072274	29511.7	1.0542	0.043351	24.3179	1.26827e-130	1.38127e-128	18575.4	19822.8	18837.9	38732.9	40599.6	40501.4	TFRC	transferrin receptor [Source:HGNC Symbol;Acc:HGNC:11763]	protein_coding
ENSG00000072310	11627.3	0.534671	0.0263727	20.2736	2.19775e-91	1.32809e-89	9458.37	9287.98	9558.13	13864	14123.5	13471.6	SREBF1	sterol regulatory element binding transcription factor 1 [Source:HGNC Symbol;Acc:HGNC:11289]	protein_coding
ENSG00000072401	534.414	-0.380453	0.101357	-3.75358	0.00017433	0.000567374	580.319	592.45	630.814	465.749	479.201	457.952	UBE2D1	ubiquitin conjugating enzyme E2 D1 [Source:HGNC Symbol;Acc:HGNC:12474]	protein_coding
ENSG00000072415	2120.05	1.31683	0.0563024	23.3885	5.59773e-121	5.16303e-119	1235.79	1274.43	1138.59	3028.3	3013.9	3029.3	MPP5	membrane palmitoylated protein 5 [Source:HGNC Symbol;Acc:HGNC:18669]	protein_coding
ENSG00000072422	1077.09	-1.25581	0.0744538	-16.8669	7.87963e-64	3.044e-62	1535.34	1477.81	1557.74	628.48	615.227	647.953	RHOBTB1	Rho related BTB domain containing 1 [Source:HGNC Symbol;Acc:HGNC:18738]	protein_coding
ENSG00000072501	4120.83	-0.420805	0.0377998	-11.1325	8.71913e-29	1.25807e-27	4727.1	4698.71	4718.07	3542.68	3537.55	3500.89	SMC1A	structural maintenance of chromosomes 1A [Source:HGNC Symbol;Acc:HGNC:11111]	protein_coding
ENSG00000072518	3123.74	-0.674682	0.0438086	-15.4007	1.61959e-53	4.75928e-52	3761.64	3891.82	3810.95	2381.12	2490.25	2406.68	MARK2	microtubule affinity regulating kinase 2 [Source:HGNC Symbol;Acc:HGNC:3332]	protein_coding
ENSG00000072571	2800.76	-0.464155	0.0512978	-9.04825	1.45274e-19	1.39883e-18	3256.47	3245.21	3231.23	2217.45	2366.67	2487.55	HMMR	hyaluronan mediated motility receptor [Source:HGNC Symbol;Acc:HGNC:5012]	protein_coding
ENSG00000072609	1066.28	0.392037	0.0720895	5.4382	5.38224e-08	2.52687e-07	897.616	940.625	911.291	1175.59	1242.9	1229.65	CHFR	checkpoint with forkhead and ring finger domains [Source:HGNC Symbol;Acc:HGNC:20455]	protein_coding
ENSG00000072694	13.7175	-3.69818	0.905834	-4.08262	4.45302e-05	0.000155706	27.1372	18.7904	28.152	2.80571	4.44528	0.974365	FCGR2B	Fc fragment of IgG receptor IIb [Source:HGNC Symbol;Acc:HGNC:3618]	protein_coding
ENSG00000072803	2095.54	0.658808	0.0577728	11.4034	4.01949e-30	6.09149e-29	1584.4	1681.19	1566.09	2426.01	2656.5	2659.04	FBXW11	F-box and WD repeat domain containing 11 [Source:HGNC Symbol;Acc:HGNC:13607]	protein_coding
ENSG00000072818	29.0586	1.04883	0.449124	2.33528	0.0195291	0.0441028	24.006	19.8957	11.4693	39.28	42.6747	37.0259	ACAP1	ArfGAP with coiled-coil, ankyrin repeat and PH domains 1 [Source:HGNC Symbol;Acc:HGNC:16467]	protein_coding
ENSG00000072858	308.086	-0.531175	0.131524	-4.03862	5.37663e-05	0.000185877	363.222	380.229	377.446	267.478	210.706	249.438	SIDT1	SID1 transmembrane family member 1 [Source:HGNC Symbol;Acc:HGNC:25967]	protein_coding
ENSG00000072864	1541.83	-0.647277	0.0633592	-10.216	1.68154e-24	2.0739e-23	1799.41	1897.83	1944.57	1231.71	1208.23	1169.24	NDE1	nudE neurodevelopment protein 1 [Source:HGNC Symbol;Acc:HGNC:17619]	protein_coding
ENSG00000072954	267.572	0.841468	0.14941	5.63193	1.78203e-08	8.7078e-08	194.136	163.587	196.021	309.564	389.407	352.72	TMEM38A	transmembrane protein 38A [Source:HGNC Symbol;Acc:HGNC:28462]	protein_coding
ENSG00000072958	1988.04	-0.419669	0.0550073	-7.62933	2.3597e-14	1.72827e-13	2263.87	2240.48	2316.81	1755.44	1707.88	1643.75	AP1M1	adaptor related protein complex 1 subunit mu 1 [Source:HGNC Symbol;Acc:HGNC:13667]	protein_coding
ENSG00000073050	1477.49	-0.304278	0.0636007	-4.78419	1.71681e-06	7.01312e-06	1563.52	1703.29	1602.58	1319.62	1367.37	1308.57	XRCC1	X-ray repair cross complementing 1 [Source:HGNC Symbol;Acc:HGNC:12828]	protein_coding
ENSG00000073111	4753.46	-0.717201	0.0412113	-17.403	7.82972e-68	3.31722e-66	6087.09	5649.28	5976.57	3676.42	3624.68	3506.74	MCM2	minichromosome maintenance complex component 2 [Source:HGNC Symbol;Acc:HGNC:6944]	protein_coding
ENSG00000073150	938.011	-0.556345	0.0792486	-7.02025	2.21467e-12	1.4389e-11	1092.8	1132.95	1059.35	774.377	854.383	714.21	PANX2	pannexin 2 [Source:HGNC Symbol;Acc:HGNC:8600]	protein_coding
ENSG00000073350	4419.7	-0.643469	0.04234	-15.1977	3.66419e-52	1.04955e-50	5405.53	5243.63	5520.92	3589.44	3447.76	3310.89	LLGL2	LLGL scribble cell polarity complex component 2 [Source:HGNC Symbol;Acc:HGNC:6629]	protein_coding
ENSG00000073605	95.3639	0.684852	0.244266	2.80371	0.00505181	0.0129984	69.9306	89.5307	66.7307	131.869	104.02	110.103	GSDMB	gasdermin B [Source:HGNC Symbol;Acc:HGNC:23690]	protein_coding
ENSG00000073614	1640.09	0.31066	0.063766	4.87188	1.10542e-06	4.60042e-06	1410.09	1549.66	1450.35	1746.09	1784.34	1900.01	KDM5A	lysine demethylase 5A [Source:HGNC Symbol;Acc:HGNC:9886]	protein_coding
ENSG00000073711	774.677	0.636452	0.0847106	7.51326	5.76746e-14	4.13614e-13	613.719	610.135	584.936	909.051	964.626	965.596	PPP2R3A	protein phosphatase 2 regulatory subunit B''alpha [Source:HGNC Symbol;Acc:HGNC:9307]	protein_coding
ENSG00000073712	1263.95	0.662587	0.0672113	9.85827	6.31279e-23	7.13734e-22	996.772	977.101	946.742	1502.93	1580.74	1579.45	FERMT2	fermitin family member 2 [Source:HGNC Symbol;Acc:HGNC:15767]	protein_coding
ENSG00000073792	891.568	-0.729105	0.0805709	-9.04924	1.43965e-19	1.38691e-18	1056.26	1148.43	1122.95	668.695	683.684	669.389	IGF2BP2	insulin like growth factor 2 mRNA binding protein 2 [Source:HGNC Symbol;Acc:HGNC:28867]	protein_coding
ENSG00000073803	703.531	1.68671	0.0952465	17.7089	3.57881e-70	1.57509e-68	356.959	307.278	320.099	1034.37	1122.88	1079.6	MAP3K13	mitogen-activated protein kinase kinase kinase 13 [Source:HGNC Symbol;Acc:HGNC:6852]	protein_coding
ENSG00000073849	178.134	0.953554	0.187311	5.09076	3.56628e-07	1.55396e-06	118.986	102.795	147.016	223.522	223.153	253.335	ST6GAL1	ST6 beta-galactoside alpha-2,6-sialyltransferase 1 [Source:HGNC Symbol;Acc:HGNC:10860]	protein_coding
ENSG00000073921	5373.92	-0.58062	0.0348975	-16.6379	3.70614e-62	1.38188e-60	6319.85	6571.11	6461.41	4301.16	4264.8	4325.21	PICALM	phosphatidylinositol binding clathrin assembly protein [Source:HGNC Symbol;Acc:HGNC:15514]	protein_coding
ENSG00000074054	2585	-0.41202	0.050059	-8.23069	1.86139e-16	1.54198e-15	2883.85	3103.73	2942.41	2199.68	2106.17	2274.17	CLASP1	cytoplasmic linker associated protein 1 [Source:HGNC Symbol;Acc:HGNC:17088]	protein_coding
ENSG00000074211	7539.07	-0.834487	0.0314777	-26.5104	7.35097e-155	1.005e-152	9832.03	9407.36	9668.65	5442.15	5518.37	5365.83	PPP2R2C	protein phosphatase 2 regulatory subunit Bgamma [Source:HGNC Symbol;Acc:HGNC:9306]	protein_coding
ENSG00000074219	1896.47	-1.19507	0.0559207	-21.3707	2.50226e-101	1.78652e-99	2617.7	2677.08	2630.65	1161.57	1145.99	1145.85	TEAD2	TEA domain transcription factor 2 [Source:HGNC Symbol;Acc:HGNC:11715]	protein_coding
ENSG00000074370	3098.74	-0.378643	0.0458413	-8.25987	1.45837e-16	1.21648e-15	3499.66	3402.17	3554.45	2760.82	2774.74	2600.58	ATP2A3	ATPase sarcoplasmic/endoplasmic reticulum Ca2+ transporting 3 [Source:HGNC Symbol;Acc:HGNC:813]	protein_coding
ENSG00000074410	7790.48	-0.775288	0.0301334	-25.7285	5.6063e-146	7.15713e-144	9650.42	9891.49	9820.88	5646.97	5942.45	5790.65	CA12	carbonic anhydrase 12 [Source:HGNC Symbol;Acc:HGNC:1371]	protein_coding
ENSG00000074416	171.329	-0.883831	0.18393	-4.80525	1.54557e-06	6.34452e-06	220.229	245.381	217.917	136.545	97.7962	110.103	MGLL	monoglyceride lipase [Source:HGNC Symbol;Acc:HGNC:17038]	protein_coding
ENSG00000074527	20.7317	1.64379	0.544693	3.01783	0.00254593	0.00688813	14.6124	7.73722	7.29867	35.539	32.8951	26.3079	NTN4	netrin 4 [Source:HGNC Symbol;Acc:HGNC:13658]	protein_coding
ENSG00000074582	950.788	-0.645818	0.0771562	-8.37027	5.74865e-17	4.89257e-16	1157.51	1190.43	1136.51	764.089	736.138	720.056	BCS1L	BCS1 homolog, ubiquinol-cytochrome c reductase complex chaperone [Source:HGNC Symbol;Acc:HGNC:1020]	protein_coding
ENSG00000074590	849.222	-0.505335	0.0836995	-6.03749	1.56528e-09	8.32152e-09	960.241	1012.47	996.79	658.408	730.804	736.62	NUAK1	NUAK family kinase 1 [Source:HGNC Symbol;Acc:HGNC:14311]	protein_coding
ENSG00000074695	3673.02	0.686104	0.045898	14.9485	1.59409e-50	4.41513e-49	2731.47	3003.15	2729.7	4498.49	4497.73	4577.57	LMAN1	lectin, mannose binding 1 [Source:HGNC Symbol;Acc:HGNC:6631]	protein_coding
ENSG00000074935	322.652	-0.432019	0.130492	-3.3107	0.000930622	0.0027239	364.265	393.493	357.635	264.672	269.384	286.463	TUBE1	tubulin epsilon 1 [Source:HGNC Symbol;Acc:HGNC:20775]	protein_coding
ENSG00000075089	3458.4	-0.32894	0.0431082	-7.63055	2.33745e-14	1.71262e-13	3783.56	3959.25	3746.3	3014.27	3164.15	3082.89	ACTR6	actin related protein 6 [Source:HGNC Symbol;Acc:HGNC:24025]	protein_coding
ENSG00000075131	590.33	-0.454675	0.0964009	-4.7165	2.39934e-06	9.67011e-06	688.868	651.032	685.032	481.648	531.656	503.747	TIPIN	TIMELESS interacting protein [Source:HGNC Symbol;Acc:HGNC:30750]	protein_coding
ENSG00000075151	3169.81	-0.498002	0.0456059	-10.9197	9.28098e-28	1.29083e-26	3665.61	3834.35	3619.1	2568.16	2651.17	2680.48	EIF4G3	eukaryotic translation initiation factor 4 gamma 3 [Source:HGNC Symbol;Acc:HGNC:3298]	protein_coding
ENSG00000075218	1049.02	-0.419499	0.0733642	-5.71803	1.07764e-08	5.36094e-08	1207.61	1168.32	1206.37	922.145	926.396	863.288	GTSE1	G2 and S-phase expressed 1 [Source:HGNC Symbol;Acc:HGNC:13698]	protein_coding
ENSG00000075240	1863.41	-0.664737	0.0549663	-12.0935	1.14242e-33	1.98939e-32	2279.53	2262.59	2315.76	1444.01	1438.49	1440.11	GRAMD4	GRAM domain containing 4 [Source:HGNC Symbol;Acc:HGNC:29113]	protein_coding
ENSG00000075275	4849.11	-0.294059	0.0353709	-8.31357	9.28644e-17	7.81724e-16	5310.55	5304.42	5380.16	4384.4	4402.61	4312.54	CELSR1	cadherin EGF LAG seven-pass G-type receptor 1 [Source:HGNC Symbol;Acc:HGNC:1850]	protein_coding
ENSG00000075303	1327.36	0.876185	0.0662511	13.2252	6.27582e-40	1.31929e-38	937.279	987.049	908.163	1750.77	1666.98	1713.91	SLC25A40	solute carrier family 25 member 40 [Source:HGNC Symbol;Acc:HGNC:29680]	protein_coding
ENSG00000075336	1378.5	-0.267487	0.0632635	-4.22814	2.3563e-05	8.50608e-05	1500.9	1512.07	1516.04	1282.21	1234.01	1225.75	TIMM21	translocase of inner mitochondrial membrane 21 [Source:HGNC Symbol;Acc:HGNC:25010]	protein_coding
ENSG00000075399	579.382	0.823415	0.0985265	8.3573	6.41699e-17	5.43499e-16	420.627	420.021	384.744	711.716	805.485	733.697	VPS9D1	VPS9 domain containing 1 [Source:HGNC Symbol;Acc:HGNC:13526]	protein_coding
ENSG00000075407	807.233	0.730855	0.0930394	7.85532	3.98737e-15	3.05382e-14	546.92	685.297	602.662	997.899	979.74	1030.88	ZNF37A	zinc finger protein 37A [Source:HGNC Symbol;Acc:HGNC:13102]	protein_coding
ENSG00000075426	2034.79	-0.350684	0.0550828	-6.36648	1.93413e-10	1.10505e-09	2194.99	2355.43	2287.61	1749.83	1795.89	1824.99	FOSL2	FOS like 2, AP-1 transcription factor subunit [Source:HGNC Symbol;Acc:HGNC:3798]	protein_coding
ENSG00000075461	1474.32	1.14259	0.0671371	17.0188	5.96153e-65	2.36949e-63	845.429	952.784	937.358	2061.26	2085.73	1963.35	CACNG4	calcium voltage-gated channel auxiliary subunit gamma 4 [Source:HGNC Symbol;Acc:HGNC:1408]	protein_coding
ENSG00000075539	1765.3	0.383667	0.0592462	6.47581	9.43074e-11	5.51399e-10	1516.55	1566.24	1554.62	1929.4	1920.36	2104.63	FRYL	FRY like transcription coactivator [Source:HGNC Symbol;Acc:HGNC:29127]	protein_coding
ENSG00000075568	2707.92	-0.363879	0.0483985	-7.51839	5.54544e-14	3.97839e-13	2966.31	3081.63	3121.75	2437.23	2328.44	2312.17	TMEM131	transmembrane protein 131 [Source:HGNC Symbol;Acc:HGNC:30366]	protein_coding
ENSG00000075618	975.138	-0.37981	0.075906	-5.00369	5.6243e-07	2.40398e-06	1107.41	1094.26	1077.08	869.771	892.612	809.698	FSCN1	fascin actin-bundling protein 1 [Source:HGNC Symbol;Acc:HGNC:11148]	protein_coding
ENSG00000075643	343.452	-0.86678	0.128802	-6.72955	1.70192e-11	1.04484e-10	463.421	428.863	420.195	247.838	268.495	231.899	MOCOS	molybdenum cofactor sulfurase [Source:HGNC Symbol;Acc:HGNC:18234]	protein_coding
ENSG00000075651	88.1995	1.1692	0.255957	4.56794	4.92546e-06	1.91969e-05	52.187	45.318	62.56	127.192	128.913	113.026	PLD1	phospholipase D1 [Source:HGNC Symbol;Acc:HGNC:9067]	protein_coding
ENSG00000075702	1447.28	0.552473	0.0625202	8.83671	9.85828e-19	9.14964e-18	1133.5	1208.11	1185.51	1734.87	1708.77	1712.93	WDR62	WD repeat domain 62 [Source:HGNC Symbol;Acc:HGNC:24502]	protein_coding
ENSG00000075711	5494.46	0.781884	0.0371138	21.0672	1.58982e-98	1.08677e-96	4005.87	4182.52	3942.32	6801.99	6932.86	7101.17	DLG1	discs large MAGUK scaffold protein 1 [Source:HGNC Symbol;Acc:HGNC:2900]	protein_coding
ENSG00000075826	104.142	0.802607	0.229905	3.49103	0.000481157	0.00146993	76.193	87.3201	82.3707	159.926	93.3509	125.693	SEC31B	SEC31 homolog B, COPII coat complex component [Source:HGNC Symbol;Acc:HGNC:23197]	protein_coding
ENSG00000075914	979.83	-0.755941	0.0766505	-9.86217	6.07212e-23	6.88138e-22	1250.4	1180.48	1225.13	739.773	779.702	703.492	EXOSC7	exosome component 7 [Source:HGNC Symbol;Acc:HGNC:28112]	protein_coding
ENSG00000075945	956.596	0.45211	0.0756356	5.97747	2.2663e-09	1.1891e-08	776.543	802.461	825.792	1096.1	1141.55	1097.14	KIFAP3	kinesin associated protein 3 [Source:HGNC Symbol;Acc:HGNC:17060]	protein_coding
ENSG00000076003	4257.39	-0.582868	0.0383192	-15.2109	2.99594e-52	8.61982e-51	5179.04	4997.14	5042.34	3394.91	3551.78	3379.1	MCM6	minichromosome maintenance complex component 6 [Source:HGNC Symbol;Acc:HGNC:6949]	protein_coding
ENSG00000076043	666.172	0.537586	0.0940805	5.7141	1.10283e-08	5.48202e-08	522.914	574.765	527.59	748.19	799.261	824.313	REXO2	RNA exonuclease 2 [Source:HGNC Symbol;Acc:HGNC:17851]	protein_coding
ENSG00000076248	5293.09	-1.03398	0.0389503	-26.5461	2.84942e-155	3.95168e-153	7154.84	6977.87	7169.38	3328.51	3518.88	3609.05	UNG	uracil DNA glycosylase [Source:HGNC Symbol;Acc:HGNC:12572]	protein_coding
ENSG00000076351	447.275	0.453881	0.114276	3.9718	7.13308e-05	0.000243026	362.178	376.913	387.872	476.036	527.21	553.439	SLC46A1	solute carrier family 46 member 1 [Source:HGNC Symbol;Acc:HGNC:30521]	protein_coding
ENSG00000076356	14.8491	1.68898	0.640834	2.63559	0.00839907	0.0206569	4.17496	6.63191	10.4267	27.1219	22.2264	18.5129	PLXNA2	plexin A2 [Source:HGNC Symbol;Acc:HGNC:9100]	protein_coding
ENSG00000076382	3391.72	-0.442874	0.0440375	-10.0567	8.57862e-24	1.0227e-22	3863.93	3993.51	3826.59	2786.07	2935.66	2944.53	SPAG5	sperm associated antigen 5 [Source:HGNC Symbol;Acc:HGNC:13452]	protein_coding
ENSG00000076555	1200.67	-0.572947	0.0697265	-8.21707	2.08544e-16	1.72167e-15	1432.01	1415.91	1463.9	1005.38	960.181	926.621	ACACB	acetyl-CoA carboxylase beta [Source:HGNC Symbol;Acc:HGNC:85]	protein_coding
ENSG00000076604	4892.34	-0.463316	0.0358149	-12.9364	2.8052e-38	5.61535e-37	5525.56	5675.81	5657.51	4106.63	4343.93	4044.59	TRAF4	TNF receptor associated factor 4 [Source:HGNC Symbol;Acc:HGNC:12034]	protein_coding
ENSG00000076641	10.1866	1.85026	0.774827	2.38797	0.0169416	0.0388633	6.26244	3.31595	3.128	13.0933	17.7811	17.5386	PAG1	phosphoprotein membrane anchor with glycosphingolipid microdomains 1 [Source:HGNC Symbol;Acc:HGNC:30043]	protein_coding
ENSG00000076662	493.132	-0.384155	0.107244	-3.58207	0.000340884	0.00106382	563.62	529.447	594.32	416.181	408.966	446.259	ICAM3	intercellular adhesion molecule 3 [Source:HGNC Symbol;Acc:HGNC:5346]	protein_coding
ENSG00000076685	1622.21	0.513401	0.0619505	8.28728	1.1587e-16	9.7114e-16	1386.09	1382.75	1264.76	1887.31	1861.68	1950.68	NT5C2	5'-nucleotidase, cytosolic II [Source:HGNC Symbol;Acc:HGNC:8022]	protein_coding
ENSG00000076716	568.157	-0.673344	0.0997189	-6.75242	1.45399e-11	8.95885e-11	714.962	691.929	690.246	416.181	434.748	460.875	GPC4	glypican 4 [Source:HGNC Symbol;Acc:HGNC:4452]	protein_coding
ENSG00000076770	597.66	-0.9388	0.0968099	-9.69736	3.09408e-22	3.36178e-21	815.161	773.722	778.872	416.181	394.741	407.285	MBNL3	muscleblind like splicing regulator 3 [Source:HGNC Symbol;Acc:HGNC:20564]	protein_coding
ENSG00000076864	1389.43	0.896778	0.06331	14.1649	1.51136e-45	3.66934e-44	962.328	960.521	985.321	1787.24	1818.12	1823.04	RAP1GAP	RAP1 GTPase activating protein [Source:HGNC Symbol;Acc:HGNC:9858]	protein_coding
ENSG00000077044	1042.41	-0.34905	0.0818023	-4.267	1.98117e-05	7.22085e-05	1082.36	1282.17	1145.89	940.849	907.726	895.442	DGKD	diacylglycerol kinase delta [Source:HGNC Symbol;Acc:HGNC:2851]	protein_coding
ENSG00000077097	7475.43	-0.333261	0.0316018	-10.5456	5.3211e-26	6.91672e-25	8235.11	8615.95	8263.14	6594.36	6450.1	6693.89	TOP2B	DNA topoisomerase II beta [Source:HGNC Symbol;Acc:HGNC:11990]	protein_coding
ENSG00000077150	1431.37	0.489527	0.0616038	7.94638	1.92046e-15	1.49881e-14	1179.43	1190.43	1182.38	1675.95	1711.43	1648.63	NFKB2	nuclear factor kappa B subunit 2 [Source:HGNC Symbol;Acc:HGNC:7795]	protein_coding
ENSG00000077152	2927.23	-0.824791	0.0464593	-17.753	1.6341e-70	7.24151e-69	3797.13	3619.92	3733.79	2064.07	2214.64	2133.86	UBE2T	ubiquitin conjugating enzyme E2 T [Source:HGNC Symbol;Acc:HGNC:25009]	protein_coding
ENSG00000077254	1268.74	0.610681	0.0653388	9.34637	9.07108e-21	9.22274e-20	995.728	1019.1	1005.13	1541.27	1518.51	1532.68	USP33	ubiquitin specific peptidase 33 [Source:HGNC Symbol;Acc:HGNC:20059]	protein_coding
ENSG00000077312	3464.01	-0.373064	0.0411796	-9.05942	1.31144e-19	1.26593e-18	3951.6	3878.56	3875.59	2987.15	3052.13	3039.05	SNRPA	small nuclear ribonucleoprotein polypeptide A [Source:HGNC Symbol;Acc:HGNC:11151]	protein_coding
ENSG00000077348	975.22	-0.721927	0.0765986	-9.42479	4.30947e-21	4.44482e-20	1206.56	1180.48	1252.24	718.263	740.584	753.184	EXOSC5	exosome component 5 [Source:HGNC Symbol;Acc:HGNC:24662]	protein_coding
ENSG00000077458	517.257	-0.504986	0.104781	-4.81943	1.43971e-06	5.92514e-06	585.538	620.083	629.771	453.59	406.299	408.259	FAM76B	family with sequence similarity 76 member B [Source:HGNC Symbol;Acc:HGNC:28492]	protein_coding
ENSG00000077463	488.512	0.408994	0.111379	3.67209	0.000240578	0.00076693	398.709	448.759	395.171	584.524	589.444	514.465	SIRT6	sirtuin 6 [Source:HGNC Symbol;Acc:HGNC:14934]	protein_coding
ENSG00000077514	1478.34	-0.608211	0.0614542	-9.89698	4.29042e-23	4.90839e-22	1766.01	1814.93	1762.11	1164.37	1190.45	1172.16	POLD3	DNA polymerase delta 3, accessory subunit [Source:HGNC Symbol;Acc:HGNC:20932]	protein_coding
ENSG00000077585	297.667	0.971708	0.14122	6.88082	5.9509e-12	3.76981e-11	212.923	174.64	220.003	391.865	383.183	403.387	GPR137B	G protein-coupled receptor 137B [Source:HGNC Symbol;Acc:HGNC:11862]	protein_coding
ENSG00000077713	1882.59	-0.89093	0.0555885	-16.0272	8.24589e-58	2.7741e-56	2503.93	2464.86	2415.86	1339.26	1256.24	1315.39	SLC25A43	solute carrier family 25 member 43 [Source:HGNC Symbol;Acc:HGNC:30557]	protein_coding
ENSG00000077721	2202.56	0.390775	0.0507699	7.69699	1.39305e-14	1.03443e-13	1944.49	1871.3	1890.36	2512.98	2521.36	2474.89	UBE2A	ubiquitin conjugating enzyme E2 A [Source:HGNC Symbol;Acc:HGNC:12472]	protein_coding
ENSG00000077935	30.5786	-1.21644	0.43695	-2.78393	0.00537043	0.0137612	48.012	38.6861	36.4934	15.899	24.8936	19.4873	SMC1B	structural maintenance of chromosomes 1B [Source:HGNC Symbol;Acc:HGNC:11112]	protein_coding
ENSG00000078018	86.8215	4.39548	0.379683	11.5767	5.40824e-31	8.46911e-30	7.30618	9.94786	7.29867	151.509	152.918	191.95	MAP2	microtubule associated protein 2 [Source:HGNC Symbol;Acc:HGNC:6839]	protein_coding
ENSG00000078043	2865.08	-0.296035	0.0469817	-6.30107	2.95604e-10	1.66375e-09	3103.04	3260.69	3055.02	2538.24	2658.28	2575.25	PIAS2	protein inhibitor of activated STAT 2 [Source:HGNC Symbol;Acc:HGNC:17311]	protein_coding
ENSG00000078114	2233.31	0.89707	0.0556698	16.1141	2.03015e-58	6.92658e-57	1478.98	1665.71	1542.1	2875.86	2896.54	2940.63	NEBL	nebulette [Source:HGNC Symbol;Acc:HGNC:16932]	protein_coding
ENSG00000078124	963.322	0.885066	0.0790159	11.2011	4.0262e-29	5.90663e-28	663.819	721.772	639.155	1225.16	1263.35	1266.67	ACER3	alkaline ceramidase 3 [Source:HGNC Symbol;Acc:HGNC:16066]	protein_coding
ENSG00000078177	584.791	0.643761	0.11209	5.74325	9.28784e-09	4.64561e-08	398.709	457.602	520.291	676.177	697.909	758.056	N4BP2	NEDD4 binding protein 2 [Source:HGNC Symbol;Acc:HGNC:29851]	protein_coding
ENSG00000078237	210.422	0.541487	0.167005	3.24234	0.00118553	0.0034064	150.299	183.483	182.467	231.004	245.379	269.899	TIGAR	TP53 induced glycolysis regulatory phosphatase [Source:HGNC Symbol;Acc:HGNC:1185]	protein_coding
ENSG00000078246	982.103	2.15888	0.0870764	24.7929	1.06957e-135	1.22001e-133	323.559	394.598	355.55	1543.14	1625.19	1650.57	TULP3	TUB like protein 3 [Source:HGNC Symbol;Acc:HGNC:12425]	protein_coding
ENSG00000078269	900.51	-0.468118	0.0799857	-5.85252	4.84176e-09	2.48646e-08	996.772	1086.53	1057.26	772.507	749.474	740.518	SYNJ2	synaptojanin 2 [Source:HGNC Symbol;Acc:HGNC:11504]	protein_coding
ENSG00000078304	6130.62	0.61305	0.0331395	18.4991	2.10117e-76	1.01769e-74	4859.65	4757.29	4819.21	7232.2	7625.43	7489.95	PPP2R5C	protein phosphatase 2 regulatory subunit B'gamma [Source:HGNC Symbol;Acc:HGNC:9311]	protein_coding
ENSG00000078401	77.8682	1.55915	0.274117	5.68789	1.28618e-08	6.35409e-08	38.6184	39.7914	33.3654	112.229	136.026	107.18	EDN1	endothelin 1 [Source:HGNC Symbol;Acc:HGNC:3176]	protein_coding
ENSG00000078403	2312.51	-0.584723	0.049996	-11.6954	1.34559e-31	2.15082e-30	2784.7	2752.24	2803.73	1820.91	1826.12	1887.35	MLLT10	MLLT10 histone lysine methyltransferase DOT1L cofactor [Source:HGNC Symbol;Acc:HGNC:16063]	protein_coding
ENSG00000078487	272.346	0.506785	0.139463	3.63382	0.000279255	0.000882204	221.273	243.17	224.173	320.787	293.389	331.284	ZCWPW1	zinc finger CW-type and PWWP domain containing 1 [Source:HGNC Symbol;Acc:HGNC:23486]	protein_coding
ENSG00000078687	777.9	1.11967	0.0863361	12.9687	1.84028e-38	3.71467e-37	466.552	486.34	517.163	1080.2	1067.76	1049.39	TNRC6C	trinucleotide repeat containing adaptor 6C [Source:HGNC Symbol;Acc:HGNC:29318]	protein_coding
ENSG00000078804	382.055	0.375449	0.117268	3.20163	0.00136653	0.00387905	326.691	341.543	344.08	430.209	404.521	445.285	TP53INP2	tumor protein p53 inducible nuclear protein 2 [Source:HGNC Symbol;Acc:HGNC:16104]	protein_coding
ENSG00000078808	3593.12	0.332194	0.0415665	7.99187	1.32909e-15	1.04746e-14	3213.68	3132.47	3149.9	4072.03	4093.21	3897.46	SDF4	stromal cell derived factor 4 [Source:HGNC Symbol;Acc:HGNC:24188]	protein_coding
ENSG00000078900	420.038	-0.563207	0.116429	-4.83733	1.31594e-06	5.43595e-06	475.945	527.237	473.371	341.362	377.849	324.464	TP73	tumor protein p73 [Source:HGNC Symbol;Acc:HGNC:12003]	protein_coding
ENSG00000078902	868.688	0.457313	0.0785551	5.82156	5.83012e-09	2.97478e-08	725.399	737.247	723.611	1014.73	1025.08	986.058	TOLLIP	toll interacting protein [Source:HGNC Symbol;Acc:HGNC:16476]	protein_coding
ENSG00000078967	230.723	-0.485741	0.153244	-3.16972	0.00152587	0.00429591	284.941	265.276	274.221	184.242	167.143	208.514	UBE2D4	ubiquitin conjugating enzyme E2 D4 (putative) [Source:HGNC Symbol;Acc:HGNC:21647]	protein_coding
ENSG00000079101	6.74362	2.9479	1.08683	2.7124	0.00667986	0.0168038	0	2.21064	2.08533	11.2229	14.2249	10.718	CLUL1	clusterin like 1 [Source:HGNC Symbol;Acc:HGNC:2096]	protein_coding
ENSG00000079150	12.6	-2.23496	0.739946	-3.02044	0.00252407	0.00683379	15.6561	23.2117	21.896	3.74095	6.22339	4.87183	FKBP7	FKBP prolyl isomerase 7 [Source:HGNC Symbol;Acc:HGNC:3723]	protein_coding
ENSG00000079215	9.39585	3.46742	1.00592	3.44703	0.000566796	0.00171068	1.04374	3.31595	0	14.0286	20.4483	17.5386	SLC1A3	solute carrier family 1 member 3 [Source:HGNC Symbol;Acc:HGNC:10941]	protein_coding
ENSG00000079277	502.36	-0.320099	0.103324	-3.09801	0.00194823	0.00538283	543.789	557.08	577.638	441.432	439.194	455.029	MKNK1	MAPK interacting serine/threonine kinase 1 [Source:HGNC Symbol;Acc:HGNC:7110]	protein_coding
ENSG00000079313	1320.86	-0.397989	0.0652167	-6.10257	1.04378e-09	5.63295e-09	1502.99	1497.71	1507.7	1174.66	1136.21	1105.9	REXO1	RNA exonuclease 1 homolog [Source:HGNC Symbol;Acc:HGNC:24616]	protein_coding
ENSG00000079337	51.4077	1.69767	0.342222	4.96072	7.02308e-07	2.97809e-06	24.006	19.8957	34.408	89.7828	60.4558	79.898	RAPGEF3	Rap guanine nucleotide exchange factor 3 [Source:HGNC Symbol;Acc:HGNC:16629]	protein_coding
ENSG00000079387	1363.04	-0.32346	0.0663107	-4.87795	1.07195e-06	4.4698e-06	1525.95	1486.65	1509.78	1148.47	1245.57	1261.8	SENP1	SUMO specific peptidase 1 [Source:HGNC Symbol;Acc:HGNC:17927]	protein_coding
ENSG00000079459	9872.92	-0.863176	0.0287866	-29.9854	1.52249e-197	3.29766e-195	12654.3	12671.4	12607.9	6773.93	7399.61	7130.41	FDFT1	farnesyl-diphosphate farnesyltransferase 1 [Source:HGNC Symbol;Acc:HGNC:3629]	protein_coding
ENSG00000079482	509.158	-0.264701	0.102673	-2.5781	0.00993445	0.0240284	564.663	573.66	540.102	475.101	445.417	456.003	OPHN1	oligophrenin 1 [Source:HGNC Symbol;Acc:HGNC:8148]	protein_coding
ENSG00000079691	1717.58	-0.2766	0.0572857	-4.82842	1.37617e-06	5.67576e-06	1859.94	1872.41	1867.42	1504.8	1623.42	1577.5	CARMIL1	capping protein regulator and myosin 1 linker 1 [Source:HGNC Symbol;Acc:HGNC:21581]	protein_coding
ENSG00000079739	1310.77	-0.578483	0.0685181	-8.44278	3.09876e-17	2.67389e-16	1502.99	1583.92	1557.74	988.547	1145.99	1085.44	PGM1	phosphoglucomutase 1 [Source:HGNC Symbol;Acc:HGNC:8905]	protein_coding
ENSG00000079819	220.576	0.620619	0.167511	3.70495	0.000211435	0.000680213	137.774	172.43	189.765	260.931	311.17	251.386	EPB41L2	erythrocyte membrane protein band 4.1 like 2 [Source:HGNC Symbol;Acc:HGNC:3379]	protein_coding
ENSG00000079974	318.758	-0.930351	0.132535	-7.01965	2.22432e-12	1.44468e-11	433.152	413.389	402.47	225.392	226.709	211.437	RABL2B	RAB, member of RAS oncogene family like 2B [Source:HGNC Symbol;Acc:HGNC:9800]	protein_coding
ENSG00000079999	3278.42	-0.299334	0.0434859	-6.88347	5.84126e-12	3.70158e-11	3646.83	3579.02	3579.48	3003.05	3012.12	2850.02	KEAP1	kelch like ECH associated protein 1 [Source:HGNC Symbol;Acc:HGNC:23177]	protein_coding
ENSG00000080007	155.507	0.44413	0.185851	2.38971	0.0168615	0.0386951	123.161	134.849	150.144	187.983	154.696	182.206	DDX43	DEAD-box helicase 43 [Source:HGNC Symbol;Acc:HGNC:18677]	protein_coding
ENSG00000080189	2070.57	0.349299	0.052143	6.69886	2.10053e-11	1.27937e-10	1805.67	1786.19	1856.99	2303.49	2346.22	2324.84	SLC35C2	solute carrier family 35 member C2 [Source:HGNC Symbol;Acc:HGNC:17117]	protein_coding
ENSG00000080200	35.3037	1.68246	0.469859	3.58077	0.000342578	0.00106845	12.5249	7.73722	29.1947	43.0209	56.0105	63.3337	CRYBG3	crystallin beta-gamma domain containing 3 [Source:HGNC Symbol;Acc:HGNC:34427]	protein_coding
ENSG00000080298	253.044	0.611315	0.145001	4.21594	2.48737e-05	8.95073e-05	188.917	204.484	206.448	305.823	307.613	304.976	RFX3	regulatory factor X3 [Source:HGNC Symbol;Acc:HGNC:9984]	protein_coding
ENSG00000080503	1177.39	0.509237	0.067979	7.4911	6.82994e-14	4.87271e-13	980.072	966.048	974.894	1410.34	1371.81	1361.19	SMARCA2	SWI/SNF related, matrix associated, actin dependent regulator of chromatin, subfamily a, member 2 [Source:HGNC Symbol;Acc:HGNC:11098]	protein_coding
ENSG00000080546	1004.72	-0.531209	0.0753171	-7.05296	1.75146e-12	1.14373e-11	1190.91	1152.85	1204.28	846.39	843.714	790.21	SESN1	sestrin 1 [Source:HGNC Symbol;Acc:HGNC:21595]	protein_coding
ENSG00000080561	594.984	0.763915	0.095841	7.97065	1.57845e-15	1.23841e-14	450.896	444.338	440.006	730.421	722.803	781.441	MID2	midline 2 [Source:HGNC Symbol;Acc:HGNC:7096]	protein_coding
ENSG00000080608	1403.46	-0.849665	0.0659937	-12.8749	6.22929e-38	1.23035e-36	1809.85	1760.77	1869.5	970.777	967.293	1042.57	PUM3	pumilio RNA binding family member 3 [Source:HGNC Symbol;Acc:HGNC:29676]	protein_coding
ENSG00000080644	49.265	1.74553	0.358601	4.8676	1.12959e-06	4.6929e-06	30.2685	21.001	16.6827	68.2724	75.5698	83.7954	CHRNA3	cholinergic receptor nicotinic alpha 3 subunit [Source:HGNC Symbol;Acc:HGNC:1957]	protein_coding
ENSG00000080709	103.481	0.838661	0.234096	3.58256	0.000340248	0.00106218	73.0618	82.8988	60.4747	127.192	146.694	130.565	KCNN2	potassium calcium-activated channel subfamily N member 2 [Source:HGNC Symbol;Acc:HGNC:6291]	protein_coding
ENSG00000080819	323.15	1.75685	0.137558	12.7718	2.3575e-37	4.58583e-36	158.648	147.007	132.419	491	513.874	495.952	CPOX	coproporphyrinogen oxidase [Source:HGNC Symbol;Acc:HGNC:2321]	protein_coding
ENSG00000080822	1283.91	-0.450841	0.0680619	-6.62398	3.49645e-11	2.10431e-10	1489.42	1440.23	1502.48	1035.31	1108.65	1127.34	CLDND1	claudin domain containing 1 [Source:HGNC Symbol;Acc:HGNC:1322]	protein_coding
ENSG00000080823	372.467	-0.314949	0.119297	-2.64003	0.00828988	0.0204275	414.365	418.915	418.11	346.973	312.948	323.489	MOK	MOK protein kinase [Source:HGNC Symbol;Acc:HGNC:9833]	protein_coding
ENSG00000080824	98210.2	-0.792319	0.0344375	-23.0074	3.92833e-117	3.47368e-115	127527	120995	124956	70554.4	72012.7	73215.8	HSP90AA1	heat shock protein 90 alpha family class A member 1 [Source:HGNC Symbol;Acc:HGNC:5253]	protein_coding
ENSG00000081014	5240.67	0.573914	0.0357782	16.0409	6.61881e-58	2.23061e-56	4216.71	4290.84	4111.24	6166.02	6303.41	6355.78	AP4E1	adaptor related protein complex 4 subunit epsilon 1 [Source:HGNC Symbol;Acc:HGNC:573]	protein_coding
ENSG00000081087	576.871	2.54146	0.112088	22.6737	8.1486e-114	6.85941e-112	175.348	150.323	167.869	927.756	1049.98	989.955	OSTM1	osteoclastogenesis associated transmembrane protein 1 [Source:HGNC Symbol;Acc:HGNC:21652]	protein_coding
ENSG00000081277	971.35	-1.51207	0.0817279	-18.5012	2.01822e-76	9.79981e-75	1438.27	1487.76	1420.11	537.762	466.754	477.439	PKP1	plakophilin 1 [Source:HGNC Symbol;Acc:HGNC:9023]	protein_coding
ENSG00000081307	882.649	0.445159	0.0776826	5.73048	1.00145e-08	4.99094e-08	747.318	748.3	766.36	1017.54	980.629	1035.75	UBA5	ubiquitin like modifier activating enzyme 5 [Source:HGNC Symbol;Acc:HGNC:23230]	protein_coding
ENSG00000081320	258.817	1.87056	0.154405	12.1146	8.8389e-34	1.54757e-32	104.374	117.164	110.523	384.383	411.633	424.823	STK17B	serine/threonine kinase 17b [Source:HGNC Symbol;Acc:HGNC:11396]	protein_coding
ENSG00000081377	275.467	1.44251	0.145776	9.89542	4.35772e-23	4.97948e-22	131.511	153.639	142.845	388.124	449.862	386.823	CDC14B	cell division cycle 14B [Source:HGNC Symbol;Acc:HGNC:1719]	protein_coding
ENSG00000081386	788.25	0.475945	0.0846498	5.62252	1.88196e-08	9.18445e-08	624.157	663.191	693.374	909.987	912.172	926.621	ZNF510	zinc finger protein 510 [Source:HGNC Symbol;Acc:HGNC:29161]	protein_coding
ENSG00000081479	7.7424	-2.72448	1.04823	-2.59912	0.00934623	0.0227197	11.4811	9.94786	16.6827	0	4.44528	3.89746	LRP2	LDL receptor related protein 2 [Source:HGNC Symbol;Acc:HGNC:6694]	protein_coding
ENSG00000081692	457.687	-0.518841	0.112133	-4.627	3.71001e-06	1.46613e-05	584.494	506.236	541.144	384.383	354.733	375.131	JMJD4	jumonji domain containing 4 [Source:HGNC Symbol;Acc:HGNC:25724]	protein_coding
ENSG00000081721	725.697	0.290818	0.0881008	3.30097	0.000963504	0.00281459	651.294	674.244	633.942	765.025	796.594	833.082	DUSP12	dual specificity phosphatase 12 [Source:HGNC Symbol;Acc:HGNC:3067]	protein_coding
ENSG00000081803	12.4883	1.70388	0.676295	2.51944	0.0117543	0.0280082	6.26244	4.42127	7.29867	18.7048	17.7811	20.4617	CADPS2	calcium dependent secretion activator 2 [Source:HGNC Symbol;Acc:HGNC:16018]	protein_coding
ENSG00000081818	109.826	-0.701582	0.228383	-3.07196	0.00212658	0.00582883	132.555	122.69	149.101	91.6533	88.9056	74.0518	PCDHB4	protocadherin beta 4 [Source:HGNC Symbol;Acc:HGNC:8689]	protein_coding
ENSG00000081842	828.241	-0.605424	0.083651	-7.23749	4.57053e-13	3.09361e-12	999.903	952.784	1042.67	671.501	661.458	641.132	PCDHA6	protocadherin alpha 6 [Source:HGNC Symbol;Acc:HGNC:8672]	protein_coding
ENSG00000081923	4525.2	-0.443737	0.036771	-12.0676	1.56694e-33	2.69936e-32	5301.16	5228.15	5151.82	3831.67	3783.82	3854.59	ATP8B1	ATPase phospholipid transporting 8B1 [Source:HGNC Symbol;Acc:HGNC:3706]	protein_coding
ENSG00000082014	320.408	1.13977	0.133444	8.54121	1.32823e-17	1.16702e-16	197.267	183.483	215.832	443.303	448.973	433.593	SMARCD3	SWI/SNF related, matrix associated, actin dependent regulator of chromatin, subfamily d, member 3 [Source:HGNC Symbol;Acc:HGNC:11108]	protein_coding
ENSG00000082146	1159.06	0.643772	0.0701907	9.17176	4.6537e-20	4.60284e-19	945.628	891.991	874.798	1396.31	1416.27	1429.39	STRADB	STE20 related adaptor beta [Source:HGNC Symbol;Acc:HGNC:13205]	protein_coding
ENSG00000082153	4985.63	-0.364992	0.0370115	-9.86158	6.10789e-23	6.91785e-22	5770.84	5507.8	5551.16	4294.61	4370.6	4418.75	BZW1	basic leucine zipper and W2 domains 1 [Source:HGNC Symbol;Acc:HGNC:18380]	protein_coding
ENSG00000082175	1290.72	-2.29343	0.0782298	-29.3166	6.37592e-189	1.22909e-186	2245.08	2022.73	2179.17	446.109	420.524	430.669	PGR	progesterone receptor [Source:HGNC Symbol;Acc:HGNC:8910]	protein_coding
ENSG00000082212	620.705	0.399682	0.0948347	4.21452	2.50315e-05	9.00415e-05	519.783	540.5	527.59	665.889	739.695	730.774	ME2	malic enzyme 2 [Source:HGNC Symbol;Acc:HGNC:6984]	protein_coding
ENSG00000082258	1173.19	1.613	0.0731926	22.0377	1.25225e-107	9.73373e-106	556.313	605.714	573.467	1721.77	1765.67	1816.22	CCNT2	cyclin T2 [Source:HGNC Symbol;Acc:HGNC:1600]	protein_coding
ENSG00000082269	188.432	0.976767	0.171385	5.69926	1.20331e-08	5.95232e-08	116.899	135.954	125.12	239.421	256.937	256.258	FAM135A	family with sequence similarity 135 member A [Source:HGNC Symbol;Acc:HGNC:21084]	protein_coding
ENSG00000082438	613.114	0.317623	0.0931542	3.40965	0.000650468	0.00194404	569.882	550.448	535.931	692.076	646.344	684.004	COBLL1	cordon-bleu WH2 repeat protein like 1 [Source:HGNC Symbol;Acc:HGNC:23571]	protein_coding
ENSG00000082458	2303.83	-0.640656	0.0538691	-11.8928	1.28954e-32	2.14112e-31	2916.21	2667.13	2861.08	1792.85	1766.55	1819.14	DLG3	discs large MAGUK scaffold protein 3 [Source:HGNC Symbol;Acc:HGNC:2902]	protein_coding
ENSG00000082497	587.126	-0.631362	0.097106	-6.50179	7.93714e-11	4.65908e-10	694.087	735.036	734.038	452.655	428.525	478.413	SERTAD4	SERTA domain containing 4 [Source:HGNC Symbol;Acc:HGNC:25236]	protein_coding
ENSG00000082512	355.124	0.306499	0.127217	2.40925	0.0159851	0.0369258	284.941	328.279	337.824	379.707	395.63	404.362	TRAF5	TNF receptor associated factor 5 [Source:HGNC Symbol;Acc:HGNC:12035]	protein_coding
ENSG00000082641	8747.69	-0.342114	0.0294734	-11.6075	3.77308e-31	5.95689e-30	9871.69	9545.52	9928.28	7793.34	7706.34	7640.97	NFE2L1	nuclear factor, erythroid 2 like 1 [Source:HGNC Symbol;Acc:HGNC:7781]	protein_coding
ENSG00000082781	2822.04	-0.92203	0.0482633	-19.1042	2.3313e-81	1.22453e-79	3637.43	3600.02	3829.72	1967.74	1971.04	1926.32	ITGB5	integrin subunit beta 5 [Source:HGNC Symbol;Acc:HGNC:6160]	protein_coding
ENSG00000082996	1926.1	-0.301051	0.0548162	-5.49201	3.97387e-08	1.88634e-07	2087.48	2108.95	2155.19	1677.82	1767.44	1759.7	RNF13	ring finger protein 13 [Source:HGNC Symbol;Acc:HGNC:10057]	protein_coding
ENSG00000083093	980.4	-0.36379	0.0772156	-4.71136	2.46075e-06	9.89897e-06	1045.83	1134.06	1135.46	878.188	849.938	838.929	PALB2	partner and localizer of BRCA2 [Source:HGNC Symbol;Acc:HGNC:26144]	protein_coding
ENSG00000083099	1583.83	0.5584	0.0589762	9.46823	2.84628e-21	2.97547e-20	1258.75	1243.48	1276.22	1850.84	2014.6	1859.09	LYRM2	LYR motif containing 2 [Source:HGNC Symbol;Acc:HGNC:25229]	protein_coding
ENSG00000083312	3790.1	1.02493	0.0424794	24.1276	1.28237e-128	1.35826e-126	2509.15	2490.28	2475.29	4910.93	5124.52	5230.39	TNPO1	transportin 1 [Source:HGNC Symbol;Acc:HGNC:6401]	protein_coding
ENSG00000083454	175.498	1.3548	0.180558	7.50339	6.2186e-14	4.44974e-13	101.243	101.689	90.7121	237.55	258.715	263.079	P2RX5	purinergic receptor P2X 5 [Source:HGNC Symbol;Acc:HGNC:8536]	protein_coding
ENSG00000083535	226.696	-0.473629	0.161184	-2.93844	0.00329867	0.00875031	259.891	291.804	234.6	178.63	196.481	198.771	PIBF1	progesterone immunomodulatory binding factor 1 [Source:HGNC Symbol;Acc:HGNC:23352]	protein_coding
ENSG00000083635	784.227	-0.299606	0.0830494	-3.60756	0.000309091	0.000970731	885.092	876.517	848.731	693.947	681.017	720.056	NUFIP1	nuclear FMR1 interacting protein 1 [Source:HGNC Symbol;Acc:HGNC:8057]	protein_coding
ENSG00000083720	805.488	-0.264194	0.0862793	-3.06208	0.00219807	0.00601281	948.76	828.988	918.59	750.996	639.231	746.364	OXCT1	3-oxoacid CoA-transferase 1 [Source:HGNC Symbol;Acc:HGNC:8527]	protein_coding
ENSG00000083750	320.81	0.431697	0.133903	3.22395	0.00126436	0.00361725	260.935	256.434	305.502	381.577	361.846	358.566	RRAGB	Ras related GTP binding B [Source:HGNC Symbol;Acc:HGNC:19901]	protein_coding
ENSG00000083799	424.645	0.762395	0.113604	6.71102	1.93274e-11	1.17978e-10	300.597	319.437	319.056	513.446	546.769	548.568	CYLD	CYLD lysine 63 deubiquitinase [Source:HGNC Symbol;Acc:HGNC:2584]	protein_coding
ENSG00000083817	159.284	0.476793	0.184407	2.58554	0.00972258	0.0235722	134.642	131.533	130.333	169.278	191.147	198.771	ZNF416	zinc finger protein 416 [Source:HGNC Symbol;Acc:HGNC:20645]	protein_coding
ENSG00000083838	388.088	-0.359561	0.120285	-2.98923	0.00279679	0.00750888	436.283	447.654	416.024	317.046	352.955	358.566	ZNF446	zinc finger protein 446 [Source:HGNC Symbol;Acc:HGNC:21036]	protein_coding
ENSG00000083844	95.4168	1.34647	0.243598	5.52744	3.24939e-08	1.55238e-07	48.012	55.2659	57.3467	129.063	139.582	143.232	ZNF264	zinc finger protein 264 [Source:HGNC Symbol;Acc:HGNC:13057]	protein_coding
ENSG00000083937	2060.2	0.695244	0.0558146	12.4563	1.29212e-35	2.37674e-34	1514.47	1634.76	1542.1	2460.61	2606.71	2602.53	CHMP2B	charged multivesicular body protein 2B [Source:HGNC Symbol;Acc:HGNC:24537]	protein_coding
ENSG00000084070	1030.32	-0.347319	0.07707	-4.50654	6.58933e-06	2.53184e-05	1156.46	1131.85	1138.59	841.714	958.402	954.878	SMAP2	small ArfGAP2 [Source:HGNC Symbol;Acc:HGNC:25082]	protein_coding
ENSG00000084092	2458.44	-0.305128	0.0487995	-6.2527	4.03429e-10	2.24118e-09	2777.39	2669.34	2680.7	2216.51	2237.75	2168.94	NOA1	nitric oxide associated 1 [Source:HGNC Symbol;Acc:HGNC:28473]	protein_coding
ENSG00000084444	2553.5	-0.372274	0.0471042	-7.9032	2.71841e-15	2.10031e-14	2856.72	2888.2	2878.8	2197.81	2255.54	2243.96	FAM234B	family with sequence similarity 234 member B [Source:HGNC Symbol;Acc:HGNC:29288]	protein_coding
ENSG00000084628	174.223	-1.32733	0.186213	-7.12799	1.01847e-12	6.75374e-12	255.716	240.959	238.771	108.488	114.688	86.7185	NKAIN1	sodium/potassium transporting ATPase interacting 1 [Source:HGNC Symbol;Acc:HGNC:25743]	protein_coding
ENSG00000084636	39.7676	0.962452	0.367931	2.61585	0.00890063	0.02176	24.006	27.6329	31.28	57.9848	48.009	49.6926	COL16A1	collagen type XVI alpha 1 chain [Source:HGNC Symbol;Acc:HGNC:2193]	protein_coding
ENSG00000084676	1183.18	-0.676791	0.0684837	-9.88251	4.95739e-23	5.65131e-22	1493.59	1459.02	1444.09	908.116	868.608	925.647	NCOA1	nuclear receptor coactivator 1 [Source:HGNC Symbol;Acc:HGNC:7668]	protein_coding
ENSG00000084710	323.662	0.328915	0.128704	2.55558	0.010601	0.0254839	270.329	302.857	289.861	362.872	356.511	359.541	EFR3B	EFR3 homolog B [Source:HGNC Symbol;Acc:HGNC:29155]	protein_coding
ENSG00000084731	498.485	-0.433697	0.108108	-4.0117	6.02827e-05	0.000207438	529.176	583.608	555.742	389.059	498.76	434.567	KIF3C	kinesin family member 3C [Source:HGNC Symbol;Acc:HGNC:6321]	protein_coding
ENSG00000084754	7650.64	-0.401648	0.0293492	-13.6851	1.24588e-42	2.83552e-41	8763.24	8718.75	8672.91	6534.51	6548.79	6665.63	HADHA	hydroxyacyl-CoA dehydrogenase trifunctional multienzyme complex subunit alpha [Source:HGNC Symbol;Acc:HGNC:4801]	protein_coding
ENSG00000084774	4090.55	-0.89159	0.0402154	-22.1704	6.63854e-109	5.22331e-107	5418.05	5356.37	5177.89	2898.3	2859.2	2833.45	CAD	carbamoyl-phosphate synthetase 2, aspartate transcarbamylase, and dihydroorotase [Source:HGNC Symbol;Acc:HGNC:1424]	protein_coding
ENSG00000085063	644.173	0.882384	0.0935459	9.43264	3.99907e-21	4.13796e-20	461.333	427.758	468.158	852.002	839.269	816.518	CD59	CD59 molecule (CD59 blood group) [Source:HGNC Symbol;Acc:HGNC:1689]	protein_coding
ENSG00000085117	642.335	0.786385	0.0970967	8.09898	5.54201e-16	4.47188e-15	439.415	456.496	510.907	832.362	829.489	785.338	CD82	CD82 molecule [Source:HGNC Symbol;Acc:HGNC:6210]	protein_coding
ENSG00000085231	503.421	0.528816	0.104732	5.04924	4.43568e-07	1.91461e-06	425.846	418.915	402.47	572.366	573.441	627.491	AK6	adenylate kinase 6 [Source:HGNC Symbol;Acc:HGNC:49151]	protein_coding
ENSG00000085276	149.448	1.00145	0.190292	5.26269	1.41963e-07	6.43004e-07	108.549	93.952	101.139	206.688	187.591	198.771	MECOM	MDS1 and EVI1 complex locus [Source:HGNC Symbol;Acc:HGNC:3498]	protein_coding
ENSG00000085365	2987.61	-0.602381	0.0453928	-13.2704	3.43716e-40	7.27312e-39	3673.96	3691.76	3530.47	2364.28	2244.87	2420.32	SCAMP1	secretory carrier membrane protein 1 [Source:HGNC Symbol;Acc:HGNC:10563]	protein_coding
ENSG00000085415	3486	0.397511	0.042915	9.26277	1.99196e-20	2.00204e-19	3046.68	2921.35	3050.84	3875.63	3974.97	4046.54	SEH1L	SEH1 like nucleoporin [Source:HGNC Symbol;Acc:HGNC:30379]	protein_coding
ENSG00000085433	736.974	-0.59494	0.0882692	-6.74006	1.58318e-11	9.74115e-11	922.666	895.307	837.262	590.135	594.779	581.696	WDR47	WD repeat domain 47 [Source:HGNC Symbol;Acc:HGNC:29141]	protein_coding
ENSG00000085491	3136.37	0.477748	0.0454091	10.521	6.91502e-26	8.94036e-25	2708.51	2543.34	2649.42	3595.05	3579.34	3742.54	SLC25A24	solute carrier family 25 member 24 [Source:HGNC Symbol;Acc:HGNC:20662]	protein_coding
ENSG00000085552	1080.17	-0.268669	0.0730326	-3.67875	0.000234381	0.000749155	1212.83	1200.38	1158.4	1027.83	933.509	948.057	IGSF9	immunoglobulin superfamily member 9 [Source:HGNC Symbol;Acc:HGNC:18132]	protein_coding
ENSG00000085721	2748.47	-0.355015	0.0479839	-7.39862	1.37604e-13	9.6039e-13	3164.62	3128.05	3006.01	2483.06	2346.22	2362.84	RRN3	RRN3 homolog, RNA polymerase I transcription factor [Source:HGNC Symbol;Acc:HGNC:30346]	protein_coding
ENSG00000085788	1509.19	0.520596	0.0630478	8.25716	1.49177e-16	1.24327e-15	1242.05	1274.43	1176.13	1724.58	1831.46	1806.47	DDHD2	DDHD domain containing 2 [Source:HGNC Symbol;Acc:HGNC:29106]	protein_coding
ENSG00000085831	3118.53	-0.712784	0.0436798	-16.3184	7.30128e-60	2.57778e-58	3920.29	3813.35	3919.39	2372.7	2317.77	2367.71	TTC39A	tetratricopeptide repeat domain 39A [Source:HGNC Symbol;Acc:HGNC:18657]	protein_coding
ENSG00000085840	632.033	-0.650414	0.0925368	-7.02871	2.0845e-12	1.3557e-11	776.543	761.564	765.318	484.453	510.318	494.003	ORC1	origin recognition complex subunit 1 [Source:HGNC Symbol;Acc:HGNC:8487]	protein_coding
ENSG00000085982	754.239	0.337908	0.0836119	4.04139	5.31354e-05	0.000183861	677.387	663.191	676.691	844.52	808.152	855.493	USP40	ubiquitin specific peptidase 40 [Source:HGNC Symbol;Acc:HGNC:20069]	protein_coding
ENSG00000085998	1758.41	-0.382127	0.0568515	-6.7215	1.79866e-11	1.10072e-10	2034.25	1948.68	1989.41	1547.82	1522.95	1507.34	POMGNT1	protein O-linked mannose N-acetylglucosaminyltransferase 1 (beta 1,2-) [Source:HGNC Symbol;Acc:HGNC:19139]	protein_coding
ENSG00000085999	771.314	-0.861895	0.091133	-9.45754	3.15259e-21	3.28145e-20	951.891	977.101	1055.18	580.783	549.437	513.491	RAD54L	RAD54 like [Source:HGNC Symbol;Acc:HGNC:9826]	protein_coding
ENSG00000086015	1386.54	-0.29127	0.0639426	-4.55518	5.23418e-06	2.03426e-05	1520.73	1531.97	1530.64	1207.39	1238.46	1290.06	MAST2	microtubule associated serine/threonine kinase 2 [Source:HGNC Symbol;Acc:HGNC:19035]	protein_coding
ENSG00000086061	5323.89	-0.342543	0.0391484	-8.74985	2.13631e-18	1.95451e-17	6005.68	5832.76	5905.67	4468.57	4867.58	4863.06	DNAJA1	DnaJ heat shock protein family (Hsp40) member A1 [Source:HGNC Symbol;Acc:HGNC:5229]	protein_coding
ENSG00000086062	4857.81	-0.421814	0.0352893	-11.953	6.26099e-33	1.05501e-31	5575.66	5544.27	5494.86	4152.46	4263.91	4115.72	B4GALT1	beta-1,4-galactosyltransferase 1 [Source:HGNC Symbol;Acc:HGNC:924]	protein_coding
ENSG00000086189	1038.67	-0.579904	0.0739154	-7.84552	4.31171e-15	3.29567e-14	1290.06	1215.85	1222.01	820.204	841.047	842.826	DIMT1	DIMT1 rRNA methyltransferase and ribosome maturation factor [Source:HGNC Symbol;Acc:HGNC:30217]	protein_coding
ENSG00000086289	282.703	-0.335106	0.13664	-2.45247	0.014188	0.0331961	312.078	309.489	315.928	242.227	263.161	253.335	EPDR1	ependymin related 1 [Source:HGNC Symbol;Acc:HGNC:17572]	protein_coding
ENSG00000086300	832.233	-1.4045	0.0861205	-16.3085	8.58538e-60	3.0256e-58	1247.27	1188.22	1163.62	464.813	488.092	441.387	SNX10	sorting nexin 10 [Source:HGNC Symbol;Acc:HGNC:14974]	protein_coding
ENSG00000086475	4527.97	-0.521768	0.0376011	-13.8764	8.80792e-44	2.07061e-42	5385.7	5251.36	5336.37	3639.01	3775.82	3779.56	SEPHS1	selenophosphate synthetase 1 [Source:HGNC Symbol;Acc:HGNC:19685]	protein_coding
ENSG00000086544	1506.29	0.345771	0.0608466	5.68267	1.32609e-08	6.53954e-08	1316.16	1324.17	1299.16	1704.94	1761.22	1632.06	ITPKC	inositol-trisphosphate 3-kinase C [Source:HGNC Symbol;Acc:HGNC:14897]	protein_coding
ENSG00000086548	56.157	1.9402	0.326545	5.94161	2.82238e-09	1.46966e-08	19.8311	27.6329	26.0667	98.2	75.5698	89.6416	CEACAM6	CEA cell adhesion molecule 6 [Source:HGNC Symbol;Acc:HGNC:1818]	protein_coding
ENSG00000086589	1579.23	0.403005	0.0595107	6.77198	1.27035e-11	7.87162e-11	1356.86	1377.23	1364.85	1848.97	1763.89	1763.6	RBM22	RNA binding motif protein 22 [Source:HGNC Symbol;Acc:HGNC:25503]	protein_coding
ENSG00000086619	49.5108	1.00253	0.337757	2.96819	0.00299558	0.00800691	32.3559	30.9489	33.3654	54.2438	71.1245	75.0261	ERO1B	endoplasmic reticulum oxidoreductase 1 beta [Source:HGNC Symbol;Acc:HGNC:14355]	protein_coding
ENSG00000086666	2904.88	-0.287817	0.0449166	-6.40782	1.47613e-10	8.49415e-10	3242.9	3128.05	3151.98	2589.67	2705.4	2611.3	ZFAND6	zinc finger AN1-type containing 6 [Source:HGNC Symbol;Acc:HGNC:30164]	protein_coding
ENSG00000086827	683.919	0.445625	0.0892299	4.99412	5.91055e-07	2.52298e-06	593.888	583.608	552.614	794.017	802.818	776.569	ZW10	zw10 kinetochore protein [Source:HGNC Symbol;Acc:HGNC:13194]	protein_coding
ENSG00000086848	128.599	0.870927	0.206283	4.22201	2.42132e-05	8.72607e-05	80.368	96.1626	95.9254	169.278	167.143	162.719	ALG9	ALG9 alpha-1,2-mannosyltransferase [Source:HGNC Symbol;Acc:HGNC:15672]	protein_coding
ENSG00000087076	222.151	-0.940591	0.16064	-5.85527	4.76242e-09	2.44814e-08	293.291	278.54	297.16	138.415	161.808	163.693	HSD17B14	hydroxysteroid 17-beta dehydrogenase 14 [Source:HGNC Symbol;Acc:HGNC:23238]	protein_coding
ENSG00000087085	48.8672	1.24543	0.329803	3.77627	0.000159194	0.000520661	28.181	33.1595	32.3227	72.9486	51.5653	75.0261	ACHE	acetylcholinesterase (Cartwright blood group) [Source:HGNC Symbol;Acc:HGNC:108]	protein_coding
ENSG00000087088	2847.66	-0.65375	0.0452249	-14.4555	2.31299e-47	5.94501e-46	3418.25	3498.33	3476.25	2196.87	2289.32	2206.94	BAX	BCL2 associated X, apoptosis regulator [Source:HGNC Symbol;Acc:HGNC:959]	protein_coding
ENSG00000087258	22.7716	-1.53173	0.530641	-2.88656	0.00389474	0.0102259	45.9246	26.5276	31.28	8.41714	8.89056	15.5898	GNAO1	G protein subunit alpha o1 [Source:HGNC Symbol;Acc:HGNC:4389]	protein_coding
ENSG00000087266	1484.14	-0.622852	0.0611856	-10.1797	2.44287e-24	2.99182e-23	1804.63	1853.62	1800.69	1183.08	1082.87	1179.96	SH3BP2	SH3 domain binding protein 2 [Source:HGNC Symbol;Acc:HGNC:10825]	protein_coding
ENSG00000087269	3058.14	-0.401963	0.0446566	-9.00121	2.23236e-19	2.13458e-18	3444.34	3498.33	3508.58	2702.84	2625.38	2569.4	NOP14	NOP14 nucleolar protein [Source:HGNC Symbol;Acc:HGNC:16821]	protein_coding
ENSG00000087301	315.378	0.326079	0.139085	2.34445	0.0190551	0.0431816	322.516	267.487	252.325	358.196	345.843	345.9	TXNDC16	thioredoxin domain containing 16 [Source:HGNC Symbol;Acc:HGNC:19965]	protein_coding
ENSG00000087448	1200.91	0.28796	0.0682682	4.21807	2.46401e-05	8.87164e-05	1126.2	1051.16	1069.78	1328.97	1314.91	1314.42	KLHL42	kelch like family member 42 [Source:HGNC Symbol;Acc:HGNC:29252]	protein_coding
ENSG00000087460	54503.4	-0.405142	0.016829	-24.0741	4.66765e-128	4.83754e-126	61370.9	62351	61625.8	46336.4	48361.1	46975.1	GNAS	GNAS complex locus [Source:HGNC Symbol;Acc:HGNC:4392]	protein_coding
ENSG00000087586	6575.56	-0.405307	0.033126	-12.2353	2.01319e-34	3.5801e-33	7451.26	7557.06	7459.24	5507.62	5674.85	5803.32	AURKA	aurora kinase A [Source:HGNC Symbol;Acc:HGNC:11393]	protein_coding
ENSG00000087842	1623.41	-0.453042	0.0609867	-7.42855	1.09796e-13	7.71611e-13	1792.1	1897.83	1876.8	1314.94	1462.5	1396.27	PIR	pirin [Source:HGNC Symbol;Acc:HGNC:30048]	protein_coding
ENSG00000087884	280.462	0.651264	0.140973	4.61977	3.8417e-06	1.516e-05	195.179	231.011	215.832	338.556	368.958	333.233	AAMDC	adipogenesis associated Mth938 domain containing [Source:HGNC Symbol;Acc:HGNC:30205]	protein_coding
ENSG00000088002	1152.65	-1.14164	0.0713408	-16.0027	1.22372e-57	4.08834e-56	1547.87	1607.13	1545.23	714.522	795.705	705.44	SULT2B1	sulfotransferase family 2B member 1 [Source:HGNC Symbol;Acc:HGNC:11459]	protein_coding
ENSG00000088038	3112.21	-0.304613	0.0441003	-6.90728	4.94038e-12	3.14933e-11	3345.19	3510.49	3458.53	2794.49	2792.53	2772.07	CNOT3	CCR4-NOT transcription complex subunit 3 [Source:HGNC Symbol;Acc:HGNC:7879]	protein_coding
ENSG00000088205	5855.6	0.330006	0.0341141	9.67361	3.90373e-22	4.2229e-21	5233.31	5123.15	5204.99	6380.19	6529.23	6662.71	DDX18	DEAD-box helicase 18 [Source:HGNC Symbol;Acc:HGNC:2741]	protein_coding
ENSG00000088256	2080.34	0.421626	0.0514888	8.18868	2.64108e-16	2.17109e-15	1758.7	1780.67	1772.53	2380.18	2427.12	2362.84	GNA11	G protein subunit alpha 11 [Source:HGNC Symbol;Acc:HGNC:4379]	protein_coding
ENSG00000088305	3176.28	-0.448149	0.042569	-10.5276	6.44781e-26	8.34751e-25	3667.7	3628.76	3653.51	2689.74	2756.96	2660.99	DNMT3B	DNA methyltransferase 3 beta [Source:HGNC Symbol;Acc:HGNC:2979]	protein_coding
ENSG00000088325	10578.5	-0.333842	0.0263267	-12.6807	7.56099e-37	1.44596e-35	11731.6	11786	11778	9199.94	9504.9	9470.83	TPX2	TPX2 microtubule nucleation factor [Source:HGNC Symbol;Acc:HGNC:1249]	protein_coding
ENSG00000088356	1205.33	-0.358537	0.0675977	-5.30398	1.13304e-07	5.17573e-07	1331.81	1344.07	1372.15	1070.85	1079.31	1033.8	PDRG1	p53 and DNA damage regulated 1 [Source:HGNC Symbol;Acc:HGNC:16119]	protein_coding
ENSG00000088451	455.68	-0.500772	0.121248	-4.13014	3.62546e-05	0.000127976	510.389	525.026	549.486	326.398	401.853	420.926	TGDS	TDP-glucose 4,6-dehydratase [Source:HGNC Symbol;Acc:HGNC:20324]	protein_coding
ENSG00000088543	17.936	1.31432	0.573771	2.29067	0.0219826	0.0490406	8.34992	11.0532	10.4267	31.7981	28.4498	17.5386	C3orf18	chromosome 3 open reading frame 18 [Source:HGNC Symbol;Acc:HGNC:24837]	protein_coding
ENSG00000088727	196.521	-0.790103	0.174724	-4.522	6.12571e-06	2.3636e-05	237.973	224.38	261.709	154.314	176.033	124.719	KIF9	kinesin family member 9 [Source:HGNC Symbol;Acc:HGNC:16666]	protein_coding
ENSG00000088826	281.804	-1.03782	0.143004	-7.25724	3.95068e-13	2.68538e-12	366.353	374.703	368.062	167.408	221.375	192.924	SMOX	spermine oxidase [Source:HGNC Symbol;Acc:HGNC:15862]	protein_coding
ENSG00000088888	4285.39	0.302695	0.0372307	8.13026	4.28386e-16	3.47559e-15	3871.23	3836.56	3844.31	4801.51	4661.32	4697.42	MAVS	mitochondrial antiviral signaling protein [Source:HGNC Symbol;Acc:HGNC:29233]	protein_coding
ENSG00000088899	187.865	0.532705	0.172097	3.09539	0.00196558	0.00542765	163.867	132.638	155.357	217.91	239.156	218.258	LZTS3	leucine zipper tumor suppressor family member 3 [Source:HGNC Symbol;Acc:HGNC:30139]	protein_coding
ENSG00000088930	5383	-0.31299	0.0359232	-8.71277	2.96534e-18	2.68622e-17	5992.11	5918.98	5958.84	4658.42	4836.47	4933.21	XRN2	5'-3' exoribonuclease 2 [Source:HGNC Symbol;Acc:HGNC:12836]	protein_coding
ENSG00000088970	292.663	0.882022	0.145407	6.06589	1.31226e-09	7.01315e-09	171.173	225.485	203.32	378.771	419.634	357.592	KIZ	kizuna centrosomal protein [Source:HGNC Symbol;Acc:HGNC:15865]	protein_coding
ENSG00000088986	7810.92	-0.336383	0.0305969	-10.994	4.08329e-28	5.74552e-27	8819.6	8761.85	8507.12	6799.18	7001.32	6976.46	DYNLL1	dynein light chain LC8-type 1 [Source:HGNC Symbol;Acc:HGNC:15476]	protein_coding
ENSG00000089006	5182.91	-0.290792	0.0348852	-8.33571	7.70365e-17	6.51045e-16	5758.31	5605.07	5792.02	4679.93	4591.97	4670.13	SNX5	sorting nexin 5 [Source:HGNC Symbol;Acc:HGNC:14969]	protein_coding
ENSG00000089041	13.7693	-1.72549	0.683355	-2.52503	0.011569	0.0276145	16.6998	33.1595	16.6827	5.61143	2.66717	7.79492	P2RX7	purinergic receptor P2X 7 [Source:HGNC Symbol;Acc:HGNC:8537]	protein_coding
ENSG00000089048	1735.21	-0.396524	0.0572616	-6.92478	4.36663e-12	2.79282e-11	1992.5	1957.52	1982.11	1464.58	1474.06	1540.47	ESF1	ESF1 nucleolar pre-rRNA processing protein homolog [Source:HGNC Symbol;Acc:HGNC:15898]	protein_coding
ENSG00000089050	1459.87	0.26912	0.0620651	4.33609	1.45037e-05	5.37358e-05	1294.24	1308.7	1356.51	1618.9	1618.97	1561.91	RBBP9	RB binding protein 9, serine hydrolase [Source:HGNC Symbol;Acc:HGNC:9892]	protein_coding
ENSG00000089053	6386.98	-0.300551	0.033294	-9.02717	1.76165e-19	1.69205e-18	7118.31	6833.07	7146.44	5668.48	5801.98	5753.63	ANAPC5	anaphase promoting complex subunit 5 [Source:HGNC Symbol;Acc:HGNC:15713]	protein_coding
ENSG00000089057	737.166	0.413466	0.0862855	4.79184	1.65262e-06	6.76383e-06	628.331	656.559	607.875	826.75	849.938	853.544	SLC23A2	solute carrier family 23 member 2 [Source:HGNC Symbol;Acc:HGNC:10973]	protein_coding
ENSG00000089060	388.485	0.643547	0.120413	5.34449	9.06735e-08	4.18135e-07	280.766	315.016	322.184	462.943	456.975	493.029	SLC8B1	solute carrier family 8 member B1 [Source:HGNC Symbol;Acc:HGNC:26175]	protein_coding
ENSG00000089094	1999.46	-0.367125	0.0548291	-6.6958	2.1449e-11	1.30556e-10	2301.45	2185.21	2260.5	1788.18	1762.11	1699.29	KDM2B	lysine demethylase 2B [Source:HGNC Symbol;Acc:HGNC:13610]	protein_coding
ENSG00000089127	40.1612	2.24062	0.423974	5.2848	1.25843e-07	5.72412e-07	9.39366	14.3691	14.5973	46.7619	81.7932	74.0518	OAS1	2'-5'-oligoadenylate synthetase 1 [Source:HGNC Symbol;Acc:HGNC:8086]	protein_coding
ENSG00000089159	5543.31	-0.276492	0.0366449	-7.54516	4.51748e-14	3.25424e-13	6008.81	6337.89	5951.54	5075.54	4892.48	4993.62	PXN	paxillin [Source:HGNC Symbol;Acc:HGNC:9718]	protein_coding
ENSG00000089177	1032.41	0.42612	0.0742532	5.73875	9.5377e-09	4.76591e-08	902.835	900.834	841.432	1211.13	1180.67	1157.55	KIF16B	kinesin family member 16B [Source:HGNC Symbol;Acc:HGNC:15869]	protein_coding
ENSG00000089195	821.744	-0.304917	0.0825924	-3.69182	0.000222652	0.000714155	942.497	877.622	884.182	717.328	766.366	742.466	TRMT6	tRNA methyltransferase 6 [Source:HGNC Symbol;Acc:HGNC:20900]	protein_coding
ENSG00000089199	10.5066	6.57301	1.35046	4.86723	1.13172e-06	4.70073e-06	0	0	0	17.7695	25.7826	19.4873	CHGB	chromogranin B [Source:HGNC Symbol;Acc:HGNC:1930]	protein_coding
ENSG00000089248	5604.61	0.400514	0.0330659	12.1126	9.06e-34	1.58341e-32	4833.56	4803.71	4852.57	6421.34	6386.98	6329.48	ERP29	endoplasmic reticulum protein 29 [Source:HGNC Symbol;Acc:HGNC:13799]	protein_coding
ENSG00000089639	794.134	0.321735	0.0825775	3.89616	9.77297e-05	0.000327869	705.568	725.088	679.819	875.383	896.169	882.775	GMIP	GEM interacting protein [Source:HGNC Symbol;Acc:HGNC:24852]	protein_coding
ENSG00000089682	551.324	0.98806	0.100419	9.83932	7.62219e-23	8.59759e-22	360.09	379.124	370.147	710.781	731.693	756.107	RBM41	RNA binding motif protein 41 [Source:HGNC Symbol;Acc:HGNC:25617]	protein_coding
ENSG00000089723	484.793	-0.394998	0.106067	-3.72404	0.000196058	0.000633066	529.176	568.133	543.23	405.893	436.527	425.798	OTUB2	OTU deubiquitinase, ubiquitin aldehyde binding 2 [Source:HGNC Symbol;Acc:HGNC:20351]	protein_coding
ENSG00000089737	8070.93	-0.546249	0.0285666	-19.1219	1.65897e-81	8.7377e-80	9598.23	9496.89	9490.36	6527.96	6789.72	6522.4	DDX24	DEAD-box helicase 24 [Source:HGNC Symbol;Acc:HGNC:13266]	protein_coding
ENSG00000089775	640.35	0.513935	0.0919795	5.58749	2.30375e-08	1.11637e-07	531.264	546.027	522.376	783.729	720.135	738.569	ZBTB25	zinc finger and BTB domain containing 25 [Source:HGNC Symbol;Acc:HGNC:13112]	protein_coding
ENSG00000089876	1675.09	-0.886837	0.0591015	-15.0053	6.777e-51	1.90716e-49	2105.22	2192.95	2183.35	1158.76	1232.23	1178.01	DHX32	DEAH-box helicase 32 (putative) [Source:HGNC Symbol;Acc:HGNC:16717]	protein_coding
ENSG00000089902	4054.69	0.423699	0.038646	10.9636	5.71847e-28	8.00544e-27	3487.14	3511.59	3406.39	4606.98	4618.65	4697.42	RCOR1	REST corepressor 1 [Source:HGNC Symbol;Acc:HGNC:17441]	protein_coding
ENSG00000089916	1201.58	0.388201	0.0764665	5.07674	3.83958e-07	1.66664e-06	938.322	1040.1	1119.82	1371.99	1408.26	1330.98	GPATCH2L	G-patch domain containing 2 like [Source:HGNC Symbol;Acc:HGNC:20210]	protein_coding
ENSG00000090013	4314.37	0.280467	0.0414529	6.76591	1.32471e-11	8.19524e-11	3934.9	3744.82	3924.6	4850.14	4885.36	4546.39	BLVRB	biliverdin reductase B [Source:HGNC Symbol;Acc:HGNC:1063]	protein_coding
ENSG00000090020	889.393	-0.626078	0.079419	-7.88323	3.19029e-15	2.45604e-14	1061.48	1066.63	1069.78	714.522	757.476	666.466	SLC9A1	solute carrier family 9 member A1 [Source:HGNC Symbol;Acc:HGNC:11071]	protein_coding
ENSG00000090054	3529.09	0.665557	0.0425381	15.6461	3.53027e-55	1.09059e-53	2747.12	2744.5	2690.08	4213.25	4340.37	4439.21	SPTLC1	serine palmitoyltransferase long chain base subunit 1 [Source:HGNC Symbol;Acc:HGNC:11277]	protein_coding
ENSG00000090060	14648.6	-0.820648	0.0243735	-33.6696	1.6108e-248	5.75024e-246	18931.4	18644.5	18597	10438.2	10514	10766.7	PAPOLA	poly(A) polymerase alpha [Source:HGNC Symbol;Acc:HGNC:14981]	protein_coding
ENSG00000090097	625.012	1.10721	0.0968976	11.4266	3.07862e-30	4.68402e-29	392.446	418.915	372.232	874.448	867.719	824.313	PCBP4	poly(rC) binding protein 4 [Source:HGNC Symbol;Acc:HGNC:8652]	protein_coding
ENSG00000090238	310.94	0.586841	0.132062	4.44368	8.84311e-06	3.35238e-05	235.885	240.959	258.581	378.771	393.852	357.592	YPEL3	yippee like 3 [Source:HGNC Symbol;Acc:HGNC:18327]	protein_coding
ENSG00000090339	201.284	-1.11475	0.166787	-6.68369	2.33006e-11	1.41559e-10	284.941	271.908	267.965	124.387	128.913	129.591	ICAM1	intercellular adhesion molecule 1 [Source:HGNC Symbol;Acc:HGNC:5344]	protein_coding
ENSG00000090372	5520.53	-0.441051	0.0335812	-13.1339	2.10665e-39	4.36665e-38	6354.29	6399.79	6272.69	4693.96	4753.78	4648.7	STRN4	striatin 4 [Source:HGNC Symbol;Acc:HGNC:15721]	protein_coding
ENSG00000090447	676.918	-0.580494	0.0934175	-6.21397	5.16625e-10	2.8438e-09	852.736	816.83	792.427	580.783	502.317	516.414	TFAP4	transcription factor AP-4 [Source:HGNC Symbol;Acc:HGNC:11745]	protein_coding
ENSG00000090520	1369.54	-0.505802	0.068274	-7.40841	1.2782e-13	8.94695e-13	1496.72	1645.82	1664.1	1118.54	1153.99	1138.06	DNAJB11	DnaJ heat shock protein family (Hsp40) member B11 [Source:HGNC Symbol;Acc:HGNC:14889]	protein_coding
ENSG00000090565	2458.69	-0.298197	0.0489694	-6.08945	1.13302e-09	6.08732e-09	2634.4	2724.61	2772.45	2196.87	2211.97	2211.81	RAB11FIP3	RAB11 family interacting protein 3 [Source:HGNC Symbol;Acc:HGNC:17224]	protein_coding
ENSG00000090581	671.65	0.36476	0.0909435	4.01084	6.05034e-05	0.000208086	622.069	580.292	577.638	787.47	721.914	740.518	GNPTG	N-acetylglucosamine-1-phosphate transferase subunit gamma [Source:HGNC Symbol;Acc:HGNC:23026]	protein_coding
ENSG00000090612	660.408	0.595193	0.0927254	6.41888	1.37279e-10	7.93025e-10	550.051	533.868	514.035	767.83	754.809	841.852	ZNF268	zinc finger protein 268 [Source:HGNC Symbol;Acc:HGNC:13061]	protein_coding
ENSG00000090615	1919.17	0.274798	0.0554067	4.95964	7.06224e-07	2.99206e-06	1702.34	1708.82	1817.37	2105.22	2068.83	2112.42	GOLGA3	golgin A3 [Source:HGNC Symbol;Acc:HGNC:4426]	protein_coding
ENSG00000090621	3366.82	1.18511	0.0423817	27.9628	4.60261e-172	7.9932e-170	2071.82	2093.47	2036.33	4669.64	4599.09	4730.54	PABPC4	poly(A) binding protein cytoplasmic 4 [Source:HGNC Symbol;Acc:HGNC:8557]	protein_coding
ENSG00000090857	2951.65	0.474412	0.0460975	10.2915	7.69726e-25	9.63507e-24	2500.8	2471.49	2373.11	3335.06	3560.67	3468.74	PDPR	pyruvate dehydrogenase phosphatase regulatory subunit [Source:HGNC Symbol;Acc:HGNC:30264]	protein_coding
ENSG00000090861	13696.8	-0.687275	0.0260632	-26.3696	3.06009e-153	4.06823e-151	17374.1	16776.5	16793.2	10690.7	10145.9	10400.4	AARS1	alanyl-tRNA synthetase 1 [Source:HGNC Symbol;Acc:HGNC:20]	protein_coding
ENSG00000090889	1211.62	-0.463574	0.0671553	-6.903	5.09148e-12	3.24065e-11	1419.49	1417.02	1390.92	1009.12	998.41	1034.78	KIF4A	kinesin family member 4A [Source:HGNC Symbol;Acc:HGNC:13339]	protein_coding
ENSG00000090905	5195.96	-0.909972	0.0351738	-25.8708	1.42058e-147	1.83789e-145	6762.39	6824.23	6773.17	3557.65	3591.79	3666.54	TNRC6A	trinucleotide repeat containing adaptor 6A [Source:HGNC Symbol;Acc:HGNC:11969]	protein_coding
ENSG00000090924	773.601	0.379423	0.0853762	4.44413	8.82479e-06	3.34675e-05	685.737	676.454	677.734	927.756	833.046	840.877	PLEKHG2	pleckstrin homology and RhoGEF domain containing G2 [Source:HGNC Symbol;Acc:HGNC:29515]	protein_coding
ENSG00000091039	1837.41	0.675949	0.0567345	11.9142	9.97658e-33	1.66366e-31	1439.32	1449.07	1429.5	2224	2107.06	2375.5	OSBPL8	oxysterol binding protein like 8 [Source:HGNC Symbol;Acc:HGNC:16396]	protein_coding
ENSG00000091129	1001.88	0.734168	0.0760624	9.65218	4.81215e-22	5.19103e-21	735.837	778.144	706.928	1213	1328.25	1249.14	NRCAM	neuronal cell adhesion molecule [Source:HGNC Symbol;Acc:HGNC:7994]	protein_coding
ENSG00000091136	3441.44	0.414163	0.0415302	9.97259	2.00915e-23	2.34871e-22	2940.22	2932.41	3006.01	3891.53	3881.62	3996.85	LAMB1	laminin subunit beta 1 [Source:HGNC Symbol;Acc:HGNC:6486]	protein_coding
ENSG00000091140	10164.2	0.869525	0.0284995	30.5102	1.90564e-204	4.42591e-202	7405.34	7035.35	7183.98	13065.3	13016.7	13278.7	DLD	dihydrolipoamide dehydrogenase [Source:HGNC Symbol;Acc:HGNC:2898]	protein_coding
ENSG00000091317	3977.12	0.272435	0.0419454	6.49498	8.30447e-11	4.87025e-10	3627	3548.07	3632.65	4195.48	4350.15	4509.36	CMTM6	CKLF like MARVEL transmembrane domain containing 6 [Source:HGNC Symbol;Acc:HGNC:19177]	protein_coding
ENSG00000091409	84.4309	1.33958	0.26651	5.02639	4.99808e-07	2.1487e-06	55.3182	37.5808	45.8774	125.322	133.358	109.129	ITGA6	integrin subunit alpha 6 [Source:HGNC Symbol;Acc:HGNC:6142]	protein_coding
ENSG00000091483	1986.94	-0.442478	0.0541285	-8.17459	2.96879e-16	2.43529e-15	2333.8	2225	2306.38	1705.87	1688.32	1662.27	FH	fumarate hydratase [Source:HGNC Symbol;Acc:HGNC:3700]	protein_coding
ENSG00000091490	1079.52	-0.459965	0.0738038	-6.23227	4.59723e-10	2.54438e-09	1285.89	1204.8	1305.42	945.526	841.047	894.467	SEL1L3	SEL1L family member 3 [Source:HGNC Symbol;Acc:HGNC:29108]	protein_coding
ENSG00000091542	4737.09	-0.656531	0.0388594	-16.895	4.89576e-64	1.89891e-62	5536	5781.92	5894.2	3667.07	3931.41	3611.97	ALKBH5	alkB homolog 5, RNA demethylase [Source:HGNC Symbol;Acc:HGNC:25996]	protein_coding
ENSG00000091622	794.669	-0.284091	0.0846325	-3.35676	0.000788615	0.00233054	919.535	840.041	877.926	741.644	686.351	702.517	PITPNM3	PITPNM family member 3 [Source:HGNC Symbol;Acc:HGNC:21043]	protein_coding
ENSG00000091640	2227.24	0.349107	0.0503802	6.92945	4.22473e-12	2.70475e-11	1936.14	1971.89	1915.38	2445.65	2595.15	2499.25	SPAG7	sperm associated antigen 7 [Source:HGNC Symbol;Acc:HGNC:11216]	protein_coding
ENSG00000091831	9181.11	-0.710385	0.0284298	-24.9874	8.38174e-138	9.79241e-136	11356.9	11319.6	11335.9	6795.44	7214.69	7064.15	ESR1	estrogen receptor 1 [Source:HGNC Symbol;Acc:HGNC:3467]	protein_coding
ENSG00000091844	454.306	1.45141	0.116876	12.4184	2.07779e-35	3.79295e-34	247.366	250.907	242.941	624.739	633.008	726.877	RGS17	regulator of G protein signaling 17 [Source:HGNC Symbol;Acc:HGNC:14088]	protein_coding
ENSG00000092036	576.054	-0.492823	0.0976792	-5.04533	4.52751e-07	1.95206e-06	683.65	653.243	639.155	470.425	544.102	465.747	HAUS4	HAUS augmin like complex subunit 4 [Source:HGNC Symbol;Acc:HGNC:20163]	protein_coding
ENSG00000092068	975.093	-1.13191	0.0794765	-14.242	5.02404e-46	1.23531e-44	1323.46	1335.22	1391.96	647.185	568.107	584.619	SLC7A8	solute carrier family 7 member 8 [Source:HGNC Symbol;Acc:HGNC:11066]	protein_coding
ENSG00000092094	451.824	-0.34788	0.116736	-2.98006	0.00288189	0.00772552	492.645	564.817	486.926	430.209	358.29	378.054	OSGEP	O-sialoglycoprotein endopeptidase [Source:HGNC Symbol;Acc:HGNC:18028]	protein_coding
ENSG00000092096	267.266	0.552564	0.14275	3.87086	0.000108453	0.000361703	226.492	200.063	207.491	315.175	349.399	304.976	SLC22A17	solute carrier family 22 member 17 [Source:HGNC Symbol;Acc:HGNC:23095]	protein_coding
ENSG00000092201	9423.76	-0.446075	0.0288561	-15.4586	6.60307e-54	1.97039e-52	11138.8	10650.8	10870.8	7938.3	7897.49	8046.31	SUPT16H	SPT16 homolog, facilitates chromatin remodeling subunit [Source:HGNC Symbol;Acc:HGNC:11465]	protein_coding
ENSG00000092208	714.423	0.287678	0.0860866	3.34172	0.000832602	0.00245414	630.419	638.874	631.856	775.312	838.38	771.697	GEMIN2	gem nuclear organelle associated protein 2 [Source:HGNC Symbol;Acc:HGNC:10884]	protein_coding
ENSG00000092295	117.334	1.13778	0.228601	4.97714	6.45297e-07	2.74964e-06	58.4494	89.5307	69.8587	153.379	167.143	165.642	TGM1	transglutaminase 1 [Source:HGNC Symbol;Acc:HGNC:11777]	protein_coding
ENSG00000092421	35.0872	1.95318	0.413581	4.72259	2.32855e-06	9.40052e-06	12.5249	19.8957	13.5547	59.8552	46.2309	58.4619	SEMA6A	semaphorin 6A [Source:HGNC Symbol;Acc:HGNC:10738]	protein_coding
ENSG00000092445	1490.63	0.525519	0.0680408	7.72359	1.13098e-14	8.45687e-14	1243.09	1158.37	1297.08	1859.25	1695.43	1690.52	TYRO3	TYRO3 protein tyrosine kinase [Source:HGNC Symbol;Acc:HGNC:12446]	protein_coding
ENSG00000092470	494.701	-0.609574	0.105973	-5.75218	8.80986e-09	4.41684e-08	614.763	588.029	608.918	376.901	364.513	415.08	WDR76	WD repeat domain 76 [Source:HGNC Symbol;Acc:HGNC:25773]	protein_coding
ENSG00000092607	13.3553	1.78716	0.670626	2.66492	0.00770076	0.0191242	4.17496	5.52659	7.29867	19.64	24.0045	19.4873	TBX15	T-box transcription factor 15 [Source:HGNC Symbol;Acc:HGNC:11594]	protein_coding
ENSG00000092621	8824.48	-0.987661	0.0318448	-31.0149	3.39943e-211	8.40138e-209	11787	11820.3	11754	6157.61	5699.74	5728.29	PHGDH	phosphoglycerate dehydrogenase [Source:HGNC Symbol;Acc:HGNC:8923]	protein_coding
ENSG00000092758	280.119	-0.370337	0.138421	-2.67545	0.007463	0.0185823	319.384	328.279	298.203	244.097	247.158	243.591	COL9A3	collagen type IX alpha 3 chain [Source:HGNC Symbol;Acc:HGNC:2219]	protein_coding
ENSG00000092853	636.766	-0.706578	0.0937686	-7.53534	4.8705e-14	3.502e-13	776.543	764.88	820.579	476.036	493.426	489.131	CLSPN	claspin [Source:HGNC Symbol;Acc:HGNC:19715]	protein_coding
ENSG00000092871	640.942	-0.330628	0.0948004	-3.48762	0.000487334	0.00148668	699.306	693.034	752.806	543.373	562.773	594.363	RFFL	ring finger and FYVE like domain containing E3 ubiquitin protein ligase [Source:HGNC Symbol;Acc:HGNC:24821]	protein_coding
ENSG00000092929	469.774	1.27309	0.112862	11.2801	1.64565e-29	2.43649e-28	252.585	302.857	272.136	667.76	658.791	664.517	UNC13D	unc-13 homolog D [Source:HGNC Symbol;Acc:HGNC:23147]	protein_coding
ENSG00000092964	361.156	-0.47381	0.125307	-3.78119	0.000156083	0.000511095	434.196	423.337	394.128	317.981	314.726	282.566	DPYSL2	dihydropyrimidinase like 2 [Source:HGNC Symbol;Acc:HGNC:3014]	protein_coding
ENSG00000092978	1481.08	-0.337978	0.06313	-5.35369	8.61799e-08	3.98296e-07	1705.47	1619.29	1605.71	1268.18	1354.92	1332.93	GPATCH2	G-patch domain containing 2 [Source:HGNC Symbol;Acc:HGNC:25499]	protein_coding
ENSG00000093009	1414.68	-1.00249	0.0646933	-15.496	3.69156e-54	1.1154e-52	1836.98	1876.83	1944.57	945.526	946.845	937.339	CDC45	cell division cycle 45 [Source:HGNC Symbol;Acc:HGNC:1739]	protein_coding
ENSG00000093072	14.7387	-1.739	0.644506	-2.6982	0.00697157	0.0174738	19.8311	23.2117	23.9813	5.61143	8.0015	7.79492	ADA2	adenosine deaminase 2 [Source:HGNC Symbol;Acc:HGNC:1839]	protein_coding
ENSG00000094631	1455.24	0.900254	0.066186	13.6019	3.90244e-42	8.79852e-41	984.247	1035.68	1059.35	1996.73	1821.68	1833.76	HDAC6	histone deacetylase 6 [Source:HGNC Symbol;Acc:HGNC:14064]	protein_coding
ENSG00000094755	52.7674	4.54039	0.492552	9.21809	3.02444e-20	3.01771e-19	3.13122	6.63191	4.17067	109.423	88.0166	105.231	GABRP	gamma-aminobutyric acid type A receptor subunit pi [Source:HGNC Symbol;Acc:HGNC:4089]	protein_coding
ENSG00000094804	1238.84	-0.347306	0.066289	-5.23926	1.61219e-07	7.26294e-07	1365.21	1404.86	1386.75	1082.07	1097.98	1096.16	CDC6	cell division cycle 6 [Source:HGNC Symbol;Acc:HGNC:1744]	protein_coding
ENSG00000094880	2917.51	0.791977	0.0477989	16.5689	1.1686e-61	4.26649e-60	2148.02	2144.32	2054.05	3547.36	3832.72	3778.59	CDC23	cell division cycle 23 [Source:HGNC Symbol;Acc:HGNC:1724]	protein_coding
ENSG00000094916	10111.2	-0.711727	0.0298392	-23.8521	9.63683e-126	9.47802e-124	12986.2	12233.7	12564.1	7669.89	7500.97	7712.1	CBX5	chromobox 5 [Source:HGNC Symbol;Acc:HGNC:1555]	protein_coding
ENSG00000094975	2616.93	1.25607	0.0476323	26.3702	3.01331e-153	4.03386e-151	1545.78	1531.97	1577.56	3687.64	3632.68	3725.97	SUCO	SUN domain containing ossification factor [Source:HGNC Symbol;Acc:HGNC:1240]	protein_coding
ENSG00000095002	3393.78	-0.360315	0.0422369	-8.53083	1.45306e-17	1.27495e-16	3878.54	3786.82	3717.11	2964.7	3069.02	2946.48	MSH2	mutS homolog 2 [Source:HGNC Symbol;Acc:HGNC:7325]	protein_coding
ENSG00000095059	183.884	0.547289	0.175179	3.12416	0.00178311	0.00496002	136.73	149.218	175.168	231.004	192.925	218.258	DHPS	deoxyhypusine synthase [Source:HGNC Symbol;Acc:HGNC:2869]	protein_coding
ENSG00000095066	5885.43	0.397958	0.039042	10.1931	2.12942e-24	2.61292e-23	5060.05	5280.1	5116.37	7076.95	6282.07	6497.07	HOOK2	hook microtubule tethering protein 2 [Source:HGNC Symbol;Acc:HGNC:19885]	protein_coding
ENSG00000095203	1098.96	-0.496655	0.0721133	-6.88715	5.69212e-12	3.60944e-11	1277.54	1354.01	1257.46	923.08	867.719	913.955	EPB41L4B	erythrocyte membrane protein band 4.1 like 4B [Source:HGNC Symbol;Acc:HGNC:19818]	protein_coding
ENSG00000095209	860.461	0.650243	0.0804205	8.08554	6.18884e-16	4.97508e-15	676.344	642.19	694.416	1039.05	1042.86	1067.9	TMEM38B	transmembrane protein 38B [Source:HGNC Symbol;Acc:HGNC:25535]	protein_coding
ENSG00000095319	5226.62	-0.267287	0.035071	-7.6213	2.51129e-14	1.8372e-13	5806.33	5598.43	5794.1	4758.49	4632.87	4769.52	NUP188	nucleoporin 188 [Source:HGNC Symbol;Acc:HGNC:17859]	protein_coding
ENSG00000095321	121.75	2.02247	0.225803	8.95679	3.34269e-19	3.16955e-18	43.8371	46.4233	56.304	193.594	186.702	203.642	CRAT	carnitine O-acetyltransferase [Source:HGNC Symbol;Acc:HGNC:2342]	protein_coding
ENSG00000095370	8.34264	2.00792	0.844053	2.3789	0.0173646	0.0396607	3.13122	5.52659	2.08533	14.0286	10.6687	14.6155	SH2D3C	SH2 domain containing 3C [Source:HGNC Symbol;Acc:HGNC:16884]	protein_coding
ENSG00000095383	321.66	0.419139	0.133751	3.13373	0.001726	0.00481366	261.979	300.646	251.283	374.095	391.185	350.772	TBC1D2	TBC1 domain family member 2 [Source:HGNC Symbol;Acc:HGNC:18026]	protein_coding
ENSG00000095539	487.386	-0.529452	0.104936	-5.04549	4.52359e-07	1.95081e-06	564.663	570.344	588.064	401.217	405.41	394.618	SEMA4G	semaphorin 4G [Source:HGNC Symbol;Acc:HGNC:10735]	protein_coding
ENSG00000095564	1482.31	0.943723	0.0631447	14.9454	1.66878e-50	4.60874e-49	1041.65	1037.89	1002	2036.01	1861.68	1914.63	BTAF1	B-TFIID TATA-box binding protein associated factor 1 [Source:HGNC Symbol;Acc:HGNC:17307]	protein_coding
ENSG00000095627	627.376	-0.550565	0.0936478	-5.87911	4.12478e-09	2.12659e-08	746.274	767.091	723.611	520.928	509.429	496.926	TDRD1	tudor domain containing 1 [Source:HGNC Symbol;Acc:HGNC:11712]	protein_coding
ENSG00000095637	47.6218	2.39894	0.387911	6.18425	6.23983e-10	3.41617e-09	18.7873	7.73722	16.6827	75.7543	89.7947	76.9749	SORBS1	sorbin and SH3 domain containing 1 [Source:HGNC Symbol;Acc:HGNC:14565]	protein_coding
ENSG00000095739	2020.07	-0.841608	0.0553674	-15.2004	3.51343e-52	1.00786e-50	2679.28	2505.76	2566	1452.42	1485.61	1431.34	BAMBI	BMP and activin membrane bound inhibitor [Source:HGNC Symbol;Acc:HGNC:30251]	protein_coding
ENSG00000095794	362.66	0.92556	0.138966	6.66035	2.73171e-11	1.65231e-10	258.848	267.487	226.259	416.181	470.311	536.875	CREM	cAMP responsive element modulator [Source:HGNC Symbol;Acc:HGNC:2352]	protein_coding
ENSG00000095951	994.453	0.561093	0.0748699	7.49424	6.66823e-14	4.76087e-13	779.674	837.831	814.323	1176.53	1143.33	1215.03	HIVEP1	HIVEP zinc finger 1 [Source:HGNC Symbol;Acc:HGNC:4920]	protein_coding
ENSG00000096006	39.0052	1.17811	0.37854	3.11225	0.00185668	0.00514907	31.3122	18.7904	25.024	57.0495	45.3419	56.5132	CRISP3	cysteine rich secretory protein 3 [Source:HGNC Symbol;Acc:HGNC:16904]	protein_coding
ENSG00000096060	1610.18	-0.466154	0.0590278	-7.8972	2.85244e-15	2.2021e-14	1833.85	1851.41	1880.97	1321.49	1408.26	1365.09	FKBP5	FKBP prolyl isomerase 5 [Source:HGNC Symbol;Acc:HGNC:3721]	protein_coding
ENSG00000096063	4772.95	-0.396114	0.0354229	-11.1824	4.9719e-29	7.2444e-28	5459.8	5451.43	5398.93	4117.85	4064.76	4144.95	SRPK1	SRSF protein kinase 1 [Source:HGNC Symbol;Acc:HGNC:11305]	protein_coding
ENSG00000096070	3597.43	-0.437548	0.0424854	-10.2988	7.13578e-25	8.94967e-24	4126.95	4232.26	4011.14	2994.63	3125.03	3094.58	BRPF3	bromodomain and PHD finger containing 3 [Source:HGNC Symbol;Acc:HGNC:14256]	protein_coding
ENSG00000096093	607.93	-0.448883	0.0965721	-4.64816	3.34911e-06	1.32814e-05	701.393	690.824	753.848	543.373	453.419	504.721	EFHC1	EF-hand domain containing 1 [Source:HGNC Symbol;Acc:HGNC:16406]	protein_coding
ENSG00000096654	675.232	-0.536402	0.0914942	-5.86269	4.55438e-09	2.34432e-08	818.292	813.514	756.976	536.827	564.551	561.234	ZNF184	zinc finger protein 184 [Source:HGNC Symbol;Acc:HGNC:12975]	protein_coding
ENSG00000096696	19939.9	-0.48348	0.023314	-20.7377	1.58212e-95	1.02689e-93	22864.2	23857.2	23275.5	16567.7	16267.1	16807.8	DSP	desmoplakin [Source:HGNC Symbol;Acc:HGNC:3052]	protein_coding
ENSG00000096746	6336.62	-0.36566	0.0324191	-11.2792	1.66324e-29	2.46066e-28	7207.02	7096.14	7194.4	5464.6	5397.46	5660.09	HNRNPH3	heterogeneous nuclear ribonucleoprotein H3 [Source:HGNC Symbol;Acc:HGNC:5043]	protein_coding
ENSG00000097007	3610.04	-0.849296	0.0408265	-20.8026	4.10383e-96	2.68168e-94	4642.56	4635.7	4661.77	2548.52	2561.37	2610.32	ABL1	ABL proto-oncogene 1, non-receptor tyrosine kinase [Source:HGNC Symbol;Acc:HGNC:76]	protein_coding
ENSG00000097046	827.84	-0.692452	0.0844739	-8.19723	2.4599e-16	2.02821e-15	1048.96	1001.42	1058.31	607.905	575.219	675.235	CDC7	cell division cycle 7 [Source:HGNC Symbol;Acc:HGNC:1745]	protein_coding
ENSG00000099204	2354.99	-0.785545	0.050029	-15.7018	1.47061e-55	4.56504e-54	3042.5	3017.52	2998.71	1790.98	1568.29	1711.96	ABLIM1	actin binding LIM protein 1 [Source:HGNC Symbol;Acc:HGNC:78]	protein_coding
ENSG00000099219	3816.15	0.877187	0.042759	20.5147	1.59275e-93	9.93639e-92	2587.43	2796.45	2714.06	4883.81	4884.47	5030.65	ERMP1	endoplasmic reticulum metallopeptidase 1 [Source:HGNC Symbol;Acc:HGNC:23703]	protein_coding
ENSG00000099246	2069.24	0.79127	0.0573283	13.8024	2.46375e-43	5.72214e-42	1565.61	1575.08	1433.67	2564.42	2564.04	2712.63	RAB18	RAB18, member RAS oncogene family [Source:HGNC Symbol;Acc:HGNC:14244]	protein_coding
ENSG00000099250	594.031	1.39706	0.102908	13.5759	5.56535e-42	1.24748e-40	328.778	354.807	305.502	826.75	839.269	909.083	NRP1	neuropilin 1 [Source:HGNC Symbol;Acc:HGNC:8004]	protein_coding
ENSG00000099284	1833.71	-0.324102	0.0559725	-5.79037	7.02298e-09	3.558e-08	1964.32	2030.47	2060.31	1630.12	1722.99	1594.06	MACROH2A2	macroH2A.2 histone [Source:HGNC Symbol;Acc:HGNC:14453]	protein_coding
ENSG00000099326	583.674	0.524771	0.100879	5.202	1.97154e-07	8.82001e-07	452.983	496.288	527.59	735.097	609.003	681.081	MZF1	myeloid zinc finger 1 [Source:HGNC Symbol;Acc:HGNC:13108]	protein_coding
ENSG00000099330	343.716	-0.362051	0.125708	-2.88009	0.00397557	0.0104197	370.528	392.388	392.043	312.369	308.502	286.463	OCEL1	occludin/ELL domain containing 1 [Source:HGNC Symbol;Acc:HGNC:26221]	protein_coding
ENSG00000099337	3309.46	-0.65583	0.0442888	-14.808	1.29968e-49	3.52375e-48	4173.92	3934.93	4075.79	2546.65	2515.14	2610.32	KCNK6	potassium two pore domain channel subfamily K member 6 [Source:HGNC Symbol;Acc:HGNC:6281]	protein_coding
ENSG00000099338	137.168	0.94955	0.222532	4.26703	1.98094e-05	7.22085e-05	109.593	109.426	69.8587	204.817	162.697	166.616	CATSPERG	cation channel sperm associated auxiliary subunit gamma [Source:HGNC Symbol;Acc:HGNC:25243]	protein_coding
ENSG00000099341	5985.36	-0.399582	0.0352607	-11.3322	9.08647e-30	1.35783e-28	6791.62	6609.8	6930.61	5025.97	5302.33	5251.83	PSMD8	proteasome 26S subunit, non-ATPase 8 [Source:HGNC Symbol;Acc:HGNC:9566]	protein_coding
ENSG00000099365	20.4987	1.33853	0.538173	2.48717	0.0128763	0.0304187	16.6998	13.2638	6.256	32.7333	25.7826	28.2566	STX1B	syntaxin 1B [Source:HGNC Symbol;Acc:HGNC:18539]	protein_coding
ENSG00000099399	10.9531	1.93311	0.749183	2.58028	0.00987192	0.0238982	5.2187	4.42127	3.128	14.9638	20.4483	17.5386	MAGEB2	MAGE family member B2 [Source:HGNC Symbol;Acc:HGNC:6809]	protein_coding
ENSG00000099617	94.5588	-2.70899	0.288177	-9.40041	5.43527e-21	5.57912e-20	176.392	168.008	151.187	28.9924	21.3373	21.436	EFNA2	ephrin A2 [Source:HGNC Symbol;Acc:HGNC:3222]	protein_coding
ENSG00000099624	3817.62	0.265797	0.0405971	6.54719	5.86298e-11	3.47008e-10	3487.14	3359.06	3422.03	4192.67	4407.05	4037.77	ATP5F1D	ATP synthase F1 subunit delta [Source:HGNC Symbol;Acc:HGNC:837]	protein_coding
ENSG00000099625	204.627	0.514822	0.162576	3.16665	0.00154206	0.00433707	152.386	162.482	174.125	231.004	272.94	234.822	CBARP	CACN subunit beta associated regulatory protein [Source:HGNC Symbol;Acc:HGNC:28617]	protein_coding
ENSG00000099785	524.627	0.293023	0.103223	2.83874	0.00452915	0.0117556	492.645	437.706	468.158	559.272	606.336	583.645	MARCHF2	membrane associated ring-CH-type finger 2 [Source:HGNC Symbol;Acc:HGNC:28038]	protein_coding
ENSG00000099812	1569.88	0.563786	0.0603069	9.34861	8.88034e-21	9.03835e-20	1241.01	1270.01	1293.95	1917.24	1865.24	1831.81	MISP	mitotic spindle positioning [Source:HGNC Symbol;Acc:HGNC:27000]	protein_coding
ENSG00000099814	3321.71	0.332661	0.043756	7.60263	2.90164e-14	2.11554e-13	2906.82	2957.83	2949.71	3810.16	3717.14	3588.59	CEP170B	centrosomal protein 170B [Source:HGNC Symbol;Acc:HGNC:20362]	protein_coding
ENSG00000099822	1180.89	0.400213	0.0683817	5.85263	4.8386e-09	2.48597e-08	1020.78	996.997	1030.16	1371.06	1355.81	1310.52	HCN2	hyperpolarization activated cyclic nucleotide gated potassium and sodium channel 2 [Source:HGNC Symbol;Acc:HGNC:4846]	protein_coding
ENSG00000099849	1091.86	0.642698	0.0727277	8.83705	9.82778e-19	9.12573e-18	853.779	835.62	878.968	1385.09	1309.58	1288.11	RASSF7	Ras association domain family member 7 [Source:HGNC Symbol;Acc:HGNC:1166]	protein_coding
ENSG00000099889	924.563	-0.50233	0.0768459	-6.53684	6.28322e-11	3.71083e-10	1056.26	1094.26	1069.78	763.154	811.708	752.21	ARVCF	ARVCF delta catenin family member [Source:HGNC Symbol;Acc:HGNC:728]	protein_coding
ENSG00000099901	4555.82	-0.404166	0.0366117	-11.0393	2.47048e-28	3.49658e-27	5152.94	5203.84	5199.78	3971.96	3942.07	3864.33	RANBP1	RAN binding protein 1 [Source:HGNC Symbol;Acc:HGNC:9847]	protein_coding
ENSG00000099917	1460.02	-0.264074	0.0609424	-4.33317	1.46977e-05	5.44128e-05	1586.48	1598.29	1613.01	1339.26	1298.91	1324.16	MED15	mediator complex subunit 15 [Source:HGNC Symbol;Acc:HGNC:14248]	protein_coding
ENSG00000099940	1410.27	-0.537419	0.0625277	-8.5949	8.33409e-18	7.40011e-17	1672.07	1667.92	1684.95	1137.25	1128.21	1171.19	SNAP29	synaptosome associated protein 29 [Source:HGNC Symbol;Acc:HGNC:11133]	protein_coding
ENSG00000099968	3416.45	-0.36711	0.0410697	-8.93871	3.93738e-19	3.7188e-18	3831.57	3810.03	3838.06	2954.42	3085.02	2979.61	BCL2L13	BCL2 like 13 [Source:HGNC Symbol;Acc:HGNC:17164]	protein_coding
ENSG00000099991	3967.11	-0.514752	0.038773	-13.276	3.18794e-40	6.76061e-39	4612.29	4669.97	4679.49	3229.38	3325.96	3285.56	CABIN1	calcineurin binding protein 1 [Source:HGNC Symbol;Acc:HGNC:24187]	protein_coding
ENSG00000099994	453.342	1.52867	0.114823	13.3132	1.93895e-40	4.13921e-39	234.842	226.59	263.795	714.522	599.224	681.081	SUSD2	sushi domain containing 2 [Source:HGNC Symbol;Acc:HGNC:30667]	protein_coding
ENSG00000100014	838.328	0.878657	0.0870195	10.0972	5.68154e-24	6.84092e-23	523.957	605.714	609.96	1048.4	1158.44	1083.49	SPECC1L	sperm antigen with calponin homology and coiled-coil domains 1 like [Source:HGNC Symbol;Acc:HGNC:29022]	protein_coding
ENSG00000100036	133.702	0.497454	0.202318	2.45878	0.0139412	0.0326582	102.287	106.111	114.693	163.667	175.144	140.309	SLC35E4	solute carrier family 35 member E4 [Source:HGNC Symbol;Acc:HGNC:17058]	protein_coding
ENSG00000100065	389.215	-0.273756	0.118255	-2.31497	0.0206148	0.046343	417.496	414.494	451.475	363.808	344.065	343.951	CARD10	caspase recruitment domain family member 10 [Source:HGNC Symbol;Acc:HGNC:16422]	protein_coding
ENSG00000100077	654.34	-0.399541	0.0905763	-4.4111	1.02849e-05	3.87533e-05	765.061	744.984	732.995	573.301	549.437	560.26	GRK3	G protein-coupled receptor kinase 3 [Source:HGNC Symbol;Acc:HGNC:290]	protein_coding
ENSG00000100078	317.456	-1.3664	0.136491	-10.0109	1.36453e-23	1.60979e-22	466.552	460.917	430.622	179.566	195.592	171.488	PLA2G3	phospholipase A2 group III [Source:HGNC Symbol;Acc:HGNC:17934]	protein_coding
ENSG00000100097	2520.09	-0.402767	0.0481895	-8.35798	6.37992e-17	5.40596e-16	2904.73	2788.72	2884.02	2175.36	2217.31	2150.42	LGALS1	galectin 1 [Source:HGNC Symbol;Acc:HGNC:6561]	protein_coding
ENSG00000100099	1619.82	-0.416498	0.0614455	-6.77833	1.21574e-11	7.54533e-11	1973.71	1814.93	1842.39	1421.56	1274.91	1391.39	HPS4	HPS4 biogenesis of lysosomal organelles complex 3 subunit 2 [Source:HGNC Symbol;Acc:HGNC:15844]	protein_coding
ENSG00000100104	1124.45	-0.323529	0.0698564	-4.63135	3.63294e-06	1.43656e-05	1236.83	1231.32	1286.65	996.028	991.298	1004.57	SRRD	SRR1 domain containing [Source:HGNC Symbol;Acc:HGNC:33910]	protein_coding
ENSG00000100106	1083.07	-0.550241	0.0727993	-7.55833	4.08276e-14	2.94771e-13	1263.97	1279.96	1334.61	909.051	854.383	856.467	TRIOBP	TRIO and F-actin binding protein [Source:HGNC Symbol;Acc:HGNC:17009]	protein_coding
ENSG00000100116	770.478	-0.355873	0.086078	-4.13431	3.56026e-05	0.000125836	838.123	840.041	909.206	658.408	687.24	689.851	GCAT	glycine C-acetyltransferase [Source:HGNC Symbol;Acc:HGNC:4188]	protein_coding
ENSG00000100138	3483.73	-0.352515	0.0413442	-8.52635	1.51041e-17	1.32346e-16	3906.72	3864.19	3927.73	3103.12	3095.69	3004.94	SNU13	small nuclear ribonucleoprotein 13 [Source:HGNC Symbol;Acc:HGNC:7819]	protein_coding
ENSG00000100139	899.129	-0.477207	0.0819069	-5.82621	5.66998e-09	2.89582e-08	991.553	1110.84	1011.39	749.126	790.371	741.492	MICALL1	MICAL like 1 [Source:HGNC Symbol;Acc:HGNC:29804]	protein_coding
ENSG00000100154	170.35	-1.1891	0.182075	-6.53082	6.54114e-11	3.85961e-10	240.06	235.433	235.643	109.423	103.131	98.4109	TTC28	tetratricopeptide repeat domain 28 [Source:HGNC Symbol;Acc:HGNC:29179]	protein_coding
ENSG00000100162	393.673	-0.486156	0.117702	-4.13041	3.62124e-05	0.000127851	464.464	463.128	433.75	331.074	352.955	316.669	CENPM	centromere protein M [Source:HGNC Symbol;Acc:HGNC:18352]	protein_coding
ENSG00000100167	472.216	-0.859042	0.107466	-7.9936	1.31052e-15	1.03325e-14	603.282	610.135	606.832	335.75	344.065	333.233	SEPTIN3	septin 3 [Source:HGNC Symbol;Acc:HGNC:10750]	protein_coding
ENSG00000100196	641.149	-0.748031	0.0966128	-7.74257	9.743e-15	7.30517e-14	794.286	855.516	773.659	458.267	461.42	503.747	KDELR3	KDEL endoplasmic reticulum protein retention receptor 3 [Source:HGNC Symbol;Acc:HGNC:6306]	protein_coding
ENSG00000100201	9688.46	0.352224	0.0276619	12.7332	3.86662e-37	7.44624e-36	8440.73	8624.79	8703.14	11084.4	10434	10843.7	DDX17	DEAD-box helicase 17 [Source:HGNC Symbol;Acc:HGNC:2740]	protein_coding
ENSG00000100206	99.9084	-0.850516	0.23241	-3.65956	0.000252653	0.000802899	128.38	128.217	145.973	74.819	48.009	74.0518	DMC1	DNA meiotic recombinase 1 [Source:HGNC Symbol;Acc:HGNC:2927]	protein_coding
ENSG00000100207	2390.02	-0.321717	0.0493089	-6.52453	6.82146e-11	4.02132e-10	2706.42	2659.39	2585.81	2119.25	2147.07	2122.17	TCF20	transcription factor 20 [Source:HGNC Symbol;Acc:HGNC:11631]	protein_coding
ENSG00000100211	626.64	-0.344375	0.0928671	-3.70826	0.000208689	0.000672162	711.831	680.876	692.331	536.827	579.665	558.311	CBY1	chibby family member 1, beta catenin antagonist [Source:HGNC Symbol;Acc:HGNC:1307]	protein_coding
ENSG00000100216	3171.97	-0.388243	0.0432774	-8.97104	2.93729e-19	2.79202e-18	3604.03	3504.96	3630.57	2719.67	2820.97	2751.61	TOMM22	translocase of outer mitochondrial membrane 22 [Source:HGNC Symbol;Acc:HGNC:18002]	protein_coding
ENSG00000100219	26511.5	-0.467333	0.0486465	-9.60672	7.48949e-22	8.01193e-21	32312.1	29482.1	30893.2	22291.4	21686.7	22403.6	XBP1	X-box binding protein 1 [Source:HGNC Symbol;Acc:HGNC:12801]	protein_coding
ENSG00000100221	2176.92	-0.562123	0.0552709	-10.1703	2.69018e-24	3.29052e-23	2504.98	2637.29	2682.78	1703.07	1702.54	1830.83	JOSD1	Josephin domain containing 1 [Source:HGNC Symbol;Acc:HGNC:28953]	protein_coding
ENSG00000100226	1179	-0.325478	0.0693465	-4.6935	2.68566e-06	1.07521e-05	1318.24	1273.33	1344	1073.65	1044.64	1020.16	GTPBP1	GTP binding protein 1 [Source:HGNC Symbol;Acc:HGNC:4669]	protein_coding
ENSG00000100227	2771.66	0.340075	0.0449674	7.5627	3.94787e-14	2.85458e-13	2444.44	2436.12	2431.5	3074.13	3147.26	3096.53	POLDIP3	DNA polymerase delta interacting protein 3 [Source:HGNC Symbol;Acc:HGNC:23782]	protein_coding
ENSG00000100228	246.265	-1.43663	0.162779	-8.82565	1.08831e-18	1.00862e-17	339.216	349.28	391	148.703	132.469	116.924	RAB36	RAB36, member RAS oncogene family [Source:HGNC Symbol;Acc:HGNC:9775]	protein_coding
ENSG00000100234	755.608	-0.370523	0.0848389	-4.36737	1.25751e-05	4.69242e-05	884.048	840.041	847.688	673.371	635.675	652.825	TIMP3	TIMP metallopeptidase inhibitor 3 [Source:HGNC Symbol;Acc:HGNC:11822]	protein_coding
ENSG00000100241	3396.08	-0.389991	0.0421	-9.26345	1.97936e-20	1.99041e-19	3775.21	3900.67	3843.27	2966.57	2997.9	2892.89	SBF1	SET binding factor 1 [Source:HGNC Symbol;Acc:HGNC:10542]	protein_coding
ENSG00000100242	2706.64	-0.353283	0.046238	-7.64054	2.1631e-14	1.58669e-13	3032.06	2992.1	3049.8	2403.56	2430.68	2331.66	SUN2	Sad1 and UNC84 domain containing 2 [Source:HGNC Symbol;Acc:HGNC:14210]	protein_coding
ENSG00000100246	913.934	-0.698333	0.078536	-8.89189	6.00782e-19	5.62744e-18	1130.37	1084.32	1153.19	688.335	731.693	695.697	DNAL4	dynein axonemal light chain 4 [Source:HGNC Symbol;Acc:HGNC:2955]	protein_coding
ENSG00000100266	1880.9	-0.395938	0.0550251	-7.19559	6.21904e-13	4.17861e-12	2134.45	2155.37	2163.53	1674.08	1562.96	1595.04	PACSIN2	protein kinase C and casein kinase substrate in neurons 2 [Source:HGNC Symbol;Acc:HGNC:8571]	protein_coding
ENSG00000100281	1697.22	-0.45344	0.0571843	-7.92945	2.20119e-15	1.71098e-14	1949.71	1988.47	1949.79	1419.69	1428.71	1446.93	HMGXB4	HMG-box containing 4 [Source:HGNC Symbol;Acc:HGNC:5003]	protein_coding
ENSG00000100288	22.537	1.21296	0.52263	2.32087	0.0202937	0.0457064	7.30618	17.6851	18.768	41.1505	24.0045	26.3079	CHKB	choline kinase beta [Source:HGNC Symbol;Acc:HGNC:1938]	protein_coding
ENSG00000100290	175.628	-0.61824	0.179284	-3.44838	0.000563962	0.00170341	200.398	205.589	241.899	144.027	124.468	137.386	BIK	BCL2 interacting killer [Source:HGNC Symbol;Acc:HGNC:1051]	protein_coding
ENSG00000100292	2855.37	-1.41537	0.052136	-27.1477	2.69745e-162	4.26219e-160	4090.42	4188.05	4019.48	1450.55	1759.44	1624.27	HMOX1	heme oxygenase 1 [Source:HGNC Symbol;Acc:HGNC:5013]	protein_coding
ENSG00000100296	1829.66	-0.418361	0.0550715	-7.59667	3.03836e-14	2.21188e-13	2073.91	2099	2123.91	1561.85	1539.85	1579.45	THOC5	THO complex 5 [Source:HGNC Symbol;Acc:HGNC:19074]	protein_coding
ENSG00000100297	3092.19	-0.520833	0.0446281	-11.6705	1.8032e-31	2.87275e-30	3649.96	3543.65	3725.45	2515.79	2559.59	2558.68	MCM5	minichromosome maintenance complex component 5 [Source:HGNC Symbol;Acc:HGNC:6948]	protein_coding
ENSG00000100298	21.3084	-2.06457	0.557409	-3.70387	0.000212333	0.000682926	31.3122	29.8436	40.664	7.4819	9.77962	8.76929	APOBEC3H	apolipoprotein B mRNA editing enzyme catalytic subunit 3H [Source:HGNC Symbol;Acc:HGNC:24100]	protein_coding
ENSG00000100304	2863.02	-0.289729	0.0453675	-6.38625	1.69999e-10	9.74737e-10	3194.89	3099.31	3184.31	2623.34	2530.25	2546.02	TTLL12	tubulin tyrosine ligase like 12 [Source:HGNC Symbol;Acc:HGNC:28974]	protein_coding
ENSG00000100320	2049.48	0.964946	0.0556731	17.3323	2.68157e-67	1.1262e-65	1332.86	1345.17	1437.84	2624.28	2823.64	2733.09	RBFOX2	RNA binding fox-1 homolog 2 [Source:HGNC Symbol;Acc:HGNC:9906]	protein_coding
ENSG00000100346	733.298	-0.347054	0.0989805	-3.50629	0.000454397	0.00139348	737.924	915.203	804.939	669.63	654.345	617.748	CACNA1I	calcium voltage-gated channel subunit alpha1 I [Source:HGNC Symbol;Acc:HGNC:1396]	protein_coding
ENSG00000100350	2438.4	-0.908175	0.0498983	-18.2005	5.11237e-74	2.36334e-72	3220.98	3097.1	3228.1	1707.74	1692.76	1683.7	FOXRED2	FAD dependent oxidoreductase domain containing 2 [Source:HGNC Symbol;Acc:HGNC:26264]	protein_coding
ENSG00000100360	659.019	-0.442182	0.0936985	-4.7192	2.36773e-06	9.5487e-06	772.368	774.828	753.848	600.423	524.543	528.106	IFT27	intraflagellar transport 27 [Source:HGNC Symbol;Acc:HGNC:18626]	protein_coding
ENSG00000100364	1089.73	-0.323715	0.0729328	-4.43853	9.05754e-06	3.4303e-05	1220.13	1188.22	1226.18	1010.99	968.182	924.673	KIAA0930	KIAA0930 [Source:HGNC Symbol;Acc:HGNC:1314]	protein_coding
ENSG00000100372	1203.36	-0.406197	0.0707949	-5.73765	9.59995e-09	4.79425e-08	1430.97	1305.38	1384.66	1010.06	1025.08	1064.01	SLC25A17	solute carrier family 25 member 17 [Source:HGNC Symbol;Acc:HGNC:10987]	protein_coding
ENSG00000100380	5603.08	-0.39949	0.0337628	-11.8322	2.65919e-32	4.35894e-31	6393.95	6406.42	6289.37	4761.3	4880.03	4887.42	ST13	ST13 Hsp70 interacting protein [Source:HGNC Symbol;Acc:HGNC:11343]	protein_coding
ENSG00000100385	7.61591	-2.45549	0.980622	-2.50402	0.0122792	0.0291295	19.8311	9.94786	9.38401	2.80571	1.77811	1.94873	IL2RB	interleukin 2 receptor subunit beta [Source:HGNC Symbol;Acc:HGNC:6009]	protein_coding
ENSG00000100410	1198.61	-0.464246	0.0709436	-6.54388	5.99424e-11	3.54342e-10	1390.26	1357.33	1420.11	957.684	1009.08	1057.19	PHF5A	PHD finger protein 5A [Source:HGNC Symbol;Acc:HGNC:18000]	protein_coding
ENSG00000100413	1491.52	-0.306453	0.0628914	-4.87274	1.10061e-06	4.5824e-06	1589.62	1674.56	1663.05	1368.25	1366.48	1287.14	POLR3H	RNA polymerase III subunit H [Source:HGNC Symbol;Acc:HGNC:30349]	protein_coding
ENSG00000100422	861.06	0.364077	0.0813177	4.47722	7.56215e-06	2.88746e-05	778.63	710.719	784.086	983.87	941.51	967.545	CERK	ceramide kinase [Source:HGNC Symbol;Acc:HGNC:19256]	protein_coding
ENSG00000100425	1470.58	-0.666234	0.0645468	-10.3217	5.62089e-25	7.08196e-24	1786.88	1787.3	1809.03	1075.52	1178	1186.78	BRD1	bromodomain containing 1 [Source:HGNC Symbol;Acc:HGNC:1102]	protein_coding
ENSG00000100426	1380.8	-0.428852	0.0633344	-6.77123	1.27695e-11	7.90852e-11	1554.13	1604.92	1557.74	1159.7	1232.23	1176.06	ZBED4	zinc finger BED-type containing 4 [Source:HGNC Symbol;Acc:HGNC:20721]	protein_coding
ENSG00000100429	57.3695	1.09081	0.316516	3.44629	0.00056833	0.00171489	31.3122	47.5287	32.3227	78.56	75.5698	78.9236	HDAC10	histone deacetylase 10 [Source:HGNC Symbol;Acc:HGNC:18128]	protein_coding
ENSG00000100439	478.164	0.580701	0.110077	5.27541	1.32458e-07	6.01648e-07	374.703	414.494	361.806	549.92	570.774	597.286	ABHD4	abhydrolase domain containing 4, N-acyl phospholipase B [Source:HGNC Symbol;Acc:HGNC:20154]	protein_coding
ENSG00000100461	3019.79	-0.29958	0.0434389	-6.89658	5.32687e-12	3.38786e-11	3330.57	3310.43	3362.6	2720.61	2696.51	2698.02	RBM23	RNA binding motif protein 23 [Source:HGNC Symbol;Acc:HGNC:20155]	protein_coding
ENSG00000100462	4922.94	-0.323353	0.0349951	-9.23993	2.46658e-20	2.47132e-19	5461.89	5456.95	5525.09	4404.97	4332.37	4356.39	PRMT5	protein arginine methyltransferase 5 [Source:HGNC Symbol;Acc:HGNC:10894]	protein_coding
ENSG00000100473	151.921	-1.02092	0.199892	-5.10733	3.26734e-07	1.43017e-06	193.092	200.063	206.448	83.2362	114.688	114.001	COCH	cochlin [Source:HGNC Symbol;Acc:HGNC:2180]	protein_coding
ENSG00000100478	314.518	1.21684	0.133216	9.13436	6.57951e-20	6.46448e-19	181.611	185.693	202.277	442.368	434.748	440.413	AP4S1	adaptor related protein complex 4 subunit sigma 1 [Source:HGNC Symbol;Acc:HGNC:575]	protein_coding
ENSG00000100504	225.468	-0.63085	0.15565	-4.053	5.05641e-05	0.000175531	266.154	261.96	291.947	175.825	179.589	177.334	PYGL	glycogen phosphorylase L [Source:HGNC Symbol;Acc:HGNC:9725]	protein_coding
ENSG00000100505	35.8859	1.07834	0.400395	2.6932	0.00707707	0.0177037	25.0498	16.5798	21.896	48.6324	62.2339	40.9233	TRIM9	tripartite motif containing 9 [Source:HGNC Symbol;Acc:HGNC:16288]	protein_coding
ENSG00000100522	4001.91	1.96596	0.0440814	44.5983	0	0	1601.1	1738.66	1578.6	6384.87	6290.07	6418.14	GNPNAT1	glucosamine-phosphate N-acetyltransferase 1 [Source:HGNC Symbol;Acc:HGNC:19980]	protein_coding
ENSG00000100526	2005.06	-0.331248	0.0530507	-6.24398	4.26561e-10	2.36492e-09	2271.18	2201.79	2209.41	1756.38	1806.56	1785.04	CDKN3	cyclin dependent kinase inhibitor 3 [Source:HGNC Symbol;Acc:HGNC:1791]	protein_coding
ENSG00000100528	2646.6	0.435257	0.0486978	8.93792	3.96549e-19	3.74353e-18	2257.61	2353.22	2215.67	3006.79	2900.1	3146.23	CNIH1	cornichon family AMPA receptor auxiliary protein 1 [Source:HGNC Symbol;Acc:HGNC:19431]	protein_coding
ENSG00000100558	317.465	-0.939165	0.132665	-7.07922	1.44966e-12	9.51806e-12	437.327	399.02	428.536	222.587	200.038	217.283	PLEK2	pleckstrin 2 [Source:HGNC Symbol;Acc:HGNC:19238]	protein_coding
ENSG00000100567	5907.47	-0.269613	0.033852	-7.96445	1.65956e-15	1.29941e-14	6561.99	6361.1	6398.85	5255.1	5435.69	5432.09	PSMA3	proteasome 20S subunit alpha 3 [Source:HGNC Symbol;Acc:HGNC:9532]	protein_coding
ENSG00000100577	2604.57	0.597963	0.0468263	12.7698	2.41758e-37	4.69796e-36	2077.04	2019.42	2068.65	3112.47	3240.61	3109.2	GSTZ1	glutathione S-transferase zeta 1 [Source:HGNC Symbol;Acc:HGNC:4643]	protein_coding
ENSG00000100578	1059.72	-0.711321	0.072265	-9.84323	7.33207e-23	8.28004e-22	1309.89	1310.91	1352.34	803.369	767.255	814.569	KIAA0586	KIAA0586 [Source:HGNC Symbol;Acc:HGNC:19960]	protein_coding
ENSG00000100583	158.177	-0.767005	0.194163	-3.95031	7.805e-05	0.000264749	178.48	210.01	226.259	109.423	93.3509	131.539	SAMD15	sterile alpha motif domain containing 15 [Source:HGNC Symbol;Acc:HGNC:18631]	protein_coding
ENSG00000100593	44.2221	-0.940305	0.353148	-2.66263	0.00775318	0.0192374	53.2307	66.3191	56.304	31.7981	28.4498	29.231	ISM2	isthmin 2 [Source:HGNC Symbol;Acc:HGNC:23176]	protein_coding
ENSG00000100600	2523.1	-0.590755	0.0505105	-11.6957	1.34088e-31	2.14508e-30	2962.13	3026.36	3024.78	1916.3	2134.62	2074.42	LGMN	legumain [Source:HGNC Symbol;Acc:HGNC:9472]	protein_coding
ENSG00000100604	713.001	-1.09259	0.0919875	-11.8776	1.54815e-32	2.56169e-31	989.466	931.783	967.595	475.101	486.314	427.746	CHGA	chromogranin A [Source:HGNC Symbol;Acc:HGNC:1929]	protein_coding
ENSG00000100605	10582.8	-1.21873	0.0268635	-45.3676	0	0	14855.6	14536	14810	6305.37	6633.25	6356.76	ITPK1	inositol-tetrakisphosphate 1-kinase [Source:HGNC Symbol;Acc:HGNC:6177]	protein_coding
ENSG00000100614	4351.5	-0.34391	0.0396957	-8.66368	4.56778e-18	4.0993e-17	4889.92	4861.19	4841.1	3703.54	3850.5	3962.74	PPM1A	protein phosphatase, Mg2+/Mn2+ dependent 1A [Source:HGNC Symbol;Acc:HGNC:9275]	protein_coding
ENSG00000100625	1538.91	-0.305436	0.0617395	-4.94718	7.52971e-07	3.18591e-06	1692.95	1767.4	1683.91	1345.81	1314.02	1429.39	SIX4	SIX homeobox 4 [Source:HGNC Symbol;Acc:HGNC:10890]	protein_coding
ENSG00000100626	148.242	-0.94474	0.193131	-4.89171	9.99615e-07	4.17633e-06	184.742	204.484	198.107	98.2	98.6852	105.231	GALNT16	polypeptide N-acetylgalactosaminyltransferase 16 [Source:HGNC Symbol;Acc:HGNC:23233]	protein_coding
ENSG00000100647	820.346	0.697507	0.0823409	8.47096	2.43372e-17	2.10853e-16	595.976	645.506	619.344	996.964	1049.98	1014.31	SUSD6	sushi domain containing 6 [Source:HGNC Symbol;Acc:HGNC:19956]	protein_coding
ENSG00000100711	4252.24	-0.696305	0.0382326	-18.2123	4.12051e-74	1.91863e-72	5281.32	5222.63	5284.24	3303.26	3229.94	3192.02	ZFYVE21	zinc finger FYVE-type containing 21 [Source:HGNC Symbol;Acc:HGNC:20760]	protein_coding
ENSG00000100714	7743.51	-0.590422	0.0297356	-19.8558	9.82458e-88	5.58668e-86	9362.35	9197.35	9464.29	6178.18	6027.8	6231.07	MTHFD1	methylenetetrahydrofolate dehydrogenase, cyclohydrolase and formyltetrahydrofolate synthetase 1 [Source:HGNC Symbol;Acc:HGNC:7432]	protein_coding
ENSG00000100722	2875.86	0.807947	0.0478147	16.8975	4.69644e-64	1.82527e-62	2083.31	2041.52	2153.11	3557.65	3647.8	3771.77	ZC3H14	zinc finger CCCH-type containing 14 [Source:HGNC Symbol;Acc:HGNC:20509]	protein_coding
ENSG00000100726	1903.37	-0.284002	0.0584831	-4.85614	1.19698e-06	4.96112e-06	2191.85	2038.21	2087.42	1796.59	1643.86	1662.27	TELO2	telomere maintenance 2 [Source:HGNC Symbol;Acc:HGNC:29099]	protein_coding
ENSG00000100731	2396.25	0.309716	0.049665	6.2361	4.48619e-10	2.48507e-09	2212.73	2114.47	2100.97	2628.02	2636.94	2684.38	PCNX1	pecanex 1 [Source:HGNC Symbol;Acc:HGNC:19740]	protein_coding
ENSG00000100749	1468.82	-0.428006	0.0652664	-6.55783	5.45969e-11	3.24334e-10	1655.37	1706.61	1726.66	1196.17	1202	1326.11	VRK1	VRK serine/threonine kinase 1 [Source:HGNC Symbol;Acc:HGNC:12718]	protein_coding
ENSG00000100784	540.109	0.457453	0.101091	4.52517	6.03481e-06	2.32946e-05	441.502	478.603	471.286	660.278	576.108	612.876	RPS6KA5	ribosomal protein S6 kinase A5 [Source:HGNC Symbol;Acc:HGNC:10434]	protein_coding
ENSG00000100802	541.489	-0.726877	0.103114	-7.04924	1.79898e-12	1.17397e-11	719.137	647.716	666.264	399.347	396.519	419.951	C14orf93	chromosome 14 open reading frame 93 [Source:HGNC Symbol;Acc:HGNC:20162]	protein_coding
ENSG00000100814	1214.96	-0.348916	0.0669557	-5.21114	1.87686e-07	8.41595e-07	1362.08	1360.65	1380.49	1055.88	1038.42	1092.26	CCNB1IP1	cyclin B1 interacting protein 1 [Source:HGNC Symbol;Acc:HGNC:19437]	protein_coding
ENSG00000100842	350.907	-2.17629	0.138266	-15.7399	8.05585e-56	2.52508e-54	583.451	573.66	577.638	122.516	114.688	133.488	EFS	embryonal Fyn-associated substrate [Source:HGNC Symbol;Acc:HGNC:16898]	protein_coding
ENSG00000100852	3224.12	0.330126	0.0435425	7.58171	3.4103e-14	2.47703e-13	2883.85	2956.72	2792.26	3604.41	3477.99	3629.51	ARHGAP5	Rho GTPase activating protein 5 [Source:HGNC Symbol;Acc:HGNC:675]	protein_coding
ENSG00000100867	216.621	-0.559104	0.165894	-3.37024	0.000751017	0.00222557	297.466	231.011	255.453	181.436	160.919	173.437	DHRS2	dehydrogenase/reductase 2 [Source:HGNC Symbol;Acc:HGNC:18349]	protein_coding
ENSG00000100889	3515.03	-1.40236	0.0423204	-33.1368	8.76189e-241	2.91212e-238	5162.34	5106.57	5105.94	1940.62	1837.68	1937.04	PCK2	phosphoenolpyruvate carboxykinase 2, mitochondrial [Source:HGNC Symbol;Acc:HGNC:8725]	protein_coding
ENSG00000100897	2024.19	-0.448425	0.0540494	-8.29658	1.0715e-16	8.99624e-16	2280.57	2351.01	2401.26	1748.9	1676.76	1686.63	DCAF11	DDB1 and CUL4 associated factor 11 [Source:HGNC Symbol;Acc:HGNC:20258]	protein_coding
ENSG00000100906	2868.45	-0.368776	0.0474845	-7.76624	8.08496e-15	6.09518e-14	3128.09	3335.85	3146.77	2450.32	2638.72	2510.94	NFKBIA	NFKB inhibitor alpha [Source:HGNC Symbol;Acc:HGNC:7797]	protein_coding
ENSG00000100916	1075.91	-0.38112	0.0725495	-5.25324	1.49444e-07	6.75144e-07	1266.06	1186.01	1215.75	919.339	909.504	958.775	BRMS1L	BRMS1 like transcriptional repressor [Source:HGNC Symbol;Acc:HGNC:20512]	protein_coding
ENSG00000100934	3650.54	0.864213	0.0435387	19.8493	1.11727e-87	6.33457e-86	2649.01	2544.44	2519.08	4549.93	4829.35	4811.42	SEC23A	SEC23 homolog A, COPII coat complex component [Source:HGNC Symbol;Acc:HGNC:10701]	protein_coding
ENSG00000100941	4927.76	0.610295	0.0382731	15.9458	3.04744e-57	1.0042e-55	3897.33	4100.73	4090.38	6291.35	5177.86	6008.91	PNN	pinin, desmosome associated protein [Source:HGNC Symbol;Acc:HGNC:9162]	protein_coding
ENSG00000100968	462.991	-0.51585	0.115847	-4.45284	8.47404e-06	3.22261e-05	504.126	612.346	535.931	391.865	355.622	378.054	NFATC4	nuclear factor of activated T cells 4 [Source:HGNC Symbol;Acc:HGNC:7778]	protein_coding
ENSG00000100979	53.2183	-1.46923	0.347332	-4.23005	2.33637e-05	8.4373e-05	75.1493	82.8988	75.072	36.4743	30.2279	19.4873	PLTP	phospholipid transfer protein [Source:HGNC Symbol;Acc:HGNC:9093]	protein_coding
ENSG00000100991	2307.62	-0.700924	0.0502725	-13.9425	3.49571e-44	8.25819e-43	2870.29	2804.19	2877.76	1777.89	1786.11	1729.5	TRPC4AP	transient receptor potential cation channel subfamily C member 4 associated protein [Source:HGNC Symbol;Acc:HGNC:16181]	protein_coding
ENSG00000101000	84.5471	-0.850495	0.267161	-3.18346	0.00145525	0.00411273	93.9366	123.796	108.437	50.5029	60.4558	70.1543	PROCR	protein C receptor [Source:HGNC Symbol;Acc:HGNC:9452]	protein_coding
ENSG00000101003	1596.36	0.375213	0.0613855	6.1124	9.81414e-10	5.30828e-09	1443.49	1348.49	1341.91	1824.65	1869.68	1749.96	GINS1	GINS complex subunit 1 [Source:HGNC Symbol;Acc:HGNC:28980]	protein_coding
ENSG00000101004	902.846	-0.522567	0.0786051	-6.64801	2.97078e-11	1.79298e-10	1059.4	1030.16	1094.8	750.061	754.809	727.851	NINL	ninein like [Source:HGNC Symbol;Acc:HGNC:29163]	protein_coding
ENSG00000101040	5022.71	-0.748344	0.0351774	-21.2734	2.00188e-100	1.42399e-98	6309.41	6246.15	6319.61	3712.89	3769.6	3778.59	ZMYND8	zinc finger MYND-type containing 8 [Source:HGNC Symbol;Acc:HGNC:9397]	protein_coding
ENSG00000101052	748.725	-0.547538	0.0857482	-6.38541	1.70937e-10	9.79533e-10	896.573	849.989	891.481	601.358	650.789	602.158	IFT52	intraflagellar transport 52 [Source:HGNC Symbol;Acc:HGNC:15901]	protein_coding
ENSG00000101057	8654.01	-0.295623	0.0291236	-10.1506	3.29216e-24	4.00903e-23	9378	9708.01	9459.08	7829.81	7877.04	7672.15	MYBL2	MYB proto-oncogene like 2 [Source:HGNC Symbol;Acc:HGNC:7548]	protein_coding
ENSG00000101096	648.877	-1.26045	0.0945417	-13.3322	1.50415e-40	3.21814e-39	894.485	921.835	937.358	388.124	373.404	378.054	NFATC2	nuclear factor of activated T cells 2 [Source:HGNC Symbol;Acc:HGNC:7776]	protein_coding
ENSG00000101098	942.885	0.471929	0.0784191	6.01803	1.76552e-09	9.34228e-09	753.58	837.831	779.915	1112.93	1094.43	1078.62	RIMS4	regulating synaptic membrane exocytosis 4 [Source:HGNC Symbol;Acc:HGNC:16183]	protein_coding
ENSG00000101104	415.031	0.413974	0.115112	3.59628	0.000322798	0.00101065	360.09	392.388	385.787	533.086	341.398	477.439	PABPC1L	poly(A) binding protein cytoplasmic 1 like [Source:HGNC Symbol;Acc:HGNC:15797]	protein_coding
ENSG00000101115	425.536	-0.571197	0.113646	-5.02609	5.00587e-07	2.15158e-06	499.951	540.5	509.864	359.131	307.613	336.156	SALL4	spalt like transcription factor 4 [Source:HGNC Symbol;Acc:HGNC:15924]	protein_coding
ENSG00000101132	7137.67	0.547656	0.0299889	18.262	1.66143e-74	7.79256e-73	5781.28	5830.55	5832.68	8436.78	8382.02	8562.72	PFDN4	prefoldin subunit 4 [Source:HGNC Symbol;Acc:HGNC:8868]	protein_coding
ENSG00000101144	9757.57	-0.502124	0.029203	-17.1942	2.93354e-66	1.20063e-64	11404.9	11372.6	11585.1	8295.56	8009.51	7877.74	BMP7	bone morphogenetic protein 7 [Source:HGNC Symbol;Acc:HGNC:1074]	protein_coding
ENSG00000101150	3107.66	0.339455	0.0430986	7.87624	3.37389e-15	2.59221e-14	2733.56	2737.87	2709.89	3494.05	3564.23	3406.38	TPD52L2	TPD52 like 2 [Source:HGNC Symbol;Acc:HGNC:12007]	protein_coding
ENSG00000101152	3059.3	-0.357917	0.0439514	-8.14347	3.84122e-16	3.12832e-15	3370.24	3469.59	3433.5	2636.44	2738.29	2707.76	DNAJC5	DnaJ heat shock protein family (Hsp40) member C5 [Source:HGNC Symbol;Acc:HGNC:16235]	protein_coding
ENSG00000101161	4462.56	0.263428	0.0371546	7.09005	1.34067e-12	8.82351e-12	4033.01	4034.41	4103.94	4794.03	4863.14	4946.85	PRPF6	pre-mRNA processing factor 6 [Source:HGNC Symbol;Acc:HGNC:15860]	protein_coding
ENSG00000101166	6059.35	-0.487574	0.0343653	-14.188	1.08769e-45	2.65411e-44	7123.53	7114.93	6948.33	4912.81	5094.29	5162.19	PRELID3B	PRELI domain containing 3B [Source:HGNC Symbol;Acc:HGNC:15892]	protein_coding
ENSG00000101189	2366.76	-1.05064	0.0514247	-20.4307	8.92261e-93	5.51286e-91	3171.93	3155.68	3246.87	1585.23	1545.18	1495.65	MRGBP	MRG domain binding protein [Source:HGNC Symbol;Acc:HGNC:15866]	protein_coding
ENSG00000101190	941.295	-0.486062	0.0775249	-6.26976	3.6161e-10	2.02109e-09	1138.72	1086.53	1071.86	804.305	781.48	764.877	TCFL5	transcription factor like 5 [Source:HGNC Symbol;Acc:HGNC:11646]	protein_coding
ENSG00000101193	4400.21	0.363526	0.0372213	9.76661	1.56612e-22	1.73806e-21	3799.21	3853.14	3894.36	4894.1	4950.26	5010.19	GID8	GID complex subunit 8 homolog [Source:HGNC Symbol;Acc:HGNC:15857]	protein_coding
ENSG00000101210	19723.6	0.349306	0.0247183	14.1315	2.43067e-45	5.87169e-44	16857.4	17375.6	17232.2	22366.2	23171.5	21338.6	EEF1A2	eukaryotic translation elongation factor 1 alpha 2 [Source:HGNC Symbol;Acc:HGNC:3192]	protein_coding
ENSG00000101213	333.24	0.690392	0.131357	5.25584	1.47349e-07	6.65989e-07	249.454	257.539	270.051	450.785	386.739	384.874	PTK6	protein tyrosine kinase 6 [Source:HGNC Symbol;Acc:HGNC:9617]	protein_coding
ENSG00000101222	48.9869	-1.31415	0.378131	-3.4754	0.000510098	0.00154999	87.6742	58.5818	57.3467	18.7048	35.5622	36.0515	SPEF1	sperm flagellar 1 [Source:HGNC Symbol;Acc:HGNC:15874]	protein_coding
ENSG00000101236	948.317	-0.290743	0.0764967	-3.80072	0.000144277	0.00047445	1013.47	1056.68	993.662	829.556	956.624	839.903	RNF24	ring finger protein 24 [Source:HGNC Symbol;Acc:HGNC:13779]	protein_coding
ENSG00000101255	2958.12	-0.819131	0.0462777	-17.7004	4.16662e-70	1.82961e-68	3779.38	3784.61	3670.19	2176.3	2270.65	2067.6	TRIB3	tribbles pseudokinase 3 [Source:HGNC Symbol;Acc:HGNC:16228]	protein_coding
ENSG00000101265	197.555	-2.12436	0.185107	-11.4764	1.73403e-30	2.66776e-29	302.685	340.438	318.014	76.6895	77.3479	70.1543	RASSF2	Ras association domain family member 2 [Source:HGNC Symbol;Acc:HGNC:9883]	protein_coding
ENSG00000101266	4476.5	0.362913	0.0363395	9.98673	1.74233e-23	2.043e-22	3860.79	3905.09	3869.34	5001.65	5248.99	4973.16	CSNK2A1	casein kinase 2 alpha 1 [Source:HGNC Symbol;Acc:HGNC:2457]	protein_coding
ENSG00000101276	103.288	-0.936784	0.231977	-4.03826	5.385e-05	0.0001861	134.642	124.901	145.973	69.2076	72.9026	72.103	SLC52A3	solute carrier family 52 member 3 [Source:HGNC Symbol;Acc:HGNC:16187]	protein_coding
ENSG00000101290	1562.68	0.577803	0.0612896	9.42743	4.20267e-21	4.34163e-20	1228.48	1261.17	1263.71	1805.01	1887.47	1930.22	CDS2	CDP-diacylglycerol synthase 2 [Source:HGNC Symbol;Acc:HGNC:1801]	protein_coding
ENSG00000101311	147.323	1.02379	0.192191	5.32697	9.9867e-08	4.58257e-07	99.1553	98.3733	92.7974	187.983	200.038	205.591	FERMT1	fermitin family member 1 [Source:HGNC Symbol;Acc:HGNC:15889]	protein_coding
ENSG00000101333	447.442	0.772415	0.110567	6.98593	2.82979e-12	1.82686e-11	356.959	337.122	322.184	591.07	511.207	566.106	PLCB4	phospholipase C beta 4 [Source:HGNC Symbol;Acc:HGNC:9059]	protein_coding
ENSG00000101346	2918.52	-0.322333	0.0441693	-7.29768	2.9278e-13	2.00566e-12	3246.03	3233.05	3202.03	2568.16	2668.06	2593.76	POFUT1	protein O-fucosyltransferase 1 [Source:HGNC Symbol;Acc:HGNC:14988]	protein_coding
ENSG00000101347	713.616	-0.330252	0.088172	-3.74554	0.000180008	0.000583982	818.292	756.037	813.28	635.027	627.674	631.389	SAMHD1	SAM and HD domain containing deoxynucleoside triphosphate triphosphohydrolase 1 [Source:HGNC Symbol;Acc:HGNC:15925]	protein_coding
ENSG00000101350	4406.3	-0.617431	0.0376725	-16.3894	2.27509e-60	8.10665e-59	5438.93	5340.9	5274.85	3453.83	3405.97	3523.3	KIF3B	kinesin family member 3B [Source:HGNC Symbol;Acc:HGNC:6320]	protein_coding
ENSG00000101367	7689.01	-0.303338	0.0301971	-10.0453	9.63874e-24	1.14695e-22	8543.01	8544.11	8387.22	6767.38	6896.41	6995.94	MAPRE1	microtubule associated protein RP/EB family member 1 [Source:HGNC Symbol;Acc:HGNC:6890]	protein_coding
ENSG00000101384	100.764	-0.997391	0.239863	-4.15816	3.20818e-05	0.000113998	130.468	149.218	123.035	73.8838	67.5683	60.4106	JAG1	jagged canonical Notch ligand 1 [Source:HGNC Symbol;Acc:HGNC:6188]	protein_coding
ENSG00000101400	330.679	0.390826	0.129554	3.0167	0.00255546	0.00691025	285.985	266.382	296.118	389.994	393.852	351.746	SNTA1	syntrophin alpha 1 [Source:HGNC Symbol;Acc:HGNC:11167]	protein_coding
ENSG00000101407	1791.53	-0.303693	0.0570825	-5.32025	1.03626e-07	4.74826e-07	1979.97	1971.89	1986.28	1549.69	1602.97	1658.37	TTI1	TELO2 interacting protein 1 [Source:HGNC Symbol;Acc:HGNC:29029]	protein_coding
ENSG00000101412	1455.8	-1.00107	0.0670718	-14.9253	2.25571e-50	6.2119e-49	1850.55	1945.36	2009.22	1004.45	996.632	928.57	E2F1	E2F transcription factor 1 [Source:HGNC Symbol;Acc:HGNC:3113]	protein_coding
ENSG00000101417	1039.47	-0.363579	0.0765887	-4.74717	2.06286e-06	8.37527e-06	1162.73	1249.01	1126.08	945.526	866.83	886.672	PXMP4	peroxisomal membrane protein 4 [Source:HGNC Symbol;Acc:HGNC:15920]	protein_coding
ENSG00000101439	1967.42	0.359668	0.0543445	6.6183	3.63346e-11	2.182e-10	1740.96	1663.5	1773.58	2210.9	2195.97	2219.6	CST3	cystatin C [Source:HGNC Symbol;Acc:HGNC:2475]	protein_coding
ENSG00000101447	2424.92	-0.563084	0.0487056	-11.561	6.49741e-31	1.015e-29	2871.33	2847.3	2930.94	1960.26	1996.82	1942.88	FAM83D	family with sequence similarity 83 member D [Source:HGNC Symbol;Acc:HGNC:16122]	protein_coding
ENSG00000101464	1403.63	0.317413	0.0624626	5.08166	3.74154e-07	1.62665e-06	1259.79	1247.9	1212.62	1542.21	1610.97	1548.27	PIGU	phosphatidylinositol glycan anchor biosynthesis class U [Source:HGNC Symbol;Acc:HGNC:15791]	protein_coding
ENSG00000101493	632.896	-0.41541	0.0942386	-4.40806	1.04301e-05	3.9262e-05	710.787	754.932	689.203	527.474	565.44	549.542	ZNF516	zinc finger protein 516 [Source:HGNC Symbol;Acc:HGNC:28990]	protein_coding
ENSG00000101546	415.583	-0.347641	0.114785	-3.02862	0.00245676	0.00666745	448.808	458.707	489.011	376.901	365.402	354.669	RBFA	ribosome binding factor A [Source:HGNC Symbol;Acc:HGNC:26120]	protein_coding
ENSG00000101574	842.992	-0.52771	0.0835263	-6.31788	2.65168e-10	1.49814e-09	1040.61	950.573	970.723	705.169	726.359	664.517	METTL4	methyltransferase like 4 [Source:HGNC Symbol;Acc:HGNC:24726]	protein_coding
ENSG00000101608	15543.7	-0.511281	0.0251243	-20.35	4.63952e-92	2.82132e-90	18542	17896.2	18270.7	12582.7	12960.7	13009.7	MYL12A	myosin light chain 12A [Source:HGNC Symbol;Acc:HGNC:16701]	protein_coding
ENSG00000101624	877.911	-0.37195	0.0809658	-4.59392	4.34989e-06	1.70814e-05	1021.82	987.049	964.467	733.227	761.921	798.98	CEP76	centrosomal protein 76 [Source:HGNC Symbol;Acc:HGNC:25727]	protein_coding
ENSG00000101638	15.8984	2.01858	0.621561	3.24759	0.00116386	0.00334912	4.17496	5.52659	11.4693	27.1219	16.8921	30.2053	ST8SIA5	ST8 alpha-N-acetyl-neuraminide alpha-2,8-sialyltransferase 5 [Source:HGNC Symbol;Acc:HGNC:17827]	protein_coding
ENSG00000101654	2323.55	0.503133	0.0509358	9.87779	5.19641e-23	5.91678e-22	1942.4	1922.15	1929.98	2652.33	2670.72	2823.71	RNMT	RNA guanine-7 methyltransferase [Source:HGNC Symbol;Acc:HGNC:10075]	protein_coding
ENSG00000101745	1788.1	0.429782	0.0580453	7.40425	1.31889e-13	9.21169e-13	1544.74	1583.92	1465.99	2023.85	2008.38	2101.71	ANKRD12	ankyrin repeat domain 12 [Source:HGNC Symbol;Acc:HGNC:29135]	protein_coding
ENSG00000101752	2815.95	0.782674	0.0466908	16.7629	4.55553e-63	1.73209e-61	2070.78	2135.47	2008.18	3530.52	3555.34	3595.41	MIB1	MIB E3 ubiquitin protein ligase 1 [Source:HGNC Symbol;Acc:HGNC:21086]	protein_coding
ENSG00000101773	1608.14	-0.333568	0.0590701	-5.64699	1.63281e-08	8.00091e-08	1791.06	1816.04	1737.08	1411.27	1477.61	1415.75	RBBP8	RB binding protein 8, endonuclease [Source:HGNC Symbol;Acc:HGNC:9891]	protein_coding
ENSG00000101782	1791.75	0.317196	0.0568632	5.57822	2.42994e-08	1.17369e-07	1590.66	1612.66	1595.28	1931.27	1965.7	2054.94	RIOK3	RIO kinase 3 [Source:HGNC Symbol;Acc:HGNC:11451]	protein_coding
ENSG00000101844	510.561	-0.609554	0.105411	-5.78264	7.35379e-09	3.71291e-08	630.419	585.818	621.43	383.448	422.302	419.951	ATG4A	autophagy related 4A cysteine peptidase [Source:HGNC Symbol;Acc:HGNC:16489]	protein_coding
ENSG00000101849	2975.21	-1.21559	0.0453435	-26.8086	2.56681e-158	3.74852e-156	4182.27	4108.47	4126.88	1778.82	1868.8	1786.01	TBL1X	transducin beta like 1 X-linked [Source:HGNC Symbol;Acc:HGNC:11585]	protein_coding
ENSG00000101868	1602.13	-0.623747	0.0591956	-10.537	5.83009e-26	7.57323e-25	1952.84	1924.36	1982.11	1253.22	1218.01	1282.26	POLA1	DNA polymerase alpha 1, catalytic subunit [Source:HGNC Symbol;Acc:HGNC:9173]	protein_coding
ENSG00000101888	635.39	-0.391037	0.0929328	-4.20773	2.57944e-05	9.25784e-05	748.362	710.719	710.056	566.754	540.546	535.901	NXT2	nuclear transport factor 2 like export factor 2 [Source:HGNC Symbol;Acc:HGNC:18151]	protein_coding
ENSG00000101935	770.502	-0.424175	0.0834177	-5.08495	3.67725e-07	1.59978e-06	892.398	874.306	872.712	652.796	672.126	658.671	AMMECR1	AMMECR nuclear protein 1 [Source:HGNC Symbol;Acc:HGNC:467]	protein_coding
ENSG00000101940	693.922	-0.439817	0.0901678	-4.87776	1.07298e-06	4.47314e-06	796.374	753.827	817.451	596.682	632.119	567.081	WDR13	WD repeat domain 13 [Source:HGNC Symbol;Acc:HGNC:14352]	protein_coding
ENSG00000101966	2649.57	1.04061	0.0474448	21.9332	1.25403e-106	9.70843e-105	1750.35	1687.82	1682.86	3506.21	3752.71	3517.46	XIAP	X-linked inhibitor of apoptosis [Source:HGNC Symbol;Acc:HGNC:592]	protein_coding
ENSG00000101974	1236.49	0.465977	0.070993	6.56371	5.24866e-11	3.12087e-10	1057.31	1086.53	967.595	1399.12	1442.94	1465.45	ATP11C	ATPase phospholipid transporting 11C [Source:HGNC Symbol;Acc:HGNC:13554]	protein_coding
ENSG00000102003	157.592	4.60928	0.302654	15.2295	2.2527e-52	6.5008e-51	18.7873	9.94786	8.34134	274.025	303.168	331.284	SYP	synaptophysin [Source:HGNC Symbol;Acc:HGNC:11506]	protein_coding
ENSG00000102024	5954.08	0.280606	0.034904	8.03938	9.02955e-16	7.18377e-15	5349.17	5322.1	5414.57	6327.82	6610.13	6700.71	PLS3	plastin 3 [Source:HGNC Symbol;Acc:HGNC:9091]	protein_coding
ENSG00000102032	20.5968	-1.59734	0.552001	-2.89372	0.00380704	0.0100175	38.6184	23.2117	29.1947	8.41714	12.4468	11.6924	RENBP	renin binding protein [Source:HGNC Symbol;Acc:HGNC:9959]	protein_coding
ENSG00000102034	1012.06	-0.447519	0.0832843	-5.37339	7.72695e-08	3.58662e-07	1131.41	1205.9	1153.19	928.691	876.609	776.569	ELF4	E74 like ETS transcription factor 4 [Source:HGNC Symbol;Acc:HGNC:3319]	protein_coding
ENSG00000102038	87.1286	1.24472	0.250921	4.96059	7.02781e-07	2.97878e-06	54.2745	48.634	51.0907	120.646	125.357	122.77	SMARCA1	SWI/SNF related, matrix associated, actin dependent regulator of chromatin, subfamily a, member 1 [Source:HGNC Symbol;Acc:HGNC:11097]	protein_coding
ENSG00000102048	45.555	-1.51874	0.366964	-4.13867	3.4933e-05	0.000123537	62.6244	77.3722	61.5174	19.64	24.8936	27.2822	ASB9	ankyrin repeat and SOCS box containing 9 [Source:HGNC Symbol;Acc:HGNC:17184]	protein_coding
ENSG00000102057	33.6592	0.93839	0.400281	2.34433	0.0190613	0.0431816	25.0498	29.8436	19.8107	52.3733	32.006	42.8721	KCND1	potassium voltage-gated channel subfamily D member 1 [Source:HGNC Symbol;Acc:HGNC:6237]	protein_coding
ENSG00000102078	429.364	-0.38634	0.117734	-3.28146	0.00103273	0.00299592	461.333	477.497	498.395	397.476	406.299	335.182	SLC25A14	solute carrier family 25 member 14 [Source:HGNC Symbol;Acc:HGNC:10984]	protein_coding
ENSG00000102096	495.204	-0.462545	0.104382	-4.4313	9.36686e-06	3.54257e-05	574.057	560.396	572.424	401.217	438.305	424.823	PIM2	Pim-2 proto-oncogene, serine/threonine kinase [Source:HGNC Symbol;Acc:HGNC:8987]	protein_coding
ENSG00000102098	1194.79	1.08783	0.0685023	15.8802	8.69506e-57	2.81705e-55	761.93	770.406	744.464	1613.29	1666.09	1612.57	SCML2	Scm polycomb group protein like 2 [Source:HGNC Symbol;Acc:HGNC:10581]	protein_coding
ENSG00000102100	1118.45	-0.413381	0.0734444	-5.62849	1.81792e-08	8.87641e-08	1323.46	1201.48	1266.84	973.583	1020.64	924.673	SLC35A2	solute carrier family 35 member A2 [Source:HGNC Symbol;Acc:HGNC:11022]	protein_coding
ENSG00000102109	436.338	0.296869	0.111274	2.66792	0.00763229	0.0189769	372.615	411.178	386.83	474.166	488.981	484.26	PCSK1N	proprotein convertase subtilisin/kexin type 1 inhibitor [Source:HGNC Symbol;Acc:HGNC:17301]	protein_coding
ENSG00000102125	816.949	0.357416	0.0817948	4.36967	1.24437e-05	4.64517e-05	705.568	740.563	706.928	940.849	910.393	897.39	TAZ	tafazzin [Source:HGNC Symbol;Acc:HGNC:11577]	protein_coding
ENSG00000102172	3248.56	-0.319828	0.0419884	-7.61705	2.59529e-14	1.89721e-13	3605.08	3585.65	3632.65	2880.53	2886.77	2900.69	SMS	spermine synthase [Source:HGNC Symbol;Acc:HGNC:11123]	protein_coding
ENSG00000102181	1240.72	0.428059	0.0660969	6.47622	9.40465e-11	5.50041e-10	1044.78	1069.95	1037.45	1412.21	1465.16	1414.78	CD99L2	CD99 molecule like 2 [Source:HGNC Symbol;Acc:HGNC:18237]	protein_coding
ENSG00000102189	1529.17	0.710559	0.0666035	10.6685	1.42919e-26	1.90661e-25	1177.34	1105.32	1219.92	1820.91	1849.24	2002.32	EEA1	early endosome antigen 1 [Source:HGNC Symbol;Acc:HGNC:3185]	protein_coding
ENSG00000102218	236.079	1.49875	0.154686	9.689	3.35807e-22	3.63876e-21	124.205	119.374	125.12	346.973	352.955	347.848	RP2	RP2 activator of ARL3 GTPase [Source:HGNC Symbol;Acc:HGNC:10274]	protein_coding
ENSG00000102241	4252.14	0.403175	0.0422135	9.55085	1.28631e-21	1.36094e-20	3712.58	3497.23	3762.99	4715.47	4863.14	4961.47	HTATSF1	HIV-1 Tat specific factor 1 [Source:HGNC Symbol;Acc:HGNC:5276]	protein_coding
ENSG00000102265	412.443	-0.465747	0.116717	-3.99038	6.59667e-05	0.000226069	445.677	478.603	503.608	337.621	357.401	351.746	TIMP1	TIMP metallopeptidase inhibitor 1 [Source:HGNC Symbol;Acc:HGNC:11820]	protein_coding
ENSG00000102312	154.026	0.856044	0.188993	4.52951	5.91204e-06	2.28619e-05	115.855	101.689	108.437	185.177	204.483	208.514	PORCN	porcupine O-acyltransferase [Source:HGNC Symbol;Acc:HGNC:17652]	protein_coding
ENSG00000102362	628.788	-1.18812	0.103246	-11.5077	1.20656e-30	1.86817e-29	968.591	813.514	877.926	398.411	334.285	380.002	SYTL4	synaptotagmin like 4 [Source:HGNC Symbol;Acc:HGNC:15588]	protein_coding
ENSG00000102384	540.308	-0.665148	0.104555	-6.36169	1.99546e-10	1.13874e-09	656.512	663.191	650.624	382.512	442.75	446.259	CENPI	centromere protein I [Source:HGNC Symbol;Acc:HGNC:3968]	protein_coding
ENSG00000102393	994.316	-0.643918	0.0757655	-8.49883	1.91507e-17	1.66969e-16	1168.99	1237.96	1166.74	754.737	867.719	769.749	GLA	galactosidase alpha [Source:HGNC Symbol;Acc:HGNC:4296]	protein_coding
ENSG00000102531	1571.54	0.624166	0.0613046	10.1814	2.4011e-24	2.94254e-23	1221.18	1275.54	1247.03	1860.19	1838.57	1986.73	FNDC3A	fibronectin type III domain containing 3A [Source:HGNC Symbol;Acc:HGNC:20296]	protein_coding
ENSG00000102543	157.564	1.01155	0.192236	5.26201	1.42487e-07	6.45071e-07	103.33	123.796	90.7121	213.234	200.927	213.386	CDADC1	cytidine and dCMP deaminase domain containing 1 [Source:HGNC Symbol;Acc:HGNC:20299]	protein_coding
ENSG00000102547	361.132	-1.35072	0.127924	-10.5588	4.62494e-26	6.02806e-25	532.307	502.92	524.462	193.594	199.149	214.36	CAB39L	calcium binding protein 39 like [Source:HGNC Symbol;Acc:HGNC:20290]	protein_coding
ENSG00000102572	2693.47	-0.312579	0.0459497	-6.80264	1.0272e-11	6.41442e-11	2939.17	2998.73	2972.64	2376.44	2467.13	2406.68	STK24	serine/threonine kinase 24 [Source:HGNC Symbol;Acc:HGNC:11403]	protein_coding
ENSG00000102580	842.877	0.283771	0.0810136	3.50276	0.000460461	0.00141028	764.018	783.67	727.782	906.246	935.287	940.263	DNAJC3	DnaJ heat shock protein family (Hsp40) member C3 [Source:HGNC Symbol;Acc:HGNC:9439]	protein_coding
ENSG00000102683	75.2288	-1.46267	0.30127	-4.85501	1.20378e-06	4.98822e-06	116.899	120.48	78.2	41.1505	59.5668	35.0772	SGCG	sarcoglycan gamma [Source:HGNC Symbol;Acc:HGNC:10809]	protein_coding
ENSG00000102699	2702.61	-0.290336	0.0471062	-6.16343	7.11844e-10	3.88621e-09	2884.9	3038.52	2996.63	2417.59	2433.35	2444.68	PARP4	poly(ADP-ribose) polymerase family member 4 [Source:HGNC Symbol;Acc:HGNC:271]	protein_coding
ENSG00000102743	1699.35	1.6543	0.0604857	27.3502	1.07313e-164	1.75311e-162	792.199	826.778	818.494	2602.77	2644.94	2510.94	SLC25A15	solute carrier family 25 member 15 [Source:HGNC Symbol;Acc:HGNC:10985]	protein_coding
ENSG00000102753	1672.01	-0.644256	0.0580026	-11.1074	1.15529e-28	1.65456e-27	2063.47	2085.73	2020.69	1305.59	1230.45	1326.11	KPNA3	karyopherin subunit alpha 3 [Source:HGNC Symbol;Acc:HGNC:6396]	protein_coding
ENSG00000102763	1044.8	-0.310615	0.073165	-4.2454	2.18202e-05	7.91697e-05	1210.74	1136.27	1139.64	938.044	907.726	936.365	VWA8	von Willebrand factor A domain containing 8 [Source:HGNC Symbol;Acc:HGNC:29071]	protein_coding
ENSG00000102780	564.411	1.40481	0.102485	13.7075	9.16058e-43	2.09476e-41	293.291	328.279	316.971	853.872	792.149	801.903	DGKH	diacylglycerol kinase eta [Source:HGNC Symbol;Acc:HGNC:2854]	protein_coding
ENSG00000102781	561.875	0.997704	0.106206	9.39407	5.77262e-21	5.91908e-20	373.659	362.544	394.128	692.076	735.249	813.595	KATNAL1	katanin catalytic subunit A1 like 1 [Source:HGNC Symbol;Acc:HGNC:28361]	protein_coding
ENSG00000102804	6417.2	-0.758553	0.0318775	-23.7959	3.68171e-125	3.60265e-123	8132.82	8212.51	8020.2	4811.8	4536.85	4789.01	TSC22D1	TSC22 domain family member 1 [Source:HGNC Symbol;Acc:HGNC:16826]	protein_coding
ENSG00000102805	259.715	0.349757	0.145128	2.40999	0.0159529	0.0368647	228.579	258.644	218.96	293.665	252.492	305.951	CLN5	CLN5 intracellular trafficking protein [Source:HGNC Symbol;Acc:HGNC:2076]	protein_coding
ENSG00000102858	1597.81	-0.403885	0.0615751	-6.55923	5.40854e-11	3.21395e-10	1828.63	1803.88	1785.05	1424.37	1440.27	1304.68	MGRN1	mahogunin ring finger 1 [Source:HGNC Symbol;Acc:HGNC:20254]	protein_coding
ENSG00000102870	2343.65	0.290177	0.0487101	5.95723	2.56544e-09	1.34203e-08	2092.7	2066.94	2076.99	2536.37	2740.96	2547.97	ZNF629	zinc finger protein 629 [Source:HGNC Symbol;Acc:HGNC:29008]	protein_coding
ENSG00000102878	560.223	0.564393	0.105935	5.32772	9.94543e-08	4.56689e-07	435.24	474.181	473.371	738.838	616.116	623.594	HSF4	heat shock transcription factor 4 [Source:HGNC Symbol;Acc:HGNC:5227]	protein_coding
ENSG00000102879	1366.97	-0.659488	0.0666394	-9.89636	4.31688e-23	4.93573e-22	1759.75	1615.97	1643.24	1061.5	1064.2	1057.19	CORO1A	coronin 1A [Source:HGNC Symbol;Acc:HGNC:2252]	protein_coding
ENSG00000102886	169.348	-0.528187	0.178096	-2.96575	0.00301947	0.00806069	192.048	219.958	203.32	144.962	116.466	139.334	GDPD3	glycerophosphodiester phosphodiesterase domain containing 3 [Source:HGNC Symbol;Acc:HGNC:28638]	protein_coding
ENSG00000102898	4331.8	-0.32067	0.0387166	-8.2825	1.20616e-16	1.0096e-15	4856.52	4641.23	4804.61	3771.81	4052.32	3864.33	NUTF2	nuclear transport factor 2 [Source:HGNC Symbol;Acc:HGNC:13722]	protein_coding
ENSG00000102900	1995.38	-0.565043	0.0550414	-10.2658	1.00506e-24	1.24917e-23	2451.75	2348.8	2332.45	1570.26	1624.31	1644.73	NUP93	nucleoporin 93 [Source:HGNC Symbol;Acc:HGNC:28958]	protein_coding
ENSG00000102904	51.7739	-0.992321	0.331848	-2.99029	0.00278715	0.00748718	79.3242	74.0563	57.3467	36.4743	29.3389	34.1028	TSNAXIP1	translin associated factor X interacting protein 1 [Source:HGNC Symbol;Acc:HGNC:18586]	protein_coding
ENSG00000102910	2442.5	-0.280094	0.0484787	-5.77767	7.57421e-09	3.8202e-08	2724.16	2708.03	2625.44	2212.77	2173.74	2210.83	LONP2	lon peptidase 2, peroxisomal [Source:HGNC Symbol;Acc:HGNC:20598]	protein_coding
ENSG00000102931	786.327	0.45291	0.0836643	5.41342	6.18311e-08	2.8888e-07	671.125	668.717	625.6	898.764	959.292	894.467	ARL2BP	ADP ribosylation factor like GTPase 2 binding protein [Source:HGNC Symbol;Acc:HGNC:17146]	protein_coding
ENSG00000102934	110.995	-0.907983	0.222866	-4.07412	4.61896e-05	0.000161275	159.692	139.27	143.888	82.3009	65.7902	75.0261	PLLP	plasmolipin [Source:HGNC Symbol;Acc:HGNC:18553]	protein_coding
ENSG00000102935	23.1045	1.25645	0.516743	2.43148	0.0150373	0.0349924	17.7436	7.73722	11.4693	33.6686	42.6747	25.3335	ZNF423	zinc finger protein 423 [Source:HGNC Symbol;Acc:HGNC:16762]	protein_coding
ENSG00000102978	2209	-0.570633	0.0509484	-11.2002	4.06815e-29	5.96362e-28	2679.28	2599.71	2626.48	1759.18	1799.45	1789.91	POLR2C	RNA polymerase II subunit C [Source:HGNC Symbol;Acc:HGNC:9189]	protein_coding
ENSG00000102981	196.166	0.935671	0.165987	5.63703	1.73011e-08	8.46264e-08	126.293	140.375	142.845	259.996	245.379	262.104	PARD6A	par-6 family cell polarity regulator alpha [Source:HGNC Symbol;Acc:HGNC:15943]	protein_coding
ENSG00000102996	2199.2	-0.442587	0.053324	-8.29996	1.04148e-16	8.75182e-16	2596.83	2416.22	2568.09	1878.89	1894.58	1840.58	MMP15	matrix metallopeptidase 15 [Source:HGNC Symbol;Acc:HGNC:7161]	protein_coding
ENSG00000103018	4518.87	-0.45797	0.0367139	-12.474	1.03476e-35	1.9088e-34	5259.41	5227.05	5138.26	3810.16	3905.62	3772.74	CYB5B	cytochrome b5 type B [Source:HGNC Symbol;Acc:HGNC:24374]	protein_coding
ENSG00000103021	184.243	0.710105	0.169875	4.18017	2.91297e-05	0.000104065	135.686	139.27	147.016	222.587	223.153	237.745	CCDC113	coiled-coil domain containing 113 [Source:HGNC Symbol;Acc:HGNC:25002]	protein_coding
ENSG00000103034	362.642	-0.365061	0.12067	-3.02529	0.00248396	0.00673369	414.365	404.546	405.598	311.434	317.393	322.515	NDRG4	NDRG family member 4 [Source:HGNC Symbol;Acc:HGNC:14466]	protein_coding
ENSG00000103035	9514.78	-0.276928	0.0272851	-10.1494	3.33321e-24	4.05645e-23	10298.6	10523.7	10448.6	8680.88	8613.18	8523.75	PSMD7	proteasome 26S subunit, non-ATPase 7 [Source:HGNC Symbol;Acc:HGNC:9565]	protein_coding
ENSG00000103044	53.8545	-1.28546	0.337449	-3.80935	0.000139331	0.000458967	73.0618	84.0041	62.56	34.6038	43.5637	25.3335	HAS3	hyaluronan synthase 3 [Source:HGNC Symbol;Acc:HGNC:4820]	protein_coding
ENSG00000103047	347.06	-0.984389	0.128369	-7.66842	1.74129e-14	1.28609e-13	485.339	436.601	456.688	237.55	239.156	227.027	TANGO6	transport and golgi organization 6 homolog [Source:HGNC Symbol;Acc:HGNC:25749]	protein_coding
ENSG00000103051	3270.33	-0.427728	0.0425934	-10.0421	9.95063e-24	1.1826e-22	3827.39	3766.92	3692.08	2797.3	2741.85	2796.43	COG4	component of oligomeric golgi complex 4 [Source:HGNC Symbol;Acc:HGNC:18620]	protein_coding
ENSG00000103064	927.494	1.04153	0.0814595	12.7858	1.96749e-37	3.83104e-36	557.357	635.558	630.814	1241.06	1239.34	1260.83	SLC7A6	solute carrier family 7 member 6 [Source:HGNC Symbol;Acc:HGNC:11064]	protein_coding
ENSG00000103066	499.281	0.589659	0.10889	5.41518	6.12269e-08	2.86196e-07	406.015	364.755	413.939	563.013	621.45	626.517	PLA2G15	phospholipase A2 group XV [Source:HGNC Symbol;Acc:HGNC:17163]	protein_coding
ENSG00000103067	4222.04	-0.295564	0.0383606	-7.70489	1.30957e-14	9.75822e-14	4648.82	4605.86	4759.78	3855.05	3705.59	3757.15	ESRP2	epithelial splicing regulatory protein 2 [Source:HGNC Symbol;Acc:HGNC:26152]	protein_coding
ENSG00000103121	1644.28	-0.808073	0.0596383	-13.5496	7.96958e-42	1.77401e-40	2160.54	2103.42	2056.14	1186.82	1138.88	1219.91	CMC2	C-X9-C motif containing 2 [Source:HGNC Symbol;Acc:HGNC:24447]	protein_coding
ENSG00000103145	1656.28	0.289694	0.0582363	4.97446	6.54303e-07	2.78371e-06	1475.85	1523.13	1449.31	1828.39	1865.24	1795.76	HCFC1R1	host cell factor C1 regulator 1 [Source:HGNC Symbol;Acc:HGNC:21198]	protein_coding
ENSG00000103148	1839.05	-0.459118	0.0551014	-8.33223	7.93309e-17	6.69554e-16	2111.49	2158.69	2109.32	1536.6	1561.18	1557.04	NPRL3	NPR3 like, GATOR1 complex subunit [Source:HGNC Symbol;Acc:HGNC:14124]	protein_coding
ENSG00000103150	1102.23	-0.263943	0.0728143	-3.62487	0.000289102	0.000910772	1234.74	1188.22	1198.02	1051.21	982.407	958.775	MLYCD	malonyl-CoA decarboxylase [Source:HGNC Symbol;Acc:HGNC:7150]	protein_coding
ENSG00000103160	2876.43	0.560991	0.0464804	12.0694	1.53227e-33	2.64911e-32	2361.98	2390.8	2239.65	3421.1	3389.97	3455.1	HSDL1	hydroxysteroid dehydrogenase like 1 [Source:HGNC Symbol;Acc:HGNC:16475]	protein_coding
ENSG00000103174	632.362	0.512868	0.0926796	5.53377	3.13421e-08	1.49992e-07	514.564	542.711	504.651	733.227	746.807	752.21	NAGPA	N-acetylglucosamine-1-phosphodiester alpha-N-acetylglucosaminidase [Source:HGNC Symbol;Acc:HGNC:17378]	protein_coding
ENSG00000103184	96.9617	1.7477	0.251565	6.94731	3.72313e-12	2.39077e-11	49.0558	35.3702	45.8774	139.35	159.141	152.975	SEC14L5	SEC14 like lipid binding 5 [Source:HGNC Symbol;Acc:HGNC:29032]	protein_coding
ENSG00000103194	5546.25	-0.575801	0.0341541	-16.8589	9.01771e-64	3.47669e-62	6658.02	6562.27	6587.57	4358.21	4608.87	4502.54	USP10	ubiquitin specific peptidase 10 [Source:HGNC Symbol;Acc:HGNC:12608]	protein_coding
ENSG00000103196	364.524	-1.01794	0.124265	-8.1917	2.5757e-16	2.12006e-15	481.164	498.498	491.096	231.004	232.044	253.335	CRISPLD2	cysteine rich secretory protein LCCL domain containing 2 [Source:HGNC Symbol;Acc:HGNC:25248]	protein_coding
ENSG00000103202	2677.09	-0.534478	0.0499047	-10.71	9.13782e-27	1.22924e-25	3192.8	3117	3251.04	2288.53	2101.73	2111.45	NME4	NME/NM23 nucleoside diphosphate kinase 4 [Source:HGNC Symbol;Acc:HGNC:7852]	protein_coding
ENSG00000103222	3078.62	-0.28364	0.0445363	-6.36875	1.90577e-10	1.08923e-09	3277.34	3412.12	3360.52	2800.1	2918.77	2702.89	ABCC1	ATP binding cassette subfamily C member 1 [Source:HGNC Symbol;Acc:HGNC:51]	protein_coding
ENSG00000103227	787.168	0.514101	0.0851765	6.03571	1.58264e-09	8.40922e-09	626.244	663.191	645.411	960.489	946.845	880.826	LMF1	lipase maturation factor 1 [Source:HGNC Symbol;Acc:HGNC:14154]	protein_coding
ENSG00000103249	1645.64	0.533115	0.0578476	9.21585	3.0883e-20	3.07983e-19	1322.42	1344.07	1365.89	1948.1	1951.48	1941.91	CLCN7	chloride voltage-gated channel 7 [Source:HGNC Symbol;Acc:HGNC:2025]	protein_coding
ENSG00000103253	1218.27	0.312833	0.0682086	4.58642	4.50907e-06	1.7667e-05	1087.58	1097.58	1074.99	1397.25	1350.48	1301.75	HAGHL	hydroxyacylglutathione hydrolase like [Source:HGNC Symbol;Acc:HGNC:14177]	protein_coding
ENSG00000103257	89912.8	-1.52781	0.0154865	-98.6546	0	0	131714	133170	133688	45970.7	48754.9	46180	SLC7A5	solute carrier family 7 member 5 [Source:HGNC Symbol;Acc:HGNC:11063]	protein_coding
ENSG00000103260	1681.42	0.363744	0.0631797	5.75728	8.54775e-09	4.28878e-08	1546.82	1367.28	1496.23	1931.27	1893.69	1853.24	METRN	meteorin, glial cell differentiation regulator [Source:HGNC Symbol;Acc:HGNC:14151]	protein_coding
ENSG00000103264	1386.72	0.292935	0.0681391	4.29907	1.71514e-05	6.29465e-05	1252.49	1174.95	1291.86	1584.29	1562.96	1453.75	FBXO31	F-box protein 31 [Source:HGNC Symbol;Acc:HGNC:16510]	protein_coding
ENSG00000103266	4213.91	0.274338	0.0384988	7.1259	1.03404e-12	6.85225e-12	3890.02	3722.71	3786.97	4633.17	4691.55	4559.06	STUB1	STIP1 homology and U-box containing protein 1 [Source:HGNC Symbol;Acc:HGNC:11427]	protein_coding
ENSG00000103269	174.397	1.01343	0.193072	5.24897	1.52955e-07	6.90357e-07	94.9803	143.691	120.949	259.061	203.594	224.104	RHBDL1	rhomboid like 1 [Source:HGNC Symbol;Acc:HGNC:10007]	protein_coding
ENSG00000103335	18299.1	-0.354218	0.0267179	-13.2577	4.07029e-40	8.58457e-39	20196.4	20971.2	20646.9	16583.6	15746.1	15650.3	PIEZO1	piezo type mechanosensitive ion channel component 1 [Source:HGNC Symbol;Acc:HGNC:28993]	protein_coding
ENSG00000103343	377.317	0.275164	0.120257	2.28813	0.0221302	0.049324	326.691	355.912	335.739	393.735	424.08	427.746	ZNF174	zinc finger protein 174 [Source:HGNC Symbol;Acc:HGNC:12963]	protein_coding
ENSG00000103353	6274.74	-0.276175	0.0313829	-8.80018	1.36595e-18	1.2623e-17	6883.47	6857.39	6830.51	5662.87	5752.19	5662.04	UBFD1	ubiquitin family domain containing 1 [Source:HGNC Symbol;Acc:HGNC:30565]	protein_coding
ENSG00000103356	3114.05	-0.630809	0.0509225	-12.3876	3.04942e-35	5.54041e-34	3980.82	3579.02	3806.78	2518.6	2423.57	2375.5	EARS2	glutamyl-tRNA synthetase 2, mitochondrial [Source:HGNC Symbol;Acc:HGNC:29419]	protein_coding
ENSG00000103381	1150.06	0.401071	0.0691499	5.80002	6.63076e-09	3.36726e-08	1010.34	978.206	971.766	1280.34	1333.58	1326.11	CPPED1	calcineurin like phosphoesterase domain containing 1 [Source:HGNC Symbol;Acc:HGNC:25632]	protein_coding
ENSG00000103404	1183.22	-0.737517	0.0688131	-10.7177	8.40756e-27	1.13337e-25	1498.81	1461.23	1461.82	897.828	909.504	870.108	USP31	ubiquitin specific peptidase 31 [Source:HGNC Symbol;Acc:HGNC:20060]	protein_coding
ENSG00000103485	829.718	-0.974016	0.083964	-11.6004	4.10105e-31	6.4641e-30	1060.44	1121.9	1084.37	535.891	602.78	572.927	QPRT	quinolinate phosphoribosyltransferase [Source:HGNC Symbol;Acc:HGNC:9755]	protein_coding
ENSG00000103489	591.11	-0.408156	0.105227	-3.87881	0.000104968	0.000350687	672.169	699.666	654.795	456.396	501.428	562.209	XYLT1	xylosyltransferase 1 [Source:HGNC Symbol;Acc:HGNC:15516]	protein_coding
ENSG00000103490	451.979	-0.374861	0.109302	-3.4296	0.000604466	0.00181689	486.383	507.341	521.334	385.318	417.856	393.644	PYCARD	PYD and CARD domain containing [Source:HGNC Symbol;Acc:HGNC:16608]	protein_coding
ENSG00000103507	3773.07	-0.919994	0.0405847	-22.6685	9.16362e-114	7.68031e-112	4842.95	4903.19	4976.65	2618.67	2728.51	2568.43	BCKDK	branched chain keto acid dehydrogenase kinase [Source:HGNC Symbol;Acc:HGNC:16902]	protein_coding
ENSG00000103522	6.61205	-2.52526	1.0614	-2.37919	0.0173508	0.039642	9.39366	14.3691	9.38401	0.935238	2.66717	2.9231	IL21R	interleukin 21 receptor [Source:HGNC Symbol;Acc:HGNC:6006]	protein_coding
ENSG00000103540	1843.51	-0.573976	0.0554719	-10.3471	4.31137e-25	5.44832e-24	2199.16	2236.06	2205.24	1458.97	1446.49	1515.14	CCP110	centriolar coiled-coil protein 110 [Source:HGNC Symbol;Acc:HGNC:24342]	protein_coding
ENSG00000103550	2432.52	-0.264387	0.0487606	-5.42215	5.8886e-08	2.75521e-07	2663.62	2582.02	2671.31	2173.49	2283.1	2221.55	KNOP1	lysine rich nucleolar protein 1 [Source:HGNC Symbol;Acc:HGNC:34404]	protein_coding
ENSG00000103591	4993.55	-0.327007	0.0380067	-8.60393	7.7034e-18	6.84956e-17	5639.33	5567.49	5422.91	4291.81	4492.4	4547.36	AAGAB	alpha and gamma adaptin binding protein [Source:HGNC Symbol;Acc:HGNC:25662]	protein_coding
ENSG00000103599	305.809	-0.813202	0.140984	-5.76804	8.01987e-09	4.03337e-08	438.371	381.335	357.635	219.781	210.706	227.027	IQCH	IQ motif containing H [Source:HGNC Symbol;Acc:HGNC:25721]	protein_coding
ENSG00000103653	4911.4	-0.346263	0.0352751	-9.81606	9.60193e-23	1.07677e-21	5462.94	5579.64	5461.49	4334.83	4310.14	4319.36	CSK	C-terminal Src kinase [Source:HGNC Symbol;Acc:HGNC:2444]	protein_coding
ENSG00000103671	1142.1	0.486572	0.0692728	7.024	2.15608e-12	1.40131e-11	940.41	971.574	961.339	1314.94	1295.35	1368.98	TRIP4	thyroid hormone receptor interactor 4 [Source:HGNC Symbol;Acc:HGNC:12310]	protein_coding
ENSG00000103723	351.631	1.85557	0.135834	13.6606	1.74608e-42	3.96923e-41	142.992	144.797	180.381	555.531	511.207	574.876	AP3B2	adaptor related protein complex 3 subunit beta 2 [Source:HGNC Symbol;Acc:HGNC:567]	protein_coding
ENSG00000103811	886.48	0.472949	0.0781865	6.04899	1.45757e-09	7.75961e-09	728.531	744.984	751.763	1050.27	1034.86	1008.47	CTSH	cathepsin H [Source:HGNC Symbol;Acc:HGNC:2535]	protein_coding
ENSG00000103855	5240.95	-0.516748	0.0357179	-14.4675	1.94521e-47	5.00639e-46	6315.67	6095.83	6042.26	4300.22	4392.83	4298.9	CD276	CD276 molecule [Source:HGNC Symbol;Acc:HGNC:19137]	protein_coding
ENSG00000103966	932.748	-0.899963	0.0774376	-11.6218	3.19386e-31	5.05484e-30	1224.31	1224.69	1196.98	660.278	648.122	642.107	EHD4	EH domain containing 4 [Source:HGNC Symbol;Acc:HGNC:3245]	protein_coding
ENSG00000103995	562.025	-0.355452	0.097042	-3.66287	0.000249404	0.000793884	630.419	645.506	636.027	505.029	464.087	491.08	CEP152	centrosomal protein 152 [Source:HGNC Symbol;Acc:HGNC:29298]	protein_coding
ENSG00000104047	4300.99	-0.286644	0.0383591	-7.47263	7.86056e-14	5.58115e-13	4750.06	4677.7	4771.25	3797.07	3845.17	3964.69	DTWD1	DTW domain containing 1 [Source:HGNC Symbol;Acc:HGNC:30926]	protein_coding
ENSG00000104064	3075.82	-1.20254	0.0449123	-26.7752	6.2812e-158	9.10396e-156	4331.52	4310.74	4275.98	1838.68	1794.12	1903.91	GABPB1	GA binding protein transcription factor subunit beta 1 [Source:HGNC Symbol;Acc:HGNC:4074]	protein_coding
ENSG00000104067	2485.78	-0.279099	0.0495762	-5.62969	1.80534e-08	8.81719e-08	2655.27	2830.72	2696.34	2239.89	2237.75	2254.68	TJP1	tight junction protein 1 [Source:HGNC Symbol;Acc:HGNC:11827]	protein_coding
ENSG00000104081	482.692	0.791664	0.107425	7.36944	1.71352e-13	1.19118e-12	346.522	375.808	349.294	640.638	588.555	595.337	BMF	Bcl2 modifying factor [Source:HGNC Symbol;Acc:HGNC:24132]	protein_coding
ENSG00000104093	5765.76	0.453479	0.0347422	13.0527	6.13604e-39	1.25169e-37	4853.39	5082.25	4813.99	6717.81	6382.53	6744.56	DMXL2	Dmx like 2 [Source:HGNC Symbol;Acc:HGNC:2938]	protein_coding
ENSG00000104112	9.73844	6.53237	1.36273	4.79358	1.63831e-06	6.71239e-06	0	0	0	19.64	22.2264	16.5642	SCG3	secretogranin III [Source:HGNC Symbol;Acc:HGNC:13707]	protein_coding
ENSG00000104140	765.66	-0.294208	0.0834611	-3.52509	0.000423338	0.00130362	829.773	845.568	856.03	688.335	686.351	687.902	RHOV	ras homolog family member V [Source:HGNC Symbol;Acc:HGNC:18313]	protein_coding
ENSG00000104147	380.256	-0.56542	0.122001	-4.63454	3.57734e-06	1.41544e-05	435.24	476.392	421.238	303.952	348.51	296.207	OIP5	Opa interacting protein 5 [Source:HGNC Symbol;Acc:HGNC:20300]	protein_coding
ENSG00000104154	40.5932	1.93681	0.39639	4.88612	1.02845e-06	4.29308e-06	14.6124	16.5798	19.8107	52.3733	62.2339	77.9492	SLC30A4	solute carrier family 30 member 4 [Source:HGNC Symbol;Acc:HGNC:11015]	protein_coding
ENSG00000104164	879.777	1.31464	0.0814082	16.1488	1.15822e-58	3.95868e-57	502.039	529.447	483.798	1265.38	1251.79	1246.21	BLOC1S6	biogenesis of lysosomal organelles complex 1 subunit 6 [Source:HGNC Symbol;Acc:HGNC:8549]	protein_coding
ENSG00000104177	1451.29	-0.417176	0.0620159	-6.72692	1.73291e-11	1.06251e-10	1699.21	1627.03	1682.86	1260.7	1197.56	1240.37	MYEF2	myelin expression factor 2 [Source:HGNC Symbol;Acc:HGNC:17940]	protein_coding
ENSG00000104299	633.086	-0.626701	0.0963942	-6.50144	7.95532e-11	4.66833e-10	744.187	743.879	794.512	465.749	529.877	520.311	INTS9	integrator complex subunit 9 [Source:HGNC Symbol;Acc:HGNC:25592]	protein_coding
ENSG00000104320	2987.9	1.48662	0.048408	30.7102	4.15579e-207	9.89026e-205	1624.06	1527.55	1531.68	4262.81	4492.4	4488.9	NBN	nibrin [Source:HGNC Symbol;Acc:HGNC:7652]	protein_coding
ENSG00000104324	19.3579	1.80199	0.550711	3.27212	0.00106745	0.003092	7.30618	11.0532	8.34134	34.6038	27.5607	27.2822	CPQ	carboxypeptidase Q [Source:HGNC Symbol;Acc:HGNC:16910]	protein_coding
ENSG00000104325	2291.82	0.59619	0.0503024	11.8521	2.09794e-32	3.45068e-31	1823.41	1761.88	1850.73	2728.09	2835.2	2751.61	DECR1	2,4-dienoyl-CoA reductase 1 [Source:HGNC Symbol;Acc:HGNC:2753]	protein_coding
ENSG00000104331	2990.79	1.79827	0.0565933	31.7754	1.41776e-221	4.01914e-219	1302.59	1428.07	1292.91	4404.04	4594.64	4922.49	BPNT2	3'(2'), 5'-bisphosphate nucleotidase 2 [Source:HGNC Symbol;Acc:HGNC:26019]	protein_coding
ENSG00000104341	14479.5	-0.356345	0.0238355	-14.9502	1.55306e-50	4.30767e-49	16512	16050.3	16163.4	12718.3	12775.7	12657	LAPTM4B	lysosomal protein transmembrane 4 beta [Source:HGNC Symbol;Acc:HGNC:13646]	protein_coding
ENSG00000104343	607.193	1.58146	0.10471	15.1033	1.53984e-51	4.3781e-50	312.078	309.489	303.416	848.261	872.164	997.75	UBE2W	ubiquitin conjugating enzyme E2 W [Source:HGNC Symbol;Acc:HGNC:25616]	protein_coding
ENSG00000104356	1229.35	-0.666454	0.0674947	-9.87416	5.3884e-23	6.12816e-22	1552.04	1494.39	1491.01	950.202	932.62	955.852	POP1	POP1 homolog, ribonuclease P/MRP subunit [Source:HGNC Symbol;Acc:HGNC:30129]	protein_coding
ENSG00000104361	906.079	0.878907	0.0780004	11.268	1.88864e-29	2.79197e-28	631.463	618.978	651.667	1170.92	1202	1161.44	NIPAL2	NIPA like domain containing 2 [Source:HGNC Symbol;Acc:HGNC:25854]	protein_coding
ENSG00000104365	1008.87	0.340469	0.0731455	4.65467	3.24495e-06	1.28895e-05	912.229	874.306	918.59	1140.99	1064.2	1142.93	IKBKB	inhibitor of nuclear factor kappa B kinase subunit beta [Source:HGNC Symbol;Acc:HGNC:5960]	protein_coding
ENSG00000104369	599.887	-0.622987	0.0962558	-6.4722	9.65852e-11	5.64546e-10	708.699	716.246	751.763	458.267	480.09	484.26	JPH1	junctophilin 1 [Source:HGNC Symbol;Acc:HGNC:14201]	protein_coding
ENSG00000104375	1765.87	-0.503511	0.0568318	-8.85967	8.02523e-19	7.47354e-18	2019.64	2108.95	2098.89	1458.04	1439.38	1470.32	STK3	serine/threonine kinase 3 [Source:HGNC Symbol;Acc:HGNC:11406]	protein_coding
ENSG00000104381	803.756	1.70098	0.086186	19.7362	1.05462e-86	5.8927e-85	388.271	373.597	373.275	1252.28	1226.9	1208.21	GDAP1	ganglioside induced differentiation associated protein 1 [Source:HGNC Symbol;Acc:HGNC:15968]	protein_coding
ENSG00000104388	3139.45	-0.407417	0.0432397	-9.4223	4.41324e-21	4.54942e-20	3586.29	3635.39	3537.77	2731.83	2669.84	2675.61	RAB2A	RAB2A, member RAS oncogene family [Source:HGNC Symbol;Acc:HGNC:9763]	protein_coding
ENSG00000104419	6787.3	-0.710172	0.0641815	-11.065	1.85361e-28	2.63706e-27	7900.07	8928.76	8342.38	5139.13	5296.11	5117.37	NDRG1	N-myc downstream regulated 1 [Source:HGNC Symbol;Acc:HGNC:7679]	protein_coding
ENSG00000104427	177.586	0.448293	0.173605	2.58227	0.00981541	0.0237793	156.561	139.27	151.187	195.465	211.595	211.437	ZC2HC1A	zinc finger C2HC-type containing 1A [Source:HGNC Symbol;Acc:HGNC:24277]	protein_coding
ENSG00000104447	5097.03	-0.567428	0.0349673	-16.2274	3.23068e-59	1.12415e-57	6050.56	6158.83	6016.19	4117.85	4158.12	4080.64	TRPS1	transcriptional repressor GATA binding 1 [Source:HGNC Symbol;Acc:HGNC:12340]	protein_coding
ENSG00000104450	302.456	0.758185	0.135056	5.61388	1.97839e-08	9.63553e-08	218.142	207.8	236.685	366.613	404.521	380.977	SPAG1	sperm associated antigen 1 [Source:HGNC Symbol;Acc:HGNC:11212]	protein_coding
ENSG00000104472	1496.38	0.26732	0.0602397	4.4376	9.09675e-06	3.44447e-05	1361.04	1334.12	1341.91	1612.35	1701.65	1627.19	CHRAC1	chromatin accessibility complex subunit 1 [Source:HGNC Symbol;Acc:HGNC:13544]	protein_coding
ENSG00000104497	514.274	0.517865	0.106237	4.87462	1.09019e-06	4.54098e-06	445.677	412.284	409.768	569.56	607.225	641.132	SNX16	sorting nexin 16 [Source:HGNC Symbol;Acc:HGNC:14980]	protein_coding
ENSG00000104524	908.772	-0.777158	0.0775901	-10.0162	1.29382e-23	1.52825e-22	1149.16	1167.22	1177.17	681.788	600.113	677.184	PYCR3	pyrroline-5-carboxylate reductase 3 [Source:HGNC Symbol;Acc:HGNC:25846]	protein_coding
ENSG00000104549	5938.25	0.360641	0.0353324	10.2071	1.84291e-24	2.27002e-23	5057.96	5297.79	5069.45	6467.17	7001.32	6735.79	SQLE	squalene epoxidase [Source:HGNC Symbol;Acc:HGNC:11279]	protein_coding
ENSG00000104613	1595.7	0.268879	0.05873	4.57822	4.68944e-06	1.83364e-05	1448.71	1440.23	1426.37	1705.87	1792.34	1760.68	INTS10	integrator complex subunit 10 [Source:HGNC Symbol;Acc:HGNC:25548]	protein_coding
ENSG00000104635	1404.15	0.294339	0.0627248	4.69254	2.69831e-06	1.08005e-05	1242.05	1250.11	1236.6	1492.64	1647.42	1556.06	SLC39A14	solute carrier family 39 member 14 [Source:HGNC Symbol;Acc:HGNC:20858]	protein_coding
ENSG00000104643	722.405	1.80599	0.0923531	19.5552	3.72188e-85	2.02674e-83	318.341	315.016	314.886	1070.85	1175.33	1140.01	MTMR9	myotubularin related protein 9 [Source:HGNC Symbol;Acc:HGNC:14596]	protein_coding
ENSG00000104679	629.753	0.27874	0.0921527	3.02476	0.0024883	0.00674451	580.319	560.396	594.32	715.457	640.12	687.902	R3HCC1	R3H domain and coiled-coil containing 1 [Source:HGNC Symbol;Acc:HGNC:27329]	protein_coding
ENSG00000104687	4280.64	-0.386755	0.0387803	-9.97296	2.00175e-23	2.34149e-22	4947.33	4891.03	4769.16	3657.72	3627.35	3791.26	GSR	glutathione-disulfide reductase [Source:HGNC Symbol;Acc:HGNC:4623]	protein_coding
ENSG00000104691	406.827	0.649572	0.121517	5.34551	9.01629e-08	4.16105e-07	316.253	284.067	345.123	473.23	505.873	516.414	UBXN8	UBX domain protein 8 [Source:HGNC Symbol;Acc:HGNC:30307]	protein_coding
ENSG00000104695	1913.08	-0.629383	0.0544357	-11.562	6.42311e-31	1.0042e-29	2369.29	2296.85	2315.76	1505.73	1487.39	1503.45	PPP2CB	protein phosphatase 2 catalytic subunit beta [Source:HGNC Symbol;Acc:HGNC:9300]	protein_coding
ENSG00000104738	6500.47	-0.491622	0.031237	-15.7384	8.24437e-56	2.57998e-54	7592.16	7528.32	7656.31	5397.26	5425.91	5402.86	MCM4	minichromosome maintenance complex component 4 [Source:HGNC Symbol;Acc:HGNC:6947]	protein_coding
ENSG00000104763	1788.04	0.406302	0.0555103	7.3194	2.49077e-13	1.71419e-12	1542.65	1551.87	1522.29	2017.31	2032.38	2061.76	ASAH1	N-acylsphingosine amidohydrolase 1 [Source:HGNC Symbol;Acc:HGNC:735]	protein_coding
ENSG00000104765	3349.33	0.411393	0.047649	8.63381	5.93404e-18	5.30568e-17	2748.17	3041.83	2787.05	3757.79	3916.29	3844.85	BNIP3L	BCL2 interacting protein 3 like [Source:HGNC Symbol;Acc:HGNC:1085]	protein_coding
ENSG00000104783	401.573	-0.47131	0.117034	-4.02713	5.64619e-05	0.000194777	468.639	464.233	469.2	356.326	333.396	317.643	KCNN4	potassium calcium-activated channel subfamily N member 4 [Source:HGNC Symbol;Acc:HGNC:6293]	protein_coding
ENSG00000104823	2815.43	-0.290301	0.0455634	-6.37135	1.87365e-10	1.07176e-09	3035.2	3080.52	3147.81	2544.78	2579.15	2505.09	ECH1	enoyl-CoA hydratase 1 [Source:HGNC Symbol;Acc:HGNC:3149]	protein_coding
ENSG00000104833	189.484	1.10996	0.169404	6.55214	5.67199e-11	3.36531e-10	116.899	117.164	121.992	259.996	268.495	252.361	TUBB4A	tubulin beta 4A class IVa [Source:HGNC Symbol;Acc:HGNC:20774]	protein_coding
ENSG00000104856	189.032	1.11839	0.177396	6.30445	2.89213e-10	1.62969e-09	103.33	131.533	105.309	240.356	302.279	251.386	RELB	RELB proto-oncogene, NF-kB subunit [Source:HGNC Symbol;Acc:HGNC:9956]	protein_coding
ENSG00000104859	1246.28	0.399244	0.0692912	5.76182	8.32117e-09	4.18272e-08	1029.13	1086.53	1117.74	1467.39	1402.04	1374.83	CLASRP	CLK4 associating serine/arginine rich protein [Source:HGNC Symbol;Acc:HGNC:17731]	protein_coding
ENSG00000104863	383.397	0.677429	0.117888	5.74639	9.11688e-09	4.56246e-08	314.166	289.593	298.203	484.453	436.527	477.439	LIN7B	lin-7 homolog B, crumbs cell polarity complex component [Source:HGNC Symbol;Acc:HGNC:17788]	protein_coding
ENSG00000104870	538.623	-0.576564	0.100938	-5.71207	1.1161e-08	5.54228e-08	632.506	659.875	637.07	445.173	440.083	417.028	FCGRT	Fc fragment of IgG receptor and transporter [Source:HGNC Symbol;Acc:HGNC:3621]	protein_coding
ENSG00000104880	1033.96	-0.371416	0.0740574	-5.01525	5.2965e-07	2.26941e-06	1132.46	1132.95	1210.54	890.347	936.176	901.288	ARHGEF18	Rho/Rac guanine nucleotide exchange factor 18 [Source:HGNC Symbol;Acc:HGNC:17090]	protein_coding
ENSG00000104881	1578.76	0.384279	0.0607839	6.32204	2.58128e-10	1.45965e-09	1354.77	1404.86	1354.42	1845.22	1779.89	1733.4	PPP1R13L	protein phosphatase 1 regulatory subunit 13 like [Source:HGNC Symbol;Acc:HGNC:18838]	protein_coding
ENSG00000104885	2575.45	-0.404977	0.04714	-8.59094	8.626e-18	7.6417e-17	2888.03	2968.88	2912.17	2215.58	2268.87	2199.14	DOT1L	DOT1 like histone lysine methyltransferase [Source:HGNC Symbol;Acc:HGNC:24948]	protein_coding
ENSG00000104907	1484.92	0.292458	0.0647608	4.51598	6.30249e-06	2.42695e-05	1294.24	1323.07	1394.05	1702.13	1623.42	1572.63	TRMT1	tRNA methyltransferase 1 [Source:HGNC Symbol;Acc:HGNC:25980]	protein_coding
ENSG00000104915	1451.84	0.273139	0.0613384	4.45299	8.46845e-06	3.22112e-05	1302.59	1316.43	1354.42	1594.58	1536.29	1606.73	STX10	syntaxin 10 [Source:HGNC Symbol;Acc:HGNC:11428]	protein_coding
ENSG00000104946	1224.76	0.365229	0.0700601	5.21308	1.85729e-07	8.33401e-07	1007.21	1121.9	1086.46	1400.05	1372.7	1360.21	TBC1D17	TBC1 domain family member 17 [Source:HGNC Symbol;Acc:HGNC:25699]	protein_coding
ENSG00000104953	27.1209	-1.24793	0.48189	-2.58966	0.00960711	0.0233098	40.7059	47.5287	27.1093	20.5752	15.114	11.6924	TLE6	TLE family member 6, subcortical maternal complex member [Source:HGNC Symbol;Acc:HGNC:30788]	protein_coding
ENSG00000104964	5143.34	-0.290397	0.0364428	-7.96856	1.6054e-15	1.25904e-14	5684.21	5480.17	5775.33	4658.42	4685.33	4576.59	TLE5	TLE family member 5, transcriptional modulator [Source:HGNC Symbol;Acc:HGNC:307]	protein_coding
ENSG00000104967	33.5957	3.45619	0.51114	6.76173	1.36357e-11	8.42222e-11	6.26244	3.31595	7.29867	57.9848	60.4558	66.2568	NOVA2	NOVA alternative splicing regulator 2 [Source:HGNC Symbol;Acc:HGNC:7887]	protein_coding
ENSG00000104969	2460.72	-0.454439	0.048169	-9.43428	3.93707e-21	4.07599e-20	2834.8	2818.56	2888.19	2094.93	2067.06	2060.78	SGTA	small glutamine rich tetratricopeptide repeat containing alpha [Source:HGNC Symbol;Acc:HGNC:10819]	protein_coding
ENSG00000104976	753.168	0.63212	0.086101	7.34161	2.11046e-13	1.4587e-12	604.325	594.661	556.784	921.209	949.512	892.519	SNAPC2	small nuclear RNA activating complex polypeptide 2 [Source:HGNC Symbol;Acc:HGNC:11135]	protein_coding
ENSG00000104979	2438.39	-0.49097	0.0485537	-10.1119	4.89278e-24	5.90595e-23	2788.87	2821.88	2877.76	2009.83	2115.06	2016.94	C19orf53	chromosome 19 open reading frame 53 [Source:HGNC Symbol;Acc:HGNC:24991]	protein_coding
ENSG00000104983	254.01	-0.520134	0.145258	-3.58077	0.000342589	0.00106845	309.991	287.383	303.416	214.169	204.483	204.617	CCDC61	coiled-coil domain containing 61 [Source:HGNC Symbol;Acc:HGNC:33629]	protein_coding
ENSG00000104998	736.53	-0.463685	0.0855057	-5.42285	5.86556e-08	2.7471e-07	845.429	852.2	864.371	629.415	618.783	608.978	IL27RA	interleukin 27 receptor subunit alpha [Source:HGNC Symbol;Acc:HGNC:17290]	protein_coding
ENSG00000105011	2374.74	-0.578991	0.0506333	-11.435	2.79581e-30	4.26046e-29	2851.5	2771.03	2889.23	1945.3	1938.14	1853.24	ASF1B	anti-silencing function 1B histone chaperone [Source:HGNC Symbol;Acc:HGNC:20996]	protein_coding
ENSG00000105063	5364.08	0.417302	0.0346296	12.0504	1.92906e-33	3.3084e-32	4596.63	4571.59	4579.39	6233.36	6198.5	6005.01	PPP6R1	protein phosphatase 6 regulatory subunit 1 [Source:HGNC Symbol;Acc:HGNC:29195]	protein_coding
ENSG00000105088	891.276	0.377544	0.08009	4.714	2.42903e-06	9.78158e-06	760.886	799.145	721.526	996.964	1090.87	978.263	OLFM2	olfactomedin 2 [Source:HGNC Symbol;Acc:HGNC:17189]	protein_coding
ENSG00000105127	1378.42	0.693321	0.0630292	11	3.82187e-28	5.3816e-27	1033.3	1052.26	1059.35	1691.85	1735.44	1698.32	AKAP8	A-kinase anchoring protein 8 [Source:HGNC Symbol;Acc:HGNC:378]	protein_coding
ENSG00000105136	213.145	0.52633	0.157815	3.3351	0.000852682	0.00250796	165.955	182.377	180.381	260.931	242.712	246.514	ZNF419	zinc finger protein 419 [Source:HGNC Symbol;Acc:HGNC:20648]	protein_coding
ENSG00000105173	570.226	0.870958	0.104951	8.29873	1.05227e-16	8.83859e-16	446.721	393.493	362.848	730.421	751.252	736.62	CCNE1	cyclin E1 [Source:HGNC Symbol;Acc:HGNC:1589]	protein_coding
ENSG00000105202	10713.2	-0.407678	0.0259529	-15.7084	1.32543e-55	4.12101e-54	12208.6	12201.6	12203.4	9087.71	9263.96	9313.96	FBL	fibrillarin [Source:HGNC Symbol;Acc:HGNC:3599]	protein_coding
ENSG00000105204	996.854	-0.637409	0.0767885	-8.30084	1.03378e-16	8.69091e-16	1170.03	1258.96	1219.92	808.046	769.034	755.133	DYRK1B	dual specificity tyrosine phosphorylation regulated kinase 1B [Source:HGNC Symbol;Acc:HGNC:3092]	protein_coding
ENSG00000105245	867.217	0.55865	0.0814483	6.85895	6.93667e-12	4.37274e-11	745.23	710.719	665.222	1033.44	999.299	1049.39	NUMBL	NUMB like endocytic adaptor protein [Source:HGNC Symbol;Acc:HGNC:8061]	protein_coding
ENSG00000105248	834.81	0.290032	0.0825536	3.51326	0.000442645	0.00136004	753.58	757.143	730.91	871.642	939.732	955.852	YJU2	YJU2 splicing factor homolog [Source:HGNC Symbol;Acc:HGNC:25518]	protein_coding
ENSG00000105255	319.234	-1.17551	0.137555	-8.5457	1.27757e-17	1.12353e-16	425.846	470.865	406.64	196.4	227.598	188.053	FSD1	fibronectin type III and SPRY domain containing 1 [Source:HGNC Symbol;Acc:HGNC:13745]	protein_coding
ENSG00000105270	83.35	0.663436	0.287713	2.30589	0.0211166	0.0473551	57.4057	86.2148	58.3894	131.869	85.3494	80.8723	CLIP3	CAP-Gly domain containing linker protein 3 [Source:HGNC Symbol;Acc:HGNC:24314]	protein_coding
ENSG00000105281	10094	-0.454839	0.0334954	-13.5791	5.32488e-42	1.19636e-40	12084.4	11435.6	11739.4	8891.31	8155.31	8257.75	SLC1A5	solute carrier family 1 member 5 [Source:HGNC Symbol;Acc:HGNC:10943]	protein_coding
ENSG00000105287	1746.51	-0.438368	0.0568726	-7.70789	1.27913e-14	9.53507e-14	2001.89	2054.79	1972.73	1494.51	1483.83	1471.29	PRKD2	protein kinase D2 [Source:HGNC Symbol;Acc:HGNC:17293]	protein_coding
ENSG00000105289	3544.2	-0.345177	0.0403899	-8.54612	1.27299e-17	1.12001e-16	3967.26	3933.83	3967.35	3099.38	3167.71	3129.66	TJP3	tight junction protein 3 [Source:HGNC Symbol;Acc:HGNC:11829]	protein_coding
ENSG00000105290	397.881	0.546626	0.119802	4.56274	5.04895e-06	1.96584e-05	301.641	345.964	302.374	474.166	512.985	450.157	APLP1	amyloid beta precursor like protein 1 [Source:HGNC Symbol;Acc:HGNC:597]	protein_coding
ENSG00000105321	792.448	0.345091	0.0903309	3.8203	0.000133289	0.000439968	637.725	758.248	706.928	921.209	872.164	858.416	CCDC9	coiled-coil domain containing 9 [Source:HGNC Symbol;Acc:HGNC:24560]	protein_coding
ENSG00000105323	14672.3	-1.0724	0.0239694	-44.7405	0	0	19758	20025	19849.3	9574.97	9498.68	9327.6	HNRNPUL1	heterogeneous nuclear ribonucleoprotein U like 1 [Source:HGNC Symbol;Acc:HGNC:17011]	protein_coding
ENSG00000105327	691.404	-0.68425	0.0913892	-7.48721	7.03528e-14	5.01179e-13	810.986	891.991	843.518	539.632	545.88	516.414	BBC3	BCL2 binding component 3 [Source:HGNC Symbol;Acc:HGNC:17868]	protein_coding
ENSG00000105329	1431.86	-0.388939	0.0620467	-6.26848	3.64589e-10	2.03479e-09	1604.23	1662.4	1619.26	1241.06	1218.01	1246.21	TGFB1	transforming growth factor beta 1 [Source:HGNC Symbol;Acc:HGNC:11766]	protein_coding
ENSG00000105339	117.102	0.868664	0.212985	4.07852	4.53241e-05	0.000158344	79.3242	87.3201	86.5414	158.99	141.36	149.078	DENND3	DENN domain containing 3 [Source:HGNC Symbol;Acc:HGNC:29134]	protein_coding
ENSG00000105373	7100.18	0.32211	0.0305785	10.5339	6.02965e-26	7.82191e-25	6402.3	6249.47	6262.26	7953.26	7923.27	7810.51	NOP53	NOP53 ribosome biogenesis factor [Source:HGNC Symbol;Acc:HGNC:4333]	protein_coding
ENSG00000105376	227.376	0.552129	0.155878	3.54206	0.000397016	0.00122767	181.611	190.115	208.533	303.017	216.93	264.053	ICAM5	intercellular adhesion molecule 5 [Source:HGNC Symbol;Acc:HGNC:5348]	protein_coding
ENSG00000105388	65.1709	1.89686	0.301748	6.28624	3.25255e-10	1.82372e-09	31.3122	25.4223	29.1947	113.164	91.5728	100.36	CEACAM5	CEA cell adhesion molecule 5 [Source:HGNC Symbol;Acc:HGNC:1817]	protein_coding
ENSG00000105401	6084.92	-0.364699	0.0333131	-10.9476	6.82209e-28	9.53658e-27	6731.08	6776.7	6986.91	5349.56	5403.68	5261.57	CDC37	cell division cycle 37, HSP90 cochaperone [Source:HGNC Symbol;Acc:HGNC:1735]	protein_coding
ENSG00000105404	242.965	0.413593	0.149105	2.77384	0.00553983	0.0141573	203.529	197.852	218.96	263.737	286.276	287.438	RABAC1	Rab acceptor 1 [Source:HGNC Symbol;Acc:HGNC:9794]	protein_coding
ENSG00000105419	222.166	0.491273	0.157753	3.11418	0.00184455	0.00511837	171.173	187.904	206.448	255.32	237.378	274.771	MEIS3	Meis homeobox 3 [Source:HGNC Symbol;Acc:HGNC:29537]	protein_coding
ENSG00000105429	2615.06	0.426141	0.046967	9.0732	1.15569e-19	1.11895e-18	2199.16	2249.32	2253.2	3045.13	2986.34	2957.2	MEGF8	multiple EGF like domains 8 [Source:HGNC Symbol;Acc:HGNC:3233]	protein_coding
ENSG00000105472	120.476	0.698261	0.214224	3.25949	0.00111614	0.00322189	83.4992	101.689	91.7547	160.861	146.694	138.36	CLEC11A	C-type lectin domain containing 11A [Source:HGNC Symbol;Acc:HGNC:10576]	protein_coding
ENSG00000105479	68.8962	0.781227	0.290588	2.68843	0.00717881	0.0179349	46.9683	68.5297	43.792	96.3295	72.0135	85.7441	ODAD1	outer dynein arm docking complex subunit 1 [Source:HGNC Symbol;Acc:HGNC:26560]	protein_coding
ENSG00000105483	740.828	-0.372492	0.0895732	-4.15851	3.20323e-05	0.000113865	889.266	823.462	805.982	677.112	629.452	619.696	CARD8	caspase recruitment domain family member 8 [Source:HGNC Symbol;Acc:HGNC:17057]	protein_coding
ENSG00000105514	4173.37	-0.361197	0.0385118	-9.37886	6.66889e-21	6.82358e-20	4661.34	4768.34	4737.88	3740.02	3520.66	3611.97	RAB3D	RAB3D, member RAS oncogene family [Source:HGNC Symbol;Acc:HGNC:9779]	protein_coding
ENSG00000105516	1026.38	0.530287	0.0730052	7.26369	3.76678e-13	2.5649e-12	816.205	835.62	826.835	1215.81	1293.58	1170.21	DBP	D-box binding PAR bZIP transcription factor [Source:HGNC Symbol;Acc:HGNC:2697]	protein_coding
ENSG00000105520	2362.49	0.407922	0.0508991	8.01432	1.10745e-15	8.75648e-15	2009.2	2095.68	1988.37	2758.02	2693.84	2629.81	PLPPR2	phospholipid phosphatase related 2 [Source:HGNC Symbol;Acc:HGNC:29566]	protein_coding
ENSG00000105523	15.2286	-1.64574	0.642813	-2.56021	0.0104608	0.0251877	17.7436	23.2117	21.896	5.61143	15.114	7.79492	FAM83E	family with sequence similarity 83 member E [Source:HGNC Symbol;Acc:HGNC:25972]	protein_coding
ENSG00000105556	813.375	-0.447555	0.0864599	-5.17644	2.26159e-07	1.00755e-06	892.398	992.575	946.742	723.874	665.014	659.645	MIER2	MIER family member 2 [Source:HGNC Symbol;Acc:HGNC:29210]	protein_coding
ENSG00000105559	242.624	-0.965068	0.150508	-6.41207	1.43553e-10	8.27039e-10	321.472	330.49	321.142	159.926	150.25	172.463	PLEKHA4	pleckstrin homology domain containing A4 [Source:HGNC Symbol;Acc:HGNC:14339]	protein_coding
ENSG00000105576	10859.3	-0.814002	0.028984	-28.0845	1.51352e-173	2.65238e-171	14012.2	13906	13787.2	8142.18	7637.88	7670.2	TNPO2	transportin 2 [Source:HGNC Symbol;Acc:HGNC:19998]	protein_coding
ENSG00000105607	1745.44	-0.594002	0.0606781	-9.78938	1.25056e-22	1.39267e-21	2113.57	2121.1	2070.74	1465.52	1383.37	1318.32	GCDH	glutaryl-CoA dehydrogenase [Source:HGNC Symbol;Acc:HGNC:4189]	protein_coding
ENSG00000105613	395.506	0.315558	0.117763	2.67961	0.00737083	0.0183742	332.953	375.808	344.08	443.303	447.195	429.695	MAST1	microtubule associated serine/threonine kinase 1 [Source:HGNC Symbol;Acc:HGNC:19034]	protein_coding
ENSG00000105619	922.226	0.420012	0.0762149	5.51089	3.57023e-08	1.69934e-07	779.674	781.46	794.512	1063.37	1076.65	1037.7	TFPT	TCF3 fusion partner [Source:HGNC Symbol;Acc:HGNC:13630]	protein_coding
ENSG00000105639	293.548	0.454931	0.135348	3.3612	0.000776053	0.00229588	231.71	261.96	254.411	341.362	329.84	342.002	JAK3	Janus kinase 3 [Source:HGNC Symbol;Acc:HGNC:6193]	protein_coding
ENSG00000105641	6.11708	-2.8942	1.15379	-2.50843	0.0121269	0.0288	8.34992	13.2638	10.4267	0.935238	1.77811	1.94873	SLC5A5	solute carrier family 5 member 5 [Source:HGNC Symbol;Acc:HGNC:11040]	protein_coding
ENSG00000105649	650.246	-0.315632	0.090529	-3.48652	0.000489341	0.00149209	710.787	715.141	710.056	578.912	621.45	565.132	RAB3A	RAB3A, member RAS oncogene family [Source:HGNC Symbol;Acc:HGNC:9777]	protein_coding
ENSG00000105662	843.134	0.28259	0.0796357	3.54854	0.000387377	0.00120036	750.449	767.091	744.464	926.821	962.848	907.134	CRTC1	CREB regulated transcription coactivator 1 [Source:HGNC Symbol;Acc:HGNC:16062]	protein_coding
ENSG00000105676	1751.58	-0.57714	0.0577832	-9.98802	1.71986e-23	2.01787e-22	2119.84	2003.94	2080.12	1378.54	1532.73	1394.32	ARMC6	armadillo repeat containing 6 [Source:HGNC Symbol;Acc:HGNC:25049]	protein_coding
ENSG00000105695	6.7478	-2.56982	1.04978	-2.44795	0.0143671	0.0335946	8.34992	11.0532	14.5973	1.87048	2.66717	1.94873	MAG	myelin associated glycoprotein [Source:HGNC Symbol;Acc:HGNC:6783]	protein_coding
ENSG00000105696	191.406	1.29156	0.170615	7.57004	3.73121e-14	2.70096e-13	120.03	105.005	110.523	271.219	264.939	276.72	TMEM59L	transmembrane protein 59 like [Source:HGNC Symbol;Acc:HGNC:13237]	protein_coding
ENSG00000105698	3907.68	-0.422328	0.0401755	-10.5121	7.60005e-26	9.8063e-25	4476.6	4368.22	4524.13	3383.69	3426.42	3267.05	USF2	upstream transcription factor 2, c-fos interacting [Source:HGNC Symbol;Acc:HGNC:12594]	protein_coding
ENSG00000105708	476.192	0.53835	0.105344	5.11041	3.21466e-07	1.40871e-06	386.184	384.651	382.659	552.726	586.777	564.158	ZNF14	zinc finger protein 14 [Source:HGNC Symbol;Acc:HGNC:12924]	protein_coding
ENSG00000105722	1988.91	0.300185	0.0540587	5.55295	2.8089e-08	1.34963e-07	1719.04	1764.09	1829.88	2187.52	2259.09	2173.81	ERF	ETS2 repressor factor [Source:HGNC Symbol;Acc:HGNC:3444]	protein_coding
ENSG00000105732	975.277	-0.294131	0.0754533	-3.89818	9.69173e-05	0.000325257	1050	1033.47	1100.01	869.771	937.065	861.339	ZNF574	zinc finger protein 574 [Source:HGNC Symbol;Acc:HGNC:26166]	protein_coding
ENSG00000105738	1307.76	-0.33165	0.064909	-5.10946	3.23075e-07	1.41543e-06	1459.15	1438.02	1484.76	1179.34	1143.33	1141.96	SIPA1L3	signal induced proliferation associated 1 like 3 [Source:HGNC Symbol;Acc:HGNC:23801]	protein_coding
ENSG00000105778	5807.45	0.365118	0.0335609	10.8793	1.44683e-27	1.99503e-26	5095.54	5097.73	4968.31	6421.34	6664.36	6597.43	AVL9	AVL9 cell migration associated [Source:HGNC Symbol;Acc:HGNC:28994]	protein_coding
ENSG00000105784	75.4002	2.09222	0.296349	7.05999	1.66511e-12	1.08993e-11	36.5309	29.8436	20.8533	131.869	117.355	115.949	RUNDC3B	RUN domain containing 3B [Source:HGNC Symbol;Acc:HGNC:30286]	protein_coding
ENSG00000105810	69.2593	2.43222	0.313366	7.76158	8.38784e-15	6.31364e-14	17.7436	23.2117	26.0667	132.804	107.576	108.155	CDK6	cyclin dependent kinase 6 [Source:HGNC Symbol;Acc:HGNC:1777]	protein_coding
ENSG00000105854	1203.54	-0.410436	0.0718036	-5.71609	1.09003e-08	5.42117e-08	1436.19	1284.38	1406.56	1041.86	1023.3	1028.93	PON2	paraoxonase 2 [Source:HGNC Symbol;Acc:HGNC:9205]	protein_coding
ENSG00000105875	526.887	1.1899	0.102257	11.6364	2.69183e-31	4.26379e-30	323.559	341.543	322.184	756.608	673.015	744.415	WDR91	WD repeat domain 91 [Source:HGNC Symbol;Acc:HGNC:24997]	protein_coding
ENSG00000105926	403.259	0.511564	0.11767	4.34745	1.37727e-05	5.11553e-05	316.253	365.86	329.483	488.194	447.195	472.567	MPP6	membrane palmitoylated protein 6 [Source:HGNC Symbol;Acc:HGNC:18167]	protein_coding
ENSG00000105939	1384.41	0.538787	0.0634749	8.48819	2.09872e-17	1.8265e-16	1100.1	1114.16	1131.29	1588.03	1720.32	1652.52	ZC3HAV1	zinc finger CCCH-type containing, antiviral 1 [Source:HGNC Symbol;Acc:HGNC:23721]	protein_coding
ENSG00000105948	843.525	-0.81201	0.0818388	-9.92207	3.33774e-23	3.85049e-22	1092.8	1078.79	1059.35	633.156	603.669	593.388	TTC26	tetratricopeptide repeat domain 26 [Source:HGNC Symbol;Acc:HGNC:21882]	protein_coding
ENSG00000105953	6804.78	-0.350634	0.03266	-10.7359	6.90628e-27	9.33607e-26	7751.86	7384.63	7677.16	5931.28	6085.59	5998.19	OGDH	oxoglutarate dehydrogenase [Source:HGNC Symbol;Acc:HGNC:8124]	protein_coding
ENSG00000105963	123.635	-0.538684	0.21	-2.56516	0.0103129	0.024875	137.774	137.059	157.443	101.941	111.132	96.4622	ADAP1	ArfGAP with dual PH domains 1 [Source:HGNC Symbol;Acc:HGNC:16486]	protein_coding
ENSG00000105968	5324.86	-0.406546	0.0359634	-11.3044	1.24756e-29	1.85423e-28	6219.65	5917.87	6000.55	4518.13	4687.1	4605.82	H2AZ2	H2A.Z variant histone 2 [Source:HGNC Symbol;Acc:HGNC:20664]	protein_coding
ENSG00000105971	61.6524	1.43147	0.320271	4.46955	7.83842e-06	2.98914e-05	32.3559	38.6861	28.152	71.0781	92.4618	107.18	CAV2	caveolin 2 [Source:HGNC Symbol;Acc:HGNC:1528]	protein_coding
ENSG00000105976	2551.72	-0.286177	0.0467823	-6.1172	9.52319e-10	5.1538e-09	2817.05	2830.72	2844.4	2334.35	2175.52	2308.27	MET	MET proto-oncogene, receptor tyrosine kinase [Source:HGNC Symbol;Acc:HGNC:7029]	protein_coding
ENSG00000105991	73.4589	1.64583	0.288151	5.71168	1.11864e-08	5.55344e-08	30.2685	36.4755	32.3227	93.5238	135.137	113.026	HOXA1	homeobox A1 [Source:HGNC Symbol;Acc:HGNC:5099]	protein_coding
ENSG00000106003	379.827	1.43944	0.129279	11.1343	8.53708e-29	1.23365e-27	195.179	196.747	225.216	598.552	545.88	517.388	LFNG	LFNG O-fucosylpeptide 3-beta-N-acetylglucosaminyltransferase [Source:HGNC Symbol;Acc:HGNC:6560]	protein_coding
ENSG00000106004	147.875	0.613434	0.193973	3.16247	0.00156439	0.00439666	100.199	121.585	121.992	168.343	192.925	182.206	HOXA5	homeobox A5 [Source:HGNC Symbol;Acc:HGNC:5106]	protein_coding
ENSG00000106049	2553.57	-0.608577	0.0493293	-12.337	5.72246e-35	1.03579e-33	3092.6	3004.25	3151.98	2069.68	2028.83	1974.06	HIBADH	3-hydroxyisobutyrate dehydrogenase [Source:HGNC Symbol;Acc:HGNC:4907]	protein_coding
ENSG00000106052	3984.24	0.528102	0.0438556	12.0418	2.14114e-33	3.66562e-32	3298.22	3237.48	3209.33	4477.92	4790.23	4892.29	TAX1BP1	Tax1 binding protein 1 [Source:HGNC Symbol;Acc:HGNC:11575]	protein_coding
ENSG00000106078	474.116	0.3095	0.107111	2.88952	0.00385826	0.0101412	423.758	448.759	403.512	520.928	514.763	532.978	COBL	cordon-bleu WH2 repeat protein [Source:HGNC Symbol;Acc:HGNC:22199]	protein_coding
ENSG00000106080	321.063	0.515206	0.140273	3.67288	0.000239834	0.00076481	264.066	246.486	267.965	326.398	405.41	416.054	FKBP14	FKBP prolyl isomerase 14 [Source:HGNC Symbol;Acc:HGNC:18625]	protein_coding
ENSG00000106086	858.292	0.839849	0.0818543	10.2603	1.06377e-24	1.32043e-23	611.632	656.559	590.15	1097.97	1074.87	1118.57	PLEKHA8	pleckstrin homology domain containing A8 [Source:HGNC Symbol;Acc:HGNC:30037]	protein_coding
ENSG00000106089	250.759	0.643532	0.147151	4.37327	1.22398e-05	4.57084e-05	191.004	203.378	185.595	314.24	320.949	289.386	STX1A	syntaxin 1A [Source:HGNC Symbol;Acc:HGNC:11433]	protein_coding
ENSG00000106105	8541.47	-0.541599	0.0298198	-18.1624	1.02474e-73	4.71455e-72	10157.7	9974.39	10441.3	6999.32	6671.48	7004.71	GARS1	glycyl-tRNA synthetase 1 [Source:HGNC Symbol;Acc:HGNC:4162]	protein_coding
ENSG00000106123	69.0649	2.53518	0.340301	7.44983	9.34603e-14	6.59215e-13	14.6124	15.4744	32.3227	137.48	110.243	104.257	EPHB6	EPH receptor B6 [Source:HGNC Symbol;Acc:HGNC:3396]	protein_coding
ENSG00000106244	11006.8	-0.316354	0.0276041	-11.4604	2.08552e-30	3.19067e-29	12231.6	12067.9	12451.5	10025.8	9614.25	9650.11	PDAP1	PDGFA associated protein 1 [Source:HGNC Symbol;Acc:HGNC:14634]	protein_coding
ENSG00000106246	546.891	-0.323495	0.101967	-3.17255	0.00151109	0.00425804	633.55	563.712	622.472	477.907	491.648	492.054	PTCD1	pentatricopeptide repeat domain 1 [Source:HGNC Symbol;Acc:HGNC:22198]	protein_coding
ENSG00000106266	1529.96	0.306331	0.0601268	5.09475	3.49196e-07	1.52397e-06	1325.55	1369.49	1383.62	1687.17	1738.99	1674.93	SNX8	sorting nexin 8 [Source:HGNC Symbol;Acc:HGNC:14972]	protein_coding
ENSG00000106268	1246.82	-0.432651	0.0723764	-5.97779	2.26192e-09	1.18712e-08	1450.8	1415.91	1399.26	1125.09	1108.65	981.186	NUDT1	nudix hydrolase 1 [Source:HGNC Symbol;Acc:HGNC:8048]	protein_coding
ENSG00000106290	6263.92	-0.342731	0.0334561	-10.2442	1.25651e-24	1.55367e-23	6966.96	7062.98	6887.86	5619.85	5671.29	5374.6	TAF6	TATA-box binding protein associated factor 6 [Source:HGNC Symbol;Acc:HGNC:11540]	protein_coding
ENSG00000106305	2635.25	-0.294851	0.0482609	-6.10952	9.99342e-10	5.40374e-09	2920.38	2778.77	2930.94	2315.65	2490.25	2375.5	AIMP2	aminoacyl tRNA synthetase complex interacting multifunctional protein 2 [Source:HGNC Symbol;Acc:HGNC:20609]	protein_coding
ENSG00000106327	224.386	-0.668943	0.161631	-4.1387	3.49277e-05	0.000123537	247.366	297.33	285.691	185.177	168.032	162.719	TFR2	transferrin receptor 2 [Source:HGNC Symbol;Acc:HGNC:11762]	protein_coding
ENSG00000106330	1623.85	0.533823	0.0584484	9.13323	6.64846e-20	6.5289e-19	1295.28	1310.91	1335.66	1920.98	1996.82	1883.45	MOSPD3	motile sperm domain containing 3 [Source:HGNC Symbol;Acc:HGNC:25078]	protein_coding
ENSG00000106344	2085.35	-0.480739	0.0527944	-9.10588	8.55664e-20	8.36442e-19	2460.1	2358.75	2467.99	1736.74	1743.44	1745.09	RBM28	RNA binding motif protein 28 [Source:HGNC Symbol;Acc:HGNC:21863]	protein_coding
ENSG00000106366	56.9617	0.735566	0.306111	2.40294	0.0162638	0.0374932	43.8371	48.634	37.536	70.1428	67.5683	74.0518	SERPINE1	serpin family E member 1 [Source:HGNC Symbol;Acc:HGNC:8583]	protein_coding
ENSG00000106367	11390.8	0.345417	0.026479	13.0449	6.79161e-39	1.38249e-37	10174.4	9816.33	9957.47	12811.8	13029.1	12555.7	AP1S1	adaptor related protein complex 1 subunit sigma 1 [Source:HGNC Symbol;Acc:HGNC:559]	protein_coding
ENSG00000106392	284.362	1.37714	0.141081	9.76136	1.64924e-22	1.82505e-21	156.561	150.323	167.869	417.116	408.966	405.336	C1GALT1	core 1 synthase, glycoprotein-N-acetylgalactosamine 3-beta-galactosyltransferase 1 [Source:HGNC Symbol;Acc:HGNC:24337]	protein_coding
ENSG00000106399	1295.05	-0.4276	0.0713262	-5.99499	2.03494e-09	1.07237e-08	1505.07	1367.28	1555.66	1113.87	1146.88	1081.55	RPA3	replication protein A3 [Source:HGNC Symbol;Acc:HGNC:10291]	protein_coding
ENSG00000106404	328.511	1.26118	0.13362	9.43856	3.77926e-21	3.91893e-20	183.698	189.009	216.875	487.259	439.194	455.029	CLDN15	claudin 15 [Source:HGNC Symbol;Acc:HGNC:2036]	protein_coding
ENSG00000106443	1488.19	0.871415	0.0622377	14.0014	1.52837e-44	3.64182e-43	1058.35	1005.84	1065.61	1887.31	1980.82	1931.19	PHF14	PHD finger protein 14 [Source:HGNC Symbol;Acc:HGNC:22203]	protein_coding
ENSG00000106459	639.623	-0.3264	0.0944198	-3.4569	0.000546425	0.00165464	677.387	694.14	745.507	546.179	594.779	579.747	NRF1	nuclear respiratory factor 1 [Source:HGNC Symbol;Acc:HGNC:7996]	protein_coding
ENSG00000106460	1006.41	0.511746	0.0762849	6.70835	1.96833e-11	1.20074e-10	788.024	869.885	831.006	1152.21	1184.22	1213.08	TMEM106B	transmembrane protein 106B [Source:HGNC Symbol;Acc:HGNC:22407]	protein_coding
ENSG00000106462	2914.79	-0.267878	0.0441046	-6.0737	1.24997e-09	6.6925e-09	3155.23	3174.47	3204.12	2637.37	2676.06	2641.5	EZH2	enhancer of zeste 2 polycomb repressive complex 2 subunit [Source:HGNC Symbol;Acc:HGNC:3527]	protein_coding
ENSG00000106479	1115.46	0.613528	0.0698364	8.78521	1.56066e-18	1.44015e-17	876.742	917.414	887.31	1360.77	1276.68	1373.86	ZNF862	zinc finger protein 862 [Source:HGNC Symbol;Acc:HGNC:34519]	protein_coding
ENSG00000106484	6859.11	-0.619809	0.0323044	-19.1865	4.79632e-82	2.54007e-80	8545.1	8245.67	8191.19	5438.41	5334.34	5399.93	MEST	mesoderm specific transcript [Source:HGNC Symbol;Acc:HGNC:7028]	protein_coding
ENSG00000106537	3165.95	-0.356439	0.0442884	-8.04813	8.40672e-16	6.70486e-15	3670.83	3497.23	3492.94	2770.17	2782.75	2781.81	TSPAN13	tetraspanin 13 [Source:HGNC Symbol;Acc:HGNC:21643]	protein_coding
ENSG00000106546	263.97	0.371362	0.142432	2.6073	0.00912598	0.0222432	217.098	239.854	245.027	296.47	276.496	308.874	AHR	aryl hydrocarbon receptor [Source:HGNC Symbol;Acc:HGNC:348]	protein_coding
ENSG00000106565	8.69996	-3.00873	1.01094	-2.97616	0.00291887	0.00781269	16.6998	16.5798	12.512	3.74095	2.66717	0	TMEM176B	transmembrane protein 176B [Source:HGNC Symbol;Acc:HGNC:29596]	protein_coding
ENSG00000106571	472.659	0.353257	0.109458	3.22734	0.00124947	0.00357839	394.534	447.654	397.256	516.251	541.435	538.824	GLI3	GLI family zinc finger 3 [Source:HGNC Symbol;Acc:HGNC:4319]	protein_coding
ENSG00000106605	1355.91	-0.374942	0.0659925	-5.68158	1.33454e-08	6.57783e-08	1495.68	1517.6	1606.75	1160.63	1139.77	1215.03	BLVRA	biliverdin reductase A [Source:HGNC Symbol;Acc:HGNC:1062]	protein_coding
ENSG00000106615	2167.88	0.709128	0.0540686	13.1153	2.6901e-39	5.55214e-38	1614.67	1684.5	1605.71	2583.13	2756.96	2762.33	RHEB	Ras homolog, mTORC1 binding [Source:HGNC Symbol;Acc:HGNC:10011]	protein_coding
ENSG00000106617	581.376	1.44324	0.102728	14.0492	7.79396e-45	1.87104e-43	297.466	291.804	331.568	808.046	897.058	862.313	PRKAG2	protein kinase AMP-activated non-catalytic subunit gamma 2 [Source:HGNC Symbol;Acc:HGNC:9386]	protein_coding
ENSG00000106628	4486.64	-0.269235	0.0371507	-7.24709	4.25808e-13	2.89126e-12	4920.19	4789.34	4954.75	4076.7	4143	4035.82	POLD2	DNA polymerase delta 2, accessory subunit [Source:HGNC Symbol;Acc:HGNC:9176]	protein_coding
ENSG00000106635	1926.6	-0.655645	0.0543265	-12.0686	1.54741e-33	2.67289e-32	2365.11	2317.85	2383.54	1507.6	1502.5	1482.98	BCL7B	BAF chromatin remodeling complex subunit BCL7B [Source:HGNC Symbol;Acc:HGNC:1005]	protein_coding
ENSG00000106636	3571.84	-0.33328	0.0406455	-8.19968	2.41026e-16	1.98813e-15	3999.61	3983.57	3900.62	3158.3	3259.28	3129.66	YKT6	YKT6 v-SNARE homolog [Source:HGNC Symbol;Acc:HGNC:16959]	protein_coding
ENSG00000106665	317.834	1.07875	0.132178	8.16134	3.31341e-16	2.70991e-15	199.354	212.221	206.448	416.181	418.745	454.054	CLIP2	CAP-Gly domain containing linker protein 2 [Source:HGNC Symbol;Acc:HGNC:2586]	protein_coding
ENSG00000106689	154.507	-0.750108	0.18819	-3.9859	6.72242e-05	0.00022997	199.354	190.115	181.424	109.423	129.802	116.924	LHX2	LIM homeobox 2 [Source:HGNC Symbol;Acc:HGNC:6594]	protein_coding
ENSG00000106692	1244.23	0.565337	0.0692654	8.16189	3.29822e-16	2.69978e-15	985.291	1062.21	956.126	1471.13	1499.84	1490.78	FKTN	fukutin [Source:HGNC Symbol;Acc:HGNC:3622]	protein_coding
ENSG00000106723	4654.58	-0.491644	0.0380383	-12.925	3.25453e-38	6.47447e-37	5471.29	5390.63	5442.72	3754.98	3890.51	3977.36	SPIN1	spindlin 1 [Source:HGNC Symbol;Acc:HGNC:11243]	protein_coding
ENSG00000106733	371.039	0.337486	0.120689	2.79632	0.00516875	0.0132798	319.384	344.859	310.715	405.893	430.303	415.08	NMRK1	nicotinamide riboside kinase 1 [Source:HGNC Symbol;Acc:HGNC:26057]	protein_coding
ENSG00000106771	3844.1	0.635887	0.0402242	15.8086	2.71518e-56	8.62282e-55	3018.5	2941.25	3027.91	4577.05	4764.45	4735.42	TMEM245	transmembrane protein 245 [Source:HGNC Symbol;Acc:HGNC:1363]	protein_coding
ENSG00000106785	909.447	-0.48754	0.0783897	-6.21944	4.98922e-10	2.74949e-09	1064.61	1014.68	1085.42	750.996	786.815	754.159	TRIM14	tripartite motif containing 14 [Source:HGNC Symbol;Acc:HGNC:16283]	protein_coding
ENSG00000106799	687.153	1.47011	0.0930562	15.7981	3.20594e-56	1.01479e-54	373.659	368.071	348.251	974.518	1019.75	1038.67	TGFBR1	transforming growth factor beta receptor 1 [Source:HGNC Symbol;Acc:HGNC:11772]	protein_coding
ENSG00000106804	247.335	-0.48928	0.150979	-3.24071	0.00119232	0.00342435	265.11	312.805	295.075	199.206	196.481	215.335	C5	complement C5 [Source:HGNC Symbol;Acc:HGNC:1331]	protein_coding
ENSG00000106852	158.376	-0.92809	0.186716	-4.97059	6.67497e-07	2.83734e-06	209.792	194.536	213.747	109.423	115.577	107.18	LHX6	LIM homeobox 6 [Source:HGNC Symbol;Acc:HGNC:21735]	protein_coding
ENSG00000106853	405.292	-0.469143	0.118055	-3.97394	7.06931e-05	0.000241067	490.558	457.602	455.646	357.261	352.066	318.617	PTGR1	prostaglandin reductase 1 [Source:HGNC Symbol;Acc:HGNC:18429]	protein_coding
ENSG00000106927	62.635	2.02919	0.312276	6.49805	8.13675e-11	4.77335e-10	26.0935	22.1064	25.024	100.07	103.131	99.3853	AMBP	alpha-1-microglobulin/bikunin precursor [Source:HGNC Symbol;Acc:HGNC:453]	protein_coding
ENSG00000106976	302.411	0.89071	0.143233	6.21859	5.01636e-10	2.76366e-09	203.529	235.433	207.491	438.627	369.847	359.541	DNM1	dynamin 1 [Source:HGNC Symbol;Acc:HGNC:2972]	protein_coding
ENSG00000106993	650.179	0.282061	0.0902665	3.12475	0.00177955	0.00495085	587.626	596.872	572.424	710.781	720.135	713.235	CDC37L1	cell division cycle 37 like 1 [Source:HGNC Symbol;Acc:HGNC:17179]	protein_coding
ENSG00000107021	1474.01	0.538845	0.0612162	8.80232	1.34013e-18	1.23902e-17	1185.69	1216.95	1182.38	1715.23	1787	1756.78	TBC1D13	TBC1 domain family member 13 [Source:HGNC Symbol;Acc:HGNC:25571]	protein_coding
ENSG00000107036	1243.17	0.574977	0.0705866	8.1457	3.77105e-16	3.07507e-15	1043.74	1009.16	940.486	1440.27	1492.73	1532.68	RIC1	RIC1 homolog, RAB6A GEF complex partner 1 [Source:HGNC Symbol;Acc:HGNC:17686]	protein_coding
ENSG00000107104	496.054	0.491507	0.104749	4.69223	2.7024e-06	1.08147e-05	437.327	407.862	401.427	571.43	560.994	597.286	KANK1	KN motif and ankyrin repeat domains 1 [Source:HGNC Symbol;Acc:HGNC:19309]	protein_coding
ENSG00000107130	2689.74	-0.73884	0.0488236	-15.1328	9.8357e-52	2.80477e-50	3341.01	3373.43	3388.67	2094	2000.38	1940.94	NCS1	neuronal calcium sensor 1 [Source:HGNC Symbol;Acc:HGNC:3953]	protein_coding
ENSG00000107165	296.106	0.889942	0.138052	6.44641	1.1453e-10	6.65198e-10	226.492	198.957	194.979	373.16	389.407	393.644	TYRP1	tyrosinase related protein 1 [Source:HGNC Symbol;Acc:HGNC:12450]	protein_coding
ENSG00000107186	512.865	1.31962	0.105021	12.5653	3.27461e-36	6.1525e-35	306.86	287.383	286.733	724.809	729.915	741.492	MPDZ	multiple PDZ domain crumbs cell polarity complex component [Source:HGNC Symbol;Acc:HGNC:7208]	protein_coding
ENSG00000107281	3545.94	0.707465	0.0431346	16.4013	1.87151e-60	6.68093e-59	2680.32	2667.13	2691.12	4513.46	4487.07	4236.54	NPDC1	neural proliferation, differentiation and control 1 [Source:HGNC Symbol;Acc:HGNC:7899]	protein_coding
ENSG00000107290	2520.09	0.463876	0.0474124	9.78384	1.321e-22	1.46942e-21	2150.1	2115.58	2113.49	2899.24	2875.21	2966.94	SETX	senataxin [Source:HGNC Symbol;Acc:HGNC:445]	protein_coding
ENSG00000107341	2745.44	-0.472103	0.048209	-9.79284	1.20855e-22	1.34822e-21	3096.78	3212.05	3204.12	2214.64	2387.12	2357.96	UBE2R2	ubiquitin conjugating enzyme E2 R2 [Source:HGNC Symbol;Acc:HGNC:19907]	protein_coding
ENSG00000107371	647.26	-0.3934	0.0909432	-4.32578	1.51996e-05	5.61629e-05	725.399	756.037	736.123	557.402	540.546	568.055	EXOSC3	exosome component 3 [Source:HGNC Symbol;Acc:HGNC:17944]	protein_coding
ENSG00000107404	2504.58	-0.3747	0.0473135	-7.91951	2.38443e-15	1.84745e-14	2811.84	2817.45	2840.23	2179.1	2203.08	2175.76	DVL1	dishevelled segment polarity protein 1 [Source:HGNC Symbol;Acc:HGNC:3084]	protein_coding
ENSG00000107443	547.068	0.629234	0.109635	5.73938	9.50232e-09	4.75042e-08	432.108	445.443	398.299	596.682	690.797	719.082	CCNJ	cyclin J [Source:HGNC Symbol;Acc:HGNC:23434]	protein_coding
ENSG00000107485	13932.3	-0.576354	0.0283189	-20.3523	4.43414e-92	2.70497e-90	15927.5	16958.9	16783.8	11152.7	11717.8	11053.2	GATA3	GATA binding protein 3 [Source:HGNC Symbol;Acc:HGNC:4172]	protein_coding
ENSG00000107537	427.58	0.64038	0.115357	5.55129	2.83568e-08	1.36148e-07	336.084	308.384	329.483	479.777	578.776	532.978	PHYH	phytanoyl-CoA 2-hydroxylase [Source:HGNC Symbol;Acc:HGNC:8940]	protein_coding
ENSG00000107551	48.6245	1.28392	0.345262	3.7187	0.000200252	0.000645962	30.2685	30.9489	21.896	60.7905	73.7917	74.0518	RASSF4	Ras association domain family member 4 [Source:HGNC Symbol;Acc:HGNC:20793]	protein_coding
ENSG00000107554	202.161	-0.483545	0.162412	-2.97728	0.00290822	0.00778853	231.71	223.274	231.472	163.667	199.149	163.693	DNMBP	dynamin binding protein [Source:HGNC Symbol;Acc:HGNC:30373]	protein_coding
ENSG00000107560	558.609	0.49962	0.0983254	5.08129	3.74871e-07	1.6294e-06	463.421	462.023	477.542	638.768	625.895	684.004	RAB11FIP2	RAB11 family interacting protein 2 [Source:HGNC Symbol;Acc:HGNC:29152]	protein_coding
ENSG00000107562	2123.26	-0.290443	0.0517819	-5.60897	2.0354e-08	9.90566e-08	2267	2328.9	2325.15	1862.06	2045.72	1910.73	CXCL12	C-X-C motif chemokine ligand 12 [Source:HGNC Symbol;Acc:HGNC:10672]	protein_coding
ENSG00000107614	175.952	0.879379	0.17461	5.03623	4.74787e-07	2.04296e-06	133.599	121.585	119.907	227.263	220.486	232.873	TRDMT1	tRNA aspartic acid methyltransferase 1 [Source:HGNC Symbol;Acc:HGNC:2977]	protein_coding
ENSG00000107643	1048.56	-0.78098	0.0725334	-10.7672	4.91822e-27	6.68136e-26	1315.11	1345.17	1332.53	772.507	749.474	776.569	MAPK8	mitogen-activated protein kinase 8 [Source:HGNC Symbol;Acc:HGNC:6881]	protein_coding
ENSG00000107679	1121.7	1.72054	0.0766876	22.4358	1.7628e-111	1.42182e-109	480.12	537.184	533.846	1658.18	1771.89	1748.99	PLEKHA1	pleckstrin homology domain containing A1 [Source:HGNC Symbol;Acc:HGNC:14335]	protein_coding
ENSG00000107731	254.164	1.01546	0.14895	6.81745	9.26722e-12	5.80768e-11	173.261	151.429	180.381	346.973	338.73	334.207	UNC5B	unc-5 netrin receptor B [Source:HGNC Symbol;Acc:HGNC:12568]	protein_coding
ENSG00000107745	2534.24	-0.31994	0.0479745	-6.66897	2.57608e-11	1.56062e-10	2804.53	2813.03	2823.54	2202.49	2255.54	2306.32	MICU1	mitochondrial calcium uptake 1 [Source:HGNC Symbol;Acc:HGNC:1530]	protein_coding
ENSG00000107758	2809.85	0.55759	0.045376	12.2882	1.04797e-34	1.87923e-33	2214.82	2279.17	2290.74	3331.32	3417.53	3325.51	PPP3CB	protein phosphatase 3 catalytic subunit beta [Source:HGNC Symbol;Acc:HGNC:9315]	protein_coding
ENSG00000107771	1717.97	0.26973	0.0628193	4.29375	1.7568e-05	6.43961e-05	1526.99	1577.29	1548.36	1757.31	1915.03	1982.83	CCSER2	coiled-coil serine rich protein 2 [Source:HGNC Symbol;Acc:HGNC:29197]	protein_coding
ENSG00000107796	137.155	-0.830732	0.20049	-4.1435	3.42046e-05	0.000121117	179.523	173.535	183.509	109.423	85.3494	91.5903	ACTA2	actin alpha 2, smooth muscle [Source:HGNC Symbol;Acc:HGNC:130]	protein_coding
ENSG00000107798	1824.35	1.20646	0.0583218	20.6863	4.60251e-95	2.94759e-93	1143.94	1079.9	1047.88	2507.37	2640.5	2526.53	LIPA	lipase A, lysosomal acid type [Source:HGNC Symbol;Acc:HGNC:6617]	protein_coding
ENSG00000107815	1173.29	-0.426123	0.0686979	-6.20285	5.54496e-10	3.0453e-09	1350.6	1335.22	1322.1	971.712	1042.86	1017.24	TWNK	twinkle mtDNA helicase [Source:HGNC Symbol;Acc:HGNC:1160]	protein_coding
ENSG00000107819	857.952	-1.0749	0.0892019	-12.0502	1.93457e-33	3.3149e-32	1072.96	1255.64	1126.08	543.373	600.113	549.542	SFXN3	sideroflexin 3 [Source:HGNC Symbol;Acc:HGNC:16087]	protein_coding
ENSG00000107821	583.798	0.424133	0.101723	4.16949	3.05282e-05	0.000108899	460.289	533.868	514.035	705.169	646.344	643.081	KAZALD1	Kazal type serine peptidase inhibitor domain 1 [Source:HGNC Symbol;Acc:HGNC:25460]	protein_coding
ENSG00000107833	2551.85	-0.291281	0.0497865	-5.85061	4.89775e-09	2.51301e-08	2714.77	2759.98	2884.02	2226.8	2397.78	2327.76	NPM3	nucleophosmin/nucleoplasmin 3 [Source:HGNC Symbol;Acc:HGNC:7931]	protein_coding
ENSG00000107854	3208.48	0.792298	0.043244	18.3216	5.56744e-75	2.62405e-73	2361.98	2357.64	2279.27	4070.16	4172.34	4009.51	TNKS2	tankyrase 2 [Source:HGNC Symbol;Acc:HGNC:15677]	protein_coding
ENSG00000107864	170.156	1.97064	0.19228	10.2488	1.19773e-24	1.48385e-23	65.7556	75.1616	62.56	252.514	286.276	278.668	CPEB3	cytoplasmic polyadenylation element binding protein 3 [Source:HGNC Symbol;Acc:HGNC:21746]	protein_coding
ENSG00000107872	627.268	0.715049	0.0934174	7.65434	1.94301e-14	1.42905e-13	490.558	466.444	468.158	799.628	778.813	760.005	FBXL15	F-box and leucine rich repeat protein 15 [Source:HGNC Symbol;Acc:HGNC:28155]	protein_coding
ENSG00000107890	578.647	0.3003	0.0964455	3.11368	0.00184771	0.00512642	502.039	531.658	546.358	648.12	594.779	648.927	ANKRD26	ankyrin repeat domain 26 [Source:HGNC Symbol;Acc:HGNC:29186]	protein_coding
ENSG00000107954	12.3797	-1.86013	0.726915	-2.55894	0.0104992	0.0252675	21.9185	19.8957	15.64	2.80571	6.22339	7.79492	NEURL1	neuralized E3 ubiquitin protein ligase 1 [Source:HGNC Symbol;Acc:HGNC:7761]	protein_coding
ENSG00000107959	3047.54	0.626469	0.0460668	13.5991	4.05151e-42	9.12394e-41	2443.4	2378.64	2409.6	3841.96	3611.35	3600.28	PITRM1	pitrilysin metallopeptidase 1 [Source:HGNC Symbol;Acc:HGNC:17663]	protein_coding
ENSG00000107960	1219.29	-0.36548	0.0683213	-5.34943	8.82304e-08	4.07479e-07	1377.74	1328.59	1383.62	1027.83	1108.65	1089.34	STN1	STN1 subunit of CST complex [Source:HGNC Symbol;Acc:HGNC:26200]	protein_coding
ENSG00000107984	2510.91	1.11572	0.053231	20.96	1.52128e-97	1.01825e-95	1599.01	1680.08	1584.85	3660.52	3177.49	3363.51	DKK1	dickkopf WNT signaling pathway inhibitor 1 [Source:HGNC Symbol;Acc:HGNC:2891]	protein_coding
ENSG00000108010	2302.42	-0.291571	0.0491959	-5.92672	3.09044e-09	1.60362e-08	2525.85	2523.44	2521.17	2046.3	2120.4	2077.35	GLRX3	glutaredoxin 3 [Source:HGNC Symbol;Acc:HGNC:15987]	protein_coding
ENSG00000108039	1505.97	0.532482	0.0617254	8.62663	6.31862e-18	5.63647e-17	1202.39	1255.64	1258.5	1834	1736.33	1748.99	XPNPEP1	X-prolyl aminopeptidase 1 [Source:HGNC Symbol;Acc:HGNC:12822]	protein_coding
ENSG00000108055	3595.63	-0.573447	0.0428942	-13.3689	9.19414e-41	1.97807e-39	4200.01	4415.74	4310.39	2830.03	2856.54	2961.1	SMC3	structural maintenance of chromosomes 3 [Source:HGNC Symbol;Acc:HGNC:2468]	protein_coding
ENSG00000108091	4737.21	0.356502	0.0355884	10.0174	1.27852e-23	1.51202e-22	4154.09	4165.94	4138.35	5266.33	5330.78	5367.78	CCDC6	coiled-coil domain containing 6 [Source:HGNC Symbol;Acc:HGNC:18782]	protein_coding
ENSG00000108106	3455.09	-0.680279	0.0443065	-15.3539	3.33362e-53	9.72197e-52	4285.6	4068.67	4336.45	2675.72	2759.63	2604.48	UBE2S	ubiquitin conjugating enzyme E2 S [Source:HGNC Symbol;Acc:HGNC:17895]	protein_coding
ENSG00000108175	3075.62	-0.883448	0.0464332	-19.0262	1.03482e-80	5.406e-79	4016.31	3966.99	4052.85	2255.79	2068.83	2092.94	ZMIZ1	zinc finger MIZ-type containing 1 [Source:HGNC Symbol;Acc:HGNC:16493]	protein_coding
ENSG00000108239	664.486	0.28812	0.0919211	3.13443	0.00172191	0.00480435	602.238	568.133	634.984	722.004	711.245	748.313	TBC1D12	TBC1 domain family member 12 [Source:HGNC Symbol;Acc:HGNC:29082]	protein_coding
ENSG00000108256	4812.53	1.35826	0.0402986	33.7048	4.91833e-249	1.78888e-246	2669.89	2841.77	2656.72	6819.76	6748.82	7138.2	NUFIP2	nuclear FMR1 interacting protein 2 [Source:HGNC Symbol;Acc:HGNC:17634]	protein_coding
ENSG00000108309	53.3419	2.0773	0.351831	5.90426	3.54226e-09	1.83264e-08	26.0935	16.5798	16.6827	75.7543	93.3509	91.5903	RUNDC3A	RUN domain containing 3A [Source:HGNC Symbol;Acc:HGNC:16984]	protein_coding
ENSG00000108352	571.486	-0.454863	0.104126	-4.36841	1.25155e-05	4.67109e-05	622.069	611.241	716.312	477.907	530.766	470.618	RAPGEFL1	Rap guanine nucleotide exchange factor like 1 [Source:HGNC Symbol;Acc:HGNC:17428]	protein_coding
ENSG00000108375	202.41	-1.67532	0.174978	-9.57444	1.02412e-21	1.08951e-20	298.51	305.068	328.44	103.811	88.0166	90.616	RNF43	ring finger protein 43 [Source:HGNC Symbol;Acc:HGNC:18505]	protein_coding
ENSG00000108379	69.9138	-0.89066	0.288561	-3.08655	0.00202493	0.00557188	88.7179	81.7935	98.0107	40.2152	54.2324	56.5132	WNT3	Wnt family member 3 [Source:HGNC Symbol;Acc:HGNC:12782]	protein_coding
ENSG00000108384	6058.92	-0.737863	0.0337201	-21.882	3.85396e-106	2.95987e-104	7695.5	7407.84	7623.98	4500.37	4539.52	4586.34	RAD51C	RAD51 paralog C [Source:HGNC Symbol;Acc:HGNC:9820]	protein_coding
ENSG00000108389	5273.17	-0.372111	0.0339233	-10.9692	5.37615e-28	7.53716e-27	5981.67	5987.51	5933.82	4635.04	4514.63	4586.34	MTMR4	myotubularin related protein 4 [Source:HGNC Symbol;Acc:HGNC:7452]	protein_coding
ENSG00000108406	3378.82	-0.280831	0.0424253	-6.61942	3.60615e-11	2.16695e-10	3622.82	3752.55	3708.77	2993.7	3106.36	3088.74	DHX40	DEAH-box helicase 40 [Source:HGNC Symbol;Acc:HGNC:18018]	protein_coding
ENSG00000108439	1283.84	-0.274063	0.0689948	-3.97223	7.12017e-05	0.00024263	1472.72	1324.17	1418.03	1176.53	1163.77	1147.8	PNPO	pyridoxamine 5'-phosphate oxidase [Source:HGNC Symbol;Acc:HGNC:30260]	protein_coding
ENSG00000108443	10553.7	0.294278	0.0273539	10.7582	5.42479e-27	7.35915e-26	9540.83	9695.85	9382.96	11528.7	11306.1	11867.8	RPS6KB1	ribosomal protein S6 kinase B1 [Source:HGNC Symbol;Acc:HGNC:10436]	protein_coding
ENSG00000108465	490.12	0.42822	0.119023	3.59781	0.000320913	0.00100524	376.79	470.865	454.603	629.415	471.2	537.85	CDK5RAP3	CDK5 regulatory subunit associated protein 3 [Source:HGNC Symbol;Acc:HGNC:18673]	protein_coding
ENSG00000108468	5340.35	-0.274408	0.0352497	-7.78469	6.98867e-15	5.28316e-14	5767.71	5952.14	5758.65	4745.4	4929.82	4888.39	CBX1	chromobox 1 [Source:HGNC Symbol;Acc:HGNC:1551]	protein_coding
ENSG00000108510	5671.68	1.14181	0.0333727	34.2139	1.50355e-256	6.30087e-254	3528.88	3572.39	3534.64	7807.37	7749.01	7837.79	MED13	mediator complex subunit 13 [Source:HGNC Symbol;Acc:HGNC:22474]	protein_coding
ENSG00000108515	198.542	0.833451	0.161878	5.14865	2.6237e-07	1.15949e-06	146.124	154.744	152.229	273.089	200.038	265.027	ENO3	enolase 3 [Source:HGNC Symbol;Acc:HGNC:3354]	protein_coding
ENSG00000108528	3331.14	-0.966593	0.0446813	-21.6331	8.77361e-104	6.53007e-102	4493.3	4252.16	4390.67	2276.37	2369.33	2204.99	SLC25A11	solute carrier family 25 member 11 [Source:HGNC Symbol;Acc:HGNC:10981]	protein_coding
ENSG00000108551	42.1121	-1.68025	0.400165	-4.19888	2.68237e-05	9.61475e-05	61.5807	66.3191	65.688	12.1581	18.6702	28.2566	RASD1	ras related dexamethasone induced 1 [Source:HGNC Symbol;Acc:HGNC:15828]	protein_coding
ENSG00000108559	2365.5	-0.456126	0.0492901	-9.25391	2.16427e-20	2.17408e-19	2769.04	2672.66	2729.7	1980.83	2050.16	1990.63	NUP88	nucleoporin 88 [Source:HGNC Symbol;Acc:HGNC:8067]	protein_coding
ENSG00000108578	1657.62	-0.299903	0.0588655	-5.09471	3.49271e-07	1.52397e-06	1774.36	1819.35	1885.14	1488.9	1499.84	1478.11	BLMH	bleomycin hydrolase [Source:HGNC Symbol;Acc:HGNC:1059]	protein_coding
ENSG00000108582	1727.02	0.266891	0.0566861	4.70823	2.49875e-06	1.00435e-05	1621.97	1577.29	1554.62	1920.04	1795	1893.19	CPD	carboxypeptidase D [Source:HGNC Symbol;Acc:HGNC:2301]	protein_coding
ENSG00000108588	7376.45	0.325403	0.0297345	10.9436	7.12883e-28	9.95815e-27	6493.11	6608.69	6625.11	8191.75	8053.07	8286.98	CCDC47	coiled-coil domain containing 47 [Source:HGNC Symbol;Acc:HGNC:24856]	protein_coding
ENSG00000108590	284.025	-0.485331	0.139647	-3.47541	0.000510081	0.00154999	353.828	318.332	324.27	226.328	232.933	248.463	MED31	mediator complex subunit 31 [Source:HGNC Symbol;Acc:HGNC:24260]	protein_coding
ENSG00000108591	1288.77	-0.322321	0.0654416	-4.92532	8.4224e-07	3.5434e-06	1457.06	1404.86	1405.52	1129.77	1189.56	1145.85	DRG2	developmentally regulated GTP binding protein 2 [Source:HGNC Symbol;Acc:HGNC:3030]	protein_coding
ENSG00000108639	8331.2	0.535096	0.0330618	16.1847	6.46479e-59	2.23336e-57	6955.48	6531.32	6894.12	10045.4	9915.64	9645.24	SYNGR2	synaptogyrin 2 [Source:HGNC Symbol;Acc:HGNC:11499]	protein_coding
ENSG00000108654	16947.1	-0.333867	0.0225467	-14.8078	1.30444e-49	3.5317e-48	18925.1	19357.4	18990.1	15252.8	14119.1	15038.4	DDX5	DEAD-box helicase 5 [Source:HGNC Symbol;Acc:HGNC:2746]	protein_coding
ENSG00000108671	3390.65	-0.596302	0.0463067	-12.8772	6.04671e-38	1.19551e-36	4027.79	4089.68	4111.24	2568.16	2721.4	2825.66	PSMD11	proteasome 26S subunit, non-ATPase 11 [Source:HGNC Symbol;Acc:HGNC:9556]	protein_coding
ENSG00000108679	1413.06	-0.355589	0.0637915	-5.57423	2.48625e-08	1.19968e-07	1545.78	1596.08	1617.18	1273.79	1240.23	1205.29	LGALS3BP	galectin 3 binding protein [Source:HGNC Symbol;Acc:HGNC:6564]	protein_coding
ENSG00000108774	1859.32	-0.495159	0.0548149	-9.03329	1.66581e-19	1.60079e-18	2154.28	2159.79	2178.13	1553.43	1593.19	1517.09	RAB5C	RAB5C, member RAS oncogene family [Source:HGNC Symbol;Acc:HGNC:9785]	protein_coding
ENSG00000108788	2904.94	-1.11977	0.0456928	-24.5064	1.2613e-132	1.4136e-130	3945.34	4006.78	3928.77	1833.07	1904.36	1811.35	MLX	MAX dimerization protein MLX [Source:HGNC Symbol;Acc:HGNC:11645]	protein_coding
ENSG00000108797	105.134	0.860719	0.235496	3.65492	0.000257263	0.000816742	79.3242	90.6361	60.4747	142.156	121.801	136.411	CNTNAP1	contactin associated protein 1 [Source:HGNC Symbol;Acc:HGNC:8011]	protein_coding
ENSG00000108799	921.038	0.936897	0.0881372	10.63	2.16153e-26	2.8618e-25	570.926	672.033	692.331	1283.15	1121.99	1185.8	EZH1	enhancer of zeste 1 polycomb repressive complex 2 subunit [Source:HGNC Symbol;Acc:HGNC:3526]	protein_coding
ENSG00000108821	885.104	-0.407065	0.0786747	-5.17403	2.29097e-07	1.01993e-06	1006.17	1046.74	998.875	753.802	724.581	780.467	COL1A1	collagen type I alpha 1 chain [Source:HGNC Symbol;Acc:HGNC:2197]	protein_coding
ENSG00000108840	1510.55	-0.398277	0.061965	-6.42745	1.29758e-10	7.50931e-10	1705.47	1744.19	1714.14	1351.42	1288.24	1259.85	HDAC5	histone deacetylase 5 [Source:HGNC Symbol;Acc:HGNC:14068]	protein_coding
ENSG00000108846	163.581	1.31093	0.189309	6.92479	4.36632e-12	2.79282e-11	111.68	93.952	83.4134	238.486	214.263	239.694	ABCC3	ATP binding cassette subfamily C member 3 [Source:HGNC Symbol;Acc:HGNC:54]	protein_coding
ENSG00000108852	739.184	0.780264	0.0859314	9.08008	1.08492e-19	1.0536e-18	552.138	546.027	522.376	929.627	959.292	925.647	MPP2	membrane palmitoylated protein 2 [Source:HGNC Symbol;Acc:HGNC:7220]	protein_coding
ENSG00000108854	1744.33	0.426763	0.0568898	7.50156	6.30629e-14	4.51081e-13	1481.07	1480.02	1486.84	1946.23	2031.49	2040.32	SMURF2	SMAD specific E3 ubiquitin protein ligase 2 [Source:HGNC Symbol;Acc:HGNC:16809]	protein_coding
ENSG00000108861	2223.51	0.759468	0.0544421	13.95	3.14618e-44	7.44158e-43	1560.39	1736.45	1669.31	2813.2	2772.08	2789.61	DUSP3	dual specificity phosphatase 3 [Source:HGNC Symbol;Acc:HGNC:3069]	protein_coding
ENSG00000108883	6971.01	-0.290838	0.0309698	-9.391	5.94311e-21	6.09066e-20	7577.55	7697.43	7706.35	6173.51	6320.3	6350.91	EFTUD2	elongation factor Tu GTP binding domain containing 2 [Source:HGNC Symbol;Acc:HGNC:30858]	protein_coding
ENSG00000108924	17.0821	-1.49772	0.618364	-2.42206	0.0154328	0.0357957	35.4872	24.317	16.6827	12.1581	8.0015	5.84619	HLF	HLF transcription factor, PAR bZIP family member [Source:HGNC Symbol;Acc:HGNC:4977]	protein_coding
ENSG00000108932	179.532	0.753007	0.170489	4.41675	1.00196e-05	3.77907e-05	140.905	137.059	139.717	242.227	190.258	227.027	SLC16A6	solute carrier family 16 member 6 [Source:HGNC Symbol;Acc:HGNC:10927]	protein_coding
ENSG00000108953	25613.4	-0.522716	0.0234276	-22.312	2.82448e-110	2.26865e-108	30743.4	29467.8	30450.1	20688.4	20944.4	21386.3	YWHAE	tyrosine 3-monooxygenase/tryptophan 5-monooxygenase activation protein epsilon [Source:HGNC Symbol;Acc:HGNC:12851]	protein_coding
ENSG00000108984	572.352	-0.301281	0.0960918	-3.13534	0.00171654	0.00479145	632.506	624.505	628.728	509.705	528.099	510.567	MAP2K6	mitogen-activated protein kinase kinase 6 [Source:HGNC Symbol;Acc:HGNC:6846]	protein_coding
ENSG00000109016	805.281	0.276351	0.085907	3.21686	0.00129601	0.00369737	735.837	680.876	751.763	837.973	911.282	913.955	DHRS7B	dehydrogenase/reductase 7B [Source:HGNC Symbol;Acc:HGNC:24547]	protein_coding
ENSG00000109062	18870.4	-1.06222	0.0257431	-41.2624	0	0	25651	25119.5	25930.1	12573.3	12036	11912.6	SLC9A3R1	SLC9A3 regulator 1 [Source:HGNC Symbol;Acc:HGNC:11075]	protein_coding
ENSG00000109063	23.2785	1.28781	0.479692	2.68466	0.00726027	0.0181197	14.6124	15.4744	14.5973	30.8629	22.2264	41.8977	MYH3	myosin heavy chain 3 [Source:HGNC Symbol;Acc:HGNC:7573]	protein_coding
ENSG00000109065	840.462	0.390201	0.0834334	4.67679	2.914e-06	1.16301e-05	722.268	780.354	688.16	967.036	938.843	946.109	NAT9	N-acetyltransferase 9 (putative) [Source:HGNC Symbol;Acc:HGNC:23133]	protein_coding
ENSG00000109079	1821.87	-0.753861	0.0559925	-13.4636	2.56082e-41	5.60328e-40	2319.19	2258.16	2256.33	1356.1	1395.82	1345.6	TNFAIP1	TNF alpha induced protein 1 [Source:HGNC Symbol;Acc:HGNC:11894]	protein_coding
ENSG00000109084	1792.58	-0.705961	0.0564633	-12.503	7.18712e-36	1.33603e-34	2200.2	2246.01	2194.81	1336.46	1400.26	1377.75	TMEM97	transmembrane protein 97 [Source:HGNC Symbol;Acc:HGNC:28106]	protein_coding
ENSG00000109101	92.5012	-1.72463	0.273899	-6.2966	3.04248e-10	1.71041e-09	157.605	150.323	112.608	48.6324	49.7871	36.0515	FOXN1	forkhead box N1 [Source:HGNC Symbol;Acc:HGNC:12765]	protein_coding
ENSG00000109107	5243.85	-0.694231	0.0422336	-16.4379	1.02429e-60	3.67013e-59	6148.67	6801.02	6291.45	3993.47	4295.92	3932.54	ALDOC	aldolase, fructose-bisphosphate C [Source:HGNC Symbol;Acc:HGNC:418]	protein_coding
ENSG00000109111	4893.73	0.423339	0.0369193	11.4666	1.94135e-30	2.9772e-29	4067.45	4148.26	4304.13	5590.85	5649.06	5602.6	SUPT6H	SPT6 homolog, histone chaperone and transcription elongation factor [Source:HGNC Symbol;Acc:HGNC:11470]	protein_coding
ENSG00000109113	2539.64	-0.431234	0.0480637	-8.97215	2.90793e-19	2.76547e-18	2873.42	2966.67	2867.33	2178.17	2226.2	2126.07	RAB34	RAB34, member RAS oncogene family [Source:HGNC Symbol;Acc:HGNC:16519]	protein_coding
ENSG00000109171	1974.99	-0.325143	0.0532552	-6.10537	1.02561e-09	5.53954e-09	2192.9	2264.8	2208.37	1760.12	1636.75	1786.99	SLAIN2	SLAIN motif family member 2 [Source:HGNC Symbol;Acc:HGNC:29282]	protein_coding
ENSG00000109184	1088.55	0.751226	0.0714002	10.5214	6.88778e-26	8.91112e-25	798.461	828.988	824.75	1347.68	1327.36	1404.06	DCUN1D4	defective in cullin neddylation 1 domain containing 4 [Source:HGNC Symbol;Acc:HGNC:28998]	protein_coding
ENSG00000109189	1590.95	0.309398	0.0583931	5.29854	1.16732e-07	5.32856e-07	1413.22	1441.33	1426.37	1758.25	1728.33	1778.22	USP46	ubiquitin specific peptidase 46 [Source:HGNC Symbol;Acc:HGNC:20075]	protein_coding
ENSG00000109220	224.708	-0.395029	0.158553	-2.49146	0.012722	0.030091	248.41	238.749	262.752	173.954	217.819	206.565	CHIC2	cysteine rich hydrophobic domain 2 [Source:HGNC Symbol;Acc:HGNC:1935]	protein_coding
ENSG00000109265	288.386	-1.34035	0.141525	-9.47081	2.77669e-21	2.90588e-20	401.84	412.284	425.408	165.537	164.475	160.77	CRACD	capping protein inhibiting regulator of actin dynamics [Source:HGNC Symbol;Acc:HGNC:29219]	protein_coding
ENSG00000109321	1911.84	-0.733219	0.0557231	-13.1583	1.52556e-39	3.17376e-38	2459.05	2381.96	2326.19	1447.75	1429.6	1426.47	AREG	amphiregulin [Source:HGNC Symbol;Acc:HGNC:651]	protein_coding
ENSG00000109323	836.72	-0.354017	0.0821392	-4.30996	1.63282e-05	6.00913e-05	911.185	987.049	916.505	738.838	737.917	728.825	MANBA	mannosidase beta [Source:HGNC Symbol;Acc:HGNC:6831]	protein_coding
ENSG00000109332	8426.25	0.417796	0.0290387	14.3875	6.19554e-47	1.57147e-45	7295.74	7179.04	7154.78	9487.99	9663.15	9776.78	UBE2D3	ubiquitin conjugating enzyme E2 D3 [Source:HGNC Symbol;Acc:HGNC:12476]	protein_coding
ENSG00000109339	52.2617	-0.939342	0.347221	-2.70532	0.00682394	0.017135	70.9743	72.951	45.8774	29.9276	57.7886	36.0515	MAPK10	mitogen-activated protein kinase 10 [Source:HGNC Symbol;Acc:HGNC:6872]	protein_coding
ENSG00000109436	3158.01	-0.860308	0.0456322	-18.8531	2.77094e-79	1.42062e-77	4190.62	4011.2	3981.95	2195.94	2289.32	2279.04	TBC1D9	TBC1 domain family member 9 [Source:HGNC Symbol;Acc:HGNC:21710]	protein_coding
ENSG00000109458	1302.88	-0.51726	0.0648844	-7.97202	1.56107e-15	1.22528e-14	1515.51	1541.92	1558.79	1077.39	1050.86	1072.78	GAB1	GRB2 associated binding protein 1 [Source:HGNC Symbol;Acc:HGNC:4066]	protein_coding
ENSG00000109466	228.427	2.81919	0.178565	15.788	3.76123e-56	1.18667e-54	54.2745	55.2659	59.432	390.929	406.299	404.362	KLHL2	kelch like family member 2 [Source:HGNC Symbol;Acc:HGNC:6353]	protein_coding
ENSG00000109472	355.343	0.963806	0.124632	7.73322	1.04859e-14	7.84998e-14	233.798	255.328	230.429	473.23	477.423	461.849	CPE	carboxypeptidase E [Source:HGNC Symbol;Acc:HGNC:2303]	protein_coding
ENSG00000109501	1709.53	-0.613663	0.0582471	-10.5355	5.9257e-26	7.69223e-25	2103.14	2018.31	2010.26	1323.36	1453.61	1348.52	WFS1	wolframin ER transmembrane glycoprotein [Source:HGNC Symbol;Acc:HGNC:12762]	protein_coding
ENSG00000109519	3768.1	-0.484559	0.0405778	-11.9415	7.1922e-33	1.20665e-31	4466.16	4385.9	4281.19	3108.73	3217.49	3149.15	GRPEL1	GrpE like 1, mitochondrial [Source:HGNC Symbol;Acc:HGNC:19696]	protein_coding
ENSG00000109572	3538.55	-0.300553	0.0456763	-6.58006	4.70269e-11	2.80488e-10	4006.92	3795.66	3898.53	3039.52	3194.38	3296.28	CLCN3	chloride voltage-gated channel 3 [Source:HGNC Symbol;Acc:HGNC:2021]	protein_coding
ENSG00000109576	255.075	-0.508981	0.144878	-3.51317	0.000442792	0.00136027	318.341	303.962	294.032	221.651	184.924	207.54	AADAT	aminoadipate aminotransferase [Source:HGNC Symbol;Acc:HGNC:17929]	protein_coding
ENSG00000109586	1430.82	0.944343	0.0644946	14.6422	1.51093e-48	4.00085e-47	1029.13	936.204	991.577	1894.79	1833.23	1900.01	GALNT7	polypeptide N-acetylgalactosaminyltransferase 7 [Source:HGNC Symbol;Acc:HGNC:4129]	protein_coding
ENSG00000109618	631.592	1.13381	0.0942863	12.0252	2.61964e-33	4.47685e-32	416.452	407.862	383.702	869.771	814.375	897.39	SEPSECS	Sep (O-phosphoserine) tRNA:Sec (selenocysteine) tRNA synthase [Source:HGNC Symbol;Acc:HGNC:30605]	protein_coding
ENSG00000109654	229.467	1.09986	0.163412	6.73059	1.68977e-11	1.03804e-10	165.955	135.954	136.589	288.053	311.17	339.079	TRIM2	tripartite motif containing 2 [Source:HGNC Symbol;Acc:HGNC:15974]	protein_coding
ENSG00000109670	865.292	-0.548297	0.0813014	-6.744	1.5408e-11	9.48339e-11	1042.7	1034.58	995.747	672.436	717.468	728.825	FBXW7	F-box and WD repeat domain containing 7 [Source:HGNC Symbol;Acc:HGNC:16712]	protein_coding
ENSG00000109674	389.232	-0.977488	0.11964	-8.17023	3.07808e-16	2.52279e-15	507.258	510.657	516.12	251.579	281.831	267.95	NEIL3	nei like DNA glycosylase 3 [Source:HGNC Symbol;Acc:HGNC:24573]	protein_coding
ENSG00000109680	107.705	0.580825	0.232235	2.50102	0.0123835	0.0293553	103.33	95.0573	70.9014	127.192	108.465	141.283	TBC1D19	TBC1 domain family member 19 [Source:HGNC Symbol;Acc:HGNC:25624]	protein_coding
ENSG00000109685	10065.9	-0.704832	0.0266121	-26.4854	1.42893e-154	1.93983e-152	12341.2	12533.2	12537	7606.29	7682.33	7695.54	NSD2	nuclear receptor binding SET domain protein 2 [Source:HGNC Symbol;Acc:HGNC:12766]	protein_coding
ENSG00000109689	942.091	0.305416	0.0750633	4.06878	4.72593e-05	0.00016483	853.779	836.726	860.2	1049.34	1000.19	1052.31	STIM2	stromal interaction molecule 2 [Source:HGNC Symbol;Acc:HGNC:19205]	protein_coding
ENSG00000109705	36.9089	2.08484	0.40972	5.08846	3.60987e-07	1.5726e-06	16.6998	9.94786	18.768	62.6609	47.12	66.2568	NKX3-2	NK3 homeobox 2 [Source:HGNC Symbol;Acc:HGNC:951]	protein_coding
ENSG00000109738	6.02092	3.07653	1.09599	2.80709	0.00499909	0.0128816	1.04374	1.10532	2.08533	11.2229	8.0015	12.6667	GLRB	glycine receptor beta [Source:HGNC Symbol;Acc:HGNC:4329]	protein_coding
ENSG00000109756	1530.2	0.610261	0.0620113	9.84112	7.48721e-23	8.45029e-22	1156.46	1221.38	1216.79	1782.56	1928.36	1875.65	RAPGEF2	Rap guanine nucleotide exchange factor 2 [Source:HGNC Symbol;Acc:HGNC:16854]	protein_coding
ENSG00000109762	319.207	0.422926	0.134194	3.1516	0.00162379	0.00455431	261.979	280.751	269.008	332.009	377.849	393.644	SNX25	sorting nexin 25 [Source:HGNC Symbol;Acc:HGNC:21883]	protein_coding
ENSG00000109787	996.642	0.361965	0.0795902	4.54785	5.41962e-06	2.103e-05	910.141	878.728	841.432	1058.69	1095.32	1195.55	KLF3	Kruppel like factor 3 [Source:HGNC Symbol;Acc:HGNC:16516]	protein_coding
ENSG00000109790	455.386	0.405659	0.108864	3.7263	0.00019431	0.00062774	371.571	385.756	395.171	495.676	561.883	522.26	KLHL5	kelch like family member 5 [Source:HGNC Symbol;Acc:HGNC:6356]	protein_coding
ENSG00000109805	1813.12	-0.29227	0.0556574	-5.25124	1.51075e-07	6.8219e-07	2035.29	2005.05	1966.47	1656.31	1602.08	1613.55	NCAPG	non-SMC condensin I complex subunit G [Source:HGNC Symbol;Acc:HGNC:24304]	protein_coding
ENSG00000109814	2208.19	0.396973	0.0534856	7.42206	1.15315e-13	8.09516e-13	1829.68	1881.25	1976.9	2442.84	2567.59	2550.89	UGDH	UDP-glucose 6-dehydrogenase [Source:HGNC Symbol;Acc:HGNC:12525]	protein_coding
ENSG00000109854	1638.51	-0.53453	0.0584719	-9.14166	6.15015e-20	6.06117e-19	1912.13	1908.88	1942.49	1307.46	1414.49	1345.6	HTATIP2	HIV-1 Tat interactive protein 2 [Source:HGNC Symbol;Acc:HGNC:16637]	protein_coding
ENSG00000109861	704.463	-1.32908	0.092297	-14.4001	5.16766e-47	1.31248e-45	1035.39	973.785	1024.94	414.31	387.628	390.72	CTSC	cathepsin C [Source:HGNC Symbol;Acc:HGNC:2528]	protein_coding
ENSG00000109881	601.716	-0.95915	0.0979669	-9.79054	1.2363e-22	1.37759e-21	809.942	763.775	803.896	391.865	416.967	423.849	CCDC34	coiled-coil domain containing 34 [Source:HGNC Symbol;Acc:HGNC:25079]	protein_coding
ENSG00000109917	1921.95	-0.565862	0.0570806	-9.91338	3.64116e-23	4.19299e-22	2403.73	2265.9	2227.14	1529.11	1528.29	1577.5	ZPR1	ZPR1 zinc finger [Source:HGNC Symbol;Acc:HGNC:13051]	protein_coding
ENSG00000109971	45873.5	-0.325057	0.0483825	-6.7185	1.83611e-11	1.12257e-10	53173.3	48883.8	51179.3	40079.6	40453.8	41470.9	HSPA8	heat shock protein family A (Hsp70) member 8 [Source:HGNC Symbol;Acc:HGNC:5241]	protein_coding
ENSG00000110002	18.8026	1.36961	0.563811	2.4292	0.015132	0.0351778	11.4811	9.94786	7.29867	29.9276	34.6732	19.4873	VWA5A	von Willebrand factor A domain containing 5A [Source:HGNC Symbol;Acc:HGNC:6658]	protein_coding
ENSG00000110011	650.387	0.428925	0.0911363	4.70642	2.5211e-06	1.0127e-05	576.144	534.974	561.998	757.543	727.248	744.415	DNAJC4	DnaJ heat shock protein family (Hsp40) member C4 [Source:HGNC Symbol;Acc:HGNC:5271]	protein_coding
ENSG00000110013	866.262	-0.337358	0.0804592	-4.19291	2.75403e-05	9.85875e-05	959.197	938.415	987.406	786.535	790.371	735.646	SIAE	sialic acid acetylesterase [Source:HGNC Symbol;Acc:HGNC:18187]	protein_coding
ENSG00000110042	311.529	0.440174	0.136128	3.23354	0.00122268	0.00350634	256.76	275.224	256.496	387.189	368.069	325.438	DTX4	deltex E3 ubiquitin ligase 4 [Source:HGNC Symbol;Acc:HGNC:29151]	protein_coding
ENSG00000110047	2036.71	0.513118	0.054983	9.33231	1.03585e-20	1.04929e-19	1600.05	1704.4	1685.99	2432.55	2483.13	2314.12	EHD1	EH domain containing 1 [Source:HGNC Symbol;Acc:HGNC:3242]	protein_coding
ENSG00000110066	3528.65	-0.269108	0.0412678	-6.52101	6.98338e-11	4.113e-10	3919.24	3848.72	3827.63	3155.49	3160.59	3260.23	KMT5B	lysine methyltransferase 5B [Source:HGNC Symbol;Acc:HGNC:24283]	protein_coding
ENSG00000110074	1101.21	-0.319644	0.0712557	-4.48587	7.26154e-06	2.77684e-05	1245.18	1177.16	1233.48	991.352	998.41	961.699	FOXRED1	FAD dependent oxidoreductase domain containing 1 [Source:HGNC Symbol;Acc:HGNC:26927]	protein_coding
ENSG00000110075	7429.48	-0.407615	0.0324178	-12.5738	2.94209e-36	5.54396e-35	8513.79	8677.85	8367.4	6265.16	6171.83	6580.86	PPP6R3	protein phosphatase 6 regulatory subunit 3 [Source:HGNC Symbol;Acc:HGNC:1173]	protein_coding
ENSG00000110076	14.9342	-1.82665	0.662213	-2.7584	0.00580858	0.0147896	21.9185	18.7904	25.024	8.41714	11.5577	3.89746	NRXN2	neurexin 2 [Source:HGNC Symbol;Acc:HGNC:8009]	protein_coding
ENSG00000110090	7612.89	-0.742108	0.0294925	-25.1626	1.02899e-139	1.21692e-137	9508.47	9455.99	9553.96	5644.16	5791.31	5723.42	CPT1A	carnitine palmitoyltransferase 1A [Source:HGNC Symbol;Acc:HGNC:2328]	protein_coding
ENSG00000110092	12417.8	-0.964646	0.0490444	-19.6688	3.98913e-86	2.20973e-84	15791.8	17209.8	16246.8	8274.99	8435.36	8548.11	CCND1	cyclin D1 [Source:HGNC Symbol;Acc:HGNC:1582]	protein_coding
ENSG00000110104	1286.94	-0.392567	0.0654893	-5.99437	2.0428e-09	1.07593e-08	1426.79	1486.65	1452.44	1113.87	1138.88	1102.98	CCDC86	coiled-coil domain containing 86 [Source:HGNC Symbol;Acc:HGNC:28359]	protein_coding
ENSG00000110108	2144.36	-0.954998	0.0542034	-17.6188	1.76802e-69	7.69349e-68	2842.1	2899.25	2717.19	1439.33	1498.95	1469.34	TMEM109	transmembrane protein 109 [Source:HGNC Symbol;Acc:HGNC:28771]	protein_coding
ENSG00000110169	30.8971	1.83084	0.449398	4.07399	4.62141e-05	0.000161331	17.7436	15.4744	8.34134	44.8914	45.3419	53.5901	HPX	hemopexin [Source:HGNC Symbol;Acc:HGNC:5171]	protein_coding
ENSG00000110171	1466.97	0.818391	0.0655455	12.4859	8.91842e-36	1.65149e-34	1080.27	999.207	1120.87	1914.43	1837.68	1849.35	TRIM3	tripartite motif containing 3 [Source:HGNC Symbol;Acc:HGNC:10064]	protein_coding
ENSG00000110172	763.683	0.389539	0.0871656	4.46896	7.86007e-06	2.99621e-05	655.469	699.666	624.558	839.844	873.942	888.621	CHORDC1	cysteine and histidine rich domain containing 1 [Source:HGNC Symbol;Acc:HGNC:14525]	protein_coding
ENSG00000110195	99.8622	0.707417	0.231464	3.05628	0.00224105	0.00611996	75.1493	87.3201	70.9014	129.063	112.021	124.719	FOLR1	folate receptor alpha [Source:HGNC Symbol;Acc:HGNC:3791]	protein_coding
ENSG00000110218	640.316	0.608324	0.0920303	6.61004	3.84211e-11	2.30515e-10	498.908	506.236	504.651	745.385	797.483	789.236	PANX1	pannexin 1 [Source:HGNC Symbol;Acc:HGNC:8599]	protein_coding
ENSG00000110245	4.30594	-5.40307	1.74047	-3.10437	0.00190685	0.00527683	7.30618	6.63191	8.34134	0	3.55622	0	APOC3	apolipoprotein C3 [Source:HGNC Symbol;Acc:HGNC:610]	protein_coding
ENSG00000110315	564.156	0.922338	0.10001	9.22249	2.90273e-20	2.90077e-19	382.009	384.651	405.598	769.701	731.693	711.287	RNF141	ring finger protein 141 [Source:HGNC Symbol;Acc:HGNC:21159]	protein_coding
ENSG00000110321	27870.1	-0.422718	0.0198767	-21.267	2.29553e-100	1.62687e-98	32350.7	31477.2	32073.5	23900.9	23621.3	23796.9	EIF4G2	eukaryotic translation initiation factor 4 gamma 2 [Source:HGNC Symbol;Acc:HGNC:3297]	protein_coding
ENSG00000110330	858.787	0.357131	0.0831463	4.29522	1.74523e-05	6.39839e-05	758.799	705.193	808.067	978.259	939.732	962.673	BIRC2	baculoviral IAP repeat containing 2 [Source:HGNC Symbol;Acc:HGNC:590]	protein_coding
ENSG00000110344	3359.11	0.314515	0.0457633	6.87264	6.30227e-12	3.98193e-11	2915.17	3042.94	2986.2	3564.19	3794.49	3851.67	UBE4A	ubiquitination factor E4A [Source:HGNC Symbol;Acc:HGNC:12499]	protein_coding
ENSG00000110375	78.7175	0.884009	0.259809	3.40253	0.000667642	0.00199228	55.3182	57.4765	53.176	105.682	102.241	98.4109	UPK2	uroplakin 2 [Source:HGNC Symbol;Acc:HGNC:12579]	protein_coding
ENSG00000110395	1763.59	1.65859	0.0645795	25.6829	1.8169e-145	2.30424e-143	771.324	908.571	838.304	2632.69	2766.74	2663.91	CBL	Cbl proto-oncogene [Source:HGNC Symbol;Acc:HGNC:1541]	protein_coding
ENSG00000110422	2518.96	0.408625	0.047022	8.69008	3.62181e-18	3.25794e-17	2169.94	2158.69	2149.98	2861.83	2901.88	2871.45	HIPK3	homeodomain interacting protein kinase 3 [Source:HGNC Symbol;Acc:HGNC:4915]	protein_coding
ENSG00000110429	734.256	0.287588	0.0855239	3.36266	0.000771948	0.00228409	655.469	649.927	681.904	821.139	801.04	796.056	FBXO3	F-box protein 3 [Source:HGNC Symbol;Acc:HGNC:13582]	protein_coding
ENSG00000110435	888.32	1.44348	0.0847766	17.0269	5.18617e-65	2.06557e-63	482.208	455.391	476.499	1214.87	1350.48	1350.47	PDHX	pyruvate dehydrogenase complex component X [Source:HGNC Symbol;Acc:HGNC:21350]	protein_coding
ENSG00000110436	385.877	-0.993082	0.121742	-8.15724	3.42777e-16	2.80225e-15	530.22	500.709	515.078	273.089	251.603	244.566	SLC1A2	solute carrier family 1 member 2 [Source:HGNC Symbol;Acc:HGNC:10940]	protein_coding
ENSG00000110455	254.626	0.838715	0.151855	5.52312	3.3303e-08	1.59025e-07	208.748	180.167	188.723	375.966	261.382	312.771	ACCS	1-aminocyclopropane-1-carboxylate synthase homolog (inactive) [Source:HGNC Symbol;Acc:HGNC:23989]	protein_coding
ENSG00000110492	12459.6	-1.51321	0.0273937	-55.2395	0	0	18255	17961.4	18761.8	6432.57	6938.19	6408.4	MDK	midkine [Source:HGNC Symbol;Acc:HGNC:6972]	protein_coding
ENSG00000110536	724.983	-0.310425	0.0882455	-3.51774	0.000435235	0.00133855	804.724	841.147	766.36	634.091	641.009	662.568	PTPMT1	protein tyrosine phosphatase mitochondrial 1 [Source:HGNC Symbol;Acc:HGNC:26965]	protein_coding
ENSG00000110619	1862.52	-0.703962	0.0566621	-12.4238	1.94013e-35	3.54501e-34	2275.35	2276.95	2400.22	1437.46	1377.15	1407.96	CARS1	cysteinyl-tRNA synthetase 1 [Source:HGNC Symbol;Acc:HGNC:1493]	protein_coding
ENSG00000110711	2944.6	-0.389303	0.0446947	-8.71028	3.0312e-18	2.74202e-17	3258.56	3382.27	3344.88	2538.24	2599.6	2544.07	AIP	aryl hydrocarbon receptor interacting protein [Source:HGNC Symbol;Acc:HGNC:358]	protein_coding
ENSG00000110721	1525.04	0.634526	0.0616706	10.289	7.90258e-25	9.87925e-24	1163.77	1231.32	1154.23	1812.49	1928.36	1860.06	CHKA	choline kinase alpha [Source:HGNC Symbol;Acc:HGNC:1937]	protein_coding
ENSG00000110756	879.875	-0.379738	0.0798332	-4.75665	1.96835e-06	8.00334e-06	1005.12	985.943	955.083	732.291	823.266	777.544	HPS5	HPS5 biogenesis of lysosomal organelles complex 2 subunit 2 [Source:HGNC Symbol;Acc:HGNC:17022]	protein_coding
ENSG00000110799	79.6021	-0.945031	0.267583	-3.53173	0.000412843	0.00127436	100.199	98.3733	110.523	46.7619	61.3449	60.4106	VWF	von Willebrand factor [Source:HGNC Symbol;Acc:HGNC:12726]	protein_coding
ENSG00000110851	3734.6	-0.263991	0.0405387	-6.51209	7.41125e-11	4.35303e-10	4170.79	4078.62	4034.08	3357.5	3303.73	3462.89	PRDM4	PR/SET domain 4 [Source:HGNC Symbol;Acc:HGNC:9348]	protein_coding
ENSG00000110871	2648.36	-0.338061	0.0512762	-6.59295	4.31184e-11	2.57894e-10	3058.16	2811.93	2998.71	2401.69	2343.55	2276.12	COQ5	coenzyme Q5, methyltransferase [Source:HGNC Symbol;Acc:HGNC:28722]	protein_coding
ENSG00000110881	607.211	0.735448	0.0945678	7.77694	7.4297e-15	5.60776e-14	440.458	473.076	461.902	756.608	741.473	769.749	ASIC1	acid sensing ion channel subunit 1 [Source:HGNC Symbol;Acc:HGNC:100]	protein_coding
ENSG00000110888	359.623	0.803049	0.128465	6.25113	4.07497e-10	2.26118e-09	274.504	288.488	240.856	492.87	419.634	441.387	CAPRIN2	caprin family member 2 [Source:HGNC Symbol;Acc:HGNC:21259]	protein_coding
ENSG00000110911	3504.2	0.732544	0.0432376	16.9423	2.19387e-64	8.57833e-63	2628.14	2716.87	2528.47	4327.35	4431.94	4392.44	SLC11A2	solute carrier family 11 member 2 [Source:HGNC Symbol;Acc:HGNC:10908]	protein_coding
ENSG00000110917	8614.78	-0.284033	0.0281014	-10.1074	5.1207e-24	6.1772e-23	9499.08	9289.09	9436.14	7697.94	8009.51	7756.92	MLEC	malectin [Source:HGNC Symbol;Acc:HGNC:28973]	protein_coding
ENSG00000110925	1258.88	-0.345081	0.0685483	-5.03412	4.80046e-07	2.06513e-06	1325.55	1410.39	1450.35	1098.9	1170	1098.11	CSRNP2	cysteine and serine rich nuclear protein 2 [Source:HGNC Symbol;Acc:HGNC:16006]	protein_coding
ENSG00000110975	68.6742	0.987281	0.291462	3.38734	0.000705747	0.00209852	36.5309	45.318	57.3467	98.2	88.9056	85.7441	SYT10	synaptotagmin 10 [Source:HGNC Symbol;Acc:HGNC:19266]	protein_coding
ENSG00000110987	1487.48	-0.472116	0.062346	-7.57252	3.66048e-14	2.65175e-13	1783.75	1670.14	1727.7	1254.15	1252.68	1236.47	BCL7A	BAF chromatin remodeling complex subunit BCL7A [Source:HGNC Symbol;Acc:HGNC:1004]	protein_coding
ENSG00000111052	386.569	-0.479109	0.117472	-4.07851	4.53255e-05	0.000158344	447.764	466.444	447.304	318.916	306.724	332.259	LIN7A	lin-7 homolog A, crumbs cell polarity complex component [Source:HGNC Symbol;Acc:HGNC:17787]	protein_coding
ENSG00000111057	94267.5	-0.334488	0.0205156	-16.3041	9.22905e-60	3.24651e-58	102314	107222	102668	81704.3	88337.5	83358.9	KRT18	keratin 18 [Source:HGNC Symbol;Acc:HGNC:6430]	protein_coding
ENSG00000111058	1385.62	-0.675843	0.0636882	-10.6117	2.62825e-26	3.46071e-25	1695.03	1724.3	1704.76	1091.42	1051.75	1046.47	ACSS3	acyl-CoA synthetase short chain family member 3 [Source:HGNC Symbol;Acc:HGNC:24723]	protein_coding
ENSG00000111077	642.529	0.595028	0.0922853	6.44771	1.13556e-10	6.60339e-10	500.995	548.238	514.035	793.082	718.357	780.467	TNS2	tensin 2 [Source:HGNC Symbol;Acc:HGNC:19737]	protein_coding
ENSG00000111142	7422.07	-0.265876	0.0321985	-8.2574	1.48877e-16	1.2413e-15	8118.21	8026.82	8027.5	6509.26	6955.09	6895.58	METAP2	methionyl aminopeptidase 2 [Source:HGNC Symbol;Acc:HGNC:16672]	protein_coding
ENSG00000111145	762.483	0.295072	0.0834795	3.53466	0.000408303	0.00126095	670.081	687.508	677.734	825.815	874.831	838.929	ELK3	ETS transcription factor ELK3 [Source:HGNC Symbol;Acc:HGNC:3325]	protein_coding
ENSG00000111196	609.75	-0.321405	0.0933712	-3.44223	0.000576937	0.00173911	686.781	686.402	669.392	552.726	526.321	536.875	MAGOHB	mago homolog B, exon junction complex subunit [Source:HGNC Symbol;Acc:HGNC:25504]	protein_coding
ENSG00000111199	357.773	-1.53399	0.129712	-11.8261	2.86088e-32	4.68557e-31	511.433	546.027	551.571	181.436	167.143	189.027	TRPV4	transient receptor potential cation channel subfamily V member 4 [Source:HGNC Symbol;Acc:HGNC:18083]	protein_coding
ENSG00000111203	712.304	-0.36153	0.0908029	-3.98148	6.84862e-05	0.000233955	833.948	756.037	841.432	650.926	580.554	610.927	ITFG2	integrin alpha FG-GAP repeat containing 2 [Source:HGNC Symbol;Acc:HGNC:30879]	protein_coding
ENSG00000111206	5804.73	-0.909528	0.0351292	-25.8909	8.42248e-148	1.09703e-145	7378.2	7654.33	7664.65	3965.41	4075.43	4090.39	FOXM1	forkhead box M1 [Source:HGNC Symbol;Acc:HGNC:3818]	protein_coding
ENSG00000111224	414.824	0.555764	0.114095	4.87105	1.11004e-06	4.61767e-06	352.784	338.227	322.184	486.324	482.757	506.67	PARP11	poly(ADP-ribose) polymerase family member 11 [Source:HGNC Symbol;Acc:HGNC:1186]	protein_coding
ENSG00000111229	5491.35	-0.648412	0.0345699	-18.7565	1.71259e-78	8.59731e-77	6847.98	6717.02	6610.51	4320.8	4191.9	4259.93	ARPC3	actin related protein 2/3 complex subunit 3 [Source:HGNC Symbol;Acc:HGNC:706]	protein_coding
ENSG00000111269	976.287	0.573191	0.0773336	7.41192	1.2448e-13	8.71948e-13	772.368	785.881	754.891	1096.1	1250.01	1198.47	CREBL2	cAMP responsive element binding protein like 2 [Source:HGNC Symbol;Acc:HGNC:2350]	protein_coding
ENSG00000111271	956.618	-0.283631	0.077553	-3.65726	0.000254929	0.000809858	1057.31	1015.79	1087.5	896.893	848.16	834.057	ACAD10	acyl-CoA dehydrogenase family member 10 [Source:HGNC Symbol;Acc:HGNC:21597]	protein_coding
ENSG00000111300	1916.02	-0.293944	0.0573151	-5.12856	2.91961e-07	1.2832e-06	2212.73	2074.68	2027.99	1700.26	1746.11	1734.37	NAA25	N-alpha-acetyltransferase 25, NatB auxiliary subunit [Source:HGNC Symbol;Acc:HGNC:25783]	protein_coding
ENSG00000111319	1521.01	-0.852473	0.0644724	-13.2223	6.52437e-40	1.37005e-38	1955.97	1912.2	2039.46	1134.44	1037.53	1046.47	SCNN1A	sodium channel epithelial 1 subunit alpha [Source:HGNC Symbol;Acc:HGNC:10599]	protein_coding
ENSG00000111328	5740.1	-0.899515	0.0331452	-27.1387	3.44527e-162	5.39955e-160	7452.3	7476.37	7430.05	3989.73	4091.44	4000.74	CDK2AP1	cyclin dependent kinase 2 associated protein 1 [Source:HGNC Symbol;Acc:HGNC:14002]	protein_coding
ENSG00000111331	318.464	0.65679	0.137427	4.7792	1.75997e-06	7.17877e-06	228.579	265.276	229.387	351.649	427.636	408.259	OAS3	2'-5'-oligoadenylate synthetase 3 [Source:HGNC Symbol;Acc:HGNC:8088]	protein_coding
ENSG00000111335	14.1232	2.94962	0.772594	3.81781	0.000134641	0.000444279	1.04374	5.52659	2.08533	17.7695	32.006	26.3079	OAS2	2'-5'-oligoadenylate synthetase 2 [Source:HGNC Symbol;Acc:HGNC:8087]	protein_coding
ENSG00000111341	70.8379	-0.891355	0.27995	-3.18398	0.00145266	0.00410601	87.6742	96.1626	92.7974	43.9562	48.8981	55.5388	MGP	matrix Gla protein [Source:HGNC Symbol;Acc:HGNC:7060]	protein_coding
ENSG00000111358	1813.37	-0.277728	0.0561621	-4.94511	7.61001e-07	3.21848e-06	2023.81	1924.36	1995.67	1620.77	1666.98	1648.63	GTF2H3	general transcription factor IIH subunit 3 [Source:HGNC Symbol;Acc:HGNC:4657]	protein_coding
ENSG00000111371	10814.2	-0.353397	0.0264641	-13.3538	1.1252e-40	2.41274e-39	11978	12260.2	12009.4	9352.38	9722.72	9562.42	SLC38A1	solute carrier family 38 member 1 [Source:HGNC Symbol;Acc:HGNC:13447]	protein_coding
ENSG00000111404	23.7421	-1.6268	0.511544	-3.18017	0.00147189	0.00415488	37.5746	28.7383	35.4507	9.35238	18.6702	12.6667	RERGL	RERG like [Source:HGNC Symbol;Acc:HGNC:26213]	protein_coding
ENSG00000111412	2065.65	1.81443	0.058333	31.1047	2.08306e-212	5.35402e-210	887.179	920.73	924.846	3081.61	3253.06	3326.48	SPRING1	SREBF pathway regulator in golgi 1 [Source:HGNC Symbol;Acc:HGNC:26128]	protein_coding
ENSG00000111445	1746.47	-0.526373	0.0561819	-9.36908	7.31649e-21	7.46639e-20	2077.04	2059.21	2084.29	1441.2	1378.93	1438.16	RFC5	replication factor C subunit 5 [Source:HGNC Symbol;Acc:HGNC:9973]	protein_coding
ENSG00000111450	281.783	0.656217	0.14077	4.66162	3.13724e-06	1.2472e-05	201.442	212.221	232.515	326.398	365.402	352.72	STX2	syntaxin 2 [Source:HGNC Symbol;Acc:HGNC:3403]	protein_coding
ENSG00000111452	88.2108	2.7176	0.278343	9.76349	1.61492e-22	1.78913e-21	24.006	24.317	25.024	159.926	134.247	161.745	ADGRD1	adhesion G protein-coupled receptor D1 [Source:HGNC Symbol;Acc:HGNC:19893]	protein_coding
ENSG00000111540	5574.87	-0.456336	0.033159	-13.7621	4.31021e-43	9.95066e-42	6403.34	6466.11	6458.28	4707.05	4730.67	4683.77	RAB5B	RAB5B, member RAS oncogene family [Source:HGNC Symbol;Acc:HGNC:9784]	protein_coding
ENSG00000111554	550.555	-0.508977	0.0982017	-5.18297	2.18377e-07	9.73554e-07	651.294	653.243	661.051	465.749	416.967	455.029	MDM1	Mdm1 nuclear protein [Source:HGNC Symbol;Acc:HGNC:29917]	protein_coding
ENSG00000111581	3803.22	-0.485335	0.0434226	-11.177	5.28337e-29	7.69242e-28	4479.73	4296.37	4553.33	3078.8	3140.15	3270.94	NUP107	nucleoporin 107 [Source:HGNC Symbol;Acc:HGNC:29914]	protein_coding
ENSG00000111596	2645.13	-0.337556	0.0470956	-7.16747	7.63959e-13	5.10286e-12	3009.1	2883.77	2960.13	2318.45	2346.22	2353.09	CNOT2	CCR4-NOT transcription complex subunit 2 [Source:HGNC Symbol;Acc:HGNC:7878]	protein_coding
ENSG00000111653	559.542	-0.339425	0.0990202	-3.42783	0.00060842	0.00182773	601.194	627.82	646.454	480.712	493.426	507.644	ING4	inhibitor of growth family member 4 [Source:HGNC Symbol;Acc:HGNC:19423]	protein_coding
ENSG00000111665	1547.1	-0.435364	0.0609975	-7.1374	9.51097e-13	6.31564e-12	1733.65	1803.88	1841.35	1311.2	1251.79	1340.73	CDCA3	cell division cycle associated 3 [Source:HGNC Symbol;Acc:HGNC:14624]	protein_coding
ENSG00000111666	1948.73	-1.32156	0.0561409	-23.54	1.59095e-122	1.51078e-120	2820.19	2740.08	2730.75	1095.16	1189.56	1116.62	CHPT1	choline phosphotransferase 1 [Source:HGNC Symbol;Acc:HGNC:17852]	protein_coding
ENSG00000111674	4304.57	-0.299955	0.0702464	-4.27004	1.95439e-05	7.12729e-05	4449.46	4994.93	4878.64	4000.01	3749.15	3755.2	ENO2	enolase 2 [Source:HGNC Symbol;Acc:HGNC:3353]	protein_coding
ENSG00000111676	6258.47	-0.338521	0.036682	-9.22852	2.74391e-20	2.7449e-19	6785.35	7112.72	7123.5	5714.3	5448.14	5366.8	ATN1	atrophin 1 [Source:HGNC Symbol;Acc:HGNC:3033]	protein_coding
ENSG00000111696	337.062	-0.835494	0.129469	-6.45326	1.09471e-10	6.37547e-10	420.627	449.864	407.683	231.939	266.717	245.54	NT5DC3	5'-nucleotidase domain containing 3 [Source:HGNC Symbol;Acc:HGNC:30826]	protein_coding
ENSG00000111711	866.652	0.764309	0.0795228	9.6112	7.17115e-22	7.6799e-21	636.681	674.244	649.582	1093.29	1019.75	1126.37	GOLT1B	golgi transport 1B [Source:HGNC Symbol;Acc:HGNC:20175]	protein_coding
ENSG00000111727	344.14	0.904096	0.124769	7.24615	4.28774e-13	2.91038e-12	253.629	238.749	238.771	459.202	421.413	453.08	HCFC2	host cell factor C2 [Source:HGNC Symbol;Acc:HGNC:24972]	protein_coding
ENSG00000111731	2075.85	-0.764145	0.0526978	-14.5005	1.20226e-47	3.11087e-46	2591.61	2635.08	2674.44	1563.72	1452.72	1537.55	C2CD5	C2 calcium dependent domain containing 5 [Source:HGNC Symbol;Acc:HGNC:29062]	protein_coding
ENSG00000111752	269.835	-0.827171	0.146153	-5.65962	1.51706e-08	7.447e-08	335.041	380.229	340.952	210.429	166.253	186.104	PHC1	polyhomeotic homolog 1 [Source:HGNC Symbol;Acc:HGNC:3182]	protein_coding
ENSG00000111816	353.529	1.09837	0.12537	8.76105	1.93445e-18	1.7732e-17	219.185	231.011	218.96	462.008	496.982	493.029	FRK	fyn related Src family tyrosine kinase [Source:HGNC Symbol;Acc:HGNC:3955]	protein_coding
ENSG00000111817	113.53	-0.700326	0.218232	-3.20909	0.00133155	0.00379037	132.555	135.954	140.76	86.0419	104.02	81.8467	DSE	dermatan sulfate epimerase [Source:HGNC Symbol;Acc:HGNC:21144]	protein_coding
ENSG00000111845	1201.19	-0.428219	0.0687988	-6.22422	4.83958e-10	2.67161e-09	1392.35	1334.12	1390.92	993.223	1049.09	1047.44	PAK1IP1	PAK1 interacting protein 1 [Source:HGNC Symbol;Acc:HGNC:20882]	protein_coding
ENSG00000111859	96.542	0.608918	0.260376	2.33861	0.0193557	0.0437677	55.3182	86.2148	92.7974	104.747	106.687	133.488	NEDD9	neural precursor cell expressed, developmentally down-regulated 9 [Source:HGNC Symbol;Acc:HGNC:7733]	protein_coding
ENSG00000111860	79.5463	1.62583	0.26795	6.06768	1.29773e-09	6.93743e-09	39.6621	36.4755	40.664	121.581	120.023	118.873	CEP85L	centrosomal protein 85 like [Source:HGNC Symbol;Acc:HGNC:21638]	protein_coding
ENSG00000111875	825.832	0.744074	0.0819642	9.07804	1.10548e-19	1.07248e-18	587.626	627.82	620.387	1011.93	1069.53	1037.7	ASF1A	anti-silencing function 1A histone chaperone [Source:HGNC Symbol;Acc:HGNC:20995]	protein_coding
ENSG00000111877	821.608	0.378312	0.08236	4.59339	4.36097e-06	1.7118e-05	736.88	719.562	680.862	944.59	940.621	907.134	MCM9	minichromosome maintenance 9 homologous recombination repair factor [Source:HGNC Symbol;Acc:HGNC:21484]	protein_coding
ENSG00000111879	129.74	0.888536	0.216673	4.10082	4.11692e-05	0.000144636	97.0678	84.0041	76.1147	139.35	203.594	178.309	FAM184A	family with sequence similarity 184 member A [Source:HGNC Symbol;Acc:HGNC:20991]	protein_coding
ENSG00000111880	1678.63	-0.460348	0.0574044	-8.01938	1.06278e-15	8.41366e-15	1920.48	1950.89	1946.66	1421.56	1434.94	1397.24	RNGTT	RNA guanylyltransferase and 5'-phosphatase [Source:HGNC Symbol;Acc:HGNC:10073]	protein_coding
ENSG00000111885	2331.52	1.88276	0.0536005	35.1257	2.72831e-270	1.31484e-267	968.591	1013.58	987.406	3567.93	3719.81	3731.82	MAN1A1	mannosidase alpha class 1A member 1 [Source:HGNC Symbol;Acc:HGNC:6821]	protein_coding
ENSG00000111897	3225.11	1.45769	0.0492281	29.6109	1.08178e-192	2.19511e-190	1644.93	1695.56	1796.52	4546.19	4805.35	4862.08	SERINC1	serine incorporator 1 [Source:HGNC Symbol;Acc:HGNC:13464]	protein_coding
ENSG00000111907	6539.77	-1.61535	0.0332191	-48.627	0	0	9880.04	9814.12	9948.09	3176.07	3145.48	3274.84	TPD52L1	TPD52 like 1 [Source:HGNC Symbol;Acc:HGNC:12006]	protein_coding
ENSG00000111911	1359.94	1.19702	0.0650134	18.4118	1.05585e-75	5.05052e-74	813.073	840.041	808.067	1860.19	1937.25	1900.99	HINT3	histidine triad nucleotide binding protein 3 [Source:HGNC Symbol;Acc:HGNC:18468]	protein_coding
ENSG00000111912	289.981	0.779373	0.136599	5.70556	1.15962e-08	5.74505e-08	202.486	208.905	224.173	361.002	376.96	366.361	NCOA7	nuclear receptor coactivator 7 [Source:HGNC Symbol;Acc:HGNC:21081]	protein_coding
ENSG00000111961	269.088	1.41318	0.157042	8.99872	2.2836e-19	2.18141e-18	142.992	155.85	142.845	441.432	389.407	342.002	SASH1	SAM and SH3 domain containing 1 [Source:HGNC Symbol;Acc:HGNC:19182]	protein_coding
ENSG00000111962	520.31	-0.858882	0.105521	-8.13947	3.96999e-16	3.23045e-15	664.862	679.77	669.392	346.038	367.18	394.618	UST	uronyl 2-sulfotransferase [Source:HGNC Symbol;Acc:HGNC:17223]	protein_coding
ENSG00000111981	135.54	-0.962475	0.20102	-4.78795	1.68496e-06	6.88592e-06	173.261	192.325	181.424	92.5886	79.126	94.5134	ULBP1	UL16 binding protein 1 [Source:HGNC Symbol;Acc:HGNC:14893]	protein_coding
ENSG00000112029	848.285	-0.485667	0.0835477	-5.81306	6.13423e-09	3.12169e-08	971.722	1040.1	967.595	677.112	691.686	741.492	FBXO5	F-box protein 5 [Source:HGNC Symbol;Acc:HGNC:13584]	protein_coding
ENSG00000112039	462.059	-0.484528	0.109362	-4.43052	9.40064e-06	3.55326e-05	528.132	515.078	565.126	377.836	397.408	388.772	FANCE	FA complementation group E [Source:HGNC Symbol;Acc:HGNC:3586]	protein_coding
ENSG00000112062	2208.54	0.458904	0.0516154	8.89082	6.06587e-19	5.67906e-18	1850.55	1802.77	1824.67	2449.39	2752.52	2571.35	MAPK14	mitogen-activated protein kinase 14 [Source:HGNC Symbol;Acc:HGNC:6876]	protein_coding
ENSG00000112078	6328.87	-0.274354	0.0338046	-8.11587	4.82325e-16	3.90663e-15	7027.5	6920.39	6769	5588.98	5835.76	5831.58	KCTD20	potassium channel tetramerization domain containing 20 [Source:HGNC Symbol;Acc:HGNC:21052]	protein_coding
ENSG00000112079	3524.58	-0.414242	0.0416085	-9.95571	2.38119e-23	2.77187e-22	3920.29	4006.78	4061.19	3035.78	3162.37	2961.1	STK38	serine/threonine kinase 38 [Source:HGNC Symbol;Acc:HGNC:17847]	protein_coding
ENSG00000112118	6283.18	-0.306787	0.033806	-9.07492	1.13756e-19	1.1025e-18	6947.13	6967.92	6857.62	5747.04	5732.63	5446.7	MCM3	minichromosome maintenance complex component 3 [Source:HGNC Symbol;Acc:HGNC:6945]	protein_coding
ENSG00000112144	1586.66	-0.406456	0.0599315	-6.78202	1.1851e-11	7.36226e-11	1802.54	1865.78	1773.58	1386.02	1341.59	1350.47	CILK1	ciliogenesis associated kinase 1 [Source:HGNC Symbol;Acc:HGNC:21219]	protein_coding
ENSG00000112146	1942.53	0.784925	0.0546274	14.3687	8.13307e-47	2.04675e-45	1417.4	1396.02	1469.12	2487.73	2452.91	2432.02	FBXO9	F-box protein 9 [Source:HGNC Symbol;Acc:HGNC:13588]	protein_coding
ENSG00000112149	157.816	0.663509	0.202006	3.2846	0.00102128	0.00296672	109.593	99.4786	147.016	175.825	214.263	200.719	CD83	CD83 molecule [Source:HGNC Symbol;Acc:HGNC:1703]	protein_coding
ENSG00000112167	1069.74	-0.307385	0.0710814	-4.32441	1.52937e-05	5.64783e-05	1191.95	1172.74	1177.17	940.849	968.182	967.545	SAYSD1	SAYSVFN motif domain containing 1 [Source:HGNC Symbol;Acc:HGNC:21025]	protein_coding
ENSG00000112175	107.088	1.73484	0.233829	7.41925	1.17787e-13	8.25665e-13	52.187	56.3712	45.8774	179.566	145.805	162.719	BMP5	bone morphogenetic protein 5 [Source:HGNC Symbol;Acc:HGNC:1072]	protein_coding
ENSG00000112183	1110.57	-1.679	0.0755854	-22.2133	2.55396e-109	2.01773e-107	1705.47	1648.03	1639.07	512.51	631.23	527.132	RBM24	RNA binding motif protein 24 [Source:HGNC Symbol;Acc:HGNC:21539]	protein_coding
ENSG00000112186	1869.69	-0.287577	0.0543804	-5.28826	1.23489e-07	5.62232e-07	2034.25	2038.21	2037.37	1650.7	1771	1686.63	CAP2	cyclase associated actin cytoskeleton regulatory protein 2 [Source:HGNC Symbol;Acc:HGNC:20039]	protein_coding
ENSG00000112200	1258.43	0.83441	0.0715389	11.6637	1.95309e-31	3.10642e-30	955.022	855.516	864.371	1541.27	1694.54	1639.86	ZNF451	zinc finger protein 451 [Source:HGNC Symbol;Acc:HGNC:21091]	protein_coding
ENSG00000112208	642.615	-1.13363	0.0970746	-11.6779	1.65362e-31	2.63881e-30	850.648	937.309	854.987	395.606	409.855	407.285	BAG2	BAG cochaperone 2 [Source:HGNC Symbol;Acc:HGNC:938]	protein_coding
ENSG00000112210	1015.65	0.478443	0.074923	6.3858	1.70506e-10	9.77358e-10	875.698	831.199	833.091	1140.99	1194	1218.93	RAB23	RAB23, member RAS oncogene family [Source:HGNC Symbol;Acc:HGNC:14263]	protein_coding
ENSG00000112218	71.6402	1.21788	0.290376	4.19413	2.73923e-05	9.81279e-05	48.012	29.8436	47.9627	100.07	108.465	95.4878	GPR63	G protein-coupled receptor 63 [Source:HGNC Symbol;Acc:HGNC:13302]	protein_coding
ENSG00000112234	776.885	0.694562	0.0831185	8.35629	6.47234e-17	5.47946e-16	598.063	586.924	603.704	954.878	942.399	975.34	FBXL4	F-box and leucine rich repeat protein 4 [Source:HGNC Symbol;Acc:HGNC:13601]	protein_coding
ENSG00000112290	731.23	0.985496	0.0955271	10.3164	5.94081e-25	7.46552e-24	483.252	544.922	438.963	953.008	985.074	982.16	WASF1	WASP family member 1 [Source:HGNC Symbol;Acc:HGNC:12732]	protein_coding
ENSG00000112293	62.6509	0.974577	0.294716	3.30684	0.000943559	0.00276051	41.7496	48.634	38.5787	89.7828	78.2369	78.9236	GPLD1	glycosylphosphatidylinositol specific phospholipase D1 [Source:HGNC Symbol;Acc:HGNC:4459]	protein_coding
ENSG00000112294	1871.85	0.512472	0.057667	8.88674	6.29279e-19	5.88865e-18	1615.71	1481.13	1506.65	2156.66	2248.42	2222.53	ALDH5A1	aldehyde dehydrogenase 5 family member A1 [Source:HGNC Symbol;Acc:HGNC:408]	protein_coding
ENSG00000112297	1031.78	-0.474654	0.0735515	-6.45335	1.09407e-10	6.37364e-10	1249.36	1193.74	1175.09	871.642	836.602	864.262	CRYBG1	crystallin beta-gamma domain containing 1 [Source:HGNC Symbol;Acc:HGNC:356]	protein_coding
ENSG00000112305	1283.81	-0.499104	0.0654324	-7.62778	2.38833e-14	1.74857e-13	1478.98	1508.76	1482.67	1044.66	1123.77	1064.01	SMAP1	small ArfGAP 1 [Source:HGNC Symbol;Acc:HGNC:19651]	protein_coding
ENSG00000112335	3384.75	0.369322	0.0423775	8.71504	2.90665e-18	2.63554e-17	2916.21	2939.04	2929.89	3697.93	3957.19	3868.23	SNX3	sorting nexin 3 [Source:HGNC Symbol;Acc:HGNC:11174]	protein_coding
ENSG00000112357	548.346	-0.410491	0.103551	-3.96416	7.36558e-05	0.000250549	575.101	649.927	655.838	462.008	465.865	481.336	PEX7	peroxisomal biogenesis factor 7 [Source:HGNC Symbol;Acc:HGNC:8860]	protein_coding
ENSG00000112379	1834.85	-0.624626	0.0608282	-10.2687	9.75143e-25	1.21276e-23	2146.97	2259.27	2326.19	1519.76	1366.48	1390.42	ARFGEF3	ARFGEF family member 3 [Source:HGNC Symbol;Acc:HGNC:21213]	protein_coding
ENSG00000112406	382.12	1.57486	0.122915	12.8125	1.3954e-37	2.73364e-36	184.742	189.009	198.107	564.884	584.999	570.978	HECA	hdc homolog, cell cycle regulator [Source:HGNC Symbol;Acc:HGNC:21041]	protein_coding
ENSG00000112425	276.161	0.73617	0.149465	4.92537	8.42004e-07	3.54318e-06	239.016	194.536	184.552	329.204	352.066	357.592	EPM2A	EPM2A glucan phosphatase, laforin [Source:HGNC Symbol;Acc:HGNC:3413]	protein_coding
ENSG00000112514	2881.41	0.436955	0.0447465	9.76511	1.58937e-22	1.76183e-21	2488.28	2423.96	2407.52	3304.2	3362.41	3302.12	CUTA	cutA divalent cation tolerance homolog [Source:HGNC Symbol;Acc:HGNC:21101]	protein_coding
ENSG00000112531	2168.78	0.437393	0.0548429	7.97538	1.5191e-15	1.19282e-14	1869.34	1893.41	1746.47	2420.4	2530.25	2552.84	QKI	QKI, KH domain containing RNA binding [Source:HGNC Symbol;Acc:HGNC:21100]	protein_coding
ENSG00000112561	62.1035	1.45878	0.300316	4.85747	1.18893e-06	4.92882e-06	31.3122	34.2649	33.3654	93.5238	92.4618	87.6929	TFEB	transcription factor EB [Source:HGNC Symbol;Acc:HGNC:11753]	protein_coding
ENSG00000112578	1661.7	-0.487888	0.0595204	-8.19699	2.46479e-16	2.03137e-15	1959.1	1894.51	1965.43	1425.3	1385.15	1340.73	BYSL	bystin like [Source:HGNC Symbol;Acc:HGNC:1157]	protein_coding
ENSG00000112592	587.087	0.286981	0.0976747	2.93813	0.00330199	0.00875791	503.083	571.449	534.888	652.796	604.558	655.748	TBP	TATA-box binding protein [Source:HGNC Symbol;Acc:HGNC:11588]	protein_coding
ENSG00000112624	1465.29	-0.650703	0.0622544	-10.4523	1.42969e-25	1.83245e-24	1830.72	1776.25	1748.55	1140.06	1162	1134.16	BICRAL	BRD4 interacting chromatin remodeling complex associated protein like [Source:HGNC Symbol;Acc:HGNC:21111]	protein_coding
ENSG00000112658	2463.2	-0.516821	0.0492788	-10.4877	9.8411e-26	1.26725e-24	2917.25	2793.14	2926.77	2000.47	2116.84	2024.73	SRF	serum response factor [Source:HGNC Symbol;Acc:HGNC:11291]	protein_coding
ENSG00000112659	2163.78	0.338643	0.0508528	6.65928	2.75175e-11	1.66391e-10	1946.58	1902.25	1884.1	2411.04	2416.45	2422.27	CUL9	cullin 9 [Source:HGNC Symbol;Acc:HGNC:15982]	protein_coding
ENSG00000112667	2957.22	-0.504319	0.048547	-10.3883	2.80438e-25	3.56361e-24	3543.5	3297.16	3464.78	2491.47	2594.27	2352.12	DNPH1	2'-deoxynucleoside 5'-phosphate N-hydrolase 1 [Source:HGNC Symbol;Acc:HGNC:21218]	protein_coding
ENSG00000112679	569.348	1.13156	0.101661	11.1308	8.88668e-29	1.28033e-27	328.778	378.019	356.592	759.413	800.15	793.133	DUSP22	dual specificity phosphatase 22 [Source:HGNC Symbol;Acc:HGNC:16077]	protein_coding
ENSG00000112697	4067.98	0.336906	0.0382325	8.81203	1.22902e-18	1.13794e-17	3601.95	3629.86	3530.47	4518.13	4583.97	4543.47	TMEM30A	transmembrane protein 30A [Source:HGNC Symbol;Acc:HGNC:16667]	protein_coding
ENSG00000112699	917.88	0.407626	0.0773183	5.27205	1.34908e-07	6.12342e-07	802.636	760.459	774.702	1016.6	1101.54	1051.34	GMDS	GDP-mannose 4,6-dehydratase [Source:HGNC Symbol;Acc:HGNC:4369]	protein_coding
ENSG00000112715	3162.75	-0.350614	0.0465387	-7.53382	4.9276e-14	3.54174e-13	3428.69	3613.28	3603.46	2871.18	2766.74	2693.15	VEGFA	vascular endothelial growth factor A [Source:HGNC Symbol;Acc:HGNC:12680]	protein_coding
ENSG00000112742	1610.18	-0.757569	0.0620828	-12.2026	3.01226e-34	5.33707e-33	2058.26	2053.68	1971.68	1150.34	1178	1249.14	TTK	TTK protein kinase [Source:HGNC Symbol;Acc:HGNC:12401]	protein_coding
ENSG00000112759	2911.2	-0.5076	0.0447147	-11.352	7.25045e-30	1.08938e-28	3416.16	3428.7	3420.99	2445.65	2388	2367.71	SLC29A1	solute carrier family 29 member 1 (Augustine blood group) [Source:HGNC Symbol;Acc:HGNC:11003]	protein_coding
ENSG00000112773	253.314	3.03962	0.1832	16.5918	7.9882e-62	2.93871e-60	54.2745	42.0021	66.7307	420.857	460.531	475.49	TENT5A	terminal nucleotidyltransferase 5A [Source:HGNC Symbol;Acc:HGNC:18345]	protein_coding
ENSG00000112796	386.728	1.75346	0.123871	14.1556	1.72567e-45	4.17912e-44	184.742	184.588	167.869	609.775	576.108	597.286	ENPP5	ectonucleotide pyrophosphatase/phosphodiesterase family member 5 [Source:HGNC Symbol;Acc:HGNC:13717]	protein_coding
ENSG00000112812	765.848	0.921452	0.0851662	10.8195	2.78415e-27	3.80638e-26	547.964	511.762	543.23	998.834	967.293	1026.01	PRSS16	serine protease 16 [Source:HGNC Symbol;Acc:HGNC:9480]	protein_coding
ENSG00000112855	1736.51	-0.858816	0.0590012	-14.5559	5.35598e-48	1.39335e-46	2160.54	2242.69	2249.03	1256.02	1322.03	1188.73	HARS2	histidyl-tRNA synthetase 2, mitochondrial [Source:HGNC Symbol;Acc:HGNC:4817]	protein_coding
ENSG00000112893	2739.03	0.34732	0.0457748	7.58758	3.25947e-14	2.36837e-13	2437.13	2395.22	2432.54	3035.78	3006.79	3126.74	MAN2A1	mannosidase alpha class 2A member 1 [Source:HGNC Symbol;Acc:HGNC:6824]	protein_coding
ENSG00000112964	97.6532	1.53148	0.241249	6.34811	2.17975e-10	1.2406e-09	48.012	54.1606	47.9627	146.832	146.694	142.257	GHR	growth hormone receptor [Source:HGNC Symbol;Acc:HGNC:4263]	protein_coding
ENSG00000112972	4758.65	0.268302	0.0382683	7.01109	2.36473e-12	1.53227e-11	4144.69	4327.32	4328.11	5025.03	5473.92	5252.8	HMGCS1	3-hydroxy-3-methylglutaryl-CoA synthase 1 [Source:HGNC Symbol;Acc:HGNC:5007]	protein_coding
ENSG00000112984	3993.71	-0.488753	0.0388551	-12.5788	2.76034e-36	5.20655e-35	4721.88	4611.39	4679.49	3297.65	3291.29	3360.59	KIF20A	kinesin family member 20A [Source:HGNC Symbol;Acc:HGNC:9787]	protein_coding
ENSG00000112992	1552.08	-0.661639	0.065475	-10.1052	5.2383e-24	6.31512e-23	1824.46	1982.94	1824.67	1141.93	1306.91	1231.6	NNT	nicotinamide nucleotide transhydrogenase [Source:HGNC Symbol;Acc:HGNC:7863]	protein_coding
ENSG00000113013	23827.9	-0.461517	0.0232362	-19.862	8.67567e-88	4.94796e-86	28166.4	27094.7	27554.6	19705.5	20052.7	20393.5	HSPA9	heat shock protein family A (Hsp70) member 9 [Source:HGNC Symbol;Acc:HGNC:5244]	protein_coding
ENSG00000113048	4413.81	-0.491507	0.0380141	-12.9296	3.064e-38	6.12704e-37	5291.76	5071.2	5157.03	3654.91	3602.46	3705.51	MRPS27	mitochondrial ribosomal protein S27 [Source:HGNC Symbol;Acc:HGNC:14512]	protein_coding
ENSG00000113108	249.591	1.37608	0.154317	8.91723	4.78104e-19	4.50029e-18	138.817	155.85	140.76	406.829	309.392	345.9	APBB3	amyloid beta precursor protein binding family B member 3 [Source:HGNC Symbol;Acc:HGNC:20708]	protein_coding
ENSG00000113119	527.95	-0.529922	0.100368	-5.27979	1.2933e-07	5.87857e-07	623.113	636.663	636.027	433.015	396.519	442.362	TMCO6	transmembrane and coiled-coil domains 6 [Source:HGNC Symbol;Acc:HGNC:28814]	protein_coding
ENSG00000113141	3180.91	0.469164	0.0429023	10.9356	7.78621e-28	1.08686e-26	2663.62	2618.5	2707.81	3660.52	3720.7	3714.28	IK	IK cytokine [Source:HGNC Symbol;Acc:HGNC:5958]	protein_coding
ENSG00000113161	6496.36	-0.301443	0.0373254	-8.07608	6.68798e-16	5.36208e-15	7164.23	7163.56	7083.88	5526.32	5981.57	6058.6	HMGCR	3-hydroxy-3-methylglutaryl-CoA reductase [Source:HGNC Symbol;Acc:HGNC:5006]	protein_coding
ENSG00000113205	477.621	-0.284212	0.12146	-2.33997	0.0192852	0.0436208	584.494	463.128	506.736	392.8	459.642	458.926	PCDHB3	protocadherin beta 3 [Source:HGNC Symbol;Acc:HGNC:8688]	protein_coding
ENSG00000113269	1847.81	-0.266456	0.0553284	-4.81591	1.46533e-06	6.028e-06	1999.81	1999.52	2069.69	1660.05	1653.64	1704.16	RNF130	ring finger protein 130 [Source:HGNC Symbol;Acc:HGNC:18280]	protein_coding
ENSG00000113282	3994.89	-0.268523	0.042119	-6.37535	1.82551e-10	1.04484e-09	4409.8	4488.7	4159.2	3616.57	3686.03	3609.05	CLINT1	clathrin interactor 1 [Source:HGNC Symbol;Acc:HGNC:23186]	protein_coding
ENSG00000113300	3346.53	1.28338	0.0436004	29.435	1.9565e-190	3.84851e-188	1896.48	1946.46	1974.81	4650	4820.46	4790.95	CNOT6	CCR4-NOT transcription complex subunit 6 [Source:HGNC Symbol;Acc:HGNC:14099]	protein_coding
ENSG00000113318	1016.32	0.504387	0.0770061	6.54996	5.75542e-11	3.41271e-10	812.03	845.568	886.267	1151.28	1147.77	1254.98	MSH3	mutS homolog 3 [Source:HGNC Symbol;Acc:HGNC:7326]	protein_coding
ENSG00000113328	6345.79	-0.403523	0.0352154	-11.4587	2.12672e-30	3.25113e-29	7111	7307.26	7105.78	5249.49	5701.52	5599.68	CCNG1	cyclin G1 [Source:HGNC Symbol;Acc:HGNC:1592]	protein_coding
ENSG00000113356	487.611	0.352233	0.104958	3.35595	0.000790916	0.00233663	449.852	445.443	413.939	548.985	502.317	565.132	POLR3G	RNA polymerase III subunit G [Source:HGNC Symbol;Acc:HGNC:30075]	protein_coding
ENSG00000113369	824.604	-0.367347	0.0856266	-4.2901	1.78594e-05	6.54394e-05	1023.91	898.623	925.889	741.644	626.785	730.774	ARRDC3	arrestin domain containing 3 [Source:HGNC Symbol;Acc:HGNC:29263]	protein_coding
ENSG00000113384	3294.41	-0.423096	0.0417613	-10.1313	4.01379e-24	4.86628e-23	3736.59	3760.29	3762.99	2799.17	2908.1	2799.35	GOLPH3	golgi phosphoprotein 3 [Source:HGNC Symbol;Acc:HGNC:15452]	protein_coding
ENSG00000113387	4036.24	0.286201	0.03942	7.26029	3.86252e-13	2.62823e-12	3695.88	3628.76	3609.71	4351.66	4392.83	4538.59	SUB1	SUB1 regulator of transcription [Source:HGNC Symbol;Acc:HGNC:19985]	protein_coding
ENSG00000113389	142.083	-0.861277	0.197005	-4.37186	1.23195e-05	4.5997e-05	179.523	189.009	169.955	99.1352	116.466	98.4109	NPR3	natriuretic peptide receptor 3 [Source:HGNC Symbol;Acc:HGNC:7945]	protein_coding
ENSG00000113391	993.107	0.357654	0.0756923	4.7251	2.29999e-06	9.29299e-06	913.273	830.094	863.328	1120.42	1124.66	1106.88	FAM172A	family with sequence similarity 172 member A [Source:HGNC Symbol;Acc:HGNC:25365]	protein_coding
ENSG00000113407	5618.8	-0.382103	0.0331382	-11.5306	9.24954e-31	1.43793e-29	6390.82	6417.47	6338.37	4862.3	4771.56	4932.24	TARS1	threonyl-tRNA synthetase 1 [Source:HGNC Symbol;Acc:HGNC:11572]	protein_coding
ENSG00000113441	1470.02	1.46399	0.0626822	23.3557	1.20688e-120	1.10786e-118	789.067	798.039	798.683	2185.65	2046.61	2202.07	LNPEP	leucyl and cystinyl aminopeptidase [Source:HGNC Symbol;Acc:HGNC:6656]	protein_coding
ENSG00000113448	78.4932	1.71992	0.274338	6.26935	3.62549e-10	2.02576e-09	41.7496	30.9489	37.536	119.71	118.244	122.77	PDE4D	phosphodiesterase 4D [Source:HGNC Symbol;Acc:HGNC:8783]	protein_coding
ENSG00000113460	2247.98	-0.556624	0.0506568	-10.9881	4.35868e-28	6.12407e-27	2748.17	2650.55	2662.97	1830.26	1771.89	1824.01	BRIX1	biogenesis of ribosomes BRX1 [Source:HGNC Symbol;Acc:HGNC:24170]	protein_coding
ENSG00000113494	3343.6	-1.31517	0.0445684	-29.5089	2.211e-191	4.39397e-189	4737.54	4832.45	4702.43	1862.99	1964.81	1961.4	PRLR	prolactin receptor [Source:HGNC Symbol;Acc:HGNC:9446]	protein_coding
ENSG00000113504	1526.84	-0.285331	0.061834	-4.61447	3.94094e-06	1.55421e-05	1645.98	1722.09	1693.29	1428.11	1331.81	1339.75	SLC12A7	solute carrier family 12 member 7 [Source:HGNC Symbol;Acc:HGNC:10915]	protein_coding
ENSG00000113575	6001.46	-0.297278	0.0332164	-8.94975	3.56297e-19	3.37179e-18	6656.97	6626.38	6544.82	5280.35	5422.35	5477.88	PPP2CA	protein phosphatase 2 catalytic subunit alpha [Source:HGNC Symbol;Acc:HGNC:9299]	protein_coding
ENSG00000113583	2161.22	0.724298	0.0534189	13.5588	7.02441e-42	1.56906e-40	1641.8	1698.87	1602.58	2649.53	2580.04	2794.48	C5orf15	chromosome 5 open reading frame 15 [Source:HGNC Symbol;Acc:HGNC:20656]	protein_coding
ENSG00000113593	804.072	0.463427	0.08147	5.68831	1.28299e-08	6.33997e-08	667.994	691.929	673.563	927.756	921.951	941.237	PPWD1	peptidylprolyl isomerase domain and WD repeat containing 1 [Source:HGNC Symbol;Acc:HGNC:28954]	protein_coding
ENSG00000113594	154.891	1.68636	0.192623	8.75469	2.04666e-18	1.87427e-17	74.1055	72.951	74.0294	234.745	233.822	239.694	LIFR	LIF receptor subunit alpha [Source:HGNC Symbol;Acc:HGNC:6597]	protein_coding
ENSG00000113595	439.612	1.14977	0.111865	10.2782	8.83787e-25	1.10199e-23	279.722	275.224	267.965	597.617	597.446	619.696	TRIM23	tripartite motif containing 23 [Source:HGNC Symbol;Acc:HGNC:660]	protein_coding
ENSG00000113615	1501.49	0.575369	0.0613113	9.38438	6.32872e-21	6.47896e-20	1184.64	1203.69	1206.37	1742.35	1843.01	1828.88	SEC24A	SEC24 homolog A, COPII coat complex component [Source:HGNC Symbol;Acc:HGNC:10703]	protein_coding
ENSG00000113638	211.411	2.19402	0.178984	12.2582	1.51856e-34	2.71553e-33	68.8868	69.635	88.6267	327.333	347.621	366.361	TTC33	tetratricopeptide repeat domain 33 [Source:HGNC Symbol;Acc:HGNC:29959]	protein_coding
ENSG00000113658	1781.28	1.57872	0.0586752	26.9061	1.86097e-159	2.78092e-157	865.26	909.677	900.865	2631.76	2684.06	2696.07	SMAD5	SMAD family member 5 [Source:HGNC Symbol;Acc:HGNC:6771]	protein_coding
ENSG00000113716	2343.74	-0.399529	0.0495691	-8.06003	7.62737e-16	6.09589e-15	2660.49	2682.61	2602.5	2032.27	2101.73	1982.83	HMGXB3	HMG-box containing 3 [Source:HGNC Symbol;Acc:HGNC:28982]	protein_coding
ENSG00000113739	2473.08	-1.01251	0.0598823	-16.9083	3.90654e-64	1.52134e-62	3087.38	3565.76	3340.71	1697.46	1543.4	1603.81	STC2	stanniocalcin 2 [Source:HGNC Symbol;Acc:HGNC:11374]	protein_coding
ENSG00000113742	470.719	0.698232	0.109078	6.40119	1.54168e-10	8.86341e-10	384.096	334.911	364.934	581.718	567.218	591.44	CPEB4	cytoplasmic polyadenylation element binding protein 4 [Source:HGNC Symbol;Acc:HGNC:21747]	protein_coding
ENSG00000113758	4619.55	-0.390285	0.0365104	-10.6897	1.13746e-26	1.5227e-25	5234.36	5137.52	5201.87	4009.37	4222.13	3912.08	DBN1	drebrin 1 [Source:HGNC Symbol;Acc:HGNC:2695]	protein_coding
ENSG00000113763	94.6372	-0.66644	0.239512	-2.78249	0.00539435	0.013817	114.811	109.426	107.395	71.0781	96.9071	68.2056	UNC5A	unc-5 netrin receptor A [Source:HGNC Symbol;Acc:HGNC:12567]	protein_coding
ENSG00000113790	310.639	-0.640994	0.132185	-4.84924	1.23937e-06	5.13019e-06	386.184	359.228	379.531	239.421	257.826	241.643	EHHADH	enoyl-CoA hydratase and 3-hydroxyacyl CoA dehydrogenase [Source:HGNC Symbol;Acc:HGNC:3247]	protein_coding
ENSG00000113810	6408.35	-0.273594	0.0311478	-8.78375	1.58118e-18	1.45839e-17	7024.37	7026.5	6989	5774.16	5806.43	5829.63	SMC4	structural maintenance of chromosomes 4 [Source:HGNC Symbol;Acc:HGNC:14013]	protein_coding
ENSG00000113811	647.21	-0.305144	0.0908842	-3.3575	0.000786507	0.00232467	698.262	716.246	727.782	573.301	584.999	582.67	SELENOK	selenoprotein K [Source:HGNC Symbol;Acc:HGNC:30394]	protein_coding
ENSG00000113838	483.315	-0.400006	0.105205	-3.80217	0.000143432	0.000471834	530.22	553.764	548.443	409.634	442.75	415.08	TBCCD1	TBCC domain containing 1 [Source:HGNC Symbol;Acc:HGNC:25546]	protein_coding
ENSG00000113845	1827.45	1.00542	0.0570915	17.6106	2.04196e-69	8.86549e-68	1242.05	1180.48	1228.26	2393.27	2426.23	2494.38	TIMMDC1	translocase of inner mitochondrial membrane domain containing 1 [Source:HGNC Symbol;Acc:HGNC:1321]	protein_coding
ENSG00000113916	539.709	0.310924	0.100714	3.08721	0.00202044	0.00556163	467.596	517.289	475.456	607.905	570.774	599.235	BCL6	BCL6 transcription repressor [Source:HGNC Symbol;Acc:HGNC:1001]	protein_coding
ENSG00000113971	92.756	0.818087	0.245091	3.33789	0.00084416	0.00248669	75.1493	57.4765	66.7307	124.387	122.69	110.103	NPHP3	nephrocystin 3 [Source:HGNC Symbol;Acc:HGNC:7907]	protein_coding
ENSG00000114019	671.383	0.703335	0.094035	7.4795	7.46044e-14	5.30878e-13	476.989	544.922	512.992	803.369	827.711	862.313	AMOTL2	angiomotin like 2 [Source:HGNC Symbol;Acc:HGNC:17812]	protein_coding
ENSG00000114098	1533.79	0.401631	0.0597284	6.72429	1.76449e-11	1.08119e-10	1352.69	1308.7	1317.93	1745.15	1718.55	1759.7	ARMC8	armadillo repeat containing 8 [Source:HGNC Symbol;Acc:HGNC:24999]	protein_coding
ENSG00000114107	732.394	-0.395803	0.0852343	-4.64371	3.42203e-06	1.35594e-05	844.386	826.778	839.347	636.897	611.671	635.286	CEP70	centrosomal protein 70 [Source:HGNC Symbol;Acc:HGNC:29972]	protein_coding
ENSG00000114120	2498.33	0.371345	0.0473858	7.83663	4.62792e-15	3.53037e-14	2163.67	2150.95	2184.39	2782.33	2885.88	2822.74	SLC25A36	solute carrier family 25 member 36 [Source:HGNC Symbol;Acc:HGNC:25554]	protein_coding
ENSG00000114127	1132.68	0.300072	0.0708818	4.23342	2.30168e-05	8.3198e-05	985.291	1029.05	1028.07	1207.39	1256.24	1290.06	XRN1	5'-3' exoribonuclease 1 [Source:HGNC Symbol;Acc:HGNC:30654]	protein_coding
ENSG00000114166	326.471	0.431554	0.140907	3.06268	0.00219362	0.00600148	228.579	298.436	302.374	373.16	384.072	372.208	KAT2B	lysine acetyltransferase 2B [Source:HGNC Symbol;Acc:HGNC:8638]	protein_coding
ENSG00000114251	42.0367	1.31299	0.371072	3.53838	0.000402598	0.00124413	21.9185	25.4223	20.8533	49.5676	71.1245	63.3337	WNT5A	Wnt family member 5A [Source:HGNC Symbol;Acc:HGNC:12784]	protein_coding
ENSG00000114270	85.8259	0.966608	0.263168	3.67296	0.000239753	0.00076468	61.5807	76.2669	53.176	142.156	75.5698	106.206	COL7A1	collagen type VII alpha 1 chain [Source:HGNC Symbol;Acc:HGNC:2214]	protein_coding
ENSG00000114279	371.858	-0.628793	0.123202	-5.10375	3.32996e-07	1.45624e-06	416.452	463.128	463.987	295.535	308.502	283.54	FGF12	fibroblast growth factor 12 [Source:HGNC Symbol;Acc:HGNC:3668]	protein_coding
ENSG00000114316	1493.48	-0.416392	0.061932	-6.72338	1.77559e-11	1.08764e-10	1747.22	1652.45	1724.57	1297.18	1276.68	1262.78	USP4	ubiquitin specific peptidase 4 [Source:HGNC Symbol;Acc:HGNC:12627]	protein_coding
ENSG00000114346	5916.65	-0.419048	0.0387131	-10.8245	2.63648e-27	3.60961e-26	6938.78	6698.23	6715.82	4852.95	4996.5	5297.62	ECT2	epithelial cell transforming 2 [Source:HGNC Symbol;Acc:HGNC:3155]	protein_coding
ENSG00000114353	4221.71	-0.56098	0.0391286	-14.3368	1.28819e-46	3.20832e-45	4905.58	5021.46	5098.64	3450.09	3515.33	3339.15	GNAI2	G protein subunit alpha i2 [Source:HGNC Symbol;Acc:HGNC:4385]	protein_coding
ENSG00000114354	4445.29	-0.320892	0.0368344	-8.71175	2.99213e-18	2.70795e-17	4882.62	4961.77	4987.08	3929.87	3924.29	3986.13	TFG	trafficking from ER to golgi regulator [Source:HGNC Symbol;Acc:HGNC:11758]	protein_coding
ENSG00000114383	1417.31	0.321823	0.0628108	5.1237	2.99604e-07	1.3156e-06	1245.18	1291.01	1216.79	1564.65	1624.31	1561.91	TUSC2	tumor suppressor 2, mitochondrial calcium regulator [Source:HGNC Symbol;Acc:HGNC:17034]	protein_coding
ENSG00000114405	2266.88	1.68953	0.056549	29.8774	3.87508e-196	8.20879e-194	1074.01	1142.9	999.918	3436.06	3470.87	3477.51	C3orf14	chromosome 3 open reading frame 14 [Source:HGNC Symbol;Acc:HGNC:25024]	protein_coding
ENSG00000114446	681.983	-0.643199	0.0904729	-7.1093	1.1663e-12	7.70751e-12	839.167	851.095	815.366	515.316	516.542	554.414	IFT57	intraflagellar transport 57 [Source:HGNC Symbol;Acc:HGNC:17367]	protein_coding
ENSG00000114450	778.796	0.796932	0.0843926	9.44314	3.61756e-21	3.75731e-20	562.576	599.082	554.699	986.676	969.071	1000.67	GNB4	G protein subunit beta 4 [Source:HGNC Symbol;Acc:HGNC:20731]	protein_coding
ENSG00000114473	391.847	-0.987893	0.128246	-7.70308	1.32825e-14	9.88981e-14	588.669	491.866	499.438	278.701	240.045	252.361	IQCG	IQ motif containing G [Source:HGNC Symbol;Acc:HGNC:25251]	protein_coding
ENSG00000114503	7555.69	-0.317179	0.0306891	-10.3352	4.88219e-25	6.15929e-24	8616.07	8468.94	8300.67	6866.52	6365.64	6716.3	NCBP2	nuclear cap binding protein subunit 2 [Source:HGNC Symbol;Acc:HGNC:7659]	protein_coding
ENSG00000114541	491.359	-0.790579	0.111564	-7.08634	1.37709e-12	9.05704e-12	582.407	626.715	646.454	383.448	377.849	331.284	FRMD4B	FERM domain containing 4B [Source:HGNC Symbol;Acc:HGNC:24886]	protein_coding
ENSG00000114544	1567.98	1.19409	0.0618721	19.2993	5.44351e-83	2.90677e-81	918.491	907.466	975.937	2134.21	2331.11	2140.68	SLC41A3	solute carrier family 41 member 3 [Source:HGNC Symbol;Acc:HGNC:31046]	protein_coding
ENSG00000114573	3388.09	0.565729	0.0417986	13.5346	9.76571e-42	2.16882e-40	2693.89	2771.03	2727.62	3997.21	4052.32	4086.49	ATP6V1A	ATPase H+ transporting V1 subunit A [Source:HGNC Symbol;Acc:HGNC:851]	protein_coding
ENSG00000114626	160.202	0.816505	0.183915	4.43958	9.01346e-06	3.41495e-05	106.461	126.006	123.035	204.817	188.48	212.412	ABTB1	ankyrin repeat and BTB domain containing 1 [Source:HGNC Symbol;Acc:HGNC:18275]	protein_coding
ENSG00000114631	1283.11	0.362987	0.0649907	5.58521	2.33412e-08	1.13039e-07	1137.68	1110.84	1103.14	1433.72	1473.17	1440.11	PODXL2	podocalyxin like 2 [Source:HGNC Symbol;Acc:HGNC:17936]	protein_coding
ENSG00000114670	353.727	-0.57365	0.125411	-4.57417	4.78107e-06	1.86795e-05	445.677	403.441	403.512	279.636	308.502	281.592	NEK11	NIMA related kinase 11 [Source:HGNC Symbol;Acc:HGNC:18593]	protein_coding
ENSG00000114686	5395.84	-0.294007	0.0359249	-8.18394	2.74716e-16	2.25541e-15	5985.85	5822.81	6018.28	4734.17	4852.47	4961.47	MRPL3	mitochondrial ribosomal protein L3 [Source:HGNC Symbol;Acc:HGNC:10379]	protein_coding
ENSG00000114698	6.00066	3.43552	1.18292	2.90427	0.00368115	0.0096995	1.04374	1.10532	1.04267	8.41714	9.77962	14.6155	PLSCR4	phospholipid scramblase 4 [Source:HGNC Symbol;Acc:HGNC:16497]	protein_coding
ENSG00000114739	1426.01	-1.20219	0.064469	-18.6475	1.32267e-77	6.5377e-76	1975.8	2013.89	1984.2	885.67	851.716	844.775	ACVR2B	activin A receptor type 2B [Source:HGNC Symbol;Acc:HGNC:174]	protein_coding
ENSG00000114744	1381.1	-0.277321	0.0643987	-4.30631	1.66e-05	6.10218e-05	1531.17	1537.5	1500.4	1213	1203.78	1300.78	COMMD2	COMM domain containing 2 [Source:HGNC Symbol;Acc:HGNC:24993]	protein_coding
ENSG00000114767	906.032	-0.377951	0.0779439	-4.84902	1.24074e-06	5.13476e-06	1023.91	1036.79	1000.96	765.025	803.707	805.8	RRP9	ribosomal RNA processing 9, U3 small nucleolar RNA binding protein [Source:HGNC Symbol;Acc:HGNC:16829]	protein_coding
ENSG00000114779	1374.12	0.63199	0.0644385	9.80764	1.0438e-22	1.16713e-21	1109.5	1061.11	1044.75	1634.8	1706.99	1687.6	ABHD14B	abhydrolase domain containing 14B [Source:HGNC Symbol;Acc:HGNC:28235]	protein_coding
ENSG00000114790	935.781	-0.690958	0.0764472	-9.03837	1.59026e-19	1.52971e-18	1161.68	1179.37	1146.93	716.392	686.351	723.953	ARHGEF26	Rho guanine nucleotide exchange factor 26 [Source:HGNC Symbol;Acc:HGNC:24490]	protein_coding
ENSG00000114796	469.902	0.717174	0.10793	6.64479	3.03641e-11	1.82973e-10	337.128	371.387	369.104	585.459	560.994	595.337	KLHL24	kelch like family member 24 [Source:HGNC Symbol;Acc:HGNC:25947]	protein_coding
ENSG00000114805	1016.89	-1.09695	0.0797291	-13.7584	4.53157e-43	1.04367e-41	1323.46	1470.07	1367.98	625.674	642.788	671.338	PLCH1	phospholipase C eta 1 [Source:HGNC Symbol;Acc:HGNC:29185]	protein_coding
ENSG00000114853	176.948	1.04248	0.177273	5.88067	4.08615e-09	2.10724e-08	121.074	109.426	107.395	223.522	259.604	240.668	ZBTB47	zinc finger and BTB domain containing 47 [Source:HGNC Symbol;Acc:HGNC:26955]	protein_coding
ENSG00000114857	1557.23	0.386686	0.0590445	6.54906	5.78984e-11	3.43101e-10	1349.56	1381.65	1354.42	1788.18	1697.21	1772.37	NKTR	natural killer cell triggering receptor [Source:HGNC Symbol;Acc:HGNC:7833]	protein_coding
ENSG00000114859	810.333	0.457371	0.0820339	5.57539	2.46977e-08	1.19263e-07	674.256	677.56	720.483	954.878	892.612	942.211	CLCN2	chloride voltage-gated channel 2 [Source:HGNC Symbol;Acc:HGNC:2020]	protein_coding
ENSG00000114904	811.514	0.520898	0.0830229	6.27415	3.51559e-10	1.96549e-09	706.612	642.19	667.307	954.878	923.729	974.365	NEK4	NIMA related kinase 4 [Source:HGNC Symbol;Acc:HGNC:11399]	protein_coding
ENSG00000114923	218.451	0.680185	0.160951	4.22603	2.37852e-05	8.58145e-05	164.911	183.483	155.357	286.183	269.384	251.386	SLC4A3	solute carrier family 4 member 3 [Source:HGNC Symbol;Acc:HGNC:11029]	protein_coding
ENSG00000114933	464.397	0.577844	0.108739	5.31406	1.0721e-07	4.90551e-07	376.79	394.598	351.379	553.661	546.769	563.183	INO80D	INO80 complex subunit D [Source:HGNC Symbol;Acc:HGNC:25997]	protein_coding
ENSG00000114956	1641.68	-0.309678	0.0577428	-5.36306	8.18225e-08	3.78793e-07	1811.93	1817.14	1790.26	1453.36	1515.84	1461.55	DGUOK	deoxyguanosine kinase [Source:HGNC Symbol;Acc:HGNC:2858]	protein_coding
ENSG00000114978	5830.64	-0.348137	0.0357648	-9.73409	2.15749e-22	2.3698e-21	6569.3	6595.43	6435.34	4972.66	5117.41	5293.73	MOB1A	MOB kinase activator 1A [Source:HGNC Symbol;Acc:HGNC:16015]	protein_coding
ENSG00000114982	2334.57	-0.533094	0.0518541	-10.2806	8.61467e-25	1.07485e-23	2665.71	2868.3	2733.87	1893.86	1931.03	1914.63	KANSL3	KAT8 regulatory NSL complex subunit 3 [Source:HGNC Symbol;Acc:HGNC:25473]	protein_coding
ENSG00000114999	1041.42	0.533319	0.0725266	7.35343	1.93191e-13	1.3401e-12	865.26	823.462	868.542	1238.26	1223.34	1229.65	TTL	tubulin tyrosine ligase [Source:HGNC Symbol;Acc:HGNC:21586]	protein_coding
ENSG00000115084	1901.26	1.40876	0.0557464	25.271	6.66602e-141	8.13297e-139	1030.17	1029.05	1062.48	2757.08	2759.63	2769.15	SLC35F5	solute carrier family 35 member F5 [Source:HGNC Symbol;Acc:HGNC:23617]	protein_coding
ENSG00000115091	5217.89	0.505981	0.0373086	13.562	6.72313e-42	1.5035e-40	4470.34	4244.42	4195.69	6036.96	6172.72	6187.22	ACTR3	actin related protein 3 [Source:HGNC Symbol;Acc:HGNC:170]	protein_coding
ENSG00000115107	1338.18	-0.52564	0.0660406	-7.95934	1.72954e-15	1.3531e-14	1530.12	1601.61	1619.26	1128.83	1078.43	1070.83	STEAP3	STEAP3 metalloreductase [Source:HGNC Symbol;Acc:HGNC:24592]	protein_coding
ENSG00000115129	347.312	-0.542089	0.124173	-4.36561	1.26771e-05	4.72864e-05	408.102	400.125	410.811	284.312	306.724	273.797	TP53I3	tumor protein p53 inducible protein 3 [Source:HGNC Symbol;Acc:HGNC:19373]	protein_coding
ENSG00000115137	521.893	1.03362	0.103322	10.0039	1.46579e-23	1.72609e-22	324.603	344.859	356.592	695.817	705.021	704.466	DNAJC27	DnaJ heat shock protein family (Hsp40) member C27 [Source:HGNC Symbol;Acc:HGNC:30290]	protein_coding
ENSG00000115163	951.304	-0.612293	0.0806164	-7.59514	3.07451e-14	2.23735e-13	1179.43	1083.21	1161.53	710.781	789.482	783.39	CENPA	centromere protein A [Source:HGNC Symbol;Acc:HGNC:1851]	protein_coding
ENSG00000115170	466.478	0.302723	0.10878	2.7829	0.00538753	0.0138014	386.184	428.863	431.664	514.381	527.21	510.567	ACVR1	activin A receptor type 1 [Source:HGNC Symbol;Acc:HGNC:171]	protein_coding
ENSG00000115194	116.768	0.578002	0.213045	2.71305	0.00666671	0.0167773	85.5867	98.3733	99.0534	140.286	136.026	141.283	SLC30A3	solute carrier family 30 member 3 [Source:HGNC Symbol;Acc:HGNC:11014]	protein_coding
ENSG00000115204	1589.05	-0.302458	0.061149	-4.94625	7.56586e-07	3.20051e-06	1832.81	1738.66	1697.46	1440.27	1417.16	1407.96	MPV17	mitochondrial inner membrane protein MPV17 [Source:HGNC Symbol;Acc:HGNC:7224]	protein_coding
ENSG00000115207	3814.53	-0.458976	0.0391766	-11.7156	1.06088e-31	1.70421e-30	4367.01	4377.06	4414.65	3191.03	3346.41	3191.05	GTF3C2	general transcription factor IIIC subunit 2 [Source:HGNC Symbol;Acc:HGNC:4665]	protein_coding
ENSG00000115216	10489	0.28375	0.0256907	11.0448	2.32156e-28	3.29306e-27	9392.62	9349.88	9492.44	11448.2	11783.5	11467.3	NRBP1	nuclear receptor binding protein 1 [Source:HGNC Symbol;Acc:HGNC:7993]	protein_coding
ENSG00000115239	658.656	-0.393702	0.0933893	-4.21571	2.48995e-05	8.95834e-05	718.093	717.351	791.384	557.402	594.779	572.927	ASB3	ankyrin repeat and SOCS box containing 3 [Source:HGNC Symbol;Acc:HGNC:16013]	protein_coding
ENSG00000115241	8850.75	-0.548191	0.0308701	-17.758	1.49451e-70	6.63816e-69	10397.7	10648.6	10499.7	6982.49	7174.68	7401.28	PPM1G	protein phosphatase, Mg2+/Mn2+ dependent 1G [Source:HGNC Symbol;Acc:HGNC:9278]	protein_coding
ENSG00000115255	1547.79	0.277602	0.0604459	4.59257	4.37821e-06	1.71821e-05	1391.31	1344.07	1411.77	1703.07	1787.89	1648.63	REEP6	receptor accessory protein 6 [Source:HGNC Symbol;Acc:HGNC:30078]	protein_coding
ENSG00000115257	141.306	0.641904	0.213523	3.00625	0.00264489	0.00713185	111.68	140.375	92.7974	198.27	144.916	159.796	PCSK4	proprotein convertase subtilisin/kexin type 4 [Source:HGNC Symbol;Acc:HGNC:8746]	protein_coding
ENSG00000115267	282.976	0.91341	0.147957	6.17348	6.68036e-10	3.65015e-09	194.136	197.852	173.083	319.851	423.191	389.746	IFIH1	interferon induced with helicase C domain 1 [Source:HGNC Symbol;Acc:HGNC:18873]	protein_coding
ENSG00000115275	2959.33	-0.299509	0.0465397	-6.43557	1.23012e-10	7.13171e-10	3260.64	3247.42	3284.4	2748.66	2660.06	2554.79	MOGS	mannosyl-oligosaccharide glucosidase [Source:HGNC Symbol;Acc:HGNC:24862]	protein_coding
ENSG00000115282	1263.79	0.693624	0.0685323	10.1211	4.45295e-24	5.37842e-23	955.022	1010.26	929.017	1599.26	1569.18	1520.01	TTC31	tetratricopeptide repeat domain 31 [Source:HGNC Symbol;Acc:HGNC:25759]	protein_coding
ENSG00000115289	561.147	-0.327791	0.0999724	-3.27882	0.00104242	0.00302314	648.163	581.397	627.686	492.87	522.765	494.003	PCGF1	polycomb group ring finger 1 [Source:HGNC Symbol;Acc:HGNC:17615]	protein_coding
ENSG00000115290	152.013	-0.97757	0.19098	-5.11871	3.07628e-07	1.3496e-06	205.617	203.378	188.723	101.006	112.021	101.334	GRB14	growth factor receptor bound protein 14 [Source:HGNC Symbol;Acc:HGNC:4565]	protein_coding
ENSG00000115307	3591.77	0.446059	0.0404545	11.0262	2.85741e-28	4.03828e-27	2998.67	3025.25	3087.34	4152.46	4164.34	4122.54	AUP1	AUP1 lipid droplet regulating VLDL assembly factor [Source:HGNC Symbol;Acc:HGNC:891]	protein_coding
ENSG00000115318	168.688	-1.57708	0.197554	-7.98303	1.42784e-15	1.12345e-14	269.285	248.696	249.197	101.006	73.7917	70.1543	LOXL3	lysyl oxidase like 3 [Source:HGNC Symbol;Acc:HGNC:13869]	protein_coding
ENSG00000115325	387.513	-0.725437	0.117858	-6.15518	7.49915e-10	4.08943e-09	478.033	479.708	483.798	289.924	302.279	291.335	DOK1	docking protein 1 [Source:HGNC Symbol;Acc:HGNC:2990]	protein_coding
ENSG00000115355	180.255	-1.0792	0.177163	-6.09155	1.11824e-09	6.01123e-09	244.235	236.538	259.624	123.451	107.576	110.103	CCDC88A	coiled-coil domain containing 88A [Source:HGNC Symbol;Acc:HGNC:25523]	protein_coding
ENSG00000115364	2546.02	1.15746	0.0492139	23.519	2.60577e-122	2.46232e-120	1625.1	1588.34	1531.68	3488.44	3474.43	3568.13	MRPL19	mitochondrial ribosomal protein L19 [Source:HGNC Symbol;Acc:HGNC:14052]	protein_coding
ENSG00000115365	3515.9	0.975255	0.0433611	22.4915	5.02708e-112	4.07173e-110	2383.9	2393.01	2339.75	4530.29	4650.65	4797.77	LANCL1	LanC like 1 [Source:HGNC Symbol;Acc:HGNC:6508]	protein_coding
ENSG00000115415	3397.59	0.385049	0.0432388	8.90518	5.32971e-19	5.00931e-18	2923.52	2852.83	2941.36	3697.93	4076.32	3893.56	STAT1	signal transducer and activator of transcription 1 [Source:HGNC Symbol;Acc:HGNC:11362]	protein_coding
ENSG00000115419	1354.3	-0.480104	0.0643488	-7.46095	8.58995e-14	6.08334e-13	1593.79	1536.39	1584.85	1108.26	1156.66	1145.85	GLS	glutaminase [Source:HGNC Symbol;Acc:HGNC:4331]	protein_coding
ENSG00000115457	2050.62	-0.310061	0.0533994	-5.80645	6.38118e-09	3.24222e-08	2194.99	2255.95	2325.15	1825.58	1883.91	1818.17	IGFBP2	insulin like growth factor binding protein 2 [Source:HGNC Symbol;Acc:HGNC:5471]	protein_coding
ENSG00000115459	489.914	-0.396376	0.10461	-3.78908	0.000151207	0.000496056	550.051	576.976	546.358	427.404	418.745	419.951	ELMOD3	ELMO domain containing 3 [Source:HGNC Symbol;Acc:HGNC:26158]	protein_coding
ENSG00000115461	6028.99	0.59035	0.0345779	17.073	2.35587e-65	9.46127e-64	4730.23	5035.83	4905.75	7398.67	6778.16	7325.28	IGFBP5	insulin like growth factor binding protein 5 [Source:HGNC Symbol;Acc:HGNC:5474]	protein_coding
ENSG00000115464	5016.73	0.350494	0.041384	8.46931	2.46851e-17	2.13771e-16	4268.9	4584.86	4410.48	5430.93	5561.93	5843.27	USP34	ubiquitin specific peptidase 34 [Source:HGNC Symbol;Acc:HGNC:20066]	protein_coding
ENSG00000115468	1286.03	-1.2735	0.0690551	-18.4418	6.06717e-76	2.90937e-74	1754.53	1817.14	1869.5	742.579	774.368	758.056	EFHD1	EF-hand domain family member D1 [Source:HGNC Symbol;Acc:HGNC:29556]	protein_coding
ENSG00000115484	11650.3	-0.266668	0.026944	-9.89712	4.28452e-23	4.90455e-22	12865.1	12462.5	12604.8	10330.6	10946.1	10692.7	CCT4	chaperonin containing TCP1 subunit 4 [Source:HGNC Symbol;Acc:HGNC:1617]	protein_coding
ENSG00000115507	168.246	0.762855	0.17603	4.33367	1.46642e-05	5.42993e-05	132.555	131.533	124.077	218.846	182.256	220.207	OTX1	orthodenticle homeobox 1 [Source:HGNC Symbol;Acc:HGNC:8521]	protein_coding
ENSG00000115520	1219.71	0.375798	0.0693078	5.42216	5.88841e-08	2.75521e-07	1021.82	1009.16	1103.14	1345.81	1472.28	1366.06	COQ10B	coenzyme Q10B [Source:HGNC Symbol;Acc:HGNC:25819]	protein_coding
ENSG00000115525	258.883	0.60866	0.144584	4.20972	2.55684e-05	9.18358e-05	207.704	198.957	209.576	296.47	310.281	330.31	ST3GAL5	ST3 beta-galactoside alpha-2,3-sialyltransferase 5 [Source:HGNC Symbol;Acc:HGNC:10872]	protein_coding
ENSG00000115539	1659.6	-0.335607	0.0580701	-5.77934	7.49937e-09	3.78345e-08	1828.63	1877.93	1819.45	1441.2	1512.28	1478.11	PDCL3	phosducin like 3 [Source:HGNC Symbol;Acc:HGNC:28860]	protein_coding
ENSG00000115541	1922.27	-0.48815	0.0592527	-8.23845	1.7446e-16	1.44773e-15	2297.27	2089.05	2295.95	1563.72	1674.09	1613.55	HSPE1	heat shock protein family E (Hsp10) member 1 [Source:HGNC Symbol;Acc:HGNC:5269]	protein_coding
ENSG00000115561	2491.69	0.552016	0.0488166	11.308	1.19844e-29	1.78259e-28	2026.94	2086.84	1965.43	2983.41	2930.33	2957.2	CHMP3	charged multivesicular body protein 3 [Source:HGNC Symbol;Acc:HGNC:29865]	protein_coding
ENSG00000115568	1416.57	0.343587	0.0619939	5.54227	2.98582e-08	1.43143e-07	1251.44	1250.11	1275.18	1574.94	1527.4	1620.37	ZNF142	zinc finger protein 142 [Source:HGNC Symbol;Acc:HGNC:12927]	protein_coding
ENSG00000115596	68.5951	2.90622	0.33198	8.7542	2.05559e-18	1.88156e-17	13.5686	17.6851	16.6827	129.063	124.468	110.103	WNT6	Wnt family member 6 [Source:HGNC Symbol;Acc:HGNC:12785]	protein_coding
ENSG00000115616	769.991	0.899549	0.0877037	10.2567	1.10429e-24	1.36984e-23	508.301	533.868	575.552	1030.63	990.408	981.186	SLC9A2	solute carrier family 9 member A2 [Source:HGNC Symbol;Acc:HGNC:11072]	protein_coding
ENSG00000115641	79.3182	-0.942315	0.264931	-3.55684	0.000375348	0.00116477	113.768	106.111	93.8401	53.3086	53.3434	55.5388	FHL2	four and a half LIM domains 2 [Source:HGNC Symbol;Acc:HGNC:3703]	protein_coding
ENSG00000115648	2517.82	-0.66389	0.0509722	-13.0246	8.87171e-39	1.80401e-37	3081.12	3062.84	3154.07	2036.95	1897.25	1874.68	MLPH	melanophilin [Source:HGNC Symbol;Acc:HGNC:29643]	protein_coding
ENSG00000115649	2166.87	0.31341	0.052382	5.98316	2.18851e-09	1.15048e-08	1937.18	1870.2	2004.01	2425.07	2374.67	2390.12	CNPPD1	cyclin Pas1/PHO80 domain containing 1 [Source:HGNC Symbol;Acc:HGNC:25220]	protein_coding
ENSG00000115652	1602.58	-0.489181	0.0602001	-8.12592	4.4398e-16	3.60059e-15	1841.16	1919.94	1826.75	1351.42	1374.48	1301.75	UXS1	UDP-glucuronate decarboxylase 1 [Source:HGNC Symbol;Acc:HGNC:17729]	protein_coding
ENSG00000115657	194.254	0.42524	0.166183	2.55887	0.0105014	0.0252698	171.173	162.482	158.485	231.939	232.933	208.514	ABCB6	ATP binding cassette subfamily B member 6 (Langereis blood group) [Source:HGNC Symbol;Acc:HGNC:47]	protein_coding
ENSG00000115685	1531.75	0.279996	0.0619934	4.51654	6.28577e-06	2.421e-05	1363.12	1354.01	1427.41	1627.31	1690.1	1728.52	PPP1R7	protein phosphatase 1 regulatory subunit 7 [Source:HGNC Symbol;Acc:HGNC:9295]	protein_coding
ENSG00000115738	2609.7	1.28824	0.0484981	26.5628	1.82771e-155	2.57174e-153	1519.69	1515.39	1482.67	3741.89	3785.6	3612.95	ID2	inhibitor of DNA binding 2 [Source:HGNC Symbol;Acc:HGNC:5361]	protein_coding
ENSG00000115750	817.026	-0.522461	0.0821972	-6.35619	2.06822e-10	1.17921e-09	981.116	953.889	932.145	654.667	704.132	676.21	TAF1B	TATA-box binding protein associated factor, RNA polymerase I subunit B [Source:HGNC Symbol;Acc:HGNC:11533]	protein_coding
ENSG00000115758	6113.3	-0.745153	0.0379976	-19.6105	1.25768e-85	6.90722e-84	8025.32	7457.58	7761.62	4741.66	4190.12	4503.52	ODC1	ornithine decarboxylase 1 [Source:HGNC Symbol;Acc:HGNC:8109]	protein_coding
ENSG00000115760	3674.98	0.33176	0.0400974	8.27387	1.29678e-16	1.0831e-15	3338.92	3250.74	3238.52	4105.69	3974.97	4141.05	BIRC6	baculoviral IAP repeat containing 6 [Source:HGNC Symbol;Acc:HGNC:13516]	protein_coding
ENSG00000115808	2151.99	0.273271	0.051519	5.30428	1.13119e-07	5.16851e-07	1983.11	1933.2	1949.79	2316.58	2318.66	2410.58	STRN	striatin [Source:HGNC Symbol;Acc:HGNC:11424]	protein_coding
ENSG00000115825	1505.2	-0.403781	0.0614681	-6.56895	5.067e-11	3.01657e-10	1762.88	1671.24	1695.38	1303.72	1316.69	1281.29	PRKD3	protein kinase D3 [Source:HGNC Symbol;Acc:HGNC:9408]	protein_coding
ENSG00000115827	634.355	1.49414	0.100334	14.8917	3.73339e-50	1.02666e-48	339.216	352.596	294.032	908.116	969.96	942.211	DCAF17	DDB1 and CUL4 associated factor 17 [Source:HGNC Symbol;Acc:HGNC:25784]	protein_coding
ENSG00000115840	667.914	0.494218	0.0915543	5.39809	6.73557e-08	3.13854e-07	591.801	546.027	531.76	786.535	769.923	781.441	SLC25A12	solute carrier family 25 member 12 [Source:HGNC Symbol;Acc:HGNC:10982]	protein_coding
ENSG00000115844	87.5824	3.54877	0.325114	10.9155	9.72371e-28	1.34949e-26	7.30618	17.6851	18.768	178.63	141.36	161.745	DLX2	distal-less homeobox 2 [Source:HGNC Symbol;Acc:HGNC:2915]	protein_coding
ENSG00000115875	5058.7	-0.470064	0.0353982	-13.2793	3.05264e-40	6.48081e-39	5927.4	5767.55	5961.97	4249.72	4196.34	4249.21	SRSF7	serine and arginine rich splicing factor 7 [Source:HGNC Symbol;Acc:HGNC:10789]	protein_coding
ENSG00000115884	5184.97	0.716833	0.0383728	18.6808	7.09909e-78	3.51797e-76	3916.11	4008.99	4026.78	6772.99	6064.25	6320.71	SDC1	syndecan 1 [Source:HGNC Symbol;Acc:HGNC:10658]	protein_coding
ENSG00000115896	28.5907	1.01534	0.42827	2.3708	0.0177496	0.040449	20.8748	17.6851	20.8533	41.1505	32.006	38.9746	PLCL1	phospholipase C like 1 (inactive) [Source:HGNC Symbol;Acc:HGNC:9063]	protein_coding
ENSG00000115902	155.051	-0.669048	0.189608	-3.52859	0.000417776	0.00128835	189.961	180.167	209.576	129.998	107.576	113.026	SLC1A4	solute carrier family 1 member 4 [Source:HGNC Symbol;Acc:HGNC:10942]	protein_coding
ENSG00000115904	2001.28	0.359394	0.0560259	6.41478	1.41028e-10	8.12733e-10	1739.91	1818.25	1676.61	2183.78	2296.43	2292.68	SOS1	SOS Ras/Rac guanine nucleotide exchange factor 1 [Source:HGNC Symbol;Acc:HGNC:11187]	protein_coding
ENSG00000115935	313.093	-1.65903	0.143653	-11.5489	7.47908e-31	1.16552e-29	456.114	491.866	459.816	134.674	173.366	162.719	WIPF1	WAS/WASL interacting protein family member 1 [Source:HGNC Symbol;Acc:HGNC:12736]	protein_coding
ENSG00000115970	1400.81	-0.442484	0.0623932	-7.09187	1.3231e-12	8.71386e-12	1617.8	1636.98	1618.22	1206.46	1141.55	1183.85	THADA	THADA armadillo repeat containing [Source:HGNC Symbol;Acc:HGNC:19217]	protein_coding
ENSG00000115977	492.412	-0.354252	0.106785	-3.31743	0.000908482	0.00266233	522.914	582.502	532.803	433.015	462.309	420.926	AAK1	AP2 associated kinase 1 [Source:HGNC Symbol;Acc:HGNC:19679]	protein_coding
ENSG00000116005	4093.6	0.614411	0.0379282	16.1993	5.09938e-59	1.768e-57	3194.89	3209.84	3231.23	4898.78	5090.74	4936.13	PCYOX1	prenylcysteine oxidase 1 [Source:HGNC Symbol;Acc:HGNC:20588]	protein_coding
ENSG00000116014	13.233	-2.91881	0.804793	-3.62679	0.000286969	0.000904644	24.006	21.001	19.8107	3.74095	8.89056	1.94873	KISS1R	KISS1 receptor [Source:HGNC Symbol;Acc:HGNC:4510]	protein_coding
ENSG00000116016	106.671	0.739008	0.224018	3.29888	0.000970722	0.00283353	83.4992	84.0041	71.944	131.869	134.247	134.462	EPAS1	endothelial PAS domain protein 1 [Source:HGNC Symbol;Acc:HGNC:3374]	protein_coding
ENSG00000116017	1471.95	0.313259	0.064387	4.86525	1.1431e-06	4.74597e-06	1258.75	1306.49	1352.34	1680.62	1669.65	1563.86	ARID3A	AT-rich interaction domain 3A [Source:HGNC Symbol;Acc:HGNC:3031]	protein_coding
ENSG00000116031	12.4933	1.77402	0.683362	2.59601	0.00943125	0.0229062	6.26244	3.31595	8.34134	20.5752	16.003	20.4617	CD207	CD207 molecule [Source:HGNC Symbol;Acc:HGNC:17935]	protein_coding
ENSG00000116032	56.4102	1.01978	0.313878	3.24898	0.00115821	0.00333387	37.5746	39.7914	33.3654	83.2362	78.2369	66.2568	GRIN3B	glutamate ionotropic receptor NMDA type subunit 3B [Source:HGNC Symbol;Acc:HGNC:16768]	protein_coding
ENSG00000116044	3079.39	-0.538108	0.0456005	-11.8005	3.88015e-32	6.33341e-31	3704.23	3591.18	3590.95	2426.94	2590.71	2572.32	NFE2L2	nuclear factor, erythroid 2 like 2 [Source:HGNC Symbol;Acc:HGNC:7782]	protein_coding
ENSG00000116095	418.995	-0.274505	0.118618	-2.31419	0.0206576	0.0464337	486.383	429.969	442.091	350.714	406.299	398.515	PLEKHA3	pleckstrin homology domain containing A3 [Source:HGNC Symbol;Acc:HGNC:14338]	protein_coding
ENSG00000116106	52.6361	1.49781	0.342485	4.37336	1.2235e-05	4.56994e-05	19.8311	29.8436	28.152	63.5962	91.5728	82.8211	EPHA4	EPH receptor A4 [Source:HGNC Symbol;Acc:HGNC:3388]	protein_coding
ENSG00000116117	71.7644	1.43499	0.28091	5.10838	3.24931e-07	1.4226e-06	35.4872	44.2127	37.536	101.006	102.241	110.103	PARD3B	par-3 family cell polarity regulator beta [Source:HGNC Symbol;Acc:HGNC:14446]	protein_coding
ENSG00000116128	2573.26	0.390812	0.0472203	8.27635	1.27006e-16	1.06217e-15	2257.61	2173.05	2222.97	2922.62	2969.45	2893.86	BCL9	BCL9 transcription coactivator [Source:HGNC Symbol;Acc:HGNC:1008]	protein_coding
ENSG00000116133	8829.55	0.286319	0.0282717	10.1274	4.17602e-24	5.05343e-23	7859.36	8005.82	7858.58	9762.95	9968.1	9522.47	DHCR24	24-dehydrocholesterol reductase [Source:HGNC Symbol;Acc:HGNC:2859]	protein_coding
ENSG00000116161	5960.64	-0.272433	0.0334934	-8.13394	4.1555e-16	3.37571e-15	6607.92	6523.59	6364.44	5328.05	5506.81	5433.06	CACYBP	calcyclin binding protein [Source:HGNC Symbol;Acc:HGNC:30423]	protein_coding
ENSG00000116209	2583.26	0.371274	0.0472352	7.8601	3.83813e-15	2.94185e-14	2205.42	2249.32	2287.61	2878.66	2942.78	2935.76	TMEM59	transmembrane protein 59 [Source:HGNC Symbol;Acc:HGNC:1239]	protein_coding
ENSG00000116237	3410.16	-0.370333	0.0423646	-8.74157	2.29899e-18	2.09838e-17	3750.16	3867.51	3831.8	2899.24	3106.36	3005.92	ICMT	isoprenylcysteine carboxyl methyltransferase [Source:HGNC Symbol;Acc:HGNC:5350]	protein_coding
ENSG00000116254	246.487	1.02959	0.147681	6.97167	3.13193e-12	2.01786e-11	160.736	164.692	160.571	332.945	331.618	328.361	CHD5	chromodomain helicase DNA binding protein 5 [Source:HGNC Symbol;Acc:HGNC:16816]	protein_coding
ENSG00000116266	2008.6	0.347664	0.0545364	6.37489	1.83089e-10	1.04761e-09	1770.18	1790.61	1742.3	2176.3	2249.31	2322.89	STXBP3	syntaxin binding protein 3 [Source:HGNC Symbol;Acc:HGNC:11446]	protein_coding
ENSG00000116285	731.672	0.491838	0.0885018	5.55738	2.73854e-08	1.31681e-07	583.451	595.766	629.771	813.657	884.611	882.775	ERRFI1	ERBB receptor feedback inhibitor 1 [Source:HGNC Symbol;Acc:HGNC:18185]	protein_coding
ENSG00000116299	3153.72	-0.704192	0.0482987	-14.5799	3.76864e-48	9.8841e-47	3924.46	3918.35	3977.78	2544.78	2266.2	2290.73	ELAPOR1	endosome-lysosome associated apoptosis and autophagy regulator 1 [Source:HGNC Symbol;Acc:HGNC:29618]	protein_coding
ENSG00000116350	1797.77	-0.584736	0.0568385	-10.2877	8.00851e-25	1.00052e-23	2187.68	2178.58	2089.51	1449.62	1461.61	1419.65	SRSF4	serine and arginine rich splicing factor 4 [Source:HGNC Symbol;Acc:HGNC:10786]	protein_coding
ENSG00000116353	678.956	-0.290691	0.0916505	-3.17174	0.00151531	0.00426805	755.668	693.034	758.019	616.322	664.125	586.568	MECR	mitochondrial trans-2-enoyl-CoA reductase [Source:HGNC Symbol;Acc:HGNC:19691]	protein_coding
ENSG00000116406	2435.46	0.585863	0.049903	11.74	7.94495e-32	1.28163e-30	1955.97	1971.89	1959.17	2855.28	2834.31	3036.12	EDEM3	ER degradation enhancing alpha-mannosidase like protein 3 [Source:HGNC Symbol;Acc:HGNC:16787]	protein_coding
ENSG00000116455	1281.26	-0.406858	0.0678692	-5.99473	2.03819e-09	1.07379e-08	1434.1	1507.65	1416.98	1129.77	1137.99	1061.08	WDR77	WD repeat domain 77 [Source:HGNC Symbol;Acc:HGNC:29652]	protein_coding
ENSG00000116473	1473.59	0.270973	0.0667365	4.06035	4.90001e-05	0.000170624	1391.31	1313.12	1282.48	1525.37	1646.53	1682.73	RAP1A	RAP1A, member of RAS oncogene family [Source:HGNC Symbol;Acc:HGNC:9855]	protein_coding
ENSG00000116478	5561.44	-0.296889	0.0347834	-8.53538	1.39695e-17	1.22628e-16	6214.43	6074.83	6135.05	5108.27	4946.71	4889.37	HDAC1	histone deacetylase 1 [Source:HGNC Symbol;Acc:HGNC:4852]	protein_coding
ENSG00000116521	2503.65	-0.269857	0.0486543	-5.54641	2.91587e-08	1.39929e-07	2754.43	2680.4	2734.92	2206.23	2333.77	2312.17	SCAMP3	secretory carrier membrane protein 3 [Source:HGNC Symbol;Acc:HGNC:10565]	protein_coding
ENSG00000116525	520.553	0.521899	0.10139	5.14744	2.64063e-07	1.16644e-06	441.502	415.599	440.006	610.71	584.11	631.389	TRIM62	tripartite motif containing 62 [Source:HGNC Symbol;Acc:HGNC:25574]	protein_coding
ENSG00000116544	152.771	-1.01197	0.196068	-5.16133	2.45199e-07	1.0871e-06	191.004	218.853	214.789	91.6533	85.3494	114.975	DLGAP3	DLG associated protein 3 [Source:HGNC Symbol;Acc:HGNC:30368]	protein_coding
ENSG00000116560	9604.38	-0.343265	0.0293483	-11.6962	1.33233e-31	2.13316e-30	10977	10594.5	10886.5	8703.32	8111.75	8353.23	SFPQ	splicing factor proline and glutamine rich [Source:HGNC Symbol;Acc:HGNC:10774]	protein_coding
ENSG00000116574	195.45	-0.796765	0.167986	-4.74304	2.10536e-06	8.53882e-06	242.148	252.012	232.515	134.674	167.143	144.206	RHOU	ras homolog family member U [Source:HGNC Symbol;Acc:HGNC:17794]	protein_coding
ENSG00000116584	583.656	-0.390926	0.100558	-3.88756	0.000101257	0.000339053	610.588	668.717	706.928	503.158	505.873	506.67	ARHGEF2	Rho/Rac guanine nucleotide exchange factor 2 [Source:HGNC Symbol;Acc:HGNC:682]	protein_coding
ENSG00000116604	954.07	0.395864	0.0778534	5.08473	3.68149e-07	1.60126e-06	831.861	844.463	783.043	1114.8	1108.65	1041.6	MEF2D	myocyte enhancer factor 2D [Source:HGNC Symbol;Acc:HGNC:6997]	protein_coding
ENSG00000116667	1365.19	-0.529401	0.0658256	-8.04248	8.8037e-16	7.00698e-15	1572.92	1672.35	1549.4	1112	1182.44	1102.01	C1orf21	chromosome 1 open reading frame 21 [Source:HGNC Symbol;Acc:HGNC:15494]	protein_coding
ENSG00000116668	157.764	0.71036	0.183857	3.86366	0.000111701	0.00037215	131.511	118.269	117.821	192.659	177.811	208.514	SWT1	SWT1 RNA endoribonuclease homolog [Source:HGNC Symbol;Acc:HGNC:16785]	protein_coding
ENSG00000116675	279.939	1.66738	0.148894	11.1985	4.14793e-29	6.07595e-28	152.386	135.954	117.821	426.469	413.411	433.593	DNAJC6	DnaJ heat shock protein family (Hsp40) member C6 [Source:HGNC Symbol;Acc:HGNC:15469]	protein_coding
ENSG00000116678	194.567	1.00797	0.16641	6.05712	1.38584e-09	7.39e-09	124.205	132.638	135.547	258.126	248.936	267.95	LEPR	leptin receptor [Source:HGNC Symbol;Acc:HGNC:6554]	protein_coding
ENSG00000116679	4125.41	-0.707177	0.0385285	-18.3546	3.03087e-75	1.43553e-73	5228.09	5140.83	5088.22	3174.2	2983.67	3137.46	IVNS1ABP	influenza virus NS1A binding protein [Source:HGNC Symbol;Acc:HGNC:16951]	protein_coding
ENSG00000116685	2135.46	-0.533043	0.0518239	-10.2856	8.17888e-25	1.02114e-23	2526.89	2448.28	2503.44	1736.74	1888.36	1709.04	KIAA2013	KIAA2013 [Source:HGNC Symbol;Acc:HGNC:28513]	protein_coding
ENSG00000116698	6042.73	-0.77592	0.0328548	-23.6167	2.59795e-123	2.47924e-121	7601.56	7675.33	7759.53	4531.23	4251.47	4437.26	SMG7	SMG7 nonsense mediated mRNA decay factor [Source:HGNC Symbol;Acc:HGNC:16792]	protein_coding
ENSG00000116704	427.279	1.47931	0.118194	12.5159	6.11106e-36	1.13709e-34	248.41	210.01	229.387	652.796	596.557	626.517	SLC35D1	solute carrier family 35 member D1 [Source:HGNC Symbol;Acc:HGNC:20800]	protein_coding
ENSG00000116729	6.4502	2.87762	1.1099	2.59269	0.00952289	0.0231255	1.04374	3.31595	0	10.2876	13.3358	10.718	WLS	Wnt ligand secretion mediator [Source:HGNC Symbol;Acc:HGNC:30238]	protein_coding
ENSG00000116741	19.6516	1.64378	0.540342	3.04211	0.00234926	0.00639641	9.39366	7.73722	13.5547	28.0571	23.1155	36.0515	RGS2	regulator of G protein signaling 2 [Source:HGNC Symbol;Acc:HGNC:9998]	protein_coding
ENSG00000116747	1032.33	1.08386	0.0733884	14.7688	2.32977e-49	6.2725e-48	669.037	652.137	678.776	1420.63	1367.37	1406.01	RO60	Ro60, Y RNA binding protein [Source:HGNC Symbol;Acc:HGNC:11313]	protein_coding
ENSG00000116752	8236.28	-0.376525	0.031594	-11.9176	9.57935e-33	1.60157e-31	9636.85	9140.98	9134.81	7175.15	7170.24	7159.64	BCAS2	BCAS2 pre-mRNA processing factor [Source:HGNC Symbol;Acc:HGNC:975]	protein_coding
ENSG00000116771	304.612	-0.765223	0.137254	-5.57525	2.47177e-08	1.1933e-07	413.321	361.439	384.744	238.486	213.373	216.309	AGMAT	agmatinase [Source:HGNC Symbol;Acc:HGNC:18407]	protein_coding
ENSG00000116815	277.533	0.698798	0.143008	4.88642	1.02686e-06	4.28737e-06	191.004	228.801	231.472	347.909	309.392	356.618	CD58	CD58 molecule [Source:HGNC Symbol;Acc:HGNC:1688]	protein_coding
ENSG00000116833	220.896	-1.14642	0.163006	-7.03302	2.02103e-12	1.31531e-11	322.516	309.489	277.349	140.286	142.249	133.488	NR5A2	nuclear receptor subfamily 5 group A member 2 [Source:HGNC Symbol;Acc:HGNC:7984]	protein_coding
ENSG00000116852	83.0578	1.43215	0.261425	5.47823	4.29597e-08	2.03173e-07	51.1433	38.6861	49.0054	122.516	109.354	127.642	KIF21B	kinesin family member 21B [Source:HGNC Symbol;Acc:HGNC:29442]	protein_coding
ENSG00000116871	1281.98	0.585913	0.069079	8.48178	2.21775e-17	1.92488e-16	960.241	1044.53	1013.47	1457.1	1653.64	1562.88	MAP7D1	MAP7 domain containing 1 [Source:HGNC Symbol;Acc:HGNC:25514]	protein_coding
ENSG00000116874	829.82	-0.621505	0.0839209	-7.40583	1.30329e-13	9.10932e-13	1041.65	1019.1	979.065	689.27	622.339	627.491	WARS2	tryptophanyl tRNA synthetase 2, mitochondrial [Source:HGNC Symbol;Acc:HGNC:12730]	protein_coding
ENSG00000116885	292.496	-1.2512	0.149141	-8.38934	4.88877e-17	4.17919e-16	382.009	405.652	444.176	153.379	177.811	191.95	OSCP1	organic solute carrier partner 1 [Source:HGNC Symbol;Acc:HGNC:29971]	protein_coding
ENSG00000116898	2405.75	-0.420834	0.0515264	-8.16734	3.15259e-16	2.58167e-15	2768	2722.4	2724.49	1961.19	2127.51	2130.94	MRPS15	mitochondrial ribosomal protein S15 [Source:HGNC Symbol;Acc:HGNC:14504]	protein_coding
ENSG00000116977	1266.14	0.355298	0.0661537	5.3708	7.83902e-08	3.63252e-07	1083.4	1117.48	1151.1	1420.63	1386.04	1438.16	LGALS8	galectin 8 [Source:HGNC Symbol;Acc:HGNC:6569]	protein_coding
ENSG00000116991	872.969	-1.24195	0.0827921	-15.0008	7.25006e-51	2.03434e-49	1192.99	1233.53	1235.56	496.611	543.213	535.901	SIPA1L2	signal induced proliferation associated 1 like 2 [Source:HGNC Symbol;Acc:HGNC:23800]	protein_coding
ENSG00000117000	1392.51	-0.435392	0.0648175	-6.7172	1.85247e-11	1.13221e-10	1560.39	1631.45	1542.1	1137.25	1287.35	1196.52	RLF	RLF zinc finger [Source:HGNC Symbol;Acc:HGNC:10025]	protein_coding
ENSG00000117009	11.0718	2.0232	0.755673	2.67735	0.00742074	0.0184843	9.39366	2.21064	3.128	18.7048	11.5577	21.436	KMO	kynurenine 3-monooxygenase [Source:HGNC Symbol;Acc:HGNC:6381]	protein_coding
ENSG00000117054	912.261	-0.304	0.0786781	-3.86384	0.000111619	0.000371942	1011.38	1012.47	1019.73	784.665	785.926	859.39	ACADM	acyl-CoA dehydrogenase medium chain [Source:HGNC Symbol;Acc:HGNC:89]	protein_coding
ENSG00000117114	649.194	1.21566	0.0979113	12.4159	2.14156e-35	3.90567e-34	385.14	371.387	409.768	851.067	921.951	955.852	ADGRL2	adhesion G protein-coupled receptor L2 [Source:HGNC Symbol;Acc:HGNC:18582]	protein_coding
ENSG00000117115	791.594	0.757143	0.0835384	9.06341	1.26435e-19	1.22231e-18	609.544	595.766	607.875	1056.82	893.501	986.058	PADI2	peptidyl arginine deiminase 2 [Source:HGNC Symbol;Acc:HGNC:18341]	protein_coding
ENSG00000117122	230.411	-0.875499	0.157683	-5.55227	2.81976e-08	1.35417e-07	292.247	282.961	328.44	158.055	150.25	170.514	MFAP2	microfibril associated protein 2 [Source:HGNC Symbol;Acc:HGNC:7033]	protein_coding
ENSG00000117139	6605.47	-0.69081	0.0341898	-20.2052	8.81777e-91	5.27889e-89	8026.36	7983.71	8365.32	4942.73	5188.53	5126.14	KDM5B	lysine demethylase 5B [Source:HGNC Symbol;Acc:HGNC:18039]	protein_coding
ENSG00000117148	102.106	-3.29695	0.303119	-10.8768	1.48743e-27	2.04954e-26	180.567	183.483	198.107	22.4457	12.4468	15.5898	ACTL8	actin like 8 [Source:HGNC Symbol;Acc:HGNC:24018]	protein_coding
ENSG00000117155	789.864	1.39573	0.0868166	16.0767	3.71364e-58	1.26257e-56	413.321	447.654	430.622	1100.78	1182.44	1164.37	SSX2IP	SSX family member 2 interacting protein [Source:HGNC Symbol;Acc:HGNC:16509]	protein_coding
ENSG00000117222	2181	-0.470966	0.0526878	-8.93881	3.93376e-19	3.71721e-18	2617.7	2467.07	2549.32	1804.07	1779	1868.83	RBBP5	RB binding protein 5, histone lysine methyltransferase complex subunit [Source:HGNC Symbol;Acc:HGNC:9888]	protein_coding
ENSG00000117245	91.4979	-2.24283	0.27701	-8.09656	5.65339e-16	4.55985e-15	157.605	131.533	164.741	30.8629	31.117	33.1284	KIF17	kinesin family member 17 [Source:HGNC Symbol;Acc:HGNC:19167]	protein_coding
ENSG00000117262	304.641	0.461592	0.134209	3.43935	0.000583104	0.0017566	297.466	249.802	279.435	389.059	241.823	370.259	GPR89A	G protein-coupled receptor 89A [Source:HGNC Symbol;Acc:HGNC:31984]	protein_coding
ENSG00000117266	1837.14	-0.530258	0.0595345	-8.90674	5.25539e-19	4.94186e-18	2081.22	2296.85	2158.32	1486.09	1469.61	1530.73	CDK18	cyclin dependent kinase 18 [Source:HGNC Symbol;Acc:HGNC:8751]	protein_coding
ENSG00000117280	1925.87	-0.428587	0.0546624	-7.84062	4.48324e-15	3.42271e-14	2136.54	2238.27	2173.96	1612.35	1763	1631.09	RAB29	RAB29, member RAS oncogene family [Source:HGNC Symbol;Acc:HGNC:9789]	protein_coding
ENSG00000117318	2393.81	1.58061	0.0508792	31.0661	6.92474e-212	1.75643e-209	1181.51	1204.8	1169.87	3585.7	3717.14	3503.82	ID3	inhibitor of DNA binding 3, HLH protein [Source:HGNC Symbol;Acc:HGNC:5362]	protein_coding
ENSG00000117335	2656.43	1.46592	0.0493668	29.6945	9.05592e-194	1.85714e-191	1395.48	1466.76	1398.22	3845.7	3833.61	3998.8	CD46	CD46 molecule [Source:HGNC Symbol;Acc:HGNC:6953]	protein_coding
ENSG00000117360	3083.32	-0.568011	0.0440686	-12.8892	5.1747e-38	1.02415e-36	3687.53	3717.18	3683.74	2440.04	2424.46	2546.99	PRPF3	pre-mRNA processing factor 3 [Source:HGNC Symbol;Acc:HGNC:17348]	protein_coding
ENSG00000117394	9905.7	-1.58434	0.0280845	-56.4133	0	0	14840.9	14656.5	14781.9	4857.63	5309.44	4987.78	SLC2A1	solute carrier family 2 member 1 [Source:HGNC Symbol;Acc:HGNC:11005]	protein_coding
ENSG00000117395	2321.73	-0.398381	0.0534165	-7.45802	8.78314e-14	6.21559e-13	2709.55	2524.55	2686.95	1944.36	2001.27	2063.71	EBNA1BP2	EBNA1 binding protein 2 [Source:HGNC Symbol;Acc:HGNC:15531]	protein_coding
ENSG00000117399	3574.81	-0.343167	0.0414648	-8.27611	1.27262e-16	1.06385e-15	3907.76	3973.62	4091.43	3147.08	3183.71	3145.25	CDC20	cell division cycle 20 [Source:HGNC Symbol;Acc:HGNC:1723]	protein_coding
ENSG00000117407	120.338	-0.607848	0.224063	-2.71284	0.00667083	0.0167855	152.386	130.427	154.315	79.4952	93.3509	112.052	ARTN	artemin [Source:HGNC Symbol;Acc:HGNC:727]	protein_coding
ENSG00000117411	2410.64	-0.532612	0.0501853	-10.6129	2.59556e-26	3.42e-25	2867.15	2726.82	2871.51	1964.94	2096.39	1937.04	B4GALT2	beta-1,4-galactosyltransferase 2 [Source:HGNC Symbol;Acc:HGNC:925]	protein_coding
ENSG00000117448	1387.2	-0.695666	0.0654758	-10.6248	2.2857e-26	3.02205e-25	1709.65	1656.87	1791.3	1065.24	1041.97	1058.16	AKR1A1	aldo-keto reductase family 1 member A1 [Source:HGNC Symbol;Acc:HGNC:380]	protein_coding
ENSG00000117479	1156.56	0.412081	0.0721622	5.71049	1.12651e-08	5.59109e-08	960.241	992.575	1011.39	1252.28	1345.14	1377.75	SLC19A2	solute carrier family 19 member 2 [Source:HGNC Symbol;Acc:HGNC:10938]	protein_coding
ENSG00000117480	473.28	0.36402	0.111081	3.27706	0.00104893	0.00304062	437.327	381.335	451.475	558.337	479.201	532.003	FAAH	fatty acid amide hydrolase [Source:HGNC Symbol;Acc:HGNC:3553]	protein_coding
ENSG00000117500	1645.25	0.573746	0.059071	9.71283	2.65856e-22	2.89871e-21	1356.86	1323.07	1290.82	1931.27	1960.37	2009.14	TMED5	transmembrane p24 trafficking protein 5 [Source:HGNC Symbol;Acc:HGNC:24251]	protein_coding
ENSG00000117505	1092.42	-0.403526	0.0717982	-5.62028	1.90653e-08	9.29729e-08	1235.79	1302.06	1230.35	931.497	887.278	967.545	DR1	down-regulator of transcription 1 [Source:HGNC Symbol;Acc:HGNC:3017]	protein_coding
ENSG00000117525	63.4233	-0.746255	0.30024	-2.48553	0.0129358	0.030548	76.193	69.635	99.0534	46.7619	38.2294	50.667	F3	coagulation factor III, tissue factor [Source:HGNC Symbol;Acc:HGNC:3541]	protein_coding
ENSG00000117528	876.741	0.51837	0.0791494	6.54926	5.78214e-11	3.4275e-10	711.831	729.51	700.672	997.899	1073.09	1047.44	ABCD3	ATP binding cassette subfamily D member 3 [Source:HGNC Symbol;Acc:HGNC:67]	protein_coding
ENSG00000117533	412.395	0.560149	0.115108	4.86628	1.1372e-06	4.7225e-06	349.653	342.649	320.099	479.777	466.754	515.439	VAMP4	vesicle associated membrane protein 4 [Source:HGNC Symbol;Acc:HGNC:12645]	protein_coding
ENSG00000117593	7840.25	-0.699885	0.0320223	-21.8561	6.79444e-106	5.19748e-104	9961.45	9419.52	9831.31	5979.91	5838.43	6010.86	DARS2	aspartyl-tRNA synthetase 2, mitochondrial [Source:HGNC Symbol;Acc:HGNC:25538]	protein_coding
ENSG00000117597	685.611	-0.337162	0.0909963	-3.70522	0.000211205	0.000679698	784.892	748.3	741.336	573.301	638.342	627.491	UTP25	UTP25 small subunit processor component [Source:HGNC Symbol;Acc:HGNC:28440]	protein_coding
ENSG00000117616	573.257	0.493769	0.0992374	4.97564	6.50332e-07	2.76926e-06	457.158	525.026	501.523	703.299	563.662	688.876	RSRP1	arginine and serine rich protein 1 [Source:HGNC Symbol;Acc:HGNC:25234]	protein_coding
ENSG00000117625	669.276	0.458009	0.0892118	5.13395	2.83726e-07	1.24986e-06	571.97	590.24	556.784	785.6	722.803	788.262	RCOR3	REST corepressor 3 [Source:HGNC Symbol;Acc:HGNC:25594]	protein_coding
ENSG00000117632	5208.15	-0.368106	0.0348635	-10.5585	4.63958e-26	6.03898e-25	5979.59	5778.6	5872.3	4565.83	4511.07	4541.52	STMN1	stathmin 1 [Source:HGNC Symbol;Acc:HGNC:6510]	protein_coding
ENSG00000117650	1031.14	-0.492526	0.0747892	-6.58552	4.53281e-11	2.70607e-10	1233.7	1209.22	1188.64	823.945	833.935	897.39	NEK2	NIMA related kinase 2 [Source:HGNC Symbol;Acc:HGNC:7745]	protein_coding
ENSG00000117676	1606.53	0.469277	0.0586109	8.00666	1.1787e-15	9.30077e-15	1319.29	1334.12	1367.98	1856.45	1906.14	1855.19	RPS6KA1	ribosomal protein S6 kinase A1 [Source:HGNC Symbol;Acc:HGNC:10430]	protein_coding
ENSG00000117713	3817.09	-0.644409	0.0402221	-16.0213	9.07422e-58	3.04215e-56	4656.12	4587.07	4755.61	3008.66	2933	2962.07	ARID1A	AT-rich interaction domain 1A [Source:HGNC Symbol;Acc:HGNC:11110]	protein_coding
ENSG00000117724	4263.23	-0.272156	0.0375886	-7.24038	4.47442e-13	3.03175e-12	4712.49	4757.29	4634.66	3863.47	3688.69	3922.79	CENPF	centromere protein F [Source:HGNC Symbol;Acc:HGNC:1857]	protein_coding
ENSG00000117748	1319.92	-0.884449	0.0735357	-12.0275	2.54867e-33	4.35943e-32	1835.94	1587.24	1738.13	912.792	893.501	951.955	RPA2	replication protein A2 [Source:HGNC Symbol;Acc:HGNC:10290]	protein_coding
ENSG00000117758	997.247	-0.322689	0.0749415	-4.30588	1.66327e-05	6.11302e-05	1132.46	1075.47	1070.82	859.484	956.624	888.621	STX12	syntaxin 12 [Source:HGNC Symbol;Acc:HGNC:11430]	protein_coding
ENSG00000117877	1175.17	-0.429955	0.069041	-6.22752	4.73866e-10	2.61815e-09	1339.12	1324.17	1399.26	1015.67	977.962	994.827	POLR1G	RNA polymerase I subunit G [Source:HGNC Symbol;Acc:HGNC:24219]	protein_coding
ENSG00000117906	2218.19	1.81376	0.0584301	31.0415	1.4853e-211	3.71846e-209	955.022	1048.95	969.681	3350.02	3368.63	3616.84	RCN2	reticulocalbin 2 [Source:HGNC Symbol;Acc:HGNC:9935]	protein_coding
ENSG00000117983	297.397	1.19236	0.152685	7.8093	5.75072e-15	4.3696e-14	174.305	172.43	210.619	476.971	377.849	372.208	MUC5B	mucin 5B, oligomeric mucus/gel-forming [Source:HGNC Symbol;Acc:HGNC:7516]	protein_coding
ENSG00000117984	10431.8	-1.0539	0.027537	-38.2721	0	0	13843.1	14056.3	13788.2	6583.14	7516.08	6803.99	CTSD	cathepsin D [Source:HGNC Symbol;Acc:HGNC:2529]	protein_coding
ENSG00000118096	1473.59	-0.308777	0.0653349	-4.72606	2.28923e-06	9.2534e-06	1682.51	1643.61	1537.93	1348.61	1360.26	1268.62	IFT46	intraflagellar transport 46 [Source:HGNC Symbol;Acc:HGNC:26146]	protein_coding
ENSG00000118137	48.5695	-1.64462	0.354654	-4.63724	3.53088e-06	1.39792e-05	76.193	77.3722	69.8587	28.0571	20.4483	19.4873	APOA1	apolipoprotein A1 [Source:HGNC Symbol;Acc:HGNC:600]	protein_coding
ENSG00000118156	102.363	-0.739392	0.245829	-3.00775	0.00263191	0.00709884	132.555	103.9	152.229	85.1067	70.2354	70.1543	ZNF541	zinc finger protein 541 [Source:HGNC Symbol;Acc:HGNC:25294]	protein_coding
ENSG00000118162	415.652	0.570979	0.115773	4.93189	8.14388e-07	3.43072e-06	360.09	334.911	312.8	505.964	488.092	492.054	KPTN	kaptin, actin binding protein [Source:HGNC Symbol;Acc:HGNC:6404]	protein_coding
ENSG00000118200	2365.27	1.70253	0.055462	30.6971	6.21478e-207	1.461e-204	1043.74	1151.74	1130.25	3508.08	3651.35	3706.49	CAMSAP2	calmodulin regulated spectrin associated protein family member 2 [Source:HGNC Symbol;Acc:HGNC:29188]	protein_coding
ENSG00000118242	2597.02	-0.619011	0.0476288	-12.9966	1.27964e-38	2.59114e-37	3201.15	3098.21	3107.15	2023.85	2091.95	2059.81	MREG	melanoregulin [Source:HGNC Symbol;Acc:HGNC:25478]	protein_coding
ENSG00000118276	135.832	1.86771	0.213594	8.74423	2.24542e-18	2.05044e-17	52.187	68.5297	54.2187	207.623	215.152	217.283	B4GALT6	beta-1,4-galactosyltransferase 6 [Source:HGNC Symbol;Acc:HGNC:929]	protein_coding
ENSG00000118402	64.544	1.66527	0.300679	5.53837	3.05294e-08	1.46324e-07	30.2685	29.8436	30.2374	89.7828	105.798	101.334	ELOVL4	ELOVL fatty acid elongase 4 [Source:HGNC Symbol;Acc:HGNC:14415]	protein_coding
ENSG00000118418	1728.46	-0.26466	0.0573838	-4.61211	3.98601e-06	1.57102e-05	1931.96	1860.25	1923.72	1554.37	1482.06	1618.42	HMGN3	high mobility group nucleosomal binding domain 3 [Source:HGNC Symbol;Acc:HGNC:12312]	protein_coding
ENSG00000118454	610.628	1.38593	0.104883	13.214	7.28683e-40	1.52683e-38	302.685	382.44	323.227	885.67	900.614	869.134	ANKRD13C	ankyrin repeat domain 13C [Source:HGNC Symbol;Acc:HGNC:25374]	protein_coding
ENSG00000118482	2511.24	-0.418311	0.0499448	-8.37547	5.50061e-17	4.68975e-16	2820.19	2969.99	2924.68	2115.51	2004.82	2232.27	PHF3	PHD finger protein 3 [Source:HGNC Symbol;Acc:HGNC:8921]	protein_coding
ENSG00000118495	281.258	1.99936	0.158167	12.6409	1.25676e-36	2.3963e-35	105.418	132.638	100.096	484.453	449.862	415.08	PLAGL1	PLAG1 like zinc finger 1 [Source:HGNC Symbol;Acc:HGNC:9046]	protein_coding
ENSG00000118513	1692.59	-1.48557	0.0613214	-24.226	1.1855e-129	1.2696e-127	2448.61	2551.07	2459.65	867.901	920.173	908.108	MYB	MYB proto-oncogene, transcription factor [Source:HGNC Symbol;Acc:HGNC:7545]	protein_coding
ENSG00000118515	53.2954	-1.86005	0.346256	-5.3719	7.79092e-08	3.61283e-07	81.4117	90.6361	77.1574	26.1867	24.8936	19.4873	SGK1	serum/glucocorticoid regulated kinase 1 [Source:HGNC Symbol;Acc:HGNC:10810]	protein_coding
ENSG00000118600	728.171	-0.345229	0.0925345	-3.73082	0.000190858	0.000617001	797.417	771.512	824.75	580.783	718.357	676.21	RXYLT1	ribitol xylosyltransferase 1 [Source:HGNC Symbol;Acc:HGNC:13530]	protein_coding
ENSG00000118640	2814.77	-0.377885	0.045359	-8.33098	8.01733e-17	6.76072e-16	3110.35	3195.47	3115.49	2417.59	2634.27	2415.45	VAMP8	vesicle associated membrane protein 8 [Source:HGNC Symbol;Acc:HGNC:12647]	protein_coding
ENSG00000118655	3624.2	-0.772877	0.0407967	-18.9446	4.89388e-80	2.5292e-78	4585.15	4531.8	4585.65	2639.24	2695.62	2707.76	DCLRE1B	DNA cross-link repair 1B [Source:HGNC Symbol;Acc:HGNC:17641]	protein_coding
ENSG00000118680	29081.1	0.591	0.0196152	30.1296	1.98298e-199	4.39378e-197	23595.8	23087.9	22977.3	34875	34870.6	35080.1	MYL12B	myosin light chain 12B [Source:HGNC Symbol;Acc:HGNC:29827]	protein_coding
ENSG00000118707	4285.57	-0.542109	0.0376448	-14.4006	5.12748e-47	1.30399e-45	4961.94	5068.99	5040.25	3429.52	3742.04	3470.69	TGIF2	TGFB induced factor homeobox 2 [Source:HGNC Symbol;Acc:HGNC:15764]	protein_coding
ENSG00000118762	367.239	0.874964	0.122122	7.1647	7.79591e-13	5.20547e-12	275.547	246.486	257.539	474.166	470.311	479.388	PKD2	polycystin 2, transient receptor potential cation channel [Source:HGNC Symbol;Acc:HGNC:9009]	protein_coding
ENSG00000118777	411.069	0.988639	0.119777	8.25398	1.53204e-16	1.27573e-15	250.498	288.488	284.648	569.56	553.882	519.337	ABCG2	ATP binding cassette subfamily G member 2 (Junior blood group) [Source:HGNC Symbol;Acc:HGNC:74]	protein_coding
ENSG00000118816	11199.1	-0.458577	0.0264768	-17.3199	3.32734e-67	1.39135e-65	12715.9	13095.8	12866.5	9275.69	9752.06	9488.37	CCNI	cyclin I [Source:HGNC Symbol;Acc:HGNC:1595]	protein_coding
ENSG00000118855	1112.32	0.51826	0.0720961	7.18846	6.55268e-13	4.39207e-12	889.266	903.045	959.254	1280.34	1294.47	1347.55	MFSD1	major facilitator superfamily domain containing 1 [Source:HGNC Symbol;Acc:HGNC:25874]	protein_coding
ENSG00000118965	570.42	-0.346901	0.0963366	-3.60093	0.000317085	0.000994055	632.506	655.453	649.582	505.964	469.422	509.593	WDR35	WD repeat domain 35 [Source:HGNC Symbol;Acc:HGNC:29250]	protein_coding
ENSG00000118985	156.828	1.75741	0.195098	9.00783	2.1017e-19	2.01165e-18	64.7119	74.0563	76.1147	232.874	241.823	251.386	ELL2	elongation factor for RNA polymerase II 2 [Source:HGNC Symbol;Acc:HGNC:17064]	protein_coding
ENSG00000119004	370.526	0.307521	0.122549	2.50936	0.0120949	0.0287417	301.641	344.859	311.758	397.476	474.756	392.669	CYP20A1	cytochrome P450 family 20 subfamily A member 1 [Source:HGNC Symbol;Acc:HGNC:20576]	protein_coding
ENSG00000119013	1268.27	0.323938	0.0663414	4.88289	1.04543e-06	4.36207e-06	1148.11	1138.48	1082.29	1394.44	1429.6	1416.73	NDUFB3	NADH:ubiquinone oxidoreductase subunit B3 [Source:HGNC Symbol;Acc:HGNC:7698]	protein_coding
ENSG00000119041	2526.99	-0.374226	0.0475055	-7.87753	3.33921e-15	2.56658e-14	2925.6	2851.72	2868.38	2202.49	2068.83	2244.94	GTF3C3	general transcription factor IIIC subunit 3 [Source:HGNC Symbol;Acc:HGNC:4666]	protein_coding
ENSG00000119042	521.274	1.36579	0.104425	13.0792	4.33099e-39	8.88175e-38	299.553	309.489	289.861	750.061	684.573	794.108	SATB2	SATB homeobox 2 [Source:HGNC Symbol;Acc:HGNC:21637]	protein_coding
ENSG00000119048	750.998	1.45454	0.0895181	16.2486	2.28613e-59	7.98364e-58	414.365	402.336	374.318	1063.37	1138.88	1112.73	UBE2B	ubiquitin conjugating enzyme E2 B [Source:HGNC Symbol;Acc:HGNC:12473]	protein_coding
ENSG00000119138	606.189	-0.353224	0.106271	-3.3238	0.000887989	0.00260465	762.974	672.033	612.046	551.79	521.876	516.414	KLF9	Kruppel like factor 9 [Source:HGNC Symbol;Acc:HGNC:1123]	protein_coding
ENSG00000119203	2218.59	-0.698425	0.0509351	-13.7121	8.5976e-43	1.96836e-41	2811.84	2751.14	2723.45	1701.2	1620.75	1703.19	CPSF3	cleavage and polyadenylation specific factor 3 [Source:HGNC Symbol;Acc:HGNC:2326]	protein_coding
ENSG00000119227	188.786	1.19439	0.178414	6.69451	2.1639e-11	1.31671e-10	130.468	107.216	119.907	300.211	229.376	245.54	PIGZ	phosphatidylinositol glycan anchor biosynthesis class Z [Source:HGNC Symbol;Acc:HGNC:30596]	protein_coding
ENSG00000119231	3321.39	0.352021	0.0450798	7.80885	5.77141e-15	4.38359e-14	2972.57	2924.67	2799.56	3602.54	3830.94	3798.08	SENP5	SUMO specific peptidase 5 [Source:HGNC Symbol;Acc:HGNC:28407]	protein_coding
ENSG00000119285	1794.53	-0.372875	0.0555277	-6.71511	1.87922e-11	1.1482e-10	2041.56	2031.57	1998.79	1553.43	1569.18	1572.63	HEATR1	HEAT repeat containing 1 [Source:HGNC Symbol;Acc:HGNC:25517]	protein_coding
ENSG00000119318	11363.2	-0.323007	0.0261647	-12.3451	5.17421e-35	9.37437e-34	12859.9	12638.2	12524.5	10011.7	9891.64	10253.2	RAD23B	RAD23 homolog B, nucleotide excision repair protein [Source:HGNC Symbol;Acc:HGNC:9813]	protein_coding
ENSG00000119328	795.47	0.71239	0.0823896	8.6466	5.30578e-18	4.75056e-17	587.626	588.029	600.576	967.971	1056.2	972.417	ABITRAM	actin binding transcription modulator [Source:HGNC Symbol;Acc:HGNC:1364]	protein_coding
ENSG00000119333	4544.52	-0.510965	0.0372948	-13.7007	1.00543e-42	2.29641e-41	5361.69	5242.52	5447.94	3776.49	3704.7	3733.77	DYNC2I2	dynein 2 intermediate chain 2 [Source:HGNC Symbol;Acc:HGNC:28296]	protein_coding
ENSG00000119335	15458.4	-0.391419	0.0231352	-16.9188	3.27099e-64	1.27642e-62	17677.8	17320.3	17757.7	13436.6	13180.3	13378	SET	SET nuclear proto-oncogene [Source:HGNC Symbol;Acc:HGNC:10760]	protein_coding
[truncated: 4,209 more rows]

## Sheet: siNC-siLINC00992-RNA-seq
Filters for differentially expressed genes: basemean>1, |log2(Fold-Change)|≥log2(1.2) and FDR<0.05
[truncated: 7,787 more rows]
