# Supplementary material for: CRISPR/Cas9 screen uncovers functional translation of cryptic lncRNA-encoded open reading frames in human cancer
Source: J Clin Invest. 2023 Mar 1;133(5):e159940. doi: 10.1172/JCI159940 (PMC9974104; doi:10.1172/JCI159940)
Supplement: Supplemental table 5 [file jci-133-159940-s016.xlsx]

## Sheet: siNC-siGATA3-RNA-seq
Filters for differentially expressed genes: basemean>1, |log2(Fold-Change)|≥log2(1.2) and FDR<0.05
GeneID	baseMean	log2FoldChange (siGATA3-siNC)	lfcSE	stat	pvalue	padj	siGATA3R1	siGATA3R2	siGATA3R3	siNC1	siNC2	siNC3	external_gene_name	description	gene_biotype
ENSG00000000003	913.982	-0.407425	0.0661869	6.15567	7.48e-10	4.1e-09	758.764	773.754	824.761	1023.88	1074.46	1028.28	TSPAN6	tetraspanin 6 [Source:HGNC Symbol;Acc:HGNC:11858]	protein_coding
ENSG00000000419	1351.16	-0.319787	0.0617842	5.17587	2.27e-07	1.01e-06	1230.73	1140.27	1235.06	1387.22	1536.53	1577.13	DPM1	dolichyl-phosphate mannosyltransferase subunit 1, catalytic [Source:HGNC Symbol;Acc:HGNC:3005]	protein_coding
ENSG00000000457	437.598	0.460263	0.0910964	-5.05248	4.36e-07	1.9e-06	531.336	501.922	487.17	377.723	361.537	365.902	SCYL3	SCY1 like pseudokinase 3 [Source:HGNC Symbol;Acc:HGNC:19285]	protein_coding
ENSG00000000460	319.155	-0.510678	0.107093	4.76855	1.86e-06	7.63e-06	285.794	248.416	255.531	374.847	366.615	383.728	C1orf112	chromosome 1 open reading frame 112 [Source:HGNC Symbol;Acc:HGNC:25565]	protein_coding
ENSG00000172403	85.5151	-7.96746	1.03433	7.70298	1.33e-14	9.83e-14	1.00632	0	1.03874	162.018	172.644	176.383	SYNPO2	synaptopodin 2 [Source:HGNC Symbol;Acc:HGNC:17732]	protein_coding
ENSG00000152661	8.58705	-6.51404	1.29465	5.03149	4.87e-07	2.11e-06	0	0	0	15.339	19.2955	16.8878	GJA1	gap junction protein alpha 1 [Source:HGNC Symbol;Acc:HGNC:4274]	protein_coding
ENSG00000001497	886.328	-0.433642	0.0657801	6.5923	4.33e-11	2.59e-10	748.701	746.266	767.63	995.117	1009.46	1050.79	LAS1L	LAS1 like ribosome biogenesis factor [Source:HGNC Symbol;Acc:HGNC:25726]	protein_coding
ENSG00000132554	37.9201	-6.19632	0.872622	7.1008	1.24e-12	8.13e-12	1.00632	1.0181	1.03874	86.2818	64.9954	73.1803	RGS22	regulator of G protein signaling 22 [Source:HGNC Symbol;Acc:HGNC:24499]	protein_coding
ENSG00000001617	2394.67	0.487026	0.0428711	-11.3602	6.6e-30	9.57e-29	2795.55	2803.84	2785.91	1987.36	1989.47	2005.89	SEMA3F	semaphorin 3F [Source:HGNC Symbol;Acc:HGNC:10728]	protein_coding
ENSG00000002330	931.725	0.441015	0.0688016	-6.40995	1.46e-10	8.38e-10	1109.97	1094.46	1014.85	750.652	777.914	842.512	BAD	BCL2 associated agonist of cell death [Source:HGNC Symbol;Acc:HGNC:936]	protein_coding
ENSG00000002834	3270.71	1.0816	0.0403693	-26.7926	3.94e-158	4.93e-156	4514.34	4407.35	4406.34	2131.16	2037.2	2127.86	LASP1	LIM and SH3 protein 1 [Source:HGNC Symbol;Acc:HGNC:6513]	protein_coding
ENSG00000137959	9.84524	-5.72609	1.27975	4.4744	7.66e-06	2.94e-05	0	1.0181	0	17.2564	18.28	22.517	IFI44L	interferon induced protein 44 like [Source:HGNC Symbol;Acc:HGNC:17817]	protein_coding
ENSG00000003402	693.225	-0.329497	0.0740565	4.44926	8.62e-06	3.28e-05	613.854	584.388	645.059	762.156	778.93	774.961	CFLAR	CASP8 and FADD like apoptosis regulator [Source:HGNC Symbol;Acc:HGNC:1876]	protein_coding
ENSG00000003436	309.385	0.478045	0.108649	-4.39992	1.08e-05	4.09e-05	378.376	347.171	355.25	255.011	243.733	276.772	TFPI	tissue factor pathway inhibitor [Source:HGNC Symbol;Acc:HGNC:11760]	protein_coding
ENSG00000133640	16.9092	-5.60471	1.09167	5.13409	2.84e-07	1.25e-06	1.00632	1.0181	0	33.554	39.6066	26.2699	LRRIQ1	leucine rich repeats and IQ motif containing 1 [Source:HGNC Symbol;Acc:HGNC:25708]	protein_coding
ENSG00000184845	21.2274	-5.34369	0.899857	5.93838	2.88e-09	1.51e-08	2.01264	1.0181	0	39.3062	44.6844	40.343	DRD1	dopamine receptor D1 [Source:HGNC Symbol;Acc:HGNC:3020]	protein_coding
ENSG00000004399	1655.78	1.23673	0.0540402	-22.8853	6.51e-116	4.96e-114	2272.27	2372.17	2330.94	939.513	983.056	1036.72	PLXND1	plexin D1 [Source:HGNC Symbol;Acc:HGNC:9107]	protein_coding
ENSG00000004534	1327.76	-0.350398	0.0612493	5.72085	1.06e-08	5.26e-08	1112.99	1225.79	1163.39	1590.46	1444.12	1429.83	RBM6	RNA binding motif protein 6 [Source:HGNC Symbol;Acc:HGNC:9903]	protein_coding
ENSG00000004660	236.347	1.55516	0.132504	-11.7367	8.27e-32	1.28e-30	365.294	341.063	352.134	133.257	101.555	124.782	CAMKK1	calcium/calmodulin dependent protein kinase kinase 1 [Source:HGNC Symbol;Acc:HGNC:1469]	protein_coding
ENSG00000004700	863.413	-0.570754	0.0671899	8.49465	1.99e-17	1.73e-16	710.461	699.433	674.144	1005.66	1065.32	1025.46	RECQL	RecQ like helicase [Source:HGNC Symbol;Acc:HGNC:9948]	protein_coding
ENSG00000004766	1038.28	0.381196	0.0650239	-5.8624	4.56e-09	2.34e-08	1225.7	1088.35	1210.13	908.835	886.578	910.063	VPS50	VPS50 subunit of EARP/GARPII complex [Source:HGNC Symbol;Acc:HGNC:25956]	protein_coding
ENSG00000256870	60.6035	-5.27052	0.52319	10.0738	7.21e-24	8.38e-23	2.01264	6.10859	1.03874	127.505	109.68	117.276	SLC5A8	solute carrier family 5 member 8 [Source:HGNC Symbol;Acc:HGNC:19119]	protein_coding
ENSG00000197977	524.736	-5.03946	0.170371	29.5794	2.75e-192	4.67e-190	29.1832	32.5791	31.1623	932.802	1053.13	1069.56	ELOVL2	ELOVL fatty acid elongase 2 [Source:HGNC Symbol;Acc:HGNC:14416]	protein_coding
ENSG00000273274	5.97221	-4.98864	1.33983	3.72332	0.000196616	0.000635568	0	1.0181	0	12.4629	10.1555	12.1967	ZBTB8B	zinc finger and BTB domain containing 8B [Source:HGNC Symbol;Acc:HGNC:37057]	protein_coding
ENSG00000004848	9.81392	2.93676	0.759432	-3.86705	0.000110162	0.000367961	20.1264	13.2353	18.6974	4.79344	2.03111	0	ARX	aristaless related homeobox [Source:HGNC Symbol;Acc:HGNC:18060]	protein_coding
ENSG00000004864	2169.78	-0.471339	0.047442	9.93507	2.93e-23	3.31e-22	1753.01	1844.79	1857.27	2464.78	2606.93	2491.88	SLC25A13	solute carrier family 25 member 13 [Source:HGNC Symbol;Acc:HGNC:10983]	protein_coding
ENSG00000004866	408.087	0.623595	0.0960119	-6.49498	8.3e-11	4.87e-10	520.267	485.633	478.86	301.028	324.977	337.755	ST7	suppression of tumorigenicity 7 [Source:HGNC Symbol;Acc:HGNC:11351]	protein_coding
ENSG00000005001	604.134	0.764584	0.0864258	-8.84671	9.01e-19	8.39e-18	707.442	840.949	733.352	471.674	440.75	430.638	PRSS22	serine protease 22 [Source:HGNC Symbol;Acc:HGNC:14368]	protein_coding
ENSG00000005073	10.2447	1.96187	0.630135	-3.11341	0.00184937	0.00515135	17.1074	17.3077	14.5424	3.83475	3.04666	5.62925	HOXA11	homeobox A11 [Source:HGNC Symbol;Acc:HGNC:5101]	protein_coding
ENSG00000005100	1853.52	-0.410102	0.0474414	8.6444	5.41e-18	4.83e-17	1598.03	1589.25	1588.24	2095.69	2116.41	2133.49	DHX33	DEAH-box helicase 33 [Source:HGNC Symbol;Acc:HGNC:16718]	protein_coding
ENSG00000165194	495.188	-4.73874	0.334154	14.1813	1.2e-45	2.7e-44	21.1327	53.9592	32.201	890.62	938.371	1034.84	PCDH19	protocadherin 19 [Source:HGNC Symbol;Acc:HGNC:14270]	protein_coding
ENSG00000005249	377.194	-0.518112	0.102823	5.03889	4.68e-07	2.03e-06	299.883	302.375	328.242	399.772	472.232	460.661	PRKAR2B	protein kinase cAMP-dependent type II regulatory subunit beta [Source:HGNC Symbol;Acc:HGNC:9392]	protein_coding
ENSG00000005339	2892.4	0.345578	0.0472509	-7.31369	2.6e-13	1.78e-12	3158.83	3419.79	3133.88	2609.55	2424.13	2608.22	CREBBP	CREB binding protein [Source:HGNC Symbol;Acc:HGNC:2348]	protein_coding
ENSG00000075886	2.44335	-4.699	1.56352	3.00541	0.00265225	0.00719205	0	0	0	5.75212	6.09332	2.81463	TUBA3D	tubulin alpha 3d [Source:HGNC Symbol;Acc:HGNC:24071]	protein_coding
ENSG00000005469	634.532	1.00564	0.0792005	-12.6974	6.12e-37	1.09e-35	854.364	839.931	846.575	396.896	451.921	417.503	CROT	carnitine O-octanoyltransferase [Source:HGNC Symbol;Acc:HGNC:2366]	protein_coding
ENSG00000005471	64.3474	1.79112	0.252266	-7.10013	1.25e-12	8.17e-12	96.6066	92.6469	110.107	27.8019	34.5288	24.3934	ABCB4	ATP binding cassette subfamily B member 4 [Source:HGNC Symbol;Acc:HGNC:45]	protein_coding
ENSG00000005801	359.147	-0.348879	0.102423	3.40624	0.000658648	0.00197725	338.123	307.466	302.274	385.392	390.988	430.638	ZNF195	zinc finger protein 195 [Source:HGNC Symbol;Acc:HGNC:12986]	protein_coding
ENSG00000005810	1007.97	0.525664	0.0645727	-8.14066	3.93e-16	3.18e-15	1156.26	1261.42	1150.93	807.214	838.847	833.13	MYCBP2	MYC binding protein 2 [Source:HGNC Symbol;Acc:HGNC:23386]	protein_coding
ENSG00000005882	474.268	0.51485	0.0899408	-5.72432	1.04e-08	5.16e-08	558.507	529.411	585.85	400.731	405.206	365.902	PDK2	pyruvate dehydrogenase kinase 2 [Source:HGNC Symbol;Acc:HGNC:8810]	protein_coding
ENSG00000005884	908.001	0.469731	0.0647029	-7.2598	3.88e-13	2.62e-12	1036.51	1085.29	1041.86	766.95	755.572	761.826	ITGA3	integrin subunit alpha 3 [Source:HGNC Symbol;Acc:HGNC:6139]	protein_coding
ENSG00000005889	430.711	0.268874	0.0952035	-2.8242	0.00473988	0.0122417	432.717	490.723	489.247	401.69	364.584	405.306	ZFX	zinc finger protein X-linked [Source:HGNC Symbol;Acc:HGNC:12869]	protein_coding
ENSG00000005893	2986.69	0.551681	0.0496399	-11.1137	1.08e-28	1.5e-27	3611.68	3517.53	3522.37	2215.53	2572.4	2480.62	LAMP2	lysosomal associated membrane protein 2 [Source:HGNC Symbol;Acc:HGNC:6501]	protein_coding
ENSG00000089041	4.86202	-4.68129	1.37338	3.40859	0.000652991	0.00196263	1.00632	0	0	8.62818	10.1555	9.38209	P2RX7	purinergic receptor P2X 7 [Source:HGNC Symbol;Acc:HGNC:8537]	protein_coding
ENSG00000006015	580.755	0.352973	0.0846833	-4.16816	3.07e-05	0.000109827	628.949	645.474	679.337	511.939	553.477	465.352	REX1BD	required for excision 1-B domain containing [Source:HGNC Symbol;Acc:HGNC:26098]	protein_coding
ENSG00000006016	241.642	0.654428	0.122268	-5.3524	8.68e-08	4e-07	282.775	284.049	319.933	190.779	182.8	189.518	CRLF1	cytokine receptor like factor 1 [Source:HGNC Symbol;Acc:HGNC:2364]	protein_coding
ENSG00000006025	274.576	0.446463	0.142611	-3.13063	0.00174434	0.00488719	262.649	349.208	338.63	287.606	201.08	208.282	OSBPL7	oxysterol binding protein like 7 [Source:HGNC Symbol;Acc:HGNC:16387]	protein_coding
ENSG00000006062	338.617	0.924024	0.10689	-8.64461	5.4e-18	4.82e-17	443.786	465.271	421.729	224.333	221.391	255.193	MAP3K14	mitogen-activated protein kinase kinase kinase 14 [Source:HGNC Symbol;Acc:HGNC:6853]	protein_coding
ENSG00000006118	6442.8	0.666002	0.0323351	-20.5969	2.93e-94	1.64e-92	7900.61	7959.49	7852.89	5087.75	4880.75	4975.32	TMEM132A	transmembrane protein 132A [Source:HGNC Symbol;Acc:HGNC:31092]	protein_coding
ENSG00000006194	889.773	0.34267	0.0648496	-5.28408	1.26e-07	5.74e-07	998.268	989.591	997.192	773.66	775.883	804.045	ZNF263	zinc finger protein 263 [Source:HGNC Symbol;Acc:HGNC:13056]	protein_coding
ENSG00000006283	3.89336	2.81616	1.15479	-2.43868	0.0147411	0.0342959	5.03159	7.12668	8.30994	0	1.01555	1.87642	CACNA1G	calcium voltage-gated channel subunit alpha1 G [Source:HGNC Symbol;Acc:HGNC:1394]	protein_coding
ENSG00000006327	2089.94	2.01783	0.052991	-38.0787	0	0	3276.57	3414.7	3366.56	809.132	786.038	886.608	TNFRSF12A	TNF receptor superfamily member 12A [Source:HGNC Symbol;Acc:HGNC:18152]	protein_coding
ENSG00000006453	1662.55	0.911511	0.0522157	-17.4567	3.06e-68	1.16e-66	2166.6	2128.84	2217.71	1110.16	1156.72	1195.28	BAIAP2L1	BAR/IMD domain containing adaptor protein 2 like 1 [Source:HGNC Symbol;Acc:HGNC:21649]	protein_coding
ENSG00000006459	402.286	0.456332	0.0995749	-4.5828	4.59e-06	1.8e-05	444.793	512.103	439.388	324.995	333.102	359.334	KDM7A	lysine demethylase 7A [Source:HGNC Symbol;Acc:HGNC:22224]	protein_coding
ENSG00000006576	1362.57	1.27141	0.0598794	-21.2328	4.76e-100	2.89e-98	2015.66	1823.41	1941.41	768.867	815.489	810.613	PHTF2	putative homeodomain transcription factor 2 [Source:HGNC Symbol;Acc:HGNC:13411]	protein_coding
ENSG00000006607	661.222	0.400947	0.0743348	-5.3938	6.9e-08	3.21e-07	732.6	762.555	762.437	560.832	573.788	575.122	FARP2	FERM, ARH/RhoGEF and pleckstrin domain protein 2 [Source:HGNC Symbol;Acc:HGNC:16460]	protein_coding
ENSG00000006625	1119.44	0.356363	0.0615929	-5.78579	7.22e-09	3.64e-08	1306.2	1180.99	1283.89	979.778	975.947	989.811	GGCT	gamma-glutamylcyclotransferase [Source:HGNC Symbol;Acc:HGNC:21705]	protein_coding
ENSG00000006634	2349.27	0.340795	0.0444219	-7.67177	1.7e-14	1.25e-13	2640.58	2672.51	2562.58	2045.84	2119.46	2054.68	DBF4	DBF4 zinc finger [Source:HGNC Symbol;Acc:HGNC:17364]	protein_coding
ENSG00000230707	1.964	-4.38232	1.64593	2.66252	0.00775574	0.0191622	0	0	0	2.87606	6.09332	2.81463		novel protein (LOC389895)	protein_coding
ENSG00000007255	704.323	-0.44469	0.0794407	5.59776	2.17e-08	1.05e-07	633.981	536.538	619.09	828.306	836.816	771.208	TRAPPC6A	trafficking protein particle complex 6A [Source:HGNC Symbol;Acc:HGNC:23069]	protein_coding
ENSG00000137225	1.95452	-4.37693	1.63915	2.67023	0.00757984	0.0187725	0	0	0	3.83475	5.07777	2.81463	CAPN11	calpain 11 [Source:HGNC Symbol;Acc:HGNC:1478]	protein_coding
ENSG00000007341	193.577	-0.403686	0.134421	3.00315	0.00267198	0.00724156	179.125	163.914	156.85	212.829	225.453	223.294	ST7L	suppression of tumorigenicity 7 like [Source:HGNC Symbol;Acc:HGNC:18441]	protein_coding
ENSG00000007376	1680.51	0.371125	0.0549161	-6.75804	1.4e-11	8.61e-11	1800.3	1933.37	1953.87	1445.7	1405.53	1544.29	RPUSD1	RNA pseudouridine synthase domain containing 1 [Source:HGNC Symbol;Acc:HGNC:14173]	protein_coding
ENSG00000007384	1124.77	0.792611	0.0729685	-10.8624	1.74e-27	2.33e-26	1300.16	1530.2	1449.05	896.372	756.587	816.242	RHBDF1	rhomboid 5 homolog 1 [Source:HGNC Symbol;Acc:HGNC:20561]	protein_coding
ENSG00000007402	57.8732	1.28738	0.257302	-5.00338	5.63e-07	2.43e-06	72.4549	82.4659	91.4093	40.2649	32.4977	28.1463	CACNA2D2	calcium voltage-gated channel auxiliary subunit alpha2delta 2 [Source:HGNC Symbol;Acc:HGNC:1400]	protein_coding
ENSG00000007516	263.367	0.566673	0.140926	-4.02106	5.79e-05	0.000200115	272.712	306.447	364.598	256.928	178.737	200.777	BAIAP3	BAI1 associated protein 3 [Source:HGNC Symbol;Acc:HGNC:948]	protein_coding
ENSG00000110245	1.9477	-4.37305	1.65181	2.64744	0.00811044	0.0199683	0	0	0	1.91737	5.07777	4.69105	APOC3	apolipoprotein C3 [Source:HGNC Symbol;Acc:HGNC:610]	protein_coding
ENSG00000007866	1905.42	0.432206	0.0508947	-8.49216	2.03e-17	1.76e-16	2121.32	2270.36	2175.13	1574.16	1593.4	1698.16	TEAD3	TEA domain transcription factor 3 [Source:HGNC Symbol;Acc:HGNC:11716]	protein_coding
ENSG00000007944	1375.98	1.02991	0.0550244	-18.7173	3.58e-78	1.61e-76	1838.54	1886.54	1816.76	906.918	900.796	906.31	MYLIP	myosin regulatory light chain interacting protein [Source:HGNC Symbol;Acc:HGNC:21155]	protein_coding
ENSG00000007968	523.38	-0.361329	0.0859045	4.20617	2.6e-05	9.38e-05	447.812	443.891	483.015	554.121	594.099	617.342	E2F2	E2F transcription factor 2 [Source:HGNC Symbol;Acc:HGNC:3114]	protein_coding
ENSG00000008083	2464.05	-0.575488	0.0435427	13.2166	7.03e-40	1.36e-38	1991.5	1949.66	1995.42	2947	3010.1	2890.62	JARID2	jumonji and AT-rich interaction domain containing 2 [Source:HGNC Symbol;Acc:HGNC:6196]	protein_coding
ENSG00000152086	1.93898	-4.3682	1.66557	2.62265	0.0087249	0.0213395	0	0	0	6.71081	3.04666	1.87642	TUBA3E	tubulin alpha 3e [Source:HGNC Symbol;Acc:HGNC:20765]	protein_coding
ENSG00000008256	526.599	0.764481	0.0844976	-9.04737	1.46e-19	1.42e-18	656.12	670.926	661.679	366.218	402.159	402.492	CYTH3	cytohesin 3 [Source:HGNC Symbol;Acc:HGNC:9504]	protein_coding
ENSG00000008277	500.471	-0.445337	0.0876036	5.08354	3.7e-07	1.62e-06	427.685	397.058	446.659	552.204	602.223	576.999	ADAM22	ADAM metallopeptidase domain 22 [Source:HGNC Symbol;Acc:HGNC:201]	protein_coding
ENSG00000008282	5193.95	1.31535	0.0363489	-36.1868	9.81e-287	3.78e-284	7534.31	7164.35	7531.92	2946.05	2997.91	2989.13	SYPL1	synaptophysin like 1 [Source:HGNC Symbol;Acc:HGNC:11507]	protein_coding
ENSG00000008283	7579.52	0.439396	0.0322151	-13.6394	2.33e-42	4.81e-41	8741.89	8583.58	8850.08	6296.66	6399	6605.93	CYB561	cytochrome b561 [Source:HGNC Symbol;Acc:HGNC:2571]	protein_coding
ENSG00000008294	1747.03	0.399021	0.0507362	-7.86464	3.7e-15	2.83e-14	2007.61	2011.76	1942.45	1477.34	1471.54	1571.5	SPAG9	sperm associated antigen 9 [Source:HGNC Symbol;Acc:HGNC:14524]	protein_coding
ENSG00000008323	565.735	0.650576	0.0798289	-8.14963	3.65e-16	2.96e-15	689.328	689.252	694.918	444.831	440.75	435.329	PLEKHG6	pleckstrin homology and RhoGEF domain containing G6 [Source:HGNC Symbol;Acc:HGNC:25562]	protein_coding
ENSG00000008324	334.472	-0.528286	0.106711	4.95061	7.4e-07	3.16e-06	282.775	266.742	272.15	358.549	407.237	419.379	SS18L2	SS18 like 2 [Source:HGNC Symbol;Acc:HGNC:15593]	protein_coding
ENSG00000008394	1154.52	-0.565344	0.0660998	8.55289	1.2e-17	1.05e-16	1027.45	895.926	869.427	1355.58	1413.65	1365.09	MGST1	microsomal glutathione S-transferase 1 [Source:HGNC Symbol;Acc:HGNC:7061]	protein_coding
ENSG00000185674	1.91926	-4.35684	1.65464	2.6331	0.00846083	0.0207556	0	0	0	4.79344	2.03111	4.69105	LYG2	lysozyme g2 [Source:HGNC Symbol;Acc:HGNC:29615]	protein_coding
ENSG00000008513	1486.94	1.82933	0.0565001	-32.3775	5.7e-230	1.47e-227	2294.41	2335.52	2333.01	638.486	642.845	677.387	ST3GAL1	ST3 beta-galactoside alpha-2,3-sialyltransferase 1 [Source:HGNC Symbol;Acc:HGNC:10862]	protein_coding
ENSG00000008516	96.985	1.40249	0.205729	-6.81719	9.28e-12	5.78e-11	137.866	134.389	149.579	51.7691	67.0265	41.2812	MMP25	matrix metallopeptidase 25 [Source:HGNC Symbol;Acc:HGNC:14246]	protein_coding
ENSG00000008735	276.087	0.342026	0.118387	-2.88904	0.00386417	0.0101616	277.744	344.117	304.351	250.217	230.531	249.564	MAPK8IP2	mitogen-activated protein kinase 8 interacting protein 2 [Source:HGNC Symbol;Acc:HGNC:6883]	protein_coding
ENSG00000008838	1649.38	-0.543966	0.051601	10.5418	5.54e-26	6.96e-25	1302.18	1333.71	1390.88	1934.63	1934.63	2000.26	MED24	mediator complex subunit 24 [Source:HGNC Symbol;Acc:HGNC:22963]	protein_coding
ENSG00000008853	534.018	1.81833	0.0946334	-19.2145	2.8e-82	1.31e-80	845.308	850.112	800.87	269.391	225.453	212.973	RHOBTB2	Rho related BTB domain containing 2 [Source:HGNC Symbol;Acc:HGNC:18756]	protein_coding
ENSG00000009307	70522.3	0.413049	0.0278675	-14.8219	1.06e-49	2.66e-48	82506	79894.2	79246.7	58592.1	61533.4	61361.7	CSDE1	cold shock domain containing E1 [Source:HGNC Symbol;Acc:HGNC:29905]	protein_coding
ENSG00000009765	11.0127	1.92448	0.652886	-2.94765	0.00320202	0.0085589	16.1011	15.2715	20.7748	0.958687	10.1555	2.81463	IYD	iodotyrosine deiodinase [Source:HGNC Symbol;Acc:HGNC:21071]	protein_coding
ENSG00000009780	90.6902	-0.529642	0.195901	2.70362	0.00685893	0.0171425	67.4233	81.4478	73.7507	104.497	114.758	102.265	FAM76A	family with sequence similarity 76 member A [Source:HGNC Symbol;Acc:HGNC:28530]	protein_coding
ENSG00000009830	898.661	-0.396949	0.065126	6.09509	1.09e-09	5.9e-09	761.783	802.261	763.475	1021	1010.48	1032.97	POMT2	protein O-mannosyltransferase 2 [Source:HGNC Symbol;Acc:HGNC:19743]	protein_coding
ENSG00000009844	1641.33	0.615911	0.0550082	-11.1967	4.23e-29	6.02e-28	2050.88	1954.75	1952.83	1216.57	1366.94	1305.99	VTA1	vesicle trafficking 1 [Source:HGNC Symbol;Acc:HGNC:20954]	protein_coding
ENSG00000009950	201.155	0.460293	0.160346	-2.87062	0.0040967	0.0107215	201.264	244.343	253.453	217.622	152.333	137.917	MLXIPL	MLX interacting protein like [Source:HGNC Symbol;Acc:HGNC:12744]	protein_coding
ENSG00000010017	3126.72	-0.54237	0.0405029	13.3909	6.83e-41	1.34e-39	2558.06	2550.33	2528.3	3623.84	3815.43	3684.35	RANBP9	RAN binding protein 9 [Source:HGNC Symbol;Acc:HGNC:13727]	protein_coding
ENSG00000010072	289.942	0.381938	0.110639	-3.4521	0.000556242	0.00168892	337.117	320.701	326.165	249.259	268.106	238.305	SPRTN	SprT-like N-terminal domain [Source:HGNC Symbol;Acc:HGNC:25356]	protein_coding
ENSG00000124253	7.20774	-4.33471	1.19455	3.62875	0.000284798	0.000901204	2.01264	0	0	9.58687	21.3266	10.3203	PCK1	phosphoenolpyruvate carboxykinase 1 [Source:HGNC Symbol;Acc:HGNC:8724]	protein_coding
ENSG00000010404	147.919	0.424245	0.154121	-2.75268	0.00591105	0.0149657	161.011	170.022	177.625	139.01	118.82	121.029	IDS	iduronate 2-sulfatase [Source:HGNC Symbol;Acc:HGNC:5389]	protein_coding
ENSG00000010539	341.141	0.427743	0.103034	-4.15148	3.3e-05	0.00011761	400.515	375.678	397.838	309.656	286.386	276.772	ZNF200	zinc finger protein 200 [Source:HGNC Symbol;Acc:HGNC:12993]	protein_coding
ENSG00000010704	250.277	0.660068	0.120007	-5.50023	3.79e-08	1.8e-07	300.889	328.846	289.809	188.861	199.048	194.209	HFE	homeostatic iron regulator [Source:HGNC Symbol;Acc:HGNC:4886]	protein_coding
ENSG00000011007	1847.87	0.297116	0.0503729	-5.89832	3.67e-09	1.91e-08	2085.09	1984.27	2042.17	1606.76	1734.57	1634.36	ELOA	elongin A [Source:HGNC Symbol;Acc:HGNC:11620]	protein_coding
ENSG00000011009	1242.36	0.442871	0.0589879	-7.50783	6.01e-14	4.28e-13	1383.69	1473.19	1438.66	1056.47	1005.4	1096.77	LYPLA2	lysophospholipase 2 [Source:HGNC Symbol;Acc:HGNC:6738]	protein_coding
ENSG00000011105	736.797	1.38705	0.0742613	-18.6779	7.49e-78	3.35e-76	1092.86	1042.53	1062.63	419.905	403.175	399.677	TSPAN9	tetraspanin 9 [Source:HGNC Symbol;Acc:HGNC:21640]	protein_coding
ENSG00000011143	835.43	-0.578407	0.0718363	8.05174	8.16e-16	6.46e-15	692.347	631.221	686.608	1034.42	1029.77	938.209	MKS1	MKS transition zone complex subunit 1 [Source:HGNC Symbol;Acc:HGNC:7121]	protein_coding
ENSG00000011198	409.959	0.859341	0.0969391	-8.86476	7.67e-19	7.18e-18	567.564	518.212	499.635	286.647	300.604	287.092	ABHD5	abhydrolase domain containing 5, lysophosphatidic acid acyltransferase [Source:HGNC Symbol;Acc:HGNC:21396]	protein_coding
ENSG00000011260	998.323	0.363119	0.0647141	-5.61113	2.01e-08	9.76e-08	1151.23	1092.42	1126	819.677	901.812	898.804	UTP18	UTP18 small subunit processome component [Source:HGNC Symbol;Acc:HGNC:24274]	protein_coding
ENSG00000011347	3491.21	1.12763	0.0428876	-26.2926	2.33e-152	2.79e-150	4844.42	4844.11	4682.65	2104.32	2159.07	2312.69	SYT7	synaptotagmin 7 [Source:HGNC Symbol;Acc:HGNC:11514]	protein_coding
ENSG00000011405	1928.95	0.637449	0.0572654	-11.1315	8.82e-29	1.24e-27	2276.29	2557.46	2211.48	1482.13	1477.63	1568.69	PIK3C2A	phosphatidylinositol-4-phosphate 3-kinase catalytic subunit type 2 alpha [Source:HGNC Symbol;Acc:HGNC:8971]	protein_coding
ENSG00000117069	3.60963	-4.2288	1.45907	2.89829	0.00375208	0.0098933	0	1.0181	0	7.6695	10.1555	2.81463	ST6GALNAC5	ST6 N-acetylgalactosaminide alpha-2,6-sialyltransferase 5 [Source:HGNC Symbol;Acc:HGNC:19342]	protein_coding
ENSG00000011566	921.482	0.410871	0.0650487	-6.31635	2.68e-10	1.51e-09	1085.82	1010.97	1058.48	797.628	798.225	777.775	MAP4K3	mitogen-activated protein kinase kinase kinase kinase 3 [Source:HGNC Symbol;Acc:HGNC:6865]	protein_coding
ENSG00000012048	1098.12	-0.435436	0.0608477	7.15617	8.3e-13	5.51e-12	974.116	902.035	924.48	1235.75	1286.71	1265.64	BRCA1	BRCA1 DNA repair associated [Source:HGNC Symbol;Acc:HGNC:1100]	protein_coding
ENSG00000176204	3.26166	-4.07582	1.46787	2.77669	0.00549153	0.0140045	0	0	1.03874	7.6695	7.10887	3.75284	LRRTM4	leucine rich repeat transmembrane neuronal 4 [Source:HGNC Symbol;Acc:HGNC:19411]	protein_coding
ENSG00000142224	21.1001	-4.06268	0.643617	6.31226	2.75e-10	1.55e-09	2.01264	3.05429	2.07748	45.0583	40.6221	33.7755	IL19	interleukin 19 [Source:HGNC Symbol;Acc:HGNC:5990]	protein_coding
ENSG00000012983	1089.8	0.798397	0.0610729	-13.0728	4.71e-39	8.89e-38	1421.93	1331.67	1398.15	799.545	789.085	798.416	MAP4K5	mitogen-activated protein kinase kinase kinase kinase 5 [Source:HGNC Symbol;Acc:HGNC:6867]	protein_coding
ENSG00000013016	324.715	0.463445	0.126624	-3.66001	0.000252204	0.00080493	351.205	459.162	318.894	294.317	262.013	262.699	EHD3	EH domain containing 3 [Source:HGNC Symbol;Acc:HGNC:3244]	protein_coding
ENSG00000013288	1674.91	1.24663	0.0522659	-23.8517	9.72e-126	8.42e-124	2400.07	2278.5	2391.18	1001.83	999.305	978.552	MAN2B2	mannosidase alpha class 2B member 2 [Source:HGNC Symbol;Acc:HGNC:29623]	protein_coding
ENSG00000013306	12310.3	0.292224	0.0272326	-10.7307	7.31e-27	9.54e-26	13558.1	13406.3	13693.7	11116	11116.2	10971.4	SLC25A39	solute carrier family 25 member 39 [Source:HGNC Symbol;Acc:HGNC:24279]	protein_coding
ENSG00000013364	262.625	-0.331865	0.116618	2.84576	0.0044306	0.0115217	228.434	217.873	251.376	296.234	297.557	284.277	MVP	major vault protein [Source:HGNC Symbol;Acc:HGNC:7531]	protein_coding
ENSG00000013374	1311.39	0.293233	0.0595972	-4.92026	8.64e-07	3.67e-06	1495.39	1423.3	1414.77	1215.62	1096.8	1222.49	NUB1	negative regulator of ubiquitin like proteins 1 [Source:HGNC Symbol;Acc:HGNC:17623]	protein_coding
ENSG00000013588	484.194	-0.322513	0.0911426	3.53855	0.000402331	0.00125037	433.723	455.09	401.993	580.964	523.01	510.386	GPRC5A	G protein-coupled receptor class C group 5 member A [Source:HGNC Symbol;Acc:HGNC:9836]	protein_coding
ENSG00000013619	128.472	-0.380127	0.163208	2.32909	0.0198544	0.0448904	108.682	117.081	109.068	139.968	154.364	141.67	MAMLD1	mastermind like domain containing 1 [Source:HGNC Symbol;Acc:HGNC:2568]	protein_coding
ENSG00000106565	5.68495	-3.97033	1.21281	3.27365	0.00106168	0.00308385	0	1.0181	1.03874	7.6695	12.1866	12.1967	TMEM176B	transmembrane protein 176B [Source:HGNC Symbol;Acc:HGNC:29596]	protein_coding
ENSG00000014138	150.085	-0.459373	0.157277	2.92079	0.0034914	0.00926187	105.663	136.425	137.114	170.646	181.784	168.878	POLA2	DNA polymerase alpha 2, accessory subunit [Source:HGNC Symbol;Acc:HGNC:30073]	protein_coding
ENSG00000014216	4811.08	-0.309628	0.0372428	8.31376	9.27e-17	7.78e-16	4255.72	4450.11	4185.09	5345.64	5198.62	5431.29	CAPN1	calpain 1 [Source:HGNC Symbol;Acc:HGNC:1476]	protein_coding
ENSG00000014919	934.734	-0.299674	0.0661261	4.53185	5.85e-06	2.27e-05	879.522	789.026	845.536	1018.13	1021.65	1054.55	COX15	cytochrome c oxidase assembly homolog COX15 [Source:HGNC Symbol;Acc:HGNC:2263]	protein_coding
ENSG00000015153	299.107	0.367842	0.111462	-3.30015	0.000966342	0.00282585	311.959	350.226	349.017	242.548	265.059	275.833	YAF2	YY1 associated factor 2 [Source:HGNC Symbol;Acc:HGNC:17363]	protein_coding
ENSG00000015171	3416.1	-0.317585	0.0442366	7.17924	7.01e-13	4.68e-12	3092.42	2998.3	3033.13	3573.03	3984.02	3815.7	ZMYND11	zinc finger MYND-type containing 11 [Source:HGNC Symbol;Acc:HGNC:16966]	protein_coding
ENSG00000015475	1115.63	0.977832	0.0652259	-14.9915	8.35e-51	2.16e-49	1395.76	1558.71	1485.4	714.222	752.525	787.157	BID	BH3 interacting domain death agonist [Source:HGNC Symbol;Acc:HGNC:1050]	protein_coding
ENSG00000118997	19.7587	-3.96163	0.673324	5.88369	4.01e-09	2.07e-08	1.00632	6.10859	0	28.7606	50.7777	31.8991	DNAH7	dynein axonemal heavy chain 7 [Source:HGNC Symbol;Acc:HGNC:18661]	protein_coding
ENSG00000016391	930.781	0.702529	0.0692365	-10.1468	3.42e-24	4.02e-23	1137.14	1206.45	1114.57	706.552	757.603	662.376	CHDH	choline dehydrogenase [Source:HGNC Symbol;Acc:HGNC:24288]	protein_coding
ENSG00000018189	490.554	0.304193	0.0906101	-3.35717	0.000787454	0.0023361	546.431	569.117	510.022	426.616	478.326	412.812	RUFY3	RUN and FYVE domain containing 3 [Source:HGNC Symbol;Acc:HGNC:30285]	protein_coding
ENSG00000018408	157.282	1.15959	0.160615	-7.21968	5.21e-13	3.5e-12	244.535	198.529	208.787	83.4058	100.54	107.894	WWTR1	WW domain containing transcription regulator 1 [Source:HGNC Symbol;Acc:HGNC:24042]	protein_coding
ENSG00000018699	702.845	-0.345852	0.0770185	4.4905	7.11e-06	2.74e-05	652.094	561.99	642.981	770.784	787.054	802.169	TTC27	tetratricopeptide repeat domain 27 [Source:HGNC Symbol;Acc:HGNC:25986]	protein_coding
ENSG00000135973	2.90077	-3.90127	1.50763	2.58769	0.00966219	0.0233846	0	0	1.03874	8.62818	3.04666	4.69105	GPR45	G protein-coupled receptor 45 [Source:HGNC Symbol;Acc:HGNC:4503]	protein_coding
ENSG00000019485	179.926	0.667607	0.143122	-4.6646	3.09e-06	1.24e-05	226.422	217.873	218.136	119.836	146.24	151.052	PRDM11	PR/SET domain 11 [Source:HGNC Symbol;Acc:HGNC:13996]	protein_coding
ENSG00000019505	23.9532	2.4475	0.444264	-5.5091	3.61e-08	1.71e-07	40.2527	39.7058	41.5497	11.5042	5.07777	5.62925	SYT13	synaptotagmin 13 [Source:HGNC Symbol;Acc:HGNC:14962]	protein_coding
ENSG00000019995	1589.05	-0.267143	0.0539651	4.95029	7.41e-07	3.16e-06	1483.31	1451.81	1391.91	1668.12	1727.46	1811.68	ZRANB1	zinc finger RANBP2-type containing 1 [Source:HGNC Symbol;Acc:HGNC:18224]	protein_coding
ENSG00000020129	1364.79	0.585862	0.0576848	-10.1563	3.11e-24	3.66e-23	1640.3	1686.99	1587.2	1154.26	1067.35	1052.67	NCDN	neurochondrin [Source:HGNC Symbol;Acc:HGNC:17597]	protein_coding
ENSG00000020256	822.325	-0.445831	0.0691521	6.4471	1.14e-10	6.62e-10	718.511	654.637	715.693	940.472	949.543	955.097	ZFP64	ZFP64 zinc finger protein [Source:HGNC Symbol;Acc:HGNC:15940]	protein_coding
ENSG00000020577	52.7052	1.97613	0.27937	-7.07352	1.51e-12	9.86e-12	88.556	82.4659	81.0219	19.1737	24.3733	20.6406	SAMD4A	sterile alpha motif domain containing 4A [Source:HGNC Symbol;Acc:HGNC:23023]	protein_coding
ENSG00000020922	697.398	-0.347978	0.0733622	4.74328	2.1e-06	8.58e-06	606.81	610.859	623.245	751.611	809.396	782.466	MRE11	MRE11 homolog, double strand break repair nuclease [Source:HGNC Symbol;Acc:HGNC:7230]	protein_coding
ENSG00000198488	5.20175	-3.83509	1.22732	3.12476	0.00177951	0.00497721	1.00632	0	1.03874	11.5042	10.1555	7.50567	B3GNT6	UDP-GlcNAc:betaGal beta-1,3-N-acetylglucosaminyltransferase 6 [Source:HGNC Symbol;Acc:HGNC:24141]	protein_coding
ENSG00000021574	493.835	1.27714	0.088641	-14.408	4.61e-47	1.09e-45	695.366	682.125	719.848	290.482	296.542	278.648	SPAST	spastin [Source:HGNC Symbol;Acc:HGNC:11233]	protein_coding
ENSG00000146166	2.75651	-3.82202	1.50461	2.54021	0.0110787	0.0264674	0	1.0181	0	5.75212	5.07777	4.69105	LGSN	lengsin, lens protein with glutamine synthetase domain [Source:HGNC Symbol;Acc:HGNC:21016]	protein_coding
ENSG00000021762	410.818	0.835845	0.0994546	-8.40428	4.3e-17	3.67e-16	491.083	508.031	580.657	294.317	304.666	286.154	OSBPL5	oxysterol binding protein like 5 [Source:HGNC Symbol;Acc:HGNC:16392]	protein_coding
ENSG00000021826	283.381	-0.412045	0.113621	3.62648	0.000287311	0.000908569	266.674	232.126	230.601	312.532	329.039	329.311	CPS1	carbamoyl-phosphate synthase 1 [Source:HGNC Symbol;Acc:HGNC:2323]	protein_coding
ENSG00000022567	401.207	0.689918	0.0972271	-7.09594	1.28e-12	8.41e-12	483.033	534.501	468.473	311.573	305.682	303.98	SLC45A4	solute carrier family 45 member 4 [Source:HGNC Symbol;Acc:HGNC:29196]	protein_coding
ENSG00000023191	2805.48	-0.515753	0.0431551	11.9511	6.4e-33	1.03e-31	2319.56	2244.91	2364.18	3270.08	3228.44	3405.7	RNH1	ribonuclease/angiogenin inhibitor 1 [Source:HGNC Symbol;Acc:HGNC:10074]	protein_coding
ENSG00000023330	1291.48	-0.297113	0.0582735	5.0986	3.42e-07	1.5e-06	1170.35	1158.6	1147.81	1341.2	1453.26	1477.68	ALAS1	5'-aminolevulinate synthase 1 [Source:HGNC Symbol;Acc:HGNC:396]	protein_coding
ENSG00000023516	1830.89	0.355238	0.0494334	-7.18619	6.66e-13	4.45e-12	2033.77	2107.46	2023.47	1584.71	1663.48	1572.44	AKAP11	A-kinase anchoring protein 11 [Source:HGNC Symbol;Acc:HGNC:369]	protein_coding
ENSG00000151365	2.75653	-3.82059	1.50441	2.5396	0.011098	0.0265102	0	0	1.03874	4.79344	5.07777	5.62925	THRSP	thyroid hormone responsive [Source:HGNC Symbol;Acc:HGNC:11800]	protein_coding
ENSG00000023734	2311.16	0.521067	0.0449526	-11.5915	4.55e-31	6.89e-30	2803.6	2649.09	2719.43	1885.74	1897.05	1912.07	STRAP	serine/threonine kinase receptor associated protein [Source:HGNC Symbol;Acc:HGNC:30796]	protein_coding
ENSG00000023839	44.4439	1.60945	0.311154	-5.17251	2.31e-07	1.03e-06	61.3854	86.5383	52.9758	26.8432	18.28	20.6406	ABCC2	ATP binding cassette subfamily C member 2 [Source:HGNC Symbol;Acc:HGNC:53]	protein_coding
ENSG00000023892	436.635	-0.582732	0.0913821	6.37687	1.81e-10	1.03e-09	342.148	339.027	367.715	520.567	536.212	514.139	DEF6	DEF6 guanine nucleotide exchange factor [Source:HGNC Symbol;Acc:HGNC:2760]	protein_coding
ENSG00000023902	484.663	-0.398752	0.0888191	4.48949	7.14e-06	2.75e-05	402.527	446.945	405.109	563.708	523.01	566.678	PLEKHO1	pleckstrin homology domain containing O1 [Source:HGNC Symbol;Acc:HGNC:24310]	protein_coding
ENSG00000024422	547.615	-0.323703	0.0827145	3.9135	9.1e-05	0.000306984	511.21	488.687	459.124	619.312	614.41	592.948	EHD2	EH domain containing 2 [Source:HGNC Symbol;Acc:HGNC:3243]	protein_coding
ENSG00000024862	294.468	-0.506652	0.116487	4.34944	1.36e-05	5.09e-05	252.586	216.855	260.724	334.582	323.962	378.098	CCDC28A	coiled-coil domain containing 28A [Source:HGNC Symbol;Acc:HGNC:21098]	protein_coding
ENSG00000025293	1550.2	-0.357193	0.0538124	6.63774	3.19e-11	1.92e-10	1361.55	1398.87	1317.12	1668.12	1770.11	1785.41	PHF20	PHD finger protein 20 [Source:HGNC Symbol;Acc:HGNC:16098]	protein_coding
ENSG00000025772	946.016	-0.428833	0.0667931	6.42032	1.36e-10	7.86e-10	844.301	778.845	795.676	1034.42	1136.4	1086.45	TOMM34	translocase of outer mitochondrial membrane 34 [Source:HGNC Symbol;Acc:HGNC:15746]	protein_coding
ENSG00000026025	64.4614	0.664743	0.246404	-2.69778	0.00698037	0.0174173	83.5244	58.0316	95.5643	49.8517	53.8243	45.9722	VIM	vimentin [Source:HGNC Symbol;Acc:HGNC:12692]	protein_coding
ENSG00000026297	317.778	0.452808	0.110392	-4.10181	4.1e-05	0.000144102	350.199	365.497	386.412	297.193	243.733	263.637	RNASET2	ribonuclease T2 [Source:HGNC Symbol;Acc:HGNC:21686]	protein_coding
ENSG00000026508	326.428	-0.394504	0.103295	3.81919	0.000133889	0.000442404	282.775	288.122	275.267	362.384	374.739	375.284	CD44	CD44 molecule (Indian blood group) [Source:HGNC Symbol;Acc:HGNC:1681]	protein_coding
ENSG00000026559	277.914	0.295302	0.113005	-2.61318	0.00897052	0.0218776	317.997	290.158	310.584	235.837	254.904	258.007	KCNG1	potassium voltage-gated channel modifier subfamily G member 1 [Source:HGNC Symbol;Acc:HGNC:6248]	protein_coding
ENSG00000027075	936.757	0.858654	0.0659274	-13.0242	8.91e-39	1.66e-37	1188.46	1263.46	1170.66	653.825	673.312	670.819	PRKCH	protein kinase C eta [Source:HGNC Symbol;Acc:HGNC:9403]	protein_coding
ENSG00000027847	471.112	-0.333738	0.0872845	3.82357	0.000131533	0.000435205	402.527	429.637	418.613	533.03	511.839	531.026	B4GALT7	beta-1,4-galactosyltransferase 7 [Source:HGNC Symbol;Acc:HGNC:930]	protein_coding
ENSG00000028203	1848.8	-0.311002	0.0527824	5.89215	3.81e-09	1.98e-08	1707.72	1637.1	1604.86	1994.07	2172.27	1976.81	VEZT	vezatin, adherens junctions transmembrane protein [Source:HGNC Symbol;Acc:HGNC:18258]	protein_coding
ENSG00000029153	97.9051	0.765475	0.192362	-3.97935	6.91e-05	0.000236614	119.752	119.117	130.881	80.5297	76.1665	60.9836	ARNTL2	aryl hydrocarbon receptor nuclear translocator like 2 [Source:HGNC Symbol;Acc:HGNC:18984]	protein_coding
ENSG00000029725	2274.55	0.280705	0.0466126	-6.02208	1.72e-09	9.14e-09	2473.53	2508.59	2502.33	1974.9	2152.97	2034.98	RABEP1	rabaptin, RAB GTPase binding effector protein 1 [Source:HGNC Symbol;Acc:HGNC:17677]	protein_coding
ENSG00000030066	4051.34	-0.508358	0.0386692	13.1463	1.79e-39	3.42e-38	3405.38	3321.03	3307.35	4590.19	4888.87	4795.19	NUP160	nucleoporin 160 [Source:HGNC Symbol;Acc:HGNC:18017]	protein_coding
ENSG00000030419	103.723	0.849516	0.18264	-4.65131	3.3e-06	1.32e-05	128.809	139.479	131.92	72.8602	75.151	74.1185	IKZF2	IKAROS family zinc finger 2 [Source:HGNC Symbol;Acc:HGNC:13177]	protein_coding
ENSG00000030582	6227.76	0.298637	0.0313752	-9.51825	1.76e-21	1.86e-20	6921.46	6871.14	6817.26	5559.43	5601.79	5595.48	GRN	granulin precursor [Source:HGNC Symbol;Acc:HGNC:4601]	protein_coding
ENSG00000031003	604.249	0.293305	0.0860651	-3.40795	0.000654535	0.00196671	647.063	721.831	627.4	493.724	557.539	577.937	FAM13B	family with sequence similarity 13 member B [Source:HGNC Symbol;Acc:HGNC:1335]	protein_coding
ENSG00000031691	279.117	1.33187	0.117493	-11.3358	8.73e-30	1.26e-28	413.597	373.642	411.342	155.307	159.442	161.372	CENPQ	centromere protein Q [Source:HGNC Symbol;Acc:HGNC:21347]	protein_coding
ENSG00000109205	4.98552	-3.77496	1.25031	3.01922	0.00253424	0.00689488	0	2.0362	0	9.58687	6.09332	12.1967	ODAM	odontogenic, ameloblast associated [Source:HGNC Symbol;Acc:HGNC:26043]	protein_coding
ENSG00000033030	799.599	-0.323646	0.0717028	4.51372	6.37e-06	2.47e-05	738.638	677.035	714.654	857.066	941.418	868.782	ZCCHC8	zinc finger CCHC-type containing 8 [Source:HGNC Symbol;Acc:HGNC:25265]	protein_coding
ENSG00000033100	2002.13	0.768735	0.0501023	-15.3433	3.93e-53	1.08e-51	2422.21	2575.79	2572.96	1512.81	1415.68	1513.33	CHPF2	chondroitin polymerizing factor 2 [Source:HGNC Symbol;Acc:HGNC:29270]	protein_coding
ENSG00000033170	1232.14	-0.392231	0.0576479	6.80391	1.02e-11	6.32e-11	1025.44	1094.46	1077.18	1367.09	1416.7	1412	FUT8	fucosyltransferase 8 [Source:HGNC Symbol;Acc:HGNC:4019]	protein_coding
ENSG00000033178	1778.99	-0.35134	0.0485696	7.23374	4.7e-13	3.17e-12	1585.96	1562.78	1541.49	2025.71	1979.31	1978.68	UBA6	ubiquitin like modifier activating enzyme 6 [Source:HGNC Symbol;Acc:HGNC:25581]	protein_coding
ENSG00000196844	2.59476	-3.72973	1.52183	2.45082	0.0142529	0.0332744	1.00632	0	0	4.79344	5.07777	4.69105	PATE2	prostate and testis expressed 2 [Source:HGNC Symbol;Acc:HGNC:32249]	protein_coding
ENSG00000033627	957.262	1.05201	0.0649918	-16.1869	6.24e-59	1.94e-57	1249.85	1328.62	1296.35	627.94	622.534	618.28	ATP6V0A1	ATPase H+ transporting V0 subunit a1 [Source:HGNC Symbol;Acc:HGNC:865]	protein_coding
ENSG00000033867	649.239	0.827684	0.0797651	-10.3765	3.17e-25	3.86e-24	862.415	854.184	774.902	492.765	458.015	453.155	SLC4A7	solute carrier family 4 member 7 [Source:HGNC Symbol;Acc:HGNC:11033]	protein_coding
ENSG00000034152	1686.11	0.292536	0.050946	-5.74208	9.35e-09	4.68e-08	1882.82	1854.97	1832.34	1526.23	1456.3	1563.99	MAP2K3	mitogen-activated protein kinase kinase 3 [Source:HGNC Symbol;Acc:HGNC:6843]	protein_coding
ENSG00000034677	923.845	0.359557	0.069586	-5.16709	2.38e-07	1.06e-06	1067.7	976.356	1070.94	752.569	835.801	839.697	RNF19A	ring finger protein 19A, RBR E3 ubiquitin protein ligase [Source:HGNC Symbol;Acc:HGNC:13432]	protein_coding
ENSG00000034693	587.076	-0.561061	0.0817773	6.86083	6.85e-12	4.3e-11	504.166	442.873	475.744	677.792	721.043	700.842	PEX3	peroxisomal biogenesis factor 3 [Source:HGNC Symbol;Acc:HGNC:8858]	protein_coding
ENSG00000035115	1169.99	0.498073	0.0615873	-8.08728	6.1e-16	4.87e-15	1352.49	1341.85	1414.77	957.728	1031.8	921.321	SH3YL1	SH3 and SYLF domain containing 1 [Source:HGNC Symbol;Acc:HGNC:29546]	protein_coding
ENSG00000035499	729.429	-0.304285	0.0724555	4.19961	2.67e-05	9.62e-05	655.113	635.293	667.911	768.867	825.645	823.748	DEPDC1B	DEP domain containing 1B [Source:HGNC Symbol;Acc:HGNC:24902]	protein_coding
ENSG00000157423	7.28931	-3.72573	1.02385	3.63895	0.000273756	0.000868079	0	0	3.11623	13.4216	12.1866	15.0113	HYDIN	HYDIN axonemal central pair apparatus protein [Source:HGNC Symbol;Acc:HGNC:19368]	protein_coding
ENSG00000035862	2103.81	1.71437	0.0497393	-34.4671	2.5e-260	8.47e-258	3288.65	3249.77	3137	998.952	946.496	1002.01	TIMP2	TIMP metallopeptidase inhibitor 2 [Source:HGNC Symbol;Acc:HGNC:11821]	protein_coding
ENSG00000036549	1302.64	0.328886	0.0566257	-5.80807	6.32e-09	3.21e-08	1456.14	1497.62	1397.11	1140.84	1185.15	1138.99	ZZZ3	zinc finger ZZ-type containing 3 [Source:HGNC Symbol;Acc:HGNC:24523]	protein_coding
ENSG00000036672	150.87	1.79668	0.166157	-10.8132	2.98e-27	3.95e-26	236.485	242.307	224.368	62.3147	60.9332	78.8096	USP2	ubiquitin specific peptidase 2 [Source:HGNC Symbol;Acc:HGNC:12618]	protein_coding
ENSG00000037241	416.772	-0.296134	0.0970413	3.05163	0.00227602	0.0062442	410.578	364.479	346.94	447.707	483.403	447.526	RPL26L1	ribosomal protein L26 like 1 [Source:HGNC Symbol;Acc:HGNC:17050]	protein_coding
ENSG00000115355	98.3093	-3.67348	0.274603	13.3774	8.2e-41	1.61e-39	11.0695	17.3077	14.5424	184.068	169.597	193.271	CCDC88A	coiled-coil domain containing 88A [Source:HGNC Symbol;Acc:HGNC:25523]	protein_coding
ENSG00000037637	601.91	-0.48968	0.0783275	6.2517	4.06e-10	2.26e-09	515.235	505.995	480.938	713.263	689.561	706.471	FBXO42	F-box protein 42 [Source:HGNC Symbol;Acc:HGNC:29249]	protein_coding
ENSG00000038382	1439.06	0.283654	0.0550899	-5.14894	2.62e-07	1.16e-06	1552.75	1623.87	1564.35	1285.6	1251.16	1356.65	TRIO	trio Rho guanine nucleotide exchange factor [Source:HGNC Symbol;Acc:HGNC:12303]	protein_coding
ENSG00000038532	684.194	0.463071	0.0750182	-6.17279	6.71e-10	3.69e-09	773.859	831.786	773.863	573.295	557.539	594.825	CLEC16A	C-type lectin domain containing 16A [Source:HGNC Symbol;Acc:HGNC:29013]	protein_coding
ENSG00000039068	9066.84	1.23222	0.0309412	-39.8244	0	0	12856.7	12881	12421.3	5476.02	5335.72	5430.35	CDH1	cadherin 1 [Source:HGNC Symbol;Acc:HGNC:1748]	protein_coding
ENSG00000138653	4.48791	-3.61515	1.27774	2.82933	0.00466458	0.0120672	1.00632	1.0181	0	5.75212	5.07777	14.0731	NDST4	N-deacetylase and N-sulfotransferase 4 [Source:HGNC Symbol;Acc:HGNC:20779]	protein_coding
ENSG00000039319	1113.05	-0.296196	0.0611968	4.84006	1.3e-06	5.41e-06	1009.34	961.084	1027.32	1178.23	1233.9	1268.46	ZFYVE16	zinc finger FYVE-type containing 16 [Source:HGNC Symbol;Acc:HGNC:20756]	protein_coding
ENSG00000039523	1774.85	0.29752	0.051523	-5.77451	7.72e-09	3.88e-08	1897.92	2049.43	1924.79	1632.64	1544.66	1599.65	RIPOR1	RHO family interacting cell polarization regulator 1 [Source:HGNC Symbol;Acc:HGNC:25836]	protein_coding
ENSG00000039560	668.785	-0.294376	0.0769522	3.82544	0.000130537	0.000431981	641.025	563.008	598.315	720.933	733.23	756.197	RAI14	retinoic acid induced 14 [Source:HGNC Symbol;Acc:HGNC:14873]	protein_coding
ENSG00000040199	1766.05	0.289723	0.0520501	-5.56624	2.6e-08	1.25e-07	2006.6	1962.89	1859.35	1594.3	1529.42	1643.74	PHLPP2	PH domain and leucine rich repeat protein phosphatase 2 [Source:HGNC Symbol;Acc:HGNC:29149]	protein_coding
ENSG00000040275	1051.71	-0.278496	0.0607467	4.58455	4.55e-06	1.79e-05	966.066	929.523	955.643	1137	1182.1	1139.92	SPDL1	spindle apparatus coiled-coil protein 1 [Source:HGNC Symbol;Acc:HGNC:26010]	protein_coding
ENSG00000040531	308.811	0.450004	0.113309	-3.97146	7.14e-05	0.00024416	334.098	375.678	360.443	248.3	240.686	293.659	CTNS	cystinosin, lysosomal cystine transporter [Source:HGNC Symbol;Acc:HGNC:2518]	protein_coding
ENSG00000040633	1569.42	0.606237	0.0512952	-11.8186	3.13e-32	4.93e-31	1921.06	1869.23	1892.59	1226.16	1264.36	1243.13	PHF23	PHD finger protein 23 [Source:HGNC Symbol;Acc:HGNC:28428]	protein_coding
ENSG00000041353	1334.19	1.66488	0.0586445	-28.3893	2.74e-177	4.17e-175	2031.76	2008.71	2045.28	610.684	651.985	656.746	RAB27B	RAB27B, member RAS oncogene family [Source:HGNC Symbol;Acc:HGNC:9767]	protein_coding
ENSG00000111404	15.5404	-3.59232	0.672432	5.34228	9.18e-08	4.22e-07	3.01896	2.0362	2.07748	31.6367	25.3888	29.0845	RERGL	RERG like [Source:HGNC Symbol;Acc:HGNC:26213]	protein_coding
ENSG00000041802	2606.8	-0.299385	0.0439824	6.80694	9.97e-12	6.19e-11	2406.11	2367.08	2238.49	2867.43	2847.61	2914.08	LSG1	large 60S subunit nuclear export GTPase 1 [Source:HGNC Symbol;Acc:HGNC:25652]	protein_coding
ENSG00000041880	146.152	0.496973	0.155	-3.20628	0.00134465	0.00384015	185.163	165.95	162.044	113.125	124.913	125.72	PARP3	poly(ADP-ribose) polymerase family member 3 [Source:HGNC Symbol;Acc:HGNC:273]	protein_coding
ENSG00000042062	105.587	4.71476	0.340088	-13.8633	1.06e-43	2.24e-42	171.074	202.601	236.833	8.62818	4.06221	10.3203	RIPOR3	RIPOR family member 3 [Source:HGNC Symbol;Acc:HGNC:16168]	protein_coding
ENSG00000042088	1507.99	-0.449235	0.0562238	7.99013	1.35e-15	1.06e-14	1337.4	1260.4	1226.75	1661.4	1805.65	1756.33	TDP1	tyrosyl-DNA phosphodiesterase 1 [Source:HGNC Symbol;Acc:HGNC:18884]	protein_coding
ENSG00000042286	839.187	0.291625	0.0715457	-4.07607	4.58e-05	0.000160004	912.731	934.614	923.442	688.337	798.225	777.775	AIFM2	apoptosis inducing factor mitochondria associated 2 [Source:HGNC Symbol;Acc:HGNC:21411]	protein_coding
ENSG00000112183	630.353	-3.57954	0.110971	32.2565	2.85e-228	7.27e-226	92.5813	113.009	86.2156	1097.7	1197.34	1195.28	RBM24	RNA binding motif protein 24 [Source:HGNC Symbol;Acc:HGNC:21539]	protein_coding
ENSG00000163116	4.37507	-3.57335	1.27023	2.81316	0.00490577	0.012637	2.01264	0	0	7.6695	8.12443	8.44388	STPG2	sperm tail PG-rich repeat containing 2 [Source:HGNC Symbol;Acc:HGNC:28712]	protein_coding
ENSG00000043093	1137.36	0.823483	0.0588531	-13.9922	1.74e-44	3.8e-43	1458.16	1435.52	1466.7	812.967	819.552	831.253	DCUN1D1	defective in cullin neddylation 1 domain containing 1 [Source:HGNC Symbol;Acc:HGNC:18184]	protein_coding
ENSG00000043355	296.692	0.454333	0.109288	-4.1572	3.22e-05	0.000114811	339.129	336.99	353.172	264.598	237.64	248.625	ZIC2	Zic family member 2 [Source:HGNC Symbol;Acc:HGNC:12873]	protein_coding
ENSG00000170965	34.8549	-3.5629	0.457284	7.79143	6.63e-15	4.99e-14	5.03159	9.16288	2.07748	52.7278	66.011	74.1185	PLAC1	placenta enriched 1 [Source:HGNC Symbol;Acc:HGNC:9044]	protein_coding
ENSG00000044090	2181.17	-0.293607	0.0473039	6.20683	5.41e-10	2.99e-09	1905.97	1976.13	1998.54	2496.42	2330.7	2379.3	CUL7	cullin 7 [Source:HGNC Symbol;Acc:HGNC:21024]	protein_coding
ENSG00000092421	8.6547	-3.54624	0.896332	3.95639	7.61e-05	0.000259128	1.00632	1.0181	2.07748	14.3803	20.3111	13.1349	SEMA6A	semaphorin 6A [Source:HGNC Symbol;Acc:HGNC:10738]	protein_coding
ENSG00000046604	2258.41	-0.350357	0.0538038	6.51175	7.43e-11	4.36e-10	2144.46	1832.58	1978.8	2526.14	2602.86	2465.61	DSG2	desmoglein 2 [Source:HGNC Symbol;Acc:HGNC:3049]	protein_coding
ENSG00000046647	290.704	-0.303864	0.110363	2.75333	0.00589932	0.0149418	277.744	253.506	249.298	329.788	315.837	318.053	GEMIN8	gem nuclear organelle associated protein 8 [Source:HGNC Symbol;Acc:HGNC:26044]	protein_coding
ENSG00000118307	23.5945	-3.53808	0.546575	6.47318	9.6e-11	5.6e-10	5.03159	5.09049	1.03874	38.3475	50.7777	41.2812	CFAP94	cilia and flagella associated protein 94 [Source:HGNC Symbol;Acc:HGNC:29599]	protein_coding
ENSG00000047056	849.181	-0.577529	0.0672986	8.58159	9.36e-18	8.26e-17	684.297	690.27	669.989	1038.26	983.056	1029.22	WDR37	WD repeat domain 37 [Source:HGNC Symbol;Acc:HGNC:31406]	protein_coding
ENSG00000047188	473.321	0.405436	0.0886978	-4.57098	4.85e-06	1.9e-05	534.355	521.266	562.998	420.864	383.879	416.565	YTHDC2	YTH domain containing 2 [Source:HGNC Symbol;Acc:HGNC:24721]	protein_coding
ENSG00000047346	4049.3	0.898963	0.038425	-23.3953	4.78e-121	3.86e-119	5370.72	5146.48	5297.58	2910.57	2799.88	2770.53	FAM214A	family with sequence similarity 214 member A [Source:HGNC Symbol;Acc:HGNC:25609]	protein_coding
ENSG00000047365	320.429	1.69061	0.113786	-14.8578	6.19e-50	1.56e-48	472.97	522.284	472.628	158.183	148.271	148.237	ARAP2	ArfGAP with RhoGAP domain, ankyrin repeat and PH domain 2 [Source:HGNC Symbol;Acc:HGNC:16924]	protein_coding
ENSG00000047457	15.5949	4.52414	0.835746	-5.41329	6.19e-08	2.89e-07	41.2591	25.4524	22.8523	0.958687	3.04666	0	CP	ceruloplasmin [Source:HGNC Symbol;Acc:HGNC:2295]	protein_coding
ENSG00000047634	460.14	0.832515	0.091935	-9.05548	1.36e-19	1.32e-18	551.463	615.949	600.393	318.284	347.319	327.435	SCML1	Scm polycomb group protein like 1 [Source:HGNC Symbol;Acc:HGNC:10580]	protein_coding
ENSG00000047644	880.639	0.463725	0.0698724	-6.63674	3.21e-11	1.93e-10	1033.49	1065.95	963.953	748.735	697.685	774.022	WWC3	WWC family member 3 [Source:HGNC Symbol;Acc:HGNC:29237]	protein_coding
ENSG00000047932	744.049	0.660261	0.0799259	-8.26091	1.45e-16	1.2e-15	968.078	835.858	930.713	547.41	555.508	626.724	GOPC	golgi associated PDZ and coiled-coil motif containing [Source:HGNC Symbol;Acc:HGNC:17643]	protein_coding
ENSG00000048028	741.199	-0.491888	0.0734495	6.69695	2.13e-11	1.3e-10	607.816	655.655	584.812	870.488	840.878	887.546	USP28	ubiquitin specific peptidase 28 [Source:HGNC Symbol;Acc:HGNC:12625]	protein_coding
ENSG00000000938	4.23975	-3.50979	1.28777	2.72547	0.00642095	0.0161485	0	0	2.07748	10.5456	8.12443	4.69105	FGR	FGR proto-oncogene, Src family tyrosine kinase [Source:HGNC Symbol;Acc:HGNC:3697]	protein_coding
ENSG00000048392	1142.35	0.5637	0.0626642	-8.99557	2.35e-19	2.25e-18	1366.58	1431.45	1290.12	885.827	923.138	956.973	RRM2B	ribonucleotide reductase regulatory TP53 inducible subunit M2B [Source:HGNC Symbol;Acc:HGNC:17296]	protein_coding
ENSG00000048405	662.858	0.350697	0.0745827	-4.70212	2.57e-06	1.04e-05	717.505	762.555	748.933	580.964	592.068	575.122	ZNF800	zinc finger protein 800 [Source:HGNC Symbol;Acc:HGNC:27267]	protein_coding
ENSG00000048544	1211.97	0.443211	0.059445	-7.45581	8.93e-14	6.29e-13	1397.78	1340.83	1451.12	1043.05	1051.1	987.934	MRPS10	mitochondrial ribosomal protein S10 [Source:HGNC Symbol;Acc:HGNC:14502]	protein_coding
ENSG00000048707	1609.86	0.307655	0.0561018	-5.48387	4.16e-08	1.97e-07	1704.7	1875.34	1762.75	1366.13	1448.18	1502.07	VPS13D	vacuolar protein sorting 13 homolog D [Source:HGNC Symbol;Acc:HGNC:23595]	protein_coding
ENSG00000079150	10.429	-3.48864	0.818432	4.26259	2.02e-05	7.38e-05	1.00632	1.0181	3.11623	24.9259	20.3111	12.1967	FKBP7	FKBP prolyl isomerase 7 [Source:HGNC Symbol;Acc:HGNC:3723]	protein_coding
ENSG00000164294	217.328	-3.46543	0.186157	18.6156	2.4e-77	1.07e-75	34.2148	38.6877	35.3172	335.54	441.766	418.441	GPX8	glutathione peroxidase 8 (putative) [Source:HGNC Symbol;Acc:HGNC:33100]	protein_coding
ENSG00000049283	2321.04	0.624833	0.0442534	-14.1194	2.88e-45	6.45e-44	2844.86	2830.31	2772.4	1858.89	1824.95	1794.79	EPN3	epsin 3 [Source:HGNC Symbol;Acc:HGNC:18235]	protein_coding
ENSG00000049323	5467.53	2.27205	0.0401162	-56.6367	0	0	9190.71	9219.89	8769.06	1829.17	1828	1968.36	LTBP1	latent transforming growth factor beta binding protein 1 [Source:HGNC Symbol;Acc:HGNC:6714]	protein_coding
ENSG00000049656	3316.57	0.303067	0.0417423	-7.26043	3.86e-13	2.61e-12	3633.82	3701.8	3656.37	2892.36	2897.37	3117.67	CLPTM1L	CLPTM1 like [Source:HGNC Symbol;Acc:HGNC:24308]	protein_coding
ENSG00000049860	1824.25	0.532564	0.0514713	-10.3468	4.33e-25	5.24e-24	2242.08	2063.68	2165.78	1443.78	1499.97	1530.22	HEXB	hexosaminidase subunit beta [Source:HGNC Symbol;Acc:HGNC:4879]	protein_coding
ENSG00000101222	31.5886	-3.40938	0.459204	7.42455	1.13e-13	7.91e-13	7.04423	7.12668	2.07748	54.6452	54.8399	63.7982	SPEF1	sperm flagellar 1 [Source:HGNC Symbol;Acc:HGNC:15874]	protein_coding
ENSG00000172771	7.77457	-3.38407	0.911315	3.71339	0.000204502	0.000659864	2.01264	1.0181	1.03874	17.2564	12.1866	13.1349	EFCAB12	EF-hand calcium binding domain 12 [Source:HGNC Symbol;Acc:HGNC:28061]	protein_coding
ENSG00000051108	1115.34	0.290827	0.0613566	-4.73994	2.14e-06	8.71e-06	1181.42	1295.02	1205.98	997.034	987.118	1025.46	HERPUD1	homocysteine inducible ER protein with ubiquitin like domain 1 [Source:HGNC Symbol;Acc:HGNC:13744]	protein_coding
ENSG00000051128	164.509	0.588448	0.156178	-3.7678	0.00016469	0.000537581	172.08	188.348	232.678	139.01	119.835	135.102	HOMER3	homer scaffold protein 3 [Source:HGNC Symbol;Acc:HGNC:17514]	protein_coding
ENSG00000051180	342.408	-0.347136	0.102244	3.39516	0.000685883	0.00204993	309.946	295.248	299.158	370.053	374.739	405.306	RAD51	RAD51 recombinase [Source:HGNC Symbol;Acc:HGNC:9817]	protein_coding
ENSG00000051341	632.92	0.43985	0.0776996	-5.66091	1.51e-08	7.38e-08	697.379	757.465	731.274	559.873	527.072	524.459	POLQ	DNA polymerase theta [Source:HGNC Symbol;Acc:HGNC:9186]	protein_coding
ENSG00000051382	1465.97	0.336911	0.0529405	-6.36395	1.97e-10	1.12e-09	1634.26	1624.88	1649.52	1310.53	1322.25	1254.39	PIK3CB	phosphatidylinositol-4,5-bisphosphate 3-kinase catalytic subunit beta [Source:HGNC Symbol;Acc:HGNC:8976]	protein_coding
ENSG00000051523	3623.39	0.42107	0.042855	-9.82546	8.75e-23	9.72e-22	4067.54	4015.38	4363.76	3095.6	3009.09	3188.97	CYBA	cytochrome b-245 alpha chain [Source:HGNC Symbol;Acc:HGNC:2577]	protein_coding
ENSG00000051620	1468.77	0.380335	0.052515	-7.24242	4.41e-13	2.98e-12	1650.36	1676.81	1656.79	1306.69	1257.26	1264.71	HEBP2	heme binding protein 2 [Source:HGNC Symbol;Acc:HGNC:15716]	protein_coding
ENSG00000052344	5023.84	0.403488	0.036056	-11.1906	4.53e-29	6.44e-28	5699.79	5746.14	5720.35	4203.84	4283.6	4489.33	PRSS8	serine protease 8 [Source:HGNC Symbol;Acc:HGNC:9491]	protein_coding
ENSG00000052723	3929.66	-0.286728	0.0374047	7.66554	1.78e-14	1.31e-13	3545.26	3484.95	3590.93	4215.35	4388.21	4353.29	SIKE1	suppressor of IKBKE 1 [Source:HGNC Symbol;Acc:HGNC:26119]	protein_coding
ENSG00000052802	2986.71	-0.333286	0.0489104	6.81422	9.48e-12	5.89e-11	2617.43	2778.39	2534.53	3222.15	3221.34	3546.43	MSMO1	methylsterol monooxygenase 1 [Source:HGNC Symbol;Acc:HGNC:10545]	protein_coding
ENSG00000052841	1018.27	0.411919	0.0622248	-6.61986	3.6e-11	2.16e-10	1131.1	1179.98	1176.89	843.645	888.609	889.422	TTC17	tetratricopeptide repeat domain 17 [Source:HGNC Symbol;Acc:HGNC:25596]	protein_coding
ENSG00000053108	31.7627	1.18678	0.346849	-3.4216	0.000622537	0.00187601	53.3349	46.8325	32.201	17.2564	20.3111	20.6406	FSTL4	follistatin like 4 [Source:HGNC Symbol;Acc:HGNC:21389]	protein_coding
ENSG00000053254	1314.06	0.699915	0.0622324	-11.2468	2.4e-29	3.44e-28	1592	1737.89	1550.84	979.778	962.745	1061.11	FOXN3	forkhead box N3 [Source:HGNC Symbol;Acc:HGNC:1928]	protein_coding
ENSG00000053371	933	-0.277337	0.0649717	4.26858	1.97e-05	7.2e-05	807.067	841.967	881.892	1027.71	1030.79	1008.57	AKR7A2	aldo-keto reductase family 7 member A2 [Source:HGNC Symbol;Acc:HGNC:389]	protein_coding
ENSG00000053747	140.881	0.81043	0.175807	-4.60978	4.03e-06	1.59e-05	149.941	217.873	170.354	89.1579	114.758	103.203	LAMA3	laminin subunit alpha 3 [Source:HGNC Symbol;Acc:HGNC:6483]	protein_coding
ENSG00000176563	5.85081	-3.38393	1.05729	3.20056	0.0013716	0.00391258	1.00632	0	2.07748	13.4216	10.1555	8.44388	CNTD1	cyclin N-terminal domain containing 1 [Source:HGNC Symbol;Acc:HGNC:26847]	protein_coding
ENSG00000054179	563.688	1.21267	0.089611	-13.5326	1e-41	2.03e-40	750.714	829.75	782.173	377.723	333.102	308.671	ENTPD2	ectonucleoside triphosphate diphosphohydrolase 2 [Source:HGNC Symbol;Acc:HGNC:3364]	protein_coding
ENSG00000054277	377.804	0.350427	0.10636	-3.29472	0.000985207	0.00287717	437.749	444.909	387.451	289.523	354.428	352.767	OPN3	opsin 3 [Source:HGNC Symbol;Acc:HGNC:14007]	protein_coding
ENSG00000054392	142.116	-0.500352	0.160476	3.11793	0.00182125	0.00508166	119.752	109.955	123.61	185.985	148.271	165.125	HHAT	hedgehog acyltransferase [Source:HGNC Symbol;Acc:HGNC:18270]	protein_coding
ENSG00000054523	1491.21	-0.402161	0.0571653	7.03505	1.99e-12	1.29e-11	1279.03	1325.56	1249.61	1600.05	1701.05	1791.98	KIF1B	kinesin family member 1B [Source:HGNC Symbol;Acc:HGNC:16636]	protein_coding
ENSG00000054611	551.524	0.313344	0.0841723	-3.72264	0.000197148	0.000637077	626.936	593.551	612.858	451.542	513.87	510.386	TBC1D22A	TBC1 domain family member 22A [Source:HGNC Symbol;Acc:HGNC:1309]	protein_coding
ENSG00000054654	1577.19	-0.444178	0.0650284	6.83053	8.46e-12	5.28e-11	1238.78	1361.2	1409.57	1669.07	1807.69	1976.81	SYNE2	spectrin repeat containing nuclear envelope protein 2 [Source:HGNC Symbol;Acc:HGNC:17084]	protein_coding
ENSG00000054690	1353.51	0.588904	0.0572823	-10.2807	8.61e-25	1.03e-23	1584.95	1712.44	1580.97	1089.07	1053.13	1100.52	PLEKHH1	pleckstrin homology, MyTH4 and FERM domain containing H1 [Source:HGNC Symbol;Acc:HGNC:17733]	protein_coding
ENSG00000054793	2287.96	0.61272	0.0439996	-13.9256	4.43e-44	9.54e-43	2760.33	2785.52	2753.7	1818.63	1826.98	1782.6	ATP9A	ATPase phospholipid transporting 9A (putative) [Source:HGNC Symbol;Acc:HGNC:13540]	protein_coding
ENSG00000054983	182.416	-0.39187	0.142952	2.74127	0.00612014	0.0154473	178.118	152.715	142.308	192.696	220.375	208.282	GALC	galactosylceramidase [Source:HGNC Symbol;Acc:HGNC:4115]	protein_coding
ENSG00000055163	465.946	0.474978	0.0892336	-5.32286	1.02e-07	4.68e-07	573.602	520.248	531.836	397.855	394.035	378.098	CYFIP2	cytoplasmic FMR1 interacting protein 2 [Source:HGNC Symbol;Acc:HGNC:13760]	protein_coding
ENSG00000055211	1054.98	0.470402	0.0634188	-7.4174	1.19e-13	8.34e-13	1226.7	1185.07	1264.15	842.686	931.263	880.04	GINM1	glycoprotein integral membrane 1 [Source:HGNC Symbol;Acc:HGNC:21074]	protein_coding
ENSG00000055483	1263.5	0.317512	0.056549	-5.61481	1.97e-08	9.57e-08	1396.77	1373.41	1435.54	1141.8	1140.47	1093.01	USP36	ubiquitin specific peptidase 36 [Source:HGNC Symbol;Acc:HGNC:20062]	protein_coding
ENSG00000055917	4766	-0.308641	0.0400426	7.70782	1.28e-14	9.48e-14	4292.95	4286.19	4194.44	4979.42	5458.6	5384.38	PUM2	pumilio RNA binding family member 2 [Source:HGNC Symbol;Acc:HGNC:14958]	protein_coding
ENSG00000056277	240.745	-0.576493	0.120893	4.76862	1.85e-06	7.63e-06	196.232	198.529	184.896	290.482	297.557	276.772	ZNF280C	zinc finger protein 280C [Source:HGNC Symbol;Acc:HGNC:25955]	protein_coding
ENSG00000056487	47.7115	0.752552	0.266734	-2.82136	0.00478209	0.0123426	58.3665	63.1221	58.1696	36.4301	34.5288	35.6519	PHF21B	PHD finger protein 21B [Source:HGNC Symbol;Acc:HGNC:25161]	protein_coding
ENSG00000056586	1748.86	0.817627	0.0519614	-15.7353	8.67e-56	2.52e-54	2256.17	2267.3	2172.01	1316.28	1205.46	1275.96	RC3H2	ring finger and CCCH-type domains 2 [Source:HGNC Symbol;Acc:HGNC:21461]	protein_coding
ENSG00000056736	231.572	0.732058	0.124544	-5.87793	4.15e-09	2.15e-08	292.839	298.303	276.305	168.729	166.551	186.704	IL17RB	interleukin 17 receptor B [Source:HGNC Symbol;Acc:HGNC:18015]	protein_coding
ENSG00000057294	308.086	-0.339584	0.11262	3.01531	0.00256719	0.00698066	286.801	294.23	234.756	349.921	342.242	340.57	PKP2	plakophilin 2 [Source:HGNC Symbol;Acc:HGNC:9024]	protein_coding
ENSG00000057663	1098.87	0.397119	0.0590217	-6.72835	1.72e-11	1.05e-10	1259.91	1251.24	1236.1	937.596	961.729	946.653	ATG5	autophagy related 5 [Source:HGNC Symbol;Acc:HGNC:589]	protein_coding
ENSG00000057704	287.053	2.86658	0.138254	-20.7342	1.7e-95	9.64e-94	530.33	496.832	487.17	62.3147	77.1821	68.4893	TMCC3	transmembrane and coiled-coil domain family 3 [Source:HGNC Symbol;Acc:HGNC:29199]	protein_coding
ENSG00000058056	670.584	0.474233	0.0738151	-6.4246	1.32e-10	7.65e-10	788.954	782.917	767.63	552.204	558.554	573.246	USP13	ubiquitin specific peptidase 13 [Source:HGNC Symbol;Acc:HGNC:12611]	protein_coding
ENSG00000058063	854.793	0.474256	0.0660852	-7.17643	7.16e-13	4.77e-12	999.274	989.591	993.037	701.759	730.183	714.915	ATP11B	ATPase phospholipid transporting 11B (putative) [Source:HGNC Symbol;Acc:HGNC:13553]	protein_coding
ENSG00000058262	7280.05	-0.429295	0.0329115	13.0439	6.88e-39	1.29e-37	6273.39	6299.99	6041.32	8261.96	8245.28	8558.34	SEC61A1	SEC61 translocon subunit alpha 1 [Source:HGNC Symbol;Acc:HGNC:18276]	protein_coding
ENSG00000058404	138.619	0.564699	0.159419	-3.54222	0.000396767	0.00123425	153.967	178.167	164.121	119.836	108.664	106.956	CAMK2B	calcium/calmodulin dependent protein kinase II beta [Source:HGNC Symbol;Acc:HGNC:1461]	protein_coding
ENSG00000058453	385.714	0.344722	0.100495	-3.43025	0.000603017	0.00182138	399.508	456.108	439.388	367.177	320.915	331.188	CROCC	ciliary rootlet coiled-coil, rootletin [Source:HGNC Symbol;Acc:HGNC:21299]	protein_coding
ENSG00000058668	1685.57	0.603853	0.0500585	-12.0629	1.66e-33	2.69e-32	2018.67	2068.77	2012.04	1356.54	1347.64	1309.74	ATP2B4	ATPase plasma membrane Ca2+ transporting 4 [Source:HGNC Symbol;Acc:HGNC:817]	protein_coding
ENSG00000058799	615.419	0.504189	0.0782664	-6.44196	1.18e-10	6.84e-10	735.619	689.252	740.623	492.765	521.994	512.262	YIPF1	Yip1 domain family member 1 [Source:HGNC Symbol;Acc:HGNC:25231]	protein_coding
ENSG00000058804	1410.79	0.475338	0.0570284	-8.33512	7.74e-17	6.52e-16	1713.76	1636.08	1573.69	1146.59	1161.79	1232.81	NDC1	NDC1 transmembrane nucleoporin [Source:HGNC Symbol;Acc:HGNC:25525]	protein_coding
ENSG00000059588	317.552	-0.325131	0.107234	3.03198	0.00242956	0.00663027	270.7	274.886	300.196	331.706	366.615	361.21	TARBP1	TAR (HIV-1) RNA binding protein 1 [Source:HGNC Symbol;Acc:HGNC:11568]	protein_coding
ENSG00000059758	934.337	0.454766	0.06767	-6.72036	1.81e-11	1.11e-10	1087.83	1115.84	1036.66	753.528	841.894	770.27	CDK17	cyclin dependent kinase 17 [Source:HGNC Symbol;Acc:HGNC:8750]	protein_coding
ENSG00000111052	167.638	-3.37004	0.204139	16.5086	3.18e-61	1.04e-59	43.2717	22.3982	22.8523	317.325	289.433	310.547	LIN7A	lin-7 homolog A, crumbs cell polarity complex component [Source:HGNC Symbol;Acc:HGNC:17787]	protein_coding
ENSG00000082175	871.19	-3.32369	0.0895126	37.131	8.88e-302	3.79e-299	150.948	179.185	144.385	1554.03	1604.57	1594.02	PGR	progesterone receptor [Source:HGNC Symbol;Acc:HGNC:8910]	protein_coding
ENSG00000137441	7.43384	-3.31293	0.919885	3.60146	0.000316434	0.00099618	1.00632	2.0362	1.03874	12.4629	11.1711	16.8878	FGFBP2	fibroblast growth factor binding protein 2 [Source:HGNC Symbol;Acc:HGNC:29451]	protein_coding
ENSG00000060656	905.996	0.676953	0.0662624	-10.2163	1.68e-24	1.99e-23	1153.24	1064.93	1126	703.676	696.67	691.46	PTPRU	protein tyrosine phosphatase receptor type U [Source:HGNC Symbol;Acc:HGNC:9683]	protein_coding
ENSG00000060749	1188.11	0.793462	0.0597899	-13.2708	3.42e-40	6.64e-39	1496.4	1551.58	1472.94	905.959	835.801	865.967	QSER1	glutamine and serine rich 1 [Source:HGNC Symbol;Acc:HGNC:26154]	protein_coding
ENSG00000060762	428.736	-0.39423	0.0921628	4.27754	1.89e-05	6.93e-05	382.401	369.569	359.405	463.046	501.683	496.313	MPC1	mitochondrial pyruvate carrier 1 [Source:HGNC Symbol;Acc:HGNC:21606]	protein_coding
ENSG00000060971	1525.51	0.41147	0.0544908	-7.55119	4.31e-14	3.1e-13	1698.67	1737.89	1788.71	1377.63	1270.46	1279.72	ACAA1	acetyl-CoA acyltransferase 1 [Source:HGNC Symbol;Acc:HGNC:82]	protein_coding
ENSG00000061273	1498.32	0.663941	0.0585545	-11.3389	8.42e-30	1.22e-28	1735.9	1874.32	1901.94	1231.91	1105.94	1139.92	HDAC7	histone deacetylase 7 [Source:HGNC Symbol;Acc:HGNC:14067]	protein_coding
ENSG00000183778	12.6117	-3.26522	0.702535	4.64778	3.36e-06	1.34e-05	3.01896	3.05429	1.03874	25.8845	18.28	24.3934	B3GALT5	beta-1,3-galactosyltransferase 5 [Source:HGNC Symbol;Acc:HGNC:920]	protein_coding
ENSG00000061938	3221.26	0.308358	0.0502106	-6.14129	8.19e-10	4.47e-09	3296.7	3718.09	3679.22	2986.31	2724.73	2922.52	TNK2	tyrosine kinase non receptor 2 [Source:HGNC Symbol;Acc:HGNC:19297]	protein_coding
ENSG00000061987	1611.57	-0.284538	0.0541876	5.25098	1.51e-07	6.83e-07	1439.04	1452.83	1467.74	1666.2	1793.47	1850.15	MON2	MON2 homolog, regulator of endosome-to-Golgi trafficking [Source:HGNC Symbol;Acc:HGNC:29177]	protein_coding
ENSG00000062038	3866.25	0.793605	0.039811	-19.9343	2.05e-88	1.06e-86	5045.68	4877.71	4786.52	2734.18	2899.41	2854.03	CDH3	cadherin 3 [Source:HGNC Symbol;Acc:HGNC:1762]	protein_coding
ENSG00000062282	580.394	0.370421	0.0842345	-4.3975	1.1e-05	4.13e-05	689.328	597.623	676.221	488.93	531.134	499.127	DGAT2	diacylglycerol O-acyltransferase 2 [Source:HGNC Symbol;Acc:HGNC:16940]	protein_coding
ENSG00000062485	6756.72	-0.417823	0.0309634	13.4941	1.69e-41	3.38e-40	5782.31	5819.45	5753.59	7656.07	7719.22	7809.65	CS	citrate synthase [Source:HGNC Symbol;Acc:HGNC:2422]	protein_coding
ENSG00000062598	754.031	-0.358964	0.0708381	5.06738	4.03e-07	1.76e-06	639.012	659.727	683.492	825.43	857.127	859.4	ELMO2	engulfment and cell motility 2 [Source:HGNC Symbol;Acc:HGNC:17233]	protein_coding
ENSG00000062725	11520.6	0.306788	0.0304709	-10.0682	7.63e-24	8.86e-23	12833.6	12740.5	12647.7	9943.5	10527.2	10431	APPBP2	amyloid beta precursor protein binding protein 2 [Source:HGNC Symbol;Acc:HGNC:622]	protein_coding
ENSG00000062822	1141.52	-0.421342	0.0590759	7.13222	9.88e-13	6.53e-12	979.148	946.831	1002.39	1322.03	1279.6	1319.12	POLD1	DNA polymerase delta 1, catalytic subunit [Source:HGNC Symbol;Acc:HGNC:9175]	protein_coding
ENSG00000063046	10306	0.578471	0.0311641	-18.5621	6.51e-77	2.88e-75	12720.9	12120.5	12193.8	8148.84	8229.03	8423.24	EIF4B	eukaryotic translation initiation factor 4B [Source:HGNC Symbol;Acc:HGNC:3285]	protein_coding
ENSG00000144331	46.3577	-3.24607	0.370047	8.77203	1.75e-18	1.61e-17	9.05687	10.181	7.27119	70.9428	81.2443	99.4502	ZNF385B	zinc finger protein 385B [Source:HGNC Symbol;Acc:HGNC:26332]	protein_coding
ENSG00000063180	240.302	0.631459	0.124869	-5.05698	4.26e-07	1.85e-06	320.009	276.923	279.422	198.448	174.675	192.333	CA11	carbonic anhydrase 11 [Source:HGNC Symbol;Acc:HGNC:1370]	protein_coding
ENSG00000063660	704.3	0.639233	0.0738684	-8.65368	4.99e-18	4.46e-17	838.263	895.926	839.304	535.906	553.477	562.925	GPC1	glypican 1 [Source:HGNC Symbol;Acc:HGNC:4449]	protein_coding
ENSG00000063854	1107.52	-0.483401	0.0651527	7.41951	1.18e-13	8.21e-13	959.022	949.885	862.156	1237.66	1269.44	1366.97	HAGH	hydroxyacylglutathione hydrolase [Source:HGNC Symbol;Acc:HGNC:4805]	protein_coding
ENSG00000131016	44.2496	-3.23319	0.373192	8.6636	4.57e-18	4.1e-17	8.05055	7.12668	10.3874	86.2818	71.0887	82.5624	AKAP12	A-kinase anchoring protein 12 [Source:HGNC Symbol;Acc:HGNC:370]	protein_coding
ENSG00000064042	97.8989	1.39513	0.200703	-6.95123	3.62e-12	2.31e-11	147.929	134.389	143.346	66.1494	47.731	47.8487	LIMCH1	LIM and calponin homology domains 1 [Source:HGNC Symbol;Acc:HGNC:29191]	protein_coding
ENSG00000064195	362.858	2.10976	0.110192	-19.1462	1.04e-81	4.84e-80	583.665	588.46	595.199	129.423	146.24	134.164	DLX3	distal-less homeobox 3 [Source:HGNC Symbol;Acc:HGNC:2916]	protein_coding
ENSG00000077935	15.785	-3.21746	0.628625	5.11825	3.08e-07	1.36e-06	1.00632	6.10859	2.07748	29.7193	30.4666	25.3316	SMC1B	structural maintenance of chromosomes 1B [Source:HGNC Symbol;Acc:HGNC:11112]	protein_coding
ENSG00000064205	1781.25	0.520339	0.0639275	-8.13952	3.97e-16	3.21e-15	2091.13	2247.96	1959.07	1560.74	1317.17	1511.45	CCN5	cellular communication network factor 5 [Source:HGNC Symbol;Acc:HGNC:12770]	protein_coding
ENSG00000064270	858.43	0.995127	0.0754572	-13.188	1.03e-39	1.98e-38	1194.5	1064.93	1169.62	590.551	609.332	521.644	ATP2C2	ATPase secretory pathway Ca2+ transporting 2 [Source:HGNC Symbol;Acc:HGNC:29103]	protein_coding
ENSG00000064309	302.314	-0.473172	0.109875	4.30647	1.66e-05	6.12e-05	235.479	272.85	251.376	354.714	339.195	360.272	CDON	cell adhesion associated, oncogene regulated [Source:HGNC Symbol;Acc:HGNC:17104]	protein_coding
ENSG00000064313	1247.92	0.724553	0.060092	-12.0574	1.77e-33	2.88e-32	1486.33	1594.34	1584.08	990.324	925.169	907.248	TAF2	TATA-box binding protein associated factor 2 [Source:HGNC Symbol;Acc:HGNC:11536]	protein_coding
ENSG00000064393	555.88	0.34401	0.0803433	-4.28176	1.85e-05	6.81e-05	607.816	631.221	626.361	488.93	499.652	481.301	HIPK2	homeodomain interacting protein kinase 2 [Source:HGNC Symbol;Acc:HGNC:14402]	protein_coding
ENSG00000064545	1387.49	-0.282669	0.0552146	5.11946	3.06e-07	1.35e-06	1298.15	1208.48	1249.61	1540.61	1484.74	1543.35	TMEM161A	transmembrane protein 161A [Source:HGNC Symbol;Acc:HGNC:26020]	protein_coding
ENSG00000198959	22.239	-3.1801	0.522284	6.08882	1.14e-09	6.12e-09	7.04423	2.0362	4.15497	43.1409	38.591	38.4666	TGM2	transglutaminase 2 [Source:HGNC Symbol;Acc:HGNC:11778]	protein_coding
ENSG00000064601	2738.38	0.699556	0.0424268	-16.4885	4.44e-61	1.45e-59	3376.2	3305.76	3487.06	2078.43	2085.95	2096.9	CTSA	cathepsin A [Source:HGNC Symbol;Acc:HGNC:9251]	protein_coding
ENSG00000064651	894.741	1.73604	0.0767073	-22.632	2.1e-113	1.54e-111	1342.43	1487.44	1299.47	441.955	389.973	407.183	SLC12A2	solute carrier family 12 member 2 [Source:HGNC Symbol;Acc:HGNC:10911]	protein_coding
ENSG00000064655	107.721	2.0832	0.202115	-10.307	6.55e-25	7.88e-24	180.131	165.95	176.586	33.554	49.7621	40.343	EYA2	EYA transcriptional coactivator and phosphatase 2 [Source:HGNC Symbol;Acc:HGNC:3520]	protein_coding
ENSG00000064666	1745.97	0.350586	0.0524686	-6.68182	2.36e-11	1.43e-10	2058.93	1957.8	1854.15	1521.44	1534.5	1548.98	CNN2	calponin 2 [Source:HGNC Symbol;Acc:HGNC:2156]	protein_coding
ENSG00000249992	3.40556	-3.16867	1.31972	2.40101	0.0163497	0.0377303	0	1.0181	1.03874	7.6695	5.07777	5.62925	TMEM158	transmembrane protein 158 [Source:HGNC Symbol;Acc:HGNC:30293]	protein_coding
ENSG00000064726	1744.84	0.689588	0.0511274	-13.4877	1.85e-41	3.68e-40	2131.38	2183.82	2147.08	1273.14	1350.69	1382.92	BTBD1	BTB domain containing 1 [Source:HGNC Symbol;Acc:HGNC:1120]	protein_coding
ENSG00000064787	2314.97	2.94129	0.113328	-25.9539	1.64e-148	1.91e-146	4354.34	3783.25	4151.85	590.551	546.368	463.475	BCAS1	brain enriched myelin associated protein 1 [Source:HGNC Symbol;Acc:HGNC:974]	protein_coding
ENSG00000275714	3.41848	-3.16846	1.33142	2.37976	0.017324	0.0397639	0	0	2.07748	6.71081	6.09332	5.62925	H3C1	H3 clustered histone 1 [Source:HGNC Symbol;Acc:HGNC:4766]	protein_coding
ENSG00000064995	2990.82	-0.3847	0.0441206	8.71928	2.8e-18	2.53e-17	2605.36	2614.47	2562.58	3215.44	3531.08	3416.02	TAF11	TATA-box binding protein associated factor 11 [Source:HGNC Symbol;Acc:HGNC:11544]	protein_coding
ENSG00000176087	1804.49	-3.16343	0.06304	50.1812	0	0	366.3	372.624	347.979	3140.66	3265	3334.4	SLC35A4	solute carrier family 35 member A4 [Source:HGNC Symbol;Acc:HGNC:20753]	protein_coding
ENSG00000065054	2722.47	1.15895	0.0439021	-26.3985	1.43e-153	1.72e-151	3691.18	3738.45	3853.73	1679.62	1637.07	1734.75	SLC9A3R2	SLC9A3 regulator 2 [Source:HGNC Symbol;Acc:HGNC:11076]	protein_coding
ENSG00000065150	4527.35	-0.306945	0.0393546	7.79946	6.22e-15	4.69e-14	4173.2	3934.95	4033.44	4826.03	5186.43	5010.04	IPO5	importin 5 [Source:HGNC Symbol;Acc:HGNC:6402]	protein_coding
ENSG00000065154	1039.91	1.96244	0.0693444	-28.2999	3.47e-176	5.2e-174	1660.43	1707.35	1597.59	394.02	431.61	448.464	OAT	ornithine aminotransferase [Source:HGNC Symbol;Acc:HGNC:8091]	protein_coding
ENSG00000065243	958.137	0.569234	0.0628473	-9.0574	1.34e-19	1.29e-18	1140.16	1148.41	1145.73	785.165	764.712	764.64	PKN2	protein kinase N2 [Source:HGNC Symbol;Acc:HGNC:9406]	protein_coding
ENSG00000065268	1067.23	-0.274072	0.0628001	4.3642	1.28e-05	4.78e-05	954.996	917.306	1026.28	1156.18	1186.17	1162.44	WDR18	WD repeat domain 18 [Source:HGNC Symbol;Acc:HGNC:17956]	protein_coding
ENSG00000065308	1373.77	0.627382	0.0542314	-11.5686	5.94e-31	8.97e-30	1688.6	1665.61	1649.52	1065.1	1071.41	1102.4	TRAM2	translocation associated membrane protein 2 [Source:HGNC Symbol;Acc:HGNC:16855]	protein_coding
ENSG00000065320	806.937	2.44682	0.0788853	-31.0174	3.14e-211	6.57e-209	1348.47	1400.9	1342.05	252.135	244.748	253.316	NTN1	netrin 1 [Source:HGNC Symbol;Acc:HGNC:8029]	protein_coding
ENSG00000065328	895.097	-0.424922	0.068006	6.2483	4.15e-10	2.31e-09	771.846	717.759	802.948	999.911	1059.22	1018.9	MCM10	minichromosome maintenance 10 replication initiation factor [Source:HGNC Symbol;Acc:HGNC:18043]	protein_coding
ENSG00000204740	125.056	-3.15858	0.220129	14.3487	1.09e-46	2.53e-45	23.1453	28.5067	23.8911	209.952	239.671	225.17	MALRD1	MAM and LDL receptor class A domain containing 1 [Source:HGNC Symbol;Acc:HGNC:24331]	protein_coding
ENSG00000065361	6784.38	0.968395	0.0347264	-27.8864	3.9e-171	5.68e-169	9208.82	8686.41	9043.29	4694.69	4565.93	4507.16	ERBB3	erb-b2 receptor tyrosine kinase 3 [Source:HGNC Symbol;Acc:HGNC:3431]	protein_coding
ENSG00000065413	49.1403	1.23453	0.279212	-4.42148	9.8e-06	3.72e-05	71.4486	74.3211	61.2858	25.8845	24.3733	37.5284	ANKRD44	ankyrin repeat domain 44 [Source:HGNC Symbol;Acc:HGNC:25259]	protein_coding
ENSG00000065457	935.554	0.342836	0.063795	-5.37403	7.7e-08	3.56e-07	1048.58	1063.91	1026.28	815.843	812.443	846.265	ADAT1	adenosine deaminase tRNA specific 1 [Source:HGNC Symbol;Acc:HGNC:228]	protein_coding
ENSG00000065518	1747.4	-0.340207	0.0530739	6.41006	1.45e-10	8.38e-10	1626.21	1532.24	1467.74	1892.45	2007.75	1958.04	NDUFB4	NADH:ubiquinone oxidoreductase subunit B4 [Source:HGNC Symbol;Acc:HGNC:7699]	protein_coding
ENSG00000065534	43.9793	0.732963	0.288885	-2.53721	0.011174	0.0266432	46.2907	49.8868	68.557	34.5127	35.5444	29.0845	MYLK	myosin light chain kinase [Source:HGNC Symbol;Acc:HGNC:7590]	protein_coding
ENSG00000065600	302.477	-0.543275	0.117644	4.61795	3.88e-06	1.54e-05	263.655	263.687	210.865	328.83	382.864	364.963	PACC1	proton activated chloride channel 1 [Source:HGNC Symbol;Acc:HGNC:25593]	protein_coding
ENSG00000065615	734.996	-0.343988	0.0767329	4.48293	7.36e-06	2.83e-05	678.259	658.709	605.587	799.545	883.532	784.343	CYB5R4	cytochrome b5 reductase 4 [Source:HGNC Symbol;Acc:HGNC:20147]	protein_coding
ENSG00000065802	716.587	-0.280961	0.0741864	3.78723	0.000152335	0.000499324	635.993	684.162	621.168	780.371	760.65	817.18	ASB1	ankyrin repeat and SOCS box containing 1 [Source:HGNC Symbol;Acc:HGNC:16011]	protein_coding
ENSG00000004838	35.0111	-3.13698	0.414657	7.56523	3.87e-14	2.79e-13	10.0632	4.07239	7.27119	61.356	70.0732	57.2308	ZMYND10	zinc finger MYND-type containing 10 [Source:HGNC Symbol;Acc:HGNC:19412]	protein_coding
ENSG00000065923	451.911	-0.366388	0.0903129	4.05688	4.97e-05	0.00017306	372.338	418.438	393.683	513.856	515.901	497.251	SLC9A7	solute carrier family 9 member A7 [Source:HGNC Symbol;Acc:HGNC:17123]	protein_coding
ENSG00000065989	544.712	0.953717	0.0847073	-11.259	2.09e-29	3e-28	710.461	760.519	684.531	374.847	363.568	374.345	PDE4A	phosphodiesterase 4A [Source:HGNC Symbol;Acc:HGNC:8780]	protein_coding
ENSG00000066027	1019.06	0.698553	0.0668206	-10.4542	1.4e-25	1.73e-24	1295.13	1190.16	1297.39	730.52	820.567	780.59	PPP2R5A	protein phosphatase 2 regulatory subunit B'alpha [Source:HGNC Symbol;Acc:HGNC:9309]	protein_coding
ENSG00000066044	2845.44	-0.54522	0.0418831	13.0177	9.71e-39	1.81e-37	2322.58	2308.03	2311.2	3273.92	3455.93	3401.01	ELAVL1	ELAV like RNA binding protein 1 [Source:HGNC Symbol;Acc:HGNC:3312]	protein_coding
ENSG00000066135	1120.48	0.273621	0.0609498	-4.48929	7.15e-06	2.75e-05	1261.92	1241.06	1175.86	974.026	1038.91	1031.09	KDM4A	lysine demethylase 4A [Source:HGNC Symbol;Acc:HGNC:22978]	protein_coding
ENSG00000066279	2182.9	-0.305099	0.0480045	6.35563	2.08e-10	1.18e-09	1896.91	1983.25	1978.8	2302.77	2448.5	2487.19	ASPM	assembly factor for spindle microtubules [Source:HGNC Symbol;Acc:HGNC:19048]	protein_coding
ENSG00000066379	589.586	-0.45708	0.0804923	5.67856	1.36e-08	6.68e-08	522.279	483.596	485.092	666.287	667.219	713.039	POLR1H	RNA polymerase I subunit H [Source:HGNC Symbol;Acc:HGNC:13182]	protein_coding
ENSG00000185477	9.70886	-3.08662	0.783098	3.94155	8.1e-05	0.000274843	1.00632	1.0181	4.15497	15.339	14.2177	22.517	GPRIN3	GPRIN family member 3 [Source:HGNC Symbol;Acc:HGNC:27733]	protein_coding
ENSG00000066455	2823.52	-0.359109	0.0446291	8.04651	8.52e-16	6.74e-15	2566.11	2482.12	2372.49	3076.43	3269.07	3174.9	GOLGA5	golgin A5 [Source:HGNC Symbol;Acc:HGNC:4428]	protein_coding
ENSG00000066583	1246.53	-0.342434	0.0595502	5.75035	8.91e-09	4.46e-08	1143.18	1085.29	1068.87	1322.99	1443.1	1415.76	ISOC1	isochorismatase domain containing 1 [Source:HGNC Symbol;Acc:HGNC:24254]	protein_coding
ENSG00000147255	54.3108	-3.0699	0.329555	9.31529	1.22e-20	1.24e-19	13.0821	11.1991	10.3874	111.208	84.2909	95.6973	IGSF1	immunoglobulin superfamily member 1 [Source:HGNC Symbol;Acc:HGNC:5948]	protein_coding
ENSG00000066654	2289.36	0.382916	0.0457892	-8.36259	6.14e-17	5.2e-16	2592.28	2542.19	2639.44	1912.58	2037.2	2012.46	THUMPD1	THUMP domain containing 1 [Source:HGNC Symbol;Acc:HGNC:23807]	protein_coding
ENSG00000066697	436.6	0.83913	0.096801	-8.6686	4.37e-18	3.93e-17	554.481	601.696	524.565	312.532	290.448	335.879	MSANTD3	Myb/SANT DNA binding domain containing 3 [Source:HGNC Symbol;Acc:HGNC:23370]	protein_coding
ENSG00000066735	1227.05	0.852157	0.0599489	-14.2147	7.43e-46	1.69e-44	1545.71	1551.58	1641.21	853.231	852.049	918.507	KIF26A	kinesin family member 26A [Source:HGNC Symbol;Acc:HGNC:20226]	protein_coding
ENSG00000066739	1175.58	0.431683	0.0586616	-7.35887	1.85e-13	1.28e-12	1331.36	1398.87	1320.24	980.737	1003.37	1018.9	ATG2B	autophagy related 2B [Source:HGNC Symbol;Acc:HGNC:20187]	protein_coding
ENSG00000151062	6.35559	-3.05644	0.945728	3.23183	0.00122998	0.00353683	1.00632	1.0181	2.07748	12.4629	12.1866	9.38209	CACNA2D4	calcium voltage-gated channel auxiliary subunit alpha2delta 4 [Source:HGNC Symbol;Acc:HGNC:20202]	protein_coding
ENSG00000066926	3609.45	-0.53315	0.0458796	11.6206	3.24e-31	4.93e-30	2971.66	3048.18	2829.53	4001.56	4394.3	4411.46	FECH	ferrochelatase [Source:HGNC Symbol;Acc:HGNC:3647]	protein_coding
ENSG00000066933	1020.8	1.07966	0.0674316	-16.0112	1.07e-57	3.24e-56	1304.19	1471.15	1382.57	633.692	653.001	680.202	MYO9A	myosin IXA [Source:HGNC Symbol;Acc:HGNC:7608]	protein_coding
ENSG00000067057	7780.77	-0.281438	0.041158	6.83799	8.03e-12	5.02e-11	7289.77	7222.39	6560.69	8798.83	8195.52	8617.45	PFKP	phosphofructokinase, platelet [Source:HGNC Symbol;Acc:HGNC:8878]	protein_coding
ENSG00000067082	488.879	0.519838	0.0865392	-6.00697	1.89e-09	1e-08	554.481	582.352	591.044	391.144	417.392	396.862	KLF6	Kruppel like factor 6 [Source:HGNC Symbol;Acc:HGNC:2235]	protein_coding
ENSG00000067141	2650.81	0.793283	0.0451432	-17.5726	4e-69	1.54e-67	3395.32	3408.59	3282.42	2010.37	1847.29	1960.86	NEO1	neogenin 1 [Source:HGNC Symbol;Acc:HGNC:7754]	protein_coding
ENSG00000067182	2512.02	1.20347	0.0450761	-26.6985	4.9e-157	6.05e-155	3444.63	3614.25	3449.66	1488.84	1542.63	1532.1	TNFRSF1A	TNF receptor superfamily member 1A [Source:HGNC Symbol;Acc:HGNC:11916]	protein_coding
ENSG00000067208	111.308	1.19031	0.187557	-6.34638	2.2e-10	1.25e-09	142.897	177.149	144.385	60.3973	67.0265	75.9949	EVI5	ecotropic viral integration site 5 [Source:HGNC Symbol;Acc:HGNC:3501]	protein_coding
ENSG00000147082	11.046	-3.05138	0.731629	4.17067	3.04e-05	0.000108644	5.03159	0	2.07748	18.2151	20.3111	20.6406	CCNB3	cyclin B3 [Source:HGNC Symbol;Acc:HGNC:18709]	protein_coding
ENSG00000067369	1589.09	-0.36863	0.0509117	7.24058	4.47e-13	3.01e-12	1407.84	1382.58	1371.14	1767.82	1781.28	1823.88	TP53BP1	tumor protein p53 binding protein 1 [Source:HGNC Symbol;Acc:HGNC:11999]	protein_coding
ENSG00000067533	1200.91	0.300324	0.0633849	-4.73809	2.16e-06	8.79e-06	1366.58	1314.36	1294.27	1013.33	1168.9	1047.98	RRP15	ribosomal RNA processing 15 homolog [Source:HGNC Symbol;Acc:HGNC:24255]	protein_coding
ENSG00000067606	875.825	0.58808	0.0671768	-8.75421	2.06e-18	1.88e-17	1067.7	1074.09	1013.81	726.685	690.576	682.078	PRKCZ	protein kinase C zeta [Source:HGNC Symbol;Acc:HGNC:9412]	protein_coding
ENSG00000167165	24.7708	-3.02181	0.495299	6.10099	1.05e-09	5.7e-09	10.0632	2.0362	4.15497	38.3475	39.6066	54.4161	UGT1A6	UDP glucuronosyltransferase family 1 member A6 [Source:HGNC Symbol;Acc:HGNC:12538]	protein_coding
ENSG00000067829	2550.53	0.603172	0.0442114	-13.6429	2.22e-42	4.59e-41	3187.01	2983.03	3058.06	2004.61	2027.04	2043.42	IDH3G	isocitrate dehydrogenase (NAD(+)) 3 non-catalytic subunit gamma [Source:HGNC Symbol;Acc:HGNC:5386]	protein_coding
ENSG00000067836	346.44	0.282195	0.100338	-2.81245	0.00491653	0.0126614	367.306	384.841	388.489	317.325	314.822	305.856	ROGDI	rogdi atypical leucine zipper [Source:HGNC Symbol;Acc:HGNC:29478]	protein_coding
ENSG00000067840	112.5	0.442183	0.183604	-2.40836	0.0160245	0.0370668	139.878	123.19	125.688	114.084	92.4154	79.7478	PDZD4	PDZ domain containing 4 [Source:HGNC Symbol;Acc:HGNC:21167]	protein_coding
ENSG00000067955	1147.79	0.688674	0.0595753	-11.5597	6.59e-31	9.94e-30	1443.06	1391.74	1414.77	846.521	906.889	883.793	CBFB	core-binding factor subunit beta [Source:HGNC Symbol;Acc:HGNC:1539]	protein_coding
ENSG00000068024	105.345	1.64898	0.197717	-8.3401	7.42e-17	6.26e-16	165.036	166.968	147.501	46.9757	43.6688	61.9218	HDAC4	histone deacetylase 4 [Source:HGNC Symbol;Acc:HGNC:14063]	protein_coding
ENSG00000068028	223.717	0.355101	0.12829	-2.76796	0.00564087	0.0143389	237.491	265.724	250.337	216.663	179.753	192.333	RASSF1	Ras association domain family member 1 [Source:HGNC Symbol;Acc:HGNC:9882]	protein_coding
ENSG00000068078	3225.52	2.35509	0.0468077	-50.3143	0	0	5288.2	5286.98	5613.36	1090.99	1061.25	1012.33	FGFR3	fibroblast growth factor receptor 3 [Source:HGNC Symbol;Acc:HGNC:3690]	protein_coding
ENSG00000150687	1561.92	-3.01266	0.0642674	46.8769	0	0	338.123	345.135	350.056	2837.71	2756.21	2744.26	PRSS23	serine protease 23 [Source:HGNC Symbol;Acc:HGNC:14370]	protein_coding
ENSG00000068097	5310.71	-0.306578	0.0359105	8.53729	1.37e-17	1.2e-16	4814.23	4692.41	4737.7	5894.97	6050.67	5674.29	HEATR6	HEAT repeat containing 6 [Source:HGNC Symbol;Acc:HGNC:24076]	protein_coding
ENSG00000068120	2148	0.300487	0.0517887	-5.80217	6.55e-09	3.32e-08	2273.27	2522.85	2317.43	1931.75	1845.26	1997.45	COASY	Coenzyme A synthase [Source:HGNC Symbol;Acc:HGNC:29932]	protein_coding
ENSG00000068305	977.481	1.04899	0.0657245	-15.9604	2.41e-57	7.3e-56	1313.25	1359.16	1280.77	624.105	670.265	617.342	MEF2A	myocyte enhancer factor 2A [Source:HGNC Symbol;Acc:HGNC:6993]	protein_coding
ENSG00000068354	284.823	-0.505653	0.113313	4.46244	8.1e-06	3.1e-05	229.441	248.416	228.523	320.201	323.962	358.396	TBC1D25	TBC1 domain family member 25 [Source:HGNC Symbol;Acc:HGNC:8092]	protein_coding
ENSG00000133101	6.15373	-3.00699	0.952847	3.15579	0.00160063	0.0045161	1.00632	1.0181	2.07748	10.5456	9.13998	13.1349	CCNA1	cyclin A1 [Source:HGNC Symbol;Acc:HGNC:1577]	protein_coding
ENSG00000068383	1025.85	2.27572	0.0718765	-31.6616	5.26e-220	1.2e-217	1780.18	1636.08	1684.84	331.706	367.63	354.643	INPP5A	inositol polyphosphate-5-phosphatase A [Source:HGNC Symbol;Acc:HGNC:6076]	protein_coding
ENSG00000068438	434.173	-0.560283	0.0940362	5.95816	2.55e-09	1.34e-08	361.268	317.646	373.947	520.567	511.839	519.768	FTSJ1	FtsJ RNA 2'-O-methyltransferase 1 [Source:HGNC Symbol;Acc:HGNC:13254]	protein_coding
ENSG00000068615	78.3527	0.583464	0.213261	-2.73592	0.00622071	0.015683	95.6003	80.4297	105.952	58.4799	63.9799	65.6746	REEP1	receptor accessory protein 1 [Source:HGNC Symbol;Acc:HGNC:25786]	protein_coding
ENSG00000068697	3568.65	0.522123	0.0431991	-12.0864	1.25e-33	2.03e-32	4107.79	4223.07	4292.08	2774.44	2940.03	3074.51	LAPTM4A	lysosomal protein transmembrane 4 alpha [Source:HGNC Symbol;Acc:HGNC:6924]	protein_coding
ENSG00000068724	849.765	0.58575	0.0729662	-8.02769	9.93e-16	7.83e-15	997.262	1092.42	970.185	637.527	683.468	717.73	TTC7A	tetratricopeptide repeat domain 7A [Source:HGNC Symbol;Acc:HGNC:19750]	protein_coding
ENSG00000068784	719.211	-0.346303	0.0721248	4.80144	1.58e-06	6.51e-06	643.038	634.275	622.206	801.462	832.754	781.528	SRBD1	S1 RNA binding domain 1 [Source:HGNC Symbol;Acc:HGNC:25521]	protein_coding
ENSG00000133083	64.4961	-3.00349	0.299139	10.0405	1.01e-23	1.17e-22	11.0695	14.2534	17.6586	102.58	114.758	126.658	DCLK1	doublecortin like kinase 1 [Source:HGNC Symbol;Acc:HGNC:2700]	protein_coding
ENSG00000068878	2028.98	-0.393262	0.0482653	8.14793	3.7e-16	3e-15	1739.92	1815.27	1706.65	2240.45	2368.27	2303.3	PSME4	proteasome activator subunit 4 [Source:HGNC Symbol;Acc:HGNC:20635]	protein_coding
ENSG00000068903	596.906	0.325986	0.078368	-4.15969	3.19e-05	0.000113691	693.353	651.583	647.136	531.113	529.103	529.15	SIRT2	sirtuin 2 [Source:HGNC Symbol;Acc:HGNC:10886]	protein_coding
ENSG00000069011	1280.73	0.976762	0.0573191	-17.0408	4.09e-65	1.45e-63	1701.68	1660.52	1733.66	855.149	843.925	889.422	PITX1	paired like homeodomain 1 [Source:HGNC Symbol;Acc:HGNC:9004]	protein_coding
ENSG00000121552	42.99	-3.00334	0.368195	8.15691	3.44e-16	2.79e-15	12.0758	5.09049	11.4262	67.1081	85.3065	76.9331	CSTA	cystatin A [Source:HGNC Symbol;Acc:HGNC:2481]	protein_coding
ENSG00000136574	245.486	-2.96171	0.153812	19.2554	1.27e-82	6.01e-81	49.3096	50.9049	67.5182	422.781	449.89	432.514	GATA4	GATA binding protein 4 [Source:HGNC Symbol;Acc:HGNC:4173]	protein_coding
ENSG00000069329	3056.12	0.277914	0.0464827	-5.97886	2.25e-09	1.19e-08	3413.43	3237.55	3396.69	2600.92	2916.67	2771.47	VPS35	VPS35 retromer complex component [Source:HGNC Symbol;Acc:HGNC:13487]	protein_coding
ENSG00000069399	666.214	0.724032	0.0809814	-8.94073	3.87e-19	3.66e-18	784.928	858.256	847.613	520.567	453.952	531.965	BCL3	BCL3 transcription coactivator [Source:HGNC Symbol;Acc:HGNC:998]	protein_coding
ENSG00000069509	293.884	-0.265956	0.114092	2.33108	0.0197492	0.0446784	281.769	235.181	283.577	306.78	335.133	320.868	FUNDC1	FUN14 domain containing 1 [Source:HGNC Symbol;Acc:HGNC:28746]	protein_coding
ENSG00000069812	112.807	0.612297	0.176165	-3.4757	0.000509528	0.00155767	146.923	132.353	129.843	81.4884	92.4154	93.8209	HES2	hes family bHLH transcription factor 2 [Source:HGNC Symbol;Acc:HGNC:16005]	protein_coding
ENSG00000069869	1369.04	0.429022	0.0556864	-7.70426	1.32e-14	9.74e-14	1588.98	1517.98	1605.9	1139.88	1207.49	1154	NEDD4	NEDD4 E3 ubiquitin protein ligase [Source:HGNC Symbol;Acc:HGNC:7727]	protein_coding
ENSG00000162891	74.4091	-2.92078	0.272739	10.709	9.23e-27	1.2e-25	13.0821	20.362	18.6974	138.051	124.913	131.349	IL20	interleukin 20 [Source:HGNC Symbol;Acc:HGNC:6002]	protein_coding
ENSG00000069956	14773.1	0.779306	0.0297525	-26.1929	3.2e-151	3.81e-149	18843.3	19042.5	18120.9	10696.1	10862.4	11073.7	MAPK6	mitogen-activated protein kinase 6 [Source:HGNC Symbol;Acc:HGNC:6879]	protein_coding
ENSG00000070018	718.475	0.399182	0.0722662	-5.52377	3.32e-08	1.58e-07	826.187	831.786	793.599	598.221	629.643	631.415	LRP6	LDL receptor related protein 6 [Source:HGNC Symbol;Acc:HGNC:6698]	protein_coding
ENSG00000070081	858.387	-0.348314	0.0714275	4.87646	1.08e-06	4.54e-06	795.998	758.483	710.5	930.885	1024.69	929.765	NUCB2	nucleobindin 2 [Source:HGNC Symbol;Acc:HGNC:8044]	protein_coding
ENSG00000070087	6516.84	-0.507175	0.0372258	13.6243	2.87e-42	5.88e-41	5576.01	5450.9	5121	7450.92	7776.09	7726.15	PFN2	profilin 2 [Source:HGNC Symbol;Acc:HGNC:8882]	protein_coding
ENSG00000070159	1345.13	0.481981	0.057747	-8.34642	7.04e-17	5.94e-16	1590.99	1626.92	1485.4	1096.74	1112.03	1158.69	PTPN3	protein tyrosine phosphatase non-receptor type 3 [Source:HGNC Symbol;Acc:HGNC:9655]	protein_coding
ENSG00000070182	29.3707	0.955087	0.345625	-2.76337	0.00572086	0.0145234	39.2464	40.7239	36.356	23.0085	16.2489	20.6406	SPTB	spectrin beta, erythrocytic [Source:HGNC Symbol;Acc:HGNC:11274]	protein_coding
ENSG00000070366	1160.91	0.305631	0.0578111	-5.28672	1.25e-07	5.66e-07	1311.23	1275.68	1263.11	1039.22	1047.04	1029.22	SMG6	SMG6 nonsense mediated mRNA decay factor [Source:HGNC Symbol;Acc:HGNC:17809]	protein_coding
ENSG00000070367	1916.53	0.339087	0.0490081	-6.919	4.55e-12	2.88e-11	2205.85	2134.95	2081.64	1740.98	1644.18	1691.59	EXOC5	exocyst complex component 5 [Source:HGNC Symbol;Acc:HGNC:10696]	protein_coding
ENSG00000070371	202.442	-0.379632	0.129584	2.92962	0.00339376	0.00902517	175.099	174.095	178.664	226.25	232.562	227.985	CLTCL1	clathrin heavy chain like 1 [Source:HGNC Symbol;Acc:HGNC:2093]	protein_coding
ENSG00000070404	421.287	1.56243	0.102353	-15.2652	1.3e-52	3.53e-51	620.899	667.872	599.354	233.92	214.282	191.395	FSTL3	follistatin like 3 [Source:HGNC Symbol;Acc:HGNC:3973]	protein_coding
ENSG00000070423	719.579	-0.507023	0.0756542	6.70185	2.06e-11	1.25e-10	570.583	640.383	572.347	880.075	825.645	828.439	RNF126	ring finger protein 126 [Source:HGNC Symbol;Acc:HGNC:21151]	protein_coding
ENSG00000139537	7.16971	-2.89035	0.864909	3.3418	0.000832362	0.00245893	1.00632	2.0362	2.07748	10.5456	14.2177	13.1349	CCDC65	coiled-coil domain containing 65 [Source:HGNC Symbol;Acc:HGNC:29937]	protein_coding
ENSG00000159167	525.214	-2.87806	0.117871	24.417	1.13e-131	1.05e-129	126.796	151.697	98.6805	931.844	832.754	1009.51	STC1	stanniocalcin 1 [Source:HGNC Symbol;Acc:HGNC:11373]	protein_coding
ENSG00000070761	650.02	-0.391345	0.0775881	5.04388	4.56e-07	1.98e-06	580.646	534.501	572.347	723.809	712.919	775.899	CFAP20	cilia and flagella associated protein 20 [Source:HGNC Symbol;Acc:HGNC:29523]	protein_coding
ENSG00000070778	98.2033	1.47735	0.205347	-7.1944	6.27e-13	4.19e-12	153.967	134.389	145.424	64.232	39.6066	51.6015	PTPN21	protein tyrosine phosphatase non-receptor type 21 [Source:HGNC Symbol;Acc:HGNC:9651]	protein_coding
ENSG00000070785	445.531	-0.271856	0.0942374	2.8848	0.00391659	0.0102829	418.628	392.986	398.877	461.128	536.212	465.352	EIF2B3	eukaryotic translation initiation factor 2B subunit gamma [Source:HGNC Symbol;Acc:HGNC:3259]	protein_coding
ENSG00000070882	1.86554	4.38695	1.66885	-2.62872	0.00857067	0.0210041	4.02527	5.09049	2.07748	0	0	0	OSBPL3	oxysterol binding protein like 3 [Source:HGNC Symbol;Acc:HGNC:16370]	protein_coding
ENSG00000070961	3278.27	0.440088	0.0459938	-9.56842	1.09e-21	1.16e-20	3682.12	3975.67	3666.76	2829.09	2639.42	2876.55	ATP2B1	ATPase plasma membrane Ca2+ transporting 1 [Source:HGNC Symbol;Acc:HGNC:814]	protein_coding
ENSG00000071073	957.285	1.77136	0.0685405	-25.844	2.84e-147	3.23e-145	1473.25	1459.95	1509.29	412.235	437.704	451.279	MGAT4A	alpha-1,3-mannosyl-glycoprotein 4-beta-N-acetylglucosaminyltransferase A [Source:HGNC Symbol;Acc:HGNC:7047]	protein_coding
ENSG00000071082	12561.9	0.32935	0.0369805	-8.90605	5.29e-19	4.98e-18	13957.6	13224.1	14787.5	11346.1	11043.1	11012.7	RPL31	ribosomal protein L31 [Source:HGNC Symbol;Acc:HGNC:10334]	protein_coding
ENSG00000071189	1111.62	0.427107	0.0603058	-7.08235	1.42e-12	9.26e-12	1324.32	1270.59	1229.87	964.439	940.403	940.086	SNX13	sorting nexin 13 [Source:HGNC Symbol;Acc:HGNC:21335]	protein_coding
ENSG00000071205	1026.12	0.604506	0.0617327	-9.79231	1.21e-22	1.34e-21	1226.7	1269.57	1217.41	806.256	832.754	804.045	ARHGAP10	Rho GTPase activating protein 10 [Source:HGNC Symbol;Acc:HGNC:26099]	protein_coding
ENSG00000110076	9.88537	-2.86558	0.741333	3.86544	0.000110891	0.00037027	1.00632	2.0362	4.15497	17.2564	14.2177	20.6406	NRXN2	neurexin 2 [Source:HGNC Symbol;Acc:HGNC:8009]	protein_coding
ENSG00000071246	112.085	-0.454245	0.173661	2.6157	0.00890443	0.0217515	98.6192	90.6107	94.5255	130.381	127.96	130.411	VASH1	vasohibin 1 [Source:HGNC Symbol;Acc:HGNC:19964]	protein_coding
ENSG00000071282	99.4309	0.976669	0.191487	-5.10045	3.39e-07	1.49e-06	119.752	129.298	146.463	64.232	72.1043	64.7364	LMCD1	LIM and cysteine rich domains 1 [Source:HGNC Symbol;Acc:HGNC:6633]	protein_coding
ENSG00000071553	4942.13	0.450989	0.034401	-13.1098	2.89e-39	5.51e-38	5823.57	5692.18	5609.21	4191.38	4157.68	4178.78	ATP6AP1	ATPase H+ transporting accessory protein 1 [Source:HGNC Symbol;Acc:HGNC:868]	protein_coding
ENSG00000071564	6216.57	0.957338	0.0354131	-27.0335	5.98e-161	7.89e-159	8049.54	8400.32	8171.78	4208.64	4100.81	4368.3	TCF3	transcription factor 3 [Source:HGNC Symbol;Acc:HGNC:11633]	protein_coding
ENSG00000179546	21.0363	-2.85667	0.507007	5.63437	1.76e-08	8.58e-08	7.04423	4.07239	4.15497	38.3475	41.6377	30.9609	HTR1D	5-hydroxytryptamine receptor 1D [Source:HGNC Symbol;Acc:HGNC:5289]	protein_coding
ENSG00000071794	2894.32	-0.345703	0.0444025	7.78565	6.94e-15	5.21e-14	2606.36	2457.69	2583.35	3099.44	3301.56	3317.51	HLTF	helicase like transcription factor [Source:HGNC Symbol;Acc:HGNC:11099]	protein_coding
ENSG00000071889	1396.93	0.342377	0.0546022	-6.27039	3.6e-10	2.01e-09	1562.81	1586.2	1537.34	1233.83	1189.21	1272.21	FAM3A	FAM3 metabolism regulating signaling molecule A [Source:HGNC Symbol;Acc:HGNC:13749]	protein_coding
ENSG00000071994	1545.39	0.547667	0.0530778	-10.3182	5.83e-25	7.03e-24	1784.2	1880.43	1841.69	1235.75	1230.85	1299.42	PDCD2	programmed cell death 2 [Source:HGNC Symbol;Acc:HGNC:8762]	protein_coding
ENSG00000188211	54.06	-2.8383	0.315544	8.99494	2.36e-19	2.27e-18	15.0948	11.1991	13.5036	104.497	85.3065	94.7591	NCR3LG1	natural killer cell cytotoxicity receptor 3 ligand 1 [Source:HGNC Symbol;Acc:HGNC:42400]	protein_coding
ENSG00000072071	4537.76	0.363027	0.0418437	-8.67579	4.11e-18	3.69e-17	5094.99	5262.55	4961.03	3963.21	3769.73	4175.03	ADGRL1	adhesion G protein-coupled receptor L1 [Source:HGNC Symbol;Acc:HGNC:20973]	protein_coding
ENSG00000072195	563.011	0.378715	0.0986041	-3.84076	0.000122653	0.000407331	581.652	635.293	692.841	569.46	455.984	442.835	SPEG	striated muscle enriched protein kinase [Source:HGNC Symbol;Acc:HGNC:16901]	protein_coding
ENSG00000072201	225.481	0.75479	0.124386	-6.06812	1.29e-09	6.94e-09	286.801	274.886	287.732	165.853	170.613	167.001	LNX1	ligand of numb-protein X 1 [Source:HGNC Symbol;Acc:HGNC:6657]	protein_coding
ENSG00000072210	1907.65	0.387794	0.0491185	-7.89507	2.9e-15	2.23e-14	2198.81	2177.71	2110.72	1586.63	1676.68	1695.34	ALDH3A2	aldehyde dehydrogenase 3 family member A2 [Source:HGNC Symbol;Acc:HGNC:403]	protein_coding
ENSG00000072274	25009.7	1.37745	0.0401342	-34.321	3.81e-258	1.27e-255	36132.9	37684.9	34538.2	14010.3	13008.2	14683.9	TFRC	transferrin receptor [Source:HGNC Symbol;Acc:HGNC:11763]	protein_coding
ENSG00000072310	7737.67	0.54089	0.0341743	-15.8274	2.01e-56	5.99e-55	8920.01	9342.06	9252.07	6508.53	6285.26	6118.06	SREBF1	sterol regulatory element binding transcription factor 1 [Source:HGNC Symbol;Acc:HGNC:11289]	protein_coding
ENSG00000072401	377.826	-0.276348	0.0966022	2.86068	0.00422729	0.0110294	341.142	328.846	355.25	415.111	419.424	407.183	UBE2D1	ubiquitin conjugating enzyme E2 D1 [Source:HGNC Symbol;Acc:HGNC:12474]	protein_coding
ENSG00000072415	1522.64	1.36612	0.0552512	-24.7256	5.68e-135	5.56e-133	2241.07	2198.07	2142.92	812.967	868.298	872.534	MPP5	membrane palmitoylated protein 5 [Source:HGNC Symbol;Acc:HGNC:18669]	protein_coding
ENSG00000141294	31.7454	-2.83092	0.411514	6.87929	6.02e-12	3.79e-11	11.0695	5.09049	7.27119	51.7691	59.9177	55.3543	LRRC46	leucine rich repeat containing 46 [Source:HGNC Symbol;Acc:HGNC:25047]	protein_coding
ENSG00000072518	2358.45	-0.459924	0.0442484	10.3941	2.64e-25	3.22e-24	1943.2	2036.2	1977.76	2694.87	2732.85	2765.84	MARK2	microtubule affinity regulating kinase 2 [Source:HGNC Symbol;Acc:HGNC:3332]	protein_coding
ENSG00000072571	1834.9	-0.399007	0.0604973	6.59545	4.24e-11	2.54e-10	1719.8	1454.86	1572.66	2037.21	2218.98	2005.89	HMMR	hyaluronan mediated motility receptor [Source:HGNC Symbol;Acc:HGNC:5012]	protein_coding
ENSG00000072682	2217.59	0.332643	0.0515326	-6.45501	1.08e-10	6.29e-10	2507.75	2525.9	2383.91	2018.04	1820.89	2049.05	P4HA2	prolyl 4-hydroxylase subunit alpha 2 [Source:HGNC Symbol;Acc:HGNC:8547]	protein_coding
ENSG00000072756	937.487	0.266837	0.0636212	-4.19415	2.74e-05	9.85e-05	1035.5	1002.83	1033.55	832.14	853.065	867.843	TRNT1	tRNA nucleotidyl transferase 1 [Source:HGNC Symbol;Acc:HGNC:17341]	protein_coding
ENSG00000072786	765.525	0.386327	0.070428	-5.48542	4.12e-08	1.95e-07	843.295	859.274	899.551	651.907	681.436	657.685	STK10	serine/threonine kinase 10 [Source:HGNC Symbol;Acc:HGNC:11388]	protein_coding
ENSG00000072803	1399.37	0.776342	0.0549272	-14.134	2.34e-45	5.25e-44	1776.15	1800	1724.31	1023.88	1063.28	1008.57	FBXW11	F-box and WD repeat domain containing 11 [Source:HGNC Symbol;Acc:HGNC:13607]	protein_coding
ENSG00000072849	782.071	-0.304043	0.0710183	4.28119	1.86e-05	6.83e-05	725.556	656.673	717.771	849.397	860.174	882.855	DERL2	derlin 2 [Source:HGNC Symbol;Acc:HGNC:17943]	protein_coding
ENSG00000072864	1078.58	-0.312151	0.06101	5.11638	3.11e-07	1.37e-06	932.857	966.175	987.844	1164.8	1233.9	1185.9	NDE1	nudE neurodevelopment protein 1 [Source:HGNC Symbol;Acc:HGNC:17619]	protein_coding
ENSG00000072954	187.52	1.06513	0.143785	-7.40778	1.28e-13	8.94e-13	252.586	251.47	257.608	113.125	108.664	141.67	TMEM38A	transmembrane protein 38A [Source:HGNC Symbol;Acc:HGNC:28462]	protein_coding
ENSG00000183036	52.4065	-2.82685	0.324046	8.7236	2.69e-18	2.44e-17	7.04423	16.2896	15.5811	84.3645	95.462	95.6973	PCP4	Purkinje cell protein 4 [Source:HGNC Symbol;Acc:HGNC:8742]	protein_coding
ENSG00000073008	898.23	0.39291	0.0645142	-6.09029	1.13e-09	6.07e-09	1030.47	1009.95	1019.01	765.032	775.883	789.034	PVR	PVR cell adhesion molecule [Source:HGNC Symbol;Acc:HGNC:9705]	protein_coding
ENSG00000073050	1046.27	-0.401117	0.0622561	6.44302	1.17e-10	6.8e-10	928.832	901.016	875.659	1198.36	1146.56	1227.18	XRCC1	X-ray repair cross complementing 1 [Source:HGNC Symbol;Acc:HGNC:12828]	protein_coding
ENSG00000073060	3926.76	0.794382	0.0494713	-16.0574	5.07e-58	1.55e-56	5110.09	5014.13	4821.84	2947	2608.96	3058.56	SCARB1	scavenger receptor class B member 1 [Source:HGNC Symbol;Acc:HGNC:1664]	protein_coding
ENSG00000125384	20.4359	-2.80983	0.51287	5.47864	4.29e-08	2.02e-07	3.01896	8.14478	4.15497	35.4714	31.4822	40.343	PTGER2	prostaglandin E receptor 2 [Source:HGNC Symbol;Acc:HGNC:9594]	protein_coding
ENSG00000073150	862.919	0.383029	0.0766773	-4.99534	5.87e-07	2.53e-06	946.946	1083.26	900.589	749.693	709.872	787.157	PANX2	pannexin 2 [Source:HGNC Symbol;Acc:HGNC:8600]	protein_coding
ENSG00000160862	6.6728	-2.77854	0.889757	3.1228	0.00179137	0.00500538	2.01264	3.05429	0	12.4629	12.1866	10.3203	AZGP1	alpha-2-glycoprotein 1, zinc-binding [Source:HGNC Symbol;Acc:HGNC:910]	protein_coding
ENSG00000163817	16.0082	-2.77645	0.583002	4.76234	1.91e-06	7.84e-06	4.02527	4.07239	4.15497	22.0498	22.3422	39.4048	SLC6A20	solute carrier family 6 member 20 [Source:HGNC Symbol;Acc:HGNC:30927]	protein_coding
ENSG00000073464	104.951	0.904906	0.188431	-4.80232	1.57e-06	6.49e-06	143.904	122.172	144.385	62.3147	77.1821	79.7478	CLCN4	chloride voltage-gated channel 4 [Source:HGNC Symbol;Acc:HGNC:2022]	protein_coding
ENSG00000073605	61.2802	1.09448	0.258337	-4.23666	2.27e-05	8.25e-05	69.436	86.5383	94.5255	51.7691	33.5133	31.8991	GSDMB	gasdermin B [Source:HGNC Symbol;Acc:HGNC:23690]	protein_coding
ENSG00000073614	1255.1	0.408648	0.0559222	-7.30744	2.72e-13	1.86e-12	1412.87	1458.93	1423.08	1073.73	1088.67	1073.31	KDM5A	lysine demethylase 5A [Source:HGNC Symbol;Acc:HGNC:9886]	protein_coding
ENSG00000073670	310.912	0.771455	0.108245	-7.12692	1.03e-12	6.77e-12	381.395	382.805	412.381	239.672	219.36	229.861	ADAM11	ADAM metallopeptidase domain 11 [Source:HGNC Symbol;Acc:HGNC:189]	protein_coding
ENSG00000073711	465.22	0.410129	0.0887205	-4.62271	3.79e-06	1.5e-05	528.317	544.682	519.371	407.442	414.346	377.16	PPP2R3A	protein phosphatase 2 regulatory subunit B''alpha [Source:HGNC Symbol;Acc:HGNC:9307]	protein_coding
ENSG00000073803	398.618	1.46556	0.100493	-14.5837	3.57e-48	8.65e-47	615.867	583.37	556.766	208.994	207.173	219.541	MAP3K13	mitogen-activated protein kinase kinase kinase 13 [Source:HGNC Symbol;Acc:HGNC:6852]	protein_coding
ENSG00000073849	236.533	2.17225	0.140995	-15.4066	1.48e-53	4.08e-52	422.654	387.895	351.095	84.3645	81.2443	91.9445	ST6GAL1	ST6 beta-galactoside alpha-2,6-sialyltransferase 1 [Source:HGNC Symbol;Acc:HGNC:10860]	protein_coding
ENSG00000073969	1799.25	-0.340612	0.0501983	6.78533	1.16e-11	7.16e-11	1615.14	1623.87	1523.83	1967.23	2059.54	2005.89	NSF	N-ethylmaleimide sensitive factor, vesicle fusing ATPase [Source:HGNC Symbol;Acc:HGNC:8016]	protein_coding
ENSG00000074211	6508.62	-0.266356	0.0372386	7.15269	8.51e-13	5.65e-12	5912.12	6038.34	5777.48	6758.74	7259.18	7305.83	PPP2R2C	protein phosphatase 2 regulatory subunit Bgamma [Source:HGNC Symbol;Acc:HGNC:9306]	protein_coding
ENSG00000074219	1760.05	-0.461352	0.050163	9.19706	3.68e-20	3.68e-19	1471.24	1530.2	1441.77	2022.83	2006.73	2087.52	TEAD2	TEA domain transcription factor 2 [Source:HGNC Symbol;Acc:HGNC:11715]	protein_coding
ENSG00000074266	810.481	-0.282432	0.0691081	4.08681	4.37e-05	0.00015324	743.669	746.266	704.267	862.818	884.547	921.321	EED	embryonic ectoderm development [Source:HGNC Symbol;Acc:HGNC:3188]	protein_coding
ENSG00000074317	47.4733	1.36154	0.295145	-4.61313	3.97e-06	1.57e-05	86.5434	57.0135	61.2858	23.9672	33.5133	22.517	SNCB	synuclein beta [Source:HGNC Symbol;Acc:HGNC:11140]	protein_coding
ENSG00000074370	3213.89	0.629328	0.0402269	-15.6445	3.62e-55	1.03e-53	3819.99	3974.65	3918.13	2516.55	2474.9	2579.14	ATP2A3	ATPase sarcoplasmic/endoplasmic reticulum Ca2+ transporting 3 [Source:HGNC Symbol;Acc:HGNC:813]	protein_coding
ENSG00000074527	15.5114	2.02145	0.533557	-3.78863	0.000151479	0.000497035	18.1137	25.4524	31.1623	9.58687	4.06221	4.69105	NTN4	netrin 4 [Source:HGNC Symbol;Acc:HGNC:13658]	protein_coding
ENSG00000163491	7.92423	-2.75997	0.814107	3.39018	0.000698455	0.00208497	2.01264	2.0362	2.07748	10.5456	11.1711	19.7024	NEK10	NIMA related kinase 10 [Source:HGNC Symbol;Acc:HGNC:18592]	protein_coding
ENSG00000148344	158.011	-2.75321	0.183361	15.0152	5.84e-51	1.52e-49	47.297	34.6153	40.5109	267.474	270.137	288.03	PTGES	prostaglandin E synthase [Source:HGNC Symbol;Acc:HGNC:9599]	protein_coding
ENSG00000117148	85.8607	-2.73153	0.253879	10.7592	5.37e-27	7.05e-26	25.158	20.362	21.8136	156.266	169.597	121.967	ACTL8	actin like 8 [Source:HGNC Symbol;Acc:HGNC:24018]	protein_coding
ENSG00000074695	2948.54	0.990435	0.0420034	-23.5799	6.2e-123	5.16e-121	4022.26	3911.53	3834	2013.24	1968.14	1942.09	LMAN1	lectin, mannose binding 1 [Source:HGNC Symbol;Acc:HGNC:6631]	protein_coding
ENSG00000074842	1555.99	0.400302	0.0554444	-7.21988	5.2e-13	3.49e-12	1783.2	1800	1727.43	1258.76	1413.65	1352.9	MYDGF	myeloid derived growth factor [Source:HGNC Symbol;Acc:HGNC:16948]	protein_coding
ENSG00000166707	5.07663	-2.68715	1.01401	2.65003	0.00804838	0.0198279	0	3.05429	1.03874	8.62818	11.1711	6.56746	ZCCHC18	zinc finger CCHC-type containing 18 [Source:HGNC Symbol;Acc:HGNC:32459]	protein_coding
ENSG00000075131	401.243	-0.520818	0.0968628	5.37686	7.58e-08	3.51e-07	322.022	311.538	355.25	454.418	489.497	474.734	TIPIN	TIMELESS interacting protein [Source:HGNC Symbol;Acc:HGNC:30750]	protein_coding
ENSG00000075218	810.275	-0.2962	0.0708388	4.18133	2.9e-05	0.00010392	727.568	739.139	715.693	848.438	879.469	951.344	GTSE1	G2 and S-phase expressed 1 [Source:HGNC Symbol;Acc:HGNC:13698]	protein_coding
ENSG00000075223	4582.47	0.644376	0.0399817	-16.1168	1.94e-58	5.99e-57	5560.92	5870.35	5336.02	3593.16	3563.58	3570.82	SEMA3C	semaphorin 3C [Source:HGNC Symbol;Acc:HGNC:10725]	protein_coding
ENSG00000075239	1077.82	0.428652	0.0633629	-6.76504	1.33e-11	8.22e-11	1306.2	1216.63	1187.28	882.951	927.2	946.653	ACAT1	acetyl-CoA acetyltransferase 1 [Source:HGNC Symbol;Acc:HGNC:93]	protein_coding
ENSG00000075240	1368.77	-0.386365	0.060802	6.35449	2.09e-10	1.19e-09	1132.11	1251.24	1176.89	1483.09	1515.21	1654.06	GRAMD4	GRAM domain containing 4 [Source:HGNC Symbol;Acc:HGNC:29113]	protein_coding
ENSG00000075275	4379.19	0.444857	0.03767	-11.8093	3.49e-32	5.5e-31	5037.63	5173.97	4936.1	3639.18	3664.12	3824.14	CELSR1	cadherin EGF LAG seven-pass G-type receptor 1 [Source:HGNC Symbol;Acc:HGNC:1850]	protein_coding
ENSG00000075303	949.047	0.865474	0.0699087	-12.3801	3.35e-35	5.71e-34	1265.95	1127.03	1283.89	667.246	654.016	696.151	SLC25A40	solute carrier family 25 member 40 [Source:HGNC Symbol;Acc:HGNC:29680]	protein_coding
ENSG00000075399	311.013	0.420596	0.106937	-3.93313	8.38e-05	0.000284264	363.281	346.153	358.366	256.928	283.339	258.007	VPS9D1	VPS9 domain containing 1 [Source:HGNC Symbol;Acc:HGNC:13526]	protein_coding
ENSG00000075407	504.43	0.561026	0.0957938	-5.85659	4.72e-09	2.42e-08	579.639	664.818	559.882	441.955	365.599	414.688	ZNF37A	zinc finger protein 37A [Source:HGNC Symbol;Acc:HGNC:13102]	protein_coding
ENSG00000075420	1272.49	0.348014	0.0561331	-6.19979	5.65e-10	3.12e-09	1406.83	1456.9	1411.65	1093.86	1144.53	1121.16	FNDC3B	fibronectin type III domain containing 3B [Source:HGNC Symbol;Acc:HGNC:24670]	protein_coding
ENSG00000075426	1520.79	0.274308	0.0585823	-4.68244	2.83e-06	1.14e-05	1625.2	1765.38	1604.86	1451.45	1295.85	1381.98	FOSL2	FOS like 2, AP-1 transcription factor subunit [Source:HGNC Symbol;Acc:HGNC:3798]	protein_coding
ENSG00000075461	1858.62	2.46756	0.0622797	-39.6206	0	0	3040.09	3379.07	3025.86	549.328	549.414	607.959	CACNG4	calcium voltage-gated channel auxiliary subunit gamma 4 [Source:HGNC Symbol;Acc:HGNC:1408]	protein_coding
ENSG00000075539	1263.29	0.372155	0.0562436	-6.61684	3.67e-11	2.2e-10	1422.93	1423.3	1430.35	1109.2	1065.32	1128.67	FRYL	FRY like transcription coactivator [Source:HGNC Symbol;Acc:HGNC:29127]	protein_coding
ENSG00000075624	77292.9	0.318399	0.0233624	-13.6287	2.7e-42	5.55e-41	86906.7	84405.4	86051.5	69175	68262.5	68956.5	ACTB	actin beta [Source:HGNC Symbol;Acc:HGNC:132]	protein_coding
ENSG00000075643	236.628	-0.487907	0.123755	3.94252	8.06e-05	0.000273787	198.245	187.33	205.671	284.73	253.888	289.907	MOCOS	molybdenum cofactor sulfurase [Source:HGNC Symbol;Acc:HGNC:18234]	protein_coding
ENSG00000075651	72.9904	1.94978	0.238155	-8.18699	2.68e-16	2.19e-15	124.783	107.918	115.3	31.6367	26.4044	31.8991	PLD1	phospholipase D1 [Source:HGNC Symbol;Acc:HGNC:9067]	protein_coding
ENSG00000075702	1045.58	0.600159	0.0642006	-9.34817	8.92e-21	9.16e-20	1184.44	1271.6	1324.4	836.934	815.489	840.635	WDR62	WD repeat domain 62 [Source:HGNC Symbol;Acc:HGNC:24502]	protein_coding
ENSG00000075711	3551.95	0.645916	0.0380365	-16.9815	1.13e-64	3.93e-63	4369.43	4305.54	4327.4	2720.75	2767.38	2821.19	DLG1	discs large MAGUK scaffold protein 1 [Source:HGNC Symbol;Acc:HGNC:2900]	protein_coding
ENSG00000133067	3.75742	-2.66136	1.15771	2.29882	0.0215154	0.0482134	0	1.0181	2.07748	6.71081	7.10887	5.62925	LGR6	leucine rich repeat containing G protein-coupled receptor 6 [Source:HGNC Symbol;Acc:HGNC:19719]	protein_coding
ENSG00000165309	28.4685	-2.64956	0.417076	6.3527	2.12e-10	1.2e-09	8.05055	7.12668	8.30994	46.9757	48.7466	51.6015	ARMC3	armadillo repeat containing 3 [Source:HGNC Symbol;Acc:HGNC:30964]	protein_coding
ENSG00000134595	9.78796	-2.62963	0.715666	3.67438	0.000238426	0.000763064	4.02527	1.0181	3.11623	18.2151	18.28	14.0731	SOX3	SRY-box transcription factor 3 [Source:HGNC Symbol;Acc:HGNC:11199]	protein_coding
ENSG00000075945	495.695	-0.335862	0.0901133	3.72711	0.000193685	0.000626607	436.742	404.185	473.666	540.699	585.974	532.903	KIFAP3	kinesin associated protein 3 [Source:HGNC Symbol;Acc:HGNC:17060]	protein_coding
ENSG00000141639	59.4179	-2.61458	0.290031	9.01481	1.97e-19	1.9e-18	18.1137	12.2172	19.7361	104.497	101.555	100.388	MAPK4	mitogen-activated protein kinase 4 [Source:HGNC Symbol;Acc:HGNC:6878]	protein_coding
ENSG00000076043	421.742	0.365709	0.0932279	-3.92274	8.75e-05	0.000295994	498.128	449.999	476.783	366.218	357.475	381.851	REXO2	RNA exonuclease 2 [Source:HGNC Symbol;Acc:HGNC:17851]	protein_coding
ENSG00000105695	6.03449	-2.60585	0.897766	2.9026	0.00370084	0.00976737	2.01264	1.0181	2.07748	10.5456	11.1711	9.38209	MAG	myelin associated glycoprotein [Source:HGNC Symbol;Acc:HGNC:6783]	protein_coding
ENSG00000076108	5142.58	0.558771	0.0376449	-14.8432	7.7e-50	1.94e-48	5951.37	6355.98	6072.49	4167.41	4045.97	4262.28	BAZ2A	bromodomain adjacent to zinc finger domain 2A [Source:HGNC Symbol;Acc:HGNC:962]	protein_coding
ENSG00000076382	2537.68	-0.370827	0.0456374	8.1255	4.46e-16	3.59e-15	2207.86	2316.17	2115.92	2831.96	2835.43	2918.77	SPAG5	sperm associated antigen 5 [Source:HGNC Symbol;Acc:HGNC:13452]	protein_coding
ENSG00000076554	3516.54	0.374517	0.0408924	-9.15858	5.26e-20	5.21e-19	4119.87	3813.79	3977.34	3107.1	3062.91	3018.22	TPD52	tumor protein D52 [Source:HGNC Symbol;Acc:HGNC:12005]	protein_coding
ENSG00000164128	616.157	-2.57099	0.104231	24.6663	2.46e-134	2.37e-132	179.125	187.33	166.199	1040.18	936.34	1187.77	NPY1R	neuropeptide Y receptor Y1 [Source:HGNC Symbol;Acc:HGNC:7956]	protein_coding
ENSG00000076685	1386.48	0.945749	0.0552226	-17.1261	9.48e-66	3.39e-64	1855.65	1813.23	1806.37	941.431	978.994	923.198	NT5C2	5'-nucleotidase, cytosolic II [Source:HGNC Symbol;Acc:HGNC:8022]	protein_coding
ENSG00000076706	95.2857	0.604798	0.19303	-3.13317	0.00172927	0.00484911	108.682	131.335	104.913	74.7776	74.1354	77.8714	MCAM	melanoma cell adhesion molecule [Source:HGNC Symbol;Acc:HGNC:6934]	protein_coding
ENSG00000128346	8.20862	-2.55933	0.793694	3.22458	0.00126156	0.00362074	4.02527	2.0362	1.03874	8.62818	21.3266	12.1967	C22orf23	chromosome 22 open reading frame 23 [Source:HGNC Symbol;Acc:HGNC:18589]	protein_coding
ENSG00000076770	492.284	-0.57873	0.0921368	6.28121	3.36e-10	1.88e-09	439.761	382.805	361.482	581.923	615.425	572.308	MBNL3	muscleblind like splicing regulator 3 [Source:HGNC Symbol;Acc:HGNC:20564]	protein_coding
ENSG00000076826	1696.43	0.750508	0.056085	-13.3816	7.74e-41	1.52e-39	2004.59	2188.91	2191.75	1287.52	1193.28	1312.55	CAMSAP3	calmodulin regulated spectrin associated protein family member 3 [Source:HGNC Symbol;Acc:HGNC:29307]	protein_coding
ENSG00000076864	1586.32	2.05636	0.0570237	-36.0615	9.12e-285	3.45e-282	2572.15	2609.38	2491.94	640.403	595.114	608.898	RAP1GAP	RAP1 GTPase activating protein [Source:HGNC Symbol;Acc:HGNC:9858]	protein_coding
ENSG00000077147	7528.84	0.490068	0.0312214	-15.6965	1.6e-55	4.61e-54	8821.39	8617.18	8947.72	6189.28	6296.43	6301.01	TM9SF3	transmembrane 9 superfamily member 3 [Source:HGNC Symbol;Acc:HGNC:21529]	protein_coding
ENSG00000077150	1003.06	0.489963	0.0673921	-7.27033	3.59e-13	2.43e-12	1112.99	1228.84	1173.78	893.496	803.303	805.922	NFKB2	nuclear factor kappa B subunit 2 [Source:HGNC Symbol;Acc:HGNC:7795]	protein_coding
ENSG00000154479	5.86034	-2.55854	0.908973	2.81476	0.00488141	0.0125792	1.00632	3.05429	1.03874	9.58687	10.1555	10.3203	CCDC173	coiled-coil domain containing 173 [Source:HGNC Symbol;Acc:HGNC:25064]	protein_coding
ENSG00000077157	796.966	-0.276765	0.0701435	3.94569	7.96e-05	0.000270416	711.467	747.284	703.228	834.058	903.843	881.917	PPP1R12B	protein phosphatase 1 regulatory subunit 12B [Source:HGNC Symbol;Acc:HGNC:7619]	protein_coding
ENSG00000077254	822.403	0.649619	0.0701844	-9.25589	2.12e-20	2.16e-19	1031.48	969.229	1012.77	604.932	648.939	667.067	USP33	ubiquitin specific peptidase 33 [Source:HGNC Symbol;Acc:HGNC:20059]	protein_coding
ENSG00000077312	2531.27	-0.318329	0.0447682	7.11061	1.16e-12	7.6e-12	2267.24	2274.43	2216.68	2741.84	2931.9	2755.52	SNRPA	small nuclear ribonucleoprotein polypeptide A [Source:HGNC Symbol;Acc:HGNC:11151]	protein_coding
ENSG00000077348	754.755	-0.311412	0.0705648	4.41314	1.02e-05	3.86e-05	699.391	654.637	666.872	835.016	822.598	850.017	EXOSC5	exosome component 5 [Source:HGNC Symbol;Acc:HGNC:24662]	protein_coding
ENSG00000077458	384.648	-0.399581	0.0979233	4.08055	4.49e-05	0.000157149	352.211	309.502	333.436	453.459	429.579	429.7	FAM76B	family with sequence similarity 76 member B [Source:HGNC Symbol;Acc:HGNC:28492]	protein_coding
ENSG00000077514	1046.41	-0.539681	0.0617717	8.73669	2.4e-18	2.18e-17	890.592	825.677	842.42	1228.08	1242.02	1249.69	POLD3	DNA polymerase delta 3, accessory subunit [Source:HGNC Symbol;Acc:HGNC:20932]	protein_coding
ENSG00000077585	184.705	0.925639	0.144224	-6.41806	1.38e-10	7.96e-10	246.548	228.054	251.376	108.332	135.069	138.855	GPR137B	G protein-coupled receptor 137B [Source:HGNC Symbol;Acc:HGNC:11862]	protein_coding
ENSG00000101955	11.6557	-2.55443	0.655431	3.89732	9.73e-05	0.000326926	4.02527	5.09049	1.03874	21.0911	15.2333	23.4552	SRPX	sushi repeat containing protein X-linked [Source:HGNC Symbol;Acc:HGNC:11309]	protein_coding
ENSG00000077721	1669.87	0.623648	0.051791	-12.0416	2.15e-33	3.47e-32	2008.61	1981.22	2085.79	1267.38	1348.66	1327.57	UBE2A	ubiquitin conjugating enzyme E2 A [Source:HGNC Symbol;Acc:HGNC:12472]	protein_coding
ENSG00000077782	858.376	0.309217	0.0714917	-4.32522	1.52e-05	5.65e-05	873.484	1011.99	964.991	783.247	744.401	772.146	FGFR1	fibroblast growth factor receptor 1 [Source:HGNC Symbol;Acc:HGNC:3688]	protein_coding
ENSG00000164129	17.5398	-2.55406	0.529047	4.82765	1.38e-06	5.74e-06	3.01896	7.12668	5.19371	29.7193	26.4044	33.7755	NPY5R	neuropeptide Y receptor Y5 [Source:HGNC Symbol;Acc:HGNC:7958]	protein_coding
ENSG00000078043	2147.72	-0.273465	0.0466821	5.85803	4.68e-09	2.4e-08	1922.07	2019.91	1892.59	2355.49	2310.38	2385.87	PIAS2	protein inhibitor of activated STAT 2 [Source:HGNC Symbol;Acc:HGNC:17311]	protein_coding
ENSG00000078114	1898.78	1.46231	0.0513958	-28.4519	4.61e-178	7.08e-176	2849.89	2746.83	2763.05	1058.39	967.822	1006.7	NEBL	nebulette [Source:HGNC Symbol;Acc:HGNC:16932]	protein_coding
ENSG00000078124	597.96	0.825666	0.0805019	-10.2565	1.11e-24	1.32e-23	763.796	755.429	773.863	414.153	462.077	418.441	ACER3	alkaline ceramidase 3 [Source:HGNC Symbol;Acc:HGNC:16066]	protein_coding
ENSG00000078177	327.338	-0.341452	0.103863	3.28752	0.00101076	0.00294609	294.851	292.194	279.422	372.929	349.35	375.284	N4BP2	NEDD4 binding protein 2 [Source:HGNC Symbol;Acc:HGNC:29851]	protein_coding
ENSG00000078237	144.405	0.718075	0.158035	-4.54377	5.53e-06	2.15e-05	191.201	166.968	180.741	99.7034	108.664	119.153	TIGAR	TP53 induced glycolysis regulatory phosphatase [Source:HGNC Symbol;Acc:HGNC:1185]	protein_coding
ENSG00000078246	588.847	1.9835	0.0883433	-22.4522	1.22e-111	8.67e-110	924.807	917.306	978.495	249.259	218.344	244.873	TULP3	TUB like protein 3 [Source:HGNC Symbol;Acc:HGNC:12425]	protein_coding
ENSG00000078304	3869.3	0.552409	0.0447984	-12.331	6.17e-35	1.04e-33	4703.53	4370.69	4728.35	2975.76	3282.27	3155.2	PPP2R5C	protein phosphatase 2 regulatory subunit B'gamma [Source:HGNC Symbol;Acc:HGNC:9311]	protein_coding
ENSG00000078401	103.21	2.82432	0.234387	-12.0498	1.94e-33	3.15e-32	200.257	175.113	167.237	35.4714	23.3577	17.826	EDN1	endothelin 1 [Source:HGNC Symbol;Acc:HGNC:3176]	protein_coding
ENSG00000155850	1489.96	-2.55289	0.0650264	39.2593	0	0	435.736	441.854	423.807	2394.8	2647.55	2596.02	SLC26A2	solute carrier family 26 member 2 [Source:HGNC Symbol;Acc:HGNC:10994]	protein_coding
ENSG00000174827	16.279	-2.54159	0.546802	4.6481	3.35e-06	1.34e-05	3.01896	4.07239	7.27119	28.7606	26.4044	28.1463	PDZK1	PDZ domain containing 1 [Source:HGNC Symbol;Acc:HGNC:8821]	protein_coding
ENSG00000078668	1952.45	-0.29366	0.0496386	5.91596	3.3e-09	1.72e-08	1791.25	1759.27	1711.85	2067.89	2244.37	2140.05	VDAC3	voltage dependent anion channel 3 [Source:HGNC Symbol;Acc:HGNC:12674]	protein_coding
ENSG00000078687	663.292	1.512	0.0847822	-17.834	3.85e-71	1.53e-69	910.718	1059.84	976.417	329.788	336.148	366.84	TNRC6C	trinucleotide repeat containing adaptor 6C [Source:HGNC Symbol;Acc:HGNC:29318]	protein_coding
ENSG00000078804	392.326	0.973547	0.0975387	-9.98114	1.84e-23	2.1e-22	538.38	504.976	516.255	277.061	263.028	254.255	TP53INP2	tumor protein p53 inducible nuclear protein 2 [Source:HGNC Symbol;Acc:HGNC:16104]	protein_coding
ENSG00000078808	2843.71	0.586137	0.0409749	-14.3048	2.04e-46	4.74e-45	3448.65	3424.88	3367.6	2276.88	2236.25	2307.99	SDF4	stromal cell derived factor 4 [Source:HGNC Symbol;Acc:HGNC:24188]	protein_coding
ENSG00000078902	562.268	0.293124	0.0819369	-3.57744	0.000346979	0.00108694	597.753	604.75	655.446	519.608	488.481	507.571	TOLLIP	toll interacting protein [Source:HGNC Symbol;Acc:HGNC:16476]	protein_coding
ENSG00000163017	8.02923	-2.51959	0.776223	3.24596	0.00117057	0.00337585	3.01896	2.0362	2.07748	11.5042	18.28	11.2585	ACTG2	actin gamma 2, smooth muscle [Source:HGNC Symbol;Acc:HGNC:145]	protein_coding
ENSG00000150773	25.0465	-2.51082	0.438306	5.72847	1.01e-08	5.05e-08	10.0632	6.10859	6.23245	40.2649	41.6377	45.9722	PIH1D2	PIH1 domain containing 2 [Source:HGNC Symbol;Acc:HGNC:25210]	protein_coding
ENSG00000079156	298.977	0.375784	0.11133	-3.37542	0.000737031	0.00219313	368.313	331.9	312.661	252.135	267.091	261.76	OSBPL6	oxysterol binding protein like 6 [Source:HGNC Symbol;Acc:HGNC:16388]	protein_coding
ENSG00000079308	467.978	0.357925	0.096865	-3.6951	0.000219804	0.000706688	523.286	568.099	486.131	383.475	389.973	456.908	TNS1	tensin 1 [Source:HGNC Symbol;Acc:HGNC:11973]	protein_coding
ENSG00000102904	27.3192	-2.50639	0.431829	5.80414	6.47e-09	3.28e-08	8.05055	8.14478	8.30994	53.6865	53.8243	31.8991	TSNAXIP1	translin associated factor X interacting protein 1 [Source:HGNC Symbol;Acc:HGNC:18586]	protein_coding
ENSG00000079335	88.8488	0.708842	0.212025	-3.3432	0.000828175	0.00244804	123.777	83.484	123.61	69.9842	60.9332	71.3039	CDC14A	cell division cycle 14A [Source:HGNC Symbol;Acc:HGNC:1718]	protein_coding
ENSG00000079337	53.4755	1.97408	0.286657	-6.88656	5.72e-12	3.6e-11	71.4486	83.484	100.758	17.2564	25.3888	22.517	RAPGEF3	Rap guanine nucleotide exchange factor 3 [Source:HGNC Symbol;Acc:HGNC:16629]	protein_coding
ENSG00000079385	10.336	3.2669	0.762212	-4.28608	1.82e-05	6.68e-05	18.1137	20.362	17.6586	0.958687	3.04666	1.87642	CEACAM1	CEA cell adhesion molecule 1 [Source:HGNC Symbol;Acc:HGNC:1814]	protein_coding
ENSG00000079432	2267.78	0.278108	0.0500536	-5.55621	2.76e-08	1.32e-07	2356.8	2608.37	2492.98	2074.6	1962.05	2111.91	CIC	capicua transcriptional repressor [Source:HGNC Symbol;Acc:HGNC:14214]	protein_coding
ENSG00000196440	4.53163	-2.50372	1.02601	2.44025	0.0146771	0.0341631	1.00632	2.0362	1.03874	9.58687	5.07777	8.44388	ARMCX4	armadillo repeat containing X-linked 4 [Source:HGNC Symbol;Acc:HGNC:28615]	protein_coding
ENSG00000079739	884.876	-0.538376	0.072415	7.43459	1.05e-13	7.34e-13	721.53	773.754	669.989	1061.27	984.071	1098.64	PGM1	phosphoglucomutase 1 [Source:HGNC Symbol;Acc:HGNC:8905]	protein_coding
ENSG00000107485	7210.84	-2.50038	0.0397101	62.966	0	0	2136.41	2256.1	2105.53	12198.3	11810.9	12757.8	GATA3	GATA binding protein 3 [Source:HGNC Symbol;Acc:HGNC:4172]	protein_coding
ENSG00000079999	2390.44	-0.337478	0.0458191	7.36544	1.77e-13	1.22e-12	2140.44	2067.76	2128.38	2568.32	2671.92	2765.84	KEAP1	kelch like ECH associated protein 1 [Source:HGNC Symbol;Acc:HGNC:23177]	protein_coding
ENSG00000099617	65.3136	-2.49035	0.271132	9.185	4.12e-20	4.1e-19	20.1264	20.362	18.6974	100.662	114.758	117.276	EFNA2	ephrin A2 [Source:HGNC Symbol;Acc:HGNC:3222]	protein_coding
ENSG00000080189	1511.55	0.451889	0.0527203	-8.57144	1.02e-17	9.01e-17	1775.15	1730.77	1732.62	1298.06	1299.91	1232.81	SLC35C2	solute carrier family 35 member C2 [Source:HGNC Symbol;Acc:HGNC:17117]	protein_coding
ENSG00000080298	175.853	0.332814	0.142331	-2.33832	0.0193709	0.0438881	187.175	212.782	188.012	160.101	163.504	143.546	RFX3	regulatory factor X3 [Source:HGNC Symbol;Acc:HGNC:9984]	protein_coding
ENSG00000080371	1437.07	0.575334	0.054495	-10.5576	4.69e-26	5.91e-25	1680.55	1696.15	1783.52	1145.63	1135.39	1181.21	RAB21	RAB21, member RAS oncogene family [Source:HGNC Symbol;Acc:HGNC:18263]	protein_coding
ENSG00000080503	830.339	0.589724	0.0686867	-8.5857	9.03e-18	7.98e-17	994.243	1024.21	974.34	634.651	687.53	667.067	SMARCA2	SWI/SNF related, matrix associated, actin dependent regulator of chromatin, subfamily a, member 2 [Source:HGNC Symbol;Acc:HGNC:11098]	protein_coding
ENSG00000080546	900.143	0.310152	0.0648133	-4.78531	1.71e-06	7.05e-06	983.173	981.446	1025.24	812.008	792.132	806.86	SESN1	sestrin 1 [Source:HGNC Symbol;Acc:HGNC:21595]	protein_coding
ENSG00000080561	382.183	0.544148	0.0982125	-5.54052	3.02e-08	1.44e-07	464.919	470.361	424.845	323.078	308.728	301.165	MID2	midline 2 [Source:HGNC Symbol;Acc:HGNC:7096]	protein_coding
ENSG00000080603	278.577	-0.363872	0.113049	3.21871	0.00128771	0.00368987	234.472	248.416	248.259	325.954	293.495	320.868	SRCAP	Snf2 related CREBBP activator protein [Source:HGNC Symbol;Acc:HGNC:16974]	protein_coding
ENSG00000080608	1217.14	-0.39377	0.0610453	6.45046	1.12e-10	6.48e-10	1056.63	1030.31	1068.87	1291.35	1450.21	1405.44	PUM3	pumilio RNA binding family member 3 [Source:HGNC Symbol;Acc:HGNC:29676]	protein_coding
ENSG00000080802	1073.67	0.337051	0.0616933	-5.46334	4.67e-08	2.2e-07	1215.63	1190.16	1190.4	984.572	897.749	963.541	CNOT4	CCR4-NOT transcription complex subunit 4 [Source:HGNC Symbol;Acc:HGNC:7880]	protein_coding
ENSG00000080819	276.455	2.00755	0.126097	-15.9207	4.55e-57	1.37e-55	471.963	425.565	431.078	115.042	101.555	113.523	CPOX	coproporphyrinogen oxidase [Source:HGNC Symbol;Acc:HGNC:2321]	protein_coding
ENSG00000021645	24.6806	-2.48879	0.454352	5.47768	4.31e-08	2.03e-07	9.05687	11.1991	2.07748	43.1409	37.5755	45.034	NRXN3	neurexin 3 [Source:HGNC Symbol;Acc:HGNC:8010]	protein_coding
ENSG00000120833	124.669	-2.48371	0.200262	12.4023	2.54e-35	4.34e-34	31.1959	38.6877	43.6272	215.705	226.468	192.333	SOCS2	suppressor of cytokine signaling 2 [Source:HGNC Symbol;Acc:HGNC:19382]	protein_coding
ENSG00000080824	73025.7	-0.533299	0.0306918	17.3759	1.26e-67	4.69e-66	60443.5	58721.8	59874.1	82270.7	89151.4	87692.5	HSP90AA1	heat shock protein 90 alpha family class A member 1 [Source:HGNC Symbol;Acc:HGNC:5253]	protein_coding
ENSG00000080839	470.72	0.373031	0.0881047	-4.23395	2.3e-05	8.34e-05	548.444	514.139	530.797	412.235	426.532	392.171	RBL1	RB transcriptional corepressor like 1 [Source:HGNC Symbol;Acc:HGNC:9893]	protein_coding
ENSG00000080845	1734.53	0.285898	0.0489	-5.8466	5.02e-09	2.57e-08	1942.19	1875.34	1899.86	1567.45	1563.95	1558.37	DLGAP4	DLG associated protein 4 [Source:HGNC Symbol;Acc:HGNC:24476]	protein_coding
ENSG00000081014	3638.96	0.633985	0.0412566	-15.3669	2.73e-53	7.5e-52	4387.55	4536.64	4353.37	2720.75	2892.3	2943.16	AP4E1	adaptor related protein complex 4 subunit epsilon 1 [Source:HGNC Symbol;Acc:HGNC:573]	protein_coding
ENSG00000081026	850.457	0.660325	0.0669	-9.87032	5.6e-23	6.26e-22	1027.45	1046.6	1051.21	639.444	667.219	670.819	MAGI3	membrane associated guanylate kinase, WW and PDZ domain containing 3 [Source:HGNC Symbol;Acc:HGNC:29647]	protein_coding
ENSG00000081087	358.445	2.37581	0.114837	-20.6884	4.4e-95	2.49e-93	603.791	593.551	605.587	120.795	121.866	105.079	OSTM1	osteoclastogenesis associated transmembrane protein 1 [Source:HGNC Symbol;Acc:HGNC:21652]	protein_coding
ENSG00000081154	2187.24	0.267119	0.0491387	-5.43603	5.45e-08	2.55e-07	2508.75	2285.63	2372.49	1920.25	2034.15	2002.14	PCNP	PEST proteolytic signal containing nuclear protein [Source:HGNC Symbol;Acc:HGNC:30023]	protein_coding
ENSG00000107518	200.621	-2.47392	0.158074	15.6504	3.3e-55	9.46e-54	65.4107	66.1764	51.9371	323.078	333.102	364.025	ATRNL1	attractin like 1 [Source:HGNC Symbol;Acc:HGNC:29063]	protein_coding
ENSG00000081277	780.206	-0.345653	0.073827	4.68194	2.84e-06	1.14e-05	684.297	707.578	668.95	856.108	942.434	821.871	PKP1	plakophilin 1 [Source:HGNC Symbol;Acc:HGNC:9023]	protein_coding
ENSG00000081320	175.411	2.03163	0.158481	-12.8194	1.28e-37	2.32e-36	279.757	279.977	285.654	56.5625	79.2132	71.3039	STK17B	serine/threonine kinase 17b [Source:HGNC Symbol;Acc:HGNC:11396]	protein_coding
ENSG00000081377	138.334	0.983359	0.162194	-6.06287	1.34e-09	7.15e-09	181.137	178.167	192.167	92.9926	83.2754	102.265	CDC14B	cell division cycle 14B [Source:HGNC Symbol;Acc:HGNC:1719]	protein_coding
ENSG00000170231	26.5306	-2.45993	0.421248	5.83962	5.23e-09	2.67e-08	8.05055	10.181	6.23245	46.017	43.6688	45.034	FABP6	fatty acid binding protein 6 [Source:HGNC Symbol;Acc:HGNC:3561]	protein_coding
ENSG00000081760	1432.33	0.289286	0.0533698	-5.42041	5.95e-08	2.78e-07	1581.93	1572.96	1571.62	1331.62	1267.41	1268.46	AACS	acetoacetyl-CoA synthetase [Source:HGNC Symbol;Acc:HGNC:21298]	protein_coding
ENSG00000081791	1309.06	0.439598	0.0554994	-7.92077	2.36e-15	1.82e-14	1507.47	1485.4	1527.99	1139.88	1110	1083.63	DELE1	DAP3 binding cell death enhancer 1 [Source:HGNC Symbol;Acc:HGNC:28969]	protein_coding
ENSG00000081803	16.2039	2.62674	0.552566	-4.7537	2e-06	8.17e-06	24.1516	33.5972	25.9685	2.87606	4.06221	6.56746	CADPS2	calcium dependent secretion activator 2 [Source:HGNC Symbol;Acc:HGNC:16018]	protein_coding
ENSG00000156564	20.9499	-2.4582	0.477625	5.14672	2.65e-07	1.18e-06	9.05687	6.10859	4.15497	36.4301	31.4822	38.4666	LRFN2	leucine rich repeat and fibronectin type III domain containing 2 [Source:HGNC Symbol;Acc:HGNC:21226]	protein_coding
ENSG00000110243	5.51576	-2.45766	0.927902	2.64862	0.00808216	0.0199062	1.00632	3.05429	1.03874	11.5042	7.10887	9.38209	APOA5	apolipoprotein A5 [Source:HGNC Symbol;Acc:HGNC:17288]	protein_coding
ENSG00000081870	178.879	-0.344632	0.144035	2.39269	0.0167253	0.0385112	149.941	147.624	175.547	216.663	181.784	201.715	HSPB11	heat shock protein family B (small) member 11 [Source:HGNC Symbol;Acc:HGNC:25019]	protein_coding
ENSG00000082014	179.815	0.758552	0.140838	-5.38598	7.21e-08	3.34e-07	215.352	237.217	225.407	139.968	137.1	123.844	SMARCD3	SWI/SNF related, matrix associated, actin dependent regulator of chromatin, subfamily d, member 3 [Source:HGNC Symbol;Acc:HGNC:11108]	protein_coding
ENSG00000082146	552.62	0.613259	0.0896458	-6.84091	7.87e-12	4.93e-11	738.638	626.13	639.865	406.483	458.015	446.588	STRADB	STE20 related adaptor beta [Source:HGNC Symbol;Acc:HGNC:13205]	protein_coding
ENSG00000082212	487.669	0.47664	0.0862104	-5.5288	3.22e-08	1.54e-07	576.621	567.08	558.843	391.144	408.253	424.071	ME2	malic enzyme 2 [Source:HGNC Symbol;Acc:HGNC:6984]	protein_coding
ENSG00000082258	788.95	1.38455	0.0783152	-17.6792	6.06e-70	2.37e-68	1169.34	1130.09	1122.88	482.22	440.75	388.419	CCNT2	cyclin T2 [Source:HGNC Symbol;Acc:HGNC:1600]	protein_coding
ENSG00000082269	107.105	0.491794	0.182167	-2.69968	0.00694058	0.0173268	139.878	118.099	117.378	86.2818	97.4931	83.5006	FAM135A	family with sequence similarity 135 member A [Source:HGNC Symbol;Acc:HGNC:21084]	protein_coding
ENSG00000082497	539.092	0.558118	0.0876863	-6.36494	1.95e-10	1.11e-09	629.955	638.347	658.562	410.318	412.315	485.054	SERTAD4	SERTA domain containing 4 [Source:HGNC Symbol;Acc:HGNC:25236]	protein_coding
ENSG00000082512	345.711	1.17627	0.110916	-10.6051	2.82e-26	3.59e-25	440.768	511.085	486.131	235.837	207.173	193.271	TRAF5	TNF receptor associated factor 5 [Source:HGNC Symbol;Acc:HGNC:12035]	protein_coding
ENSG00000082641	7768.44	0.272543	0.0372681	-7.31305	2.61e-13	1.79e-12	8843.53	8571.36	8085.57	6982.12	6880.37	7247.67	NFE2L1	nuclear factor, erythroid 2 like 1 [Source:HGNC Symbol;Acc:HGNC:7781]	protein_coding
ENSG00000110324	6.50292	-2.4233	0.891774	2.71739	0.00657994	0.0165082	2.01264	1.0181	3.11623	20.1324	7.10887	5.62925	IL10RA	interleukin 10 receptor subunit alpha [Source:HGNC Symbol;Acc:HGNC:5964]	protein_coding
ENSG00000082805	1322.26	0.335618	0.0558551	-6.00872	1.87e-09	9.91e-09	1453.12	1534.27	1438.66	1156.18	1172.96	1178.39	ERC1	ELKS/RAB6-interacting/CAST family member 1 [Source:HGNC Symbol;Acc:HGNC:17072]	protein_coding
ENSG00000083223	788.585	0.304484	0.0718313	-4.23887	2.25e-05	8.17e-05	862.415	916.288	835.149	693.131	743.385	681.14	TUT7	terminal uridylyl transferase 7 [Source:HGNC Symbol;Acc:HGNC:25817]	protein_coding
ENSG00000083290	355.92	-0.299176	0.102488	2.91913	0.00351005	0.00930758	330.072	321.719	305.39	361.425	415.361	401.553	ULK2	unc-51 like autophagy activating kinase 2 [Source:HGNC Symbol;Acc:HGNC:13480]	protein_coding
ENSG00000083312	2656.2	1.05588	0.0443819	-23.7908	4.16e-125	3.56e-123	3547.27	3718.09	3495.37	1695.92	1746.75	1733.81	TNPO1	transportin 1 [Source:HGNC Symbol;Acc:HGNC:6401]	protein_coding
ENSG00000083454	119.649	0.935273	0.182227	-5.13245	2.86e-07	1.27e-06	163.024	144.57	164.121	74.7776	70.0732	101.327	P2RX5	purinergic receptor P2X 5 [Source:HGNC Symbol;Acc:HGNC:8536]	protein_coding
ENSG00000089101	5.39881	-2.41333	0.94392	2.55671	0.0105669	0.0253804	2.01264	0	3.11623	6.71081	11.1711	9.38209	CFAP61	cilia and flagella associated protein 61 [Source:HGNC Symbol;Acc:HGNC:15872]	protein_coding
ENSG00000083635	501.979	-0.264925	0.0908017	2.91762	0.00352715	0.00935039	489.071	420.474	458.085	514.815	589.021	540.408	NUFIP1	nuclear FMR1 interacting protein 1 [Source:HGNC Symbol;Acc:HGNC:8057]	protein_coding
ENSG00000083799	287.864	0.796456	0.116515	-6.83564	8.16e-12	5.1e-11	346.174	388.913	361.482	222.415	185.846	222.356	CYLD	CYLD lysine 63 deubiquitinase [Source:HGNC Symbol;Acc:HGNC:2584]	protein_coding
ENSG00000083838	220.121	-0.462287	0.132024	3.50153	0.000462593	0.00142214	178.118	180.203	197.361	287.606	232.562	244.873	ZNF446	zinc finger protein 446 [Source:HGNC Symbol;Acc:HGNC:21036]	protein_coding
ENSG00000083844	48.2125	0.754898	0.268336	-2.81325	0.00490429	0.0126348	64.4044	59.0497	58.1696	41.2235	34.5288	31.8991	ZNF264	zinc finger protein 264 [Source:HGNC Symbol;Acc:HGNC:13057]	protein_coding
ENSG00000083845	14428.4	0.266049	0.0294376	-9.03771	1.6e-19	1.54e-18	16069.9	15461.9	15732.8	12751.5	13258.1	13296.3	RPS5	ribosomal protein S5 [Source:HGNC Symbol;Acc:HGNC:10426]	protein_coding
ENSG00000083937	1327.36	0.510257	0.0552766	-9.23097	2.68e-20	2.7e-19	1580.93	1534.27	1563.31	1076.61	1127.26	1081.76	CHMP2B	charged multivesicular body protein 2B [Source:HGNC Symbol;Acc:HGNC:24537]	protein_coding
ENSG00000170345	244.274	-2.40639	0.152958	15.7323	9.08e-56	2.64e-54	77.4865	83.484	71.6732	476.467	349.35	407.183	FOS	Fos proto-oncogene, AP-1 transcription factor subunit [Source:HGNC Symbol;Acc:HGNC:3796]	protein_coding
ENSG00000084090	8184.75	-0.329254	0.0333342	9.87735	5.22e-23	5.85e-22	7362.23	7361.86	7039.55	8838.14	9246.61	9260.12	STARD7	StAR related lipid transfer domain containing 7 [Source:HGNC Symbol;Acc:HGNC:18063]	protein_coding
ENSG00000157613	6.41211	-2.39637	0.858356	2.79181	0.00524137	0.0134206	2.01264	2.0362	2.07748	10.5456	15.2333	6.56746	CREB3L1	cAMP responsive element binding protein 3 like 1 [Source:HGNC Symbol;Acc:HGNC:18856]	protein_coding
ENSG00000084234	11294	0.488423	0.0319314	-15.296	8.13e-53	2.21e-51	13677.9	12933.9	12950	9261.88	9594.95	9345.5	APLP2	amyloid beta precursor like protein 2 [Source:HGNC Symbol;Acc:HGNC:598]	protein_coding
ENSG00000072694	9.53623	-2.3888	0.711239	3.35865	0.000783246	0.00232432	2.01264	4.07239	3.11623	19.1737	9.13998	19.7024	FCGR2B	Fc fragment of IgG receptor IIb [Source:HGNC Symbol;Acc:HGNC:3618]	protein_coding
ENSG00000084636	35.2172	1.29064	0.332482	-3.88183	0.000103671	0.000347285	52.3286	58.0316	39.4722	20.1324	25.3888	15.9496	COL16A1	collagen type XVI alpha 1 chain [Source:HGNC Symbol;Acc:HGNC:2193]	protein_coding
ENSG00000184867	23.346	-2.38499	0.467407	5.10261	3.35e-07	1.47e-06	3.01896	10.181	9.34868	49.8517	38.591	29.0845	ARMCX2	armadillo repeat containing X-linked 2 [Source:HGNC Symbol;Acc:HGNC:16869]	protein_coding
ENSG00000084710	263.884	0.492351	0.116114	-4.24023	2.23e-05	8.13e-05	324.035	302.375	299.158	230.085	207.173	220.479	EFR3B	EFR3 homolog B [Source:HGNC Symbol;Acc:HGNC:29155]	protein_coding
ENSG00000138400	50.8608	-2.38419	0.305278	7.80991	5.72e-15	4.32e-14	13.0821	15.2715	20.7748	93.9513	83.2754	78.8096	MDH1B	malate dehydrogenase 1B [Source:HGNC Symbol;Acc:HGNC:17836]	protein_coding
ENSG00000118156	55.0639	-2.3836	0.29596	8.05381	8.03e-16	6.36e-15	20.1264	13.2353	19.7361	93.9513	103.586	79.7478	ZNF541	zinc finger protein 541 [Source:HGNC Symbol;Acc:HGNC:25294]	protein_coding
ENSG00000085063	429.215	0.554596	0.0910572	-6.09064	1.12e-09	6.06e-09	520.267	501.922	510.022	340.334	345.288	357.458	CD59	CD59 molecule (CD59 blood group) [Source:HGNC Symbol;Acc:HGNC:1689]	protein_coding
ENSG00000085117	631.708	1.7572	0.08258	-21.2787	1.79e-100	1.09e-98	1001.29	935.632	987.844	281.854	296.542	287.092	CD82	CD82 molecule [Source:HGNC Symbol;Acc:HGNC:6210]	protein_coding
ENSG00000085231	380.593	0.760255	0.098835	-7.69216	1.45e-14	1.07e-13	482.027	470.361	483.015	272.267	305.682	270.204	AK6	adenylate kinase 6 [Source:HGNC Symbol;Acc:HGNC:49151]	protein_coding
ENSG00000085276	141.337	1.34469	0.164465	-8.17618	2.93e-16	2.39e-15	190.194	223.982	194.245	78.6123	81.2443	79.7478	MECOM	MDS1 and EVI1 complex locus [Source:HGNC Symbol;Acc:HGNC:3498]	protein_coding
ENSG00000085415	2570.27	0.346924	0.0450654	-7.69823	1.38e-14	1.02e-13	2954.55	2803.84	2874.2	2181.01	2346.94	2261.08	SEH1L	SEH1 like nucleoporin [Source:HGNC Symbol;Acc:HGNC:30379]	protein_coding
ENSG00000145808	1307.31	-2.37917	0.065208	36.4859	1.85e-291	7.76e-289	413.597	440.836	410.303	2148.42	2149.93	2280.79	ADAMTS19	ADAM metallopeptidase with thrombospondin type 1 motif 19 [Source:HGNC Symbol;Acc:HGNC:17111]	protein_coding
ENSG00000085449	671.007	0.45012	0.077771	-5.78776	7.13e-09	3.6e-08	784.928	723.867	815.412	564.667	592.068	545.099	WDFY1	WD repeat and FYVE domain containing 1 [Source:HGNC Symbol;Acc:HGNC:20451]	protein_coding
ENSG00000085465	33.9518	1.12813	0.327397	-3.44574	0.000569498	0.0017265	44.278	53.9592	41.5497	24.9259	19.2955	19.7024	OVGP1	oviductal glycoprotein 1 [Source:HGNC Symbol;Acc:HGNC:8524]	protein_coding
ENSG00000085491	2724.05	0.875659	0.0432963	-20.2248	5.92e-91	3.15e-89	3629.79	3441.17	3507.83	1964.35	1903.15	1898	SLC25A24	solute carrier family 25 member 24 [Source:HGNC Symbol;Acc:HGNC:20662]	protein_coding
ENSG00000085644	556.652	-0.369717	0.0809765	4.56574	4.98e-06	1.95e-05	468.944	482.578	505.867	631.775	617.457	633.291	ZNF213	zinc finger protein 213 [Source:HGNC Symbol;Acc:HGNC:13005]	protein_coding
ENSG00000085719	5700.68	0.475077	0.0351548	-13.5139	1.3e-41	2.6e-40	6725.23	6503.61	6662.49	4655.38	4932.54	4724.82	CPNE3	copine 3 [Source:HGNC Symbol;Acc:HGNC:2316]	protein_coding
ENSG00000085733	9263.82	0.313603	0.0293243	-10.6943	1.08e-26	1.4e-25	10168.8	10400.9	10230.6	8387.55	8214.81	8180.25	CTTN	cortactin [Source:HGNC Symbol;Acc:HGNC:3338]	protein_coding
ENSG00000085832	1649.48	0.692893	0.0590915	-11.7258	9.41e-32	1.46e-30	2003.58	2157.35	1953.87	1182.06	1247.1	1352.9	EPS15	epidermal growth factor receptor pathway substrate 15 [Source:HGNC Symbol;Acc:HGNC:3419]	protein_coding
ENSG00000085840	519.987	-0.507152	0.0902347	5.62037	1.91e-08	9.28e-08	449.824	429.637	409.264	570.419	589.021	671.758	ORC1	origin recognition complex subunit 1 [Source:HGNC Symbol;Acc:HGNC:8487]	protein_coding
ENSG00000085871	490.133	-0.372808	0.0913553	4.08086	4.49e-05	0.000156983	450.831	403.167	426.923	540.699	602.223	516.953	MGST2	microsomal glutathione S-transferase 2 [Source:HGNC Symbol;Acc:HGNC:7063]	protein_coding
ENSG00000085872	2011.63	0.365391	0.046763	-7.81368	5.55e-15	4.2e-14	2258.18	2213.34	2323.67	1773.57	1756.91	1744.13	CHERP	calcium homeostasis endoplasmic reticulum protein [Source:HGNC Symbol;Acc:HGNC:16930]	protein_coding
ENSG00000086061	4463.13	-0.267729	0.0463511	5.77612	7.64e-09	3.85e-08	4120.87	4067.3	3961.76	4473.23	5068.63	5086.97	DNAJA1	DnaJ heat shock protein family (Hsp40) member A1 [Source:HGNC Symbol;Acc:HGNC:5229]	protein_coding
ENSG00000086065	947.135	-0.53	0.0694745	7.6287	2.37e-14	1.73e-13	828.2	763.573	733.352	1060.31	1117.11	1180.27	CHMP5	charged multivesicular body protein 5 [Source:HGNC Symbol;Acc:HGNC:26942]	protein_coding
ENSG00000086102	981.617	0.284926	0.0669943	-4.25299	2.11e-05	7.69e-05	1084.81	1141.29	1008.62	923.216	860.174	871.596	NFX1	nuclear transcription factor, X-box binding 1 [Source:HGNC Symbol;Acc:HGNC:7803]	protein_coding
ENSG00000086200	986.848	0.31506	0.0662115	-4.75838	1.95e-06	7.99e-06	1120.03	1053.73	1108.34	922.257	896.734	819.995	IPO11	importin 11 [Source:HGNC Symbol;Acc:HGNC:20628]	protein_coding
ENSG00000086289	215.333	-0.319232	0.128451	2.48523	0.0129467	0.0304747	185.163	204.638	184.896	249.259	244.748	223.294	EPDR1	ependymin related 1 [Source:HGNC Symbol;Acc:HGNC:17572]	protein_coding
ENSG00000131044	15.6612	-2.35668	0.548842	4.2939	1.76e-05	6.46e-05	2.01264	6.10859	7.27119	23.0085	27.4199	28.1463	TTLL9	tubulin tyrosine ligase like 9 [Source:HGNC Symbol;Acc:HGNC:16118]	protein_coding
ENSG00000086544	1159.43	0.718298	0.0610359	-11.7685	5.68e-32	8.86e-31	1487.34	1474.21	1364.91	897.331	873.376	859.4	ITPKC	inositol-trisphosphate 3-kinase C [Source:HGNC Symbol;Acc:HGNC:14897]	protein_coding
ENSG00000086548	87.8054	3.46837	0.280709	-12.3558	4.53e-35	7.7e-34	170.068	132.353	180.741	17.2564	14.2177	12.1967	CEACAM6	CEA cell adhesion molecule 6 [Source:HGNC Symbol;Acc:HGNC:1818]	protein_coding
ENSG00000086570	5.95606	5.05884	1.34369	-3.76489	0.00016662	0.000543699	9.05687	12.2172	13.5036	0.958687	0	0	FAT2	FAT atypical cadherin 2 [Source:HGNC Symbol;Acc:HGNC:3596]	protein_coding
ENSG00000086598	8235.08	0.336651	0.0364677	-9.23149	2.67e-20	2.69e-19	9440.27	8878.83	9254.15	6992.66	7579.08	7265.49	TMED2	transmembrane p24 trafficking protein 2 [Source:HGNC Symbol;Acc:HGNC:16996]	protein_coding
ENSG00000086827	548.095	0.675195	0.0822996	-8.20411	2.32e-16	1.91e-15	669.202	668.89	684.531	432.368	400.128	433.453	ZW10	zw10 kinetochore protein [Source:HGNC Symbol;Acc:HGNC:13194]	protein_coding
ENSG00000086848	101.782	0.933657	0.195751	-4.76961	1.85e-06	7.59e-06	150.948	137.443	112.184	63.2733	80.2287	66.6128	ALG9	ALG9 alpha-1,2-mannosyltransferase [Source:HGNC Symbol;Acc:HGNC:15672]	protein_coding
ENSG00000087053	892.019	-0.300434	0.0666474	4.50781	6.55e-06	2.53e-05	774.865	822.623	800.87	1021	986.102	946.653	MTMR2	myotubularin related protein 2 [Source:HGNC Symbol;Acc:HGNC:7450]	protein_coding
ENSG00000087076	170.012	-0.526913	0.146097	3.60659	0.000310251	0.000977654	123.777	147.624	146.463	196.531	214.282	191.395	HSD17B14	hydroxysteroid 17-beta dehydrogenase 14 [Source:HGNC Symbol;Acc:HGNC:23238]	protein_coding
ENSG00000087086	13029.1	0.373726	0.036426	-10.2599	1.07e-24	1.28e-23	14746.6	15492.4	13881.7	11240.6	11526.5	11286.7	FTL	ferritin light chain [Source:HGNC Symbol;Acc:HGNC:3999]	protein_coding
ENSG00000087088	2490.44	-0.282081	0.0471959	5.9768	2.28e-09	1.2e-08	2223.96	2344.68	2175.13	2687.2	2656.69	2854.97	BAX	BCL2 associated X, apoptosis regulator [Source:HGNC Symbol;Acc:HGNC:959]	protein_coding
ENSG00000087157	611.477	0.264904	0.0844352	-3.13737	0.00170472	0.00478847	598.76	708.596	694.918	532.071	581.912	552.605	PGS1	phosphatidylglycerophosphate synthase 1 [Source:HGNC Symbol;Acc:HGNC:30029]	protein_coding
ENSG00000138587	247.615	-2.34698	0.141196	16.6222	4.81e-62	1.59e-60	88.556	74.3211	81.0219	394.02	450.906	396.862	MNS1	meiosis specific nuclear structural 1 [Source:HGNC Symbol;Acc:HGNC:29636]	protein_coding
ENSG00000087301	209.747	0.375933	0.130118	-2.88916	0.00386272	0.0101591	245.542	223.982	240.988	182.151	196.002	169.816	TXNDC16	thioredoxin domain containing 16 [Source:HGNC Symbol;Acc:HGNC:19965]	protein_coding
ENSG00000087338	959.522	-0.377247	0.0667138	5.65471	1.56e-08	7.64e-08	833.232	793.098	877.737	1049.76	1138.44	1064.87	GMCL1	germ cell-less 1, spermatogenesis associated [Source:HGNC Symbol;Acc:HGNC:23843]	protein_coding
ENSG00000087448	834.531	0.314642	0.0673101	-4.67451	2.95e-06	1.18e-05	897.636	925.451	952.526	755.445	743.385	732.741	KLHL42	kelch like family member 42 [Source:HGNC Symbol;Acc:HGNC:29252]	protein_coding
ENSG00000087460	38088.2	-0.369481	0.0250235	14.7654	2.45e-49	6.1e-48	33934.1	33198.1	32579.1	42811.1	43059.5	42947.5	GNAS	GNAS complex locus [Source:HGNC Symbol;Acc:HGNC:4392]	protein_coding
ENSG00000087502	1993.66	0.388124	0.0494424	-7.85002	4.16e-15	3.17e-14	2299.44	2257.12	2223.95	1636.48	1754.88	1790.1	ERGIC2	ERGIC and golgi 2 [Source:HGNC Symbol;Acc:HGNC:30208]	protein_coding
ENSG00000132915	9.30685	-2.34547	0.722272	3.24735	0.00116485	0.00336035	2.01264	6.10859	1.03874	19.1737	16.2489	11.2585	PDE6A	phosphodiesterase 6A [Source:HGNC Symbol;Acc:HGNC:8785]	protein_coding
ENSG00000087995	844.607	0.294353	0.0721897	-4.07749	4.55e-05	0.000159117	981.161	859.274	950.449	753.528	795.178	728.05	METTL2A	methyltransferase like 2A [Source:HGNC Symbol;Acc:HGNC:25755]	protein_coding
ENSG00000182168	106.737	-2.33151	0.219399	10.6268	2.24e-26	2.87e-25	31.1959	48.8687	25.9685	164.894	194.986	174.507	UNC5C	unc-5 netrin receptor C [Source:HGNC Symbol;Acc:HGNC:12569]	protein_coding
ENSG00000088179	685.686	0.486423	0.0831211	-5.85199	4.86e-09	2.49e-08	806.061	854.184	740.623	530.154	554.492	628.6	PTPN4	protein tyrosine phosphatase non-receptor type 4 [Source:HGNC Symbol;Acc:HGNC:9656]	protein_coding
ENSG00000088205	4265.33	0.399344	0.0381739	-10.4612	1.3e-25	1.61e-24	4969.2	4658.82	4927.79	3634.38	3686.46	3715.31	DDX18	DEAD-box helicase 18 [Source:HGNC Symbol;Acc:HGNC:2741]	protein_coding
ENSG00000088256	1629.13	0.628652	0.0520816	-12.0705	1.51e-33	2.46e-32	1991.5	2009.72	1935.18	1299.02	1226.79	1312.55	GNA11	G protein subunit alpha 11 [Source:HGNC Symbol;Acc:HGNC:4379]	protein_coding
ENSG00000088280	431.653	-0.294671	0.0918427	3.20843	0.00133463	0.00381321	373.344	400.112	389.528	458.252	498.637	470.043	ASAP3	ArfGAP with SH3 domain, ankyrin repeat and PH domain 3 [Source:HGNC Symbol;Acc:HGNC:14987]	protein_coding
ENSG00000088325	7533.16	-0.393066	0.0321923	12.21	2.75e-34	4.56e-33	6649.75	6511.75	6376.84	8478.63	8741.88	8440.13	TPX2	TPX2 microtubule nucleation factor [Source:HGNC Symbol;Acc:HGNC:1249]	protein_coding
ENSG00000088356	859.347	-0.381041	0.0677218	5.62656	1.84e-08	8.97e-08	742.663	727.94	768.669	943.348	1015.55	957.911	PDRG1	p53 and DNA damage regulated 1 [Source:HGNC Symbol;Acc:HGNC:16119]	protein_coding
ENSG00000088367	2044.46	1.05882	0.0496574	-21.3224	7.03e-101	4.32e-99	2659.7	2844.57	2784.87	1314.36	1289.75	1373.54	EPB41L1	erythrocyte membrane protein band 4.1 like 1 [Source:HGNC Symbol;Acc:HGNC:3378]	protein_coding
ENSG00000088448	498.301	0.293026	0.0861763	-3.40031	0.000673087	0.00201783	539.387	569.117	538.068	453.459	423.486	466.29	ANKRD10	ankyrin repeat domain 10 [Source:HGNC Symbol;Acc:HGNC:20265]	protein_coding
ENSG00000185760	22.4474	-2.32258	0.449728	5.16441	2.41e-07	1.07e-06	7.04423	9.16288	6.23245	40.2649	33.5133	38.4666	KCNQ5	potassium voltage-gated channel subfamily Q member 5 [Source:HGNC Symbol;Acc:HGNC:6299]	protein_coding
ENSG00000088682	1252.21	-0.351352	0.0634203	5.54006	3.02e-08	1.44e-07	1146.2	1072.06	1082.37	1303.81	1508.1	1400.75	COQ9	coenzyme Q9 [Source:HGNC Symbol;Acc:HGNC:25302]	protein_coding
ENSG00000088726	278.787	1.14736	0.117039	-9.80324	1.09e-22	1.21e-21	397.496	384.841	369.792	181.192	181.784	157.619	TMEM40	transmembrane protein 40 [Source:HGNC Symbol;Acc:HGNC:25620]	protein_coding
ENSG00000137331	6664.4	-2.32	0.110637	20.9695	1.25e-97	7.27e-96	2110.25	2544.23	2017.24	10608.8	11127.4	11578.4	IER3	immediate early response 3 [Source:HGNC Symbol;Acc:HGNC:5392]	protein_coding
ENSG00000088808	1718.66	0.420576	0.0563483	-7.46387	8.4e-14	5.93e-13	1998.55	2032.12	1871.81	1576.08	1404.51	1428.89	PPP1R13B	protein phosphatase 1 regulatory subunit 13B [Source:HGNC Symbol;Acc:HGNC:14950]	protein_coding
ENSG00000185055	16.2582	-2.3187	0.53584	4.32721	1.51e-05	5.6e-05	7.04423	7.12668	2.07748	29.7193	24.3733	27.2081	EFCAB10	EF-hand calcium binding domain 10 [Source:HGNC Symbol;Acc:HGNC:34531]	protein_coding
ENSG00000088832	2038.96	0.356253	0.0464096	-7.67628	1.64e-14	1.21e-13	2318.56	2278.5	2270.69	1748.65	1831.04	1786.35	FKBP1A	FKBP prolyl isomerase 1A [Source:HGNC Symbol;Acc:HGNC:3711]	protein_coding
ENSG00000088833	1026.75	-0.263713	0.062154	4.2429	2.21e-05	8.03e-05	901.661	975.338	922.403	1115.91	1134.37	1110.84	NSFL1C	NSFL1 cofactor [Source:HGNC Symbol;Acc:HGNC:15912]	protein_coding
ENSG00000088836	113.656	0.525305	0.180721	-2.90672	0.00365235	0.00965108	121.765	131.335	149.579	93.9513	80.2287	105.079	SLC4A11	solute carrier family 4 member 11 [Source:HGNC Symbol;Acc:HGNC:16438]	protein_coding
ENSG00000088888	3877.81	0.867955	0.0376442	-23.0568	1.26e-117	9.84e-116	4985.3	5071.14	4975.57	2753.35	2679.03	2802.43	MAVS	mitochondrial antiviral signaling protein [Source:HGNC Symbol;Acc:HGNC:29233]	protein_coding
ENSG00000088899	84.4239	-0.507813	0.20088	2.52794	0.0114735	0.0272846	71.4486	72.2849	65.4407	96.8274	95.462	105.079	LZTS3	leucine zipper tumor suppressor family member 3 [Source:HGNC Symbol;Acc:HGNC:30139]	protein_coding
ENSG00000088970	165.925	0.519204	0.147827	-3.51224	0.000444342	0.00137054	186.169	203.62	196.322	137.092	151.317	121.029	KIZ	kizuna centrosomal protein [Source:HGNC Symbol;Acc:HGNC:15865]	protein_coding
ENSG00000146151	20.3321	-2.31719	0.474191	4.88663	1.03e-06	4.32e-06	8.05055	7.12668	5.19371	29.7193	32.4977	39.4048	HMGCLL1	3-hydroxymethyl-3-methylglutaryl-CoA lyase like 1 [Source:HGNC Symbol;Acc:HGNC:21359]	protein_coding
ENSG00000089048	1286.05	-0.434327	0.0570801	7.60907	2.76e-14	2.01e-13	1097.89	1063.91	1119.76	1425.57	1519.27	1489.88	ESF1	ESF1 nucleolar pre-rRNA processing protein homolog [Source:HGNC Symbol;Acc:HGNC:15898]	protein_coding
ENSG00000089053	4466.35	-0.417201	0.0382984	10.8934	1.24e-27	1.66e-26	3871.31	3754.74	3848.54	4898.89	5238.22	5186.42	ANAPC5	anaphase promoting complex subunit 5 [Source:HGNC Symbol;Acc:HGNC:15713]	protein_coding
ENSG00000089057	521.973	0.337367	0.0842491	-4.00441	6.22e-05	0.000213924	563.538	600.678	583.773	439.079	480.357	464.413	SLC23A2	solute carrier family 23 member 2 [Source:HGNC Symbol;Acc:HGNC:10973]	protein_coding
ENSG00000158014	15.1989	-2.31048	0.559497	4.12958	3.63e-05	0.000128743	5.03159	8.14478	2.07748	27.8019	28.4355	19.7024	SLC30A2	solute carrier family 30 member 2 [Source:HGNC Symbol;Acc:HGNC:11013]	protein_coding
ENSG00000089094	1508.52	-0.351935	0.0578797	6.08046	1.2e-09	6.44e-09	1362.56	1336.76	1277.65	1749.6	1571.06	1753.51	KDM2B	lysine demethylase 2B [Source:HGNC Symbol;Acc:HGNC:13610]	protein_coding
ENSG00000120328	9.08328	-2.30494	0.743836	3.09873	0.00194355	0.00538924	4.02527	2.0362	3.11623	6.71081	14.2177	24.3934	PCDHB12	protocadherin beta 12 [Source:HGNC Symbol;Acc:HGNC:8683]	protein_coding
ENSG00000169071	6.06332	-2.30381	0.866078	2.66005	0.00781302	0.0192892	2.01264	3.05429	1.03874	8.62818	13.2022	8.44388	ROR2	receptor tyrosine kinase like orphan receptor 2 [Source:HGNC Symbol;Acc:HGNC:10257]	protein_coding
ENSG00000089159	5613.55	0.612875	0.0352266	-17.3981	8.53e-68	3.21e-66	6826.86	6775.44	6764.29	4504.87	4263.29	4546.56	PXN	paxillin [Source:HGNC Symbol;Acc:HGNC:9718]	protein_coding
ENSG00000156509	15.1765	-2.30225	0.551881	4.17164	3.02e-05	0.000108202	2.01264	6.10859	7.27119	25.8845	25.3888	24.3934	FBXO43	F-box protein 43 [Source:HGNC Symbol;Acc:HGNC:28521]	protein_coding
ENSG00000089248	3955.28	0.432509	0.0404819	-10.684	1.21e-26	1.56e-25	4623.03	4397.16	4609.94	3259.54	3506.71	3335.33	ERP29	endoplasmic reticulum protein 29 [Source:HGNC Symbol;Acc:HGNC:13799]	protein_coding
ENSG00000089327	306.267	0.802954	0.113766	-7.05795	1.69e-12	1.1e-11	352.211	384.841	431.078	216.663	229.515	223.294	FXYD5	FXYD domain containing ion transport regulator 5 [Source:HGNC Symbol;Acc:HGNC:4029]	protein_coding
ENSG00000089335	310.314	-0.339311	0.107136	3.16709	0.00153973	0.00435739	280.763	256.561	284.615	354.714	349.35	335.879	ZNF302	zinc finger protein 302 [Source:HGNC Symbol;Acc:HGNC:13848]	protein_coding
ENSG00000089351	1119.79	0.338849	0.0601441	-5.63396	1.76e-08	8.59e-08	1254.88	1259.39	1238.18	958.687	970.869	1036.72	GRAMD1A	GRAM domain containing 1A [Source:HGNC Symbol;Acc:HGNC:29305]	protein_coding
ENSG00000089639	710.733	0.717936	0.0732787	-9.79733	1.16e-22	1.28e-21	877.51	898.98	875.659	562.749	525.041	524.459	GMIP	GEM interacting protein [Source:HGNC Symbol;Acc:HGNC:24852]	protein_coding
ENSG00000089682	342.503	0.767602	0.103207	-7.43747	1.03e-13	7.19e-13	436.742	420.474	437.31	236.796	260.997	262.699	RBM41	RNA binding motif protein 41 [Source:HGNC Symbol;Acc:HGNC:25617]	protein_coding
ENSG00000089693	8976.75	0.434194	0.0303343	-14.3136	1.8e-46	4.18e-45	10276.5	10568.9	10107	7614.85	7619.7	7673.61	MLF2	myeloid leukemia factor 2 [Source:HGNC Symbol;Acc:HGNC:7126]	protein_coding
ENSG00000162645	6.02348	-2.29472	0.862659	2.66006	0.00781276	0.0192892	3.01896	1.0181	2.07748	11.5042	9.13998	9.38209	GBP2	guanylate binding protein 2 [Source:HGNC Symbol;Acc:HGNC:4183]	protein_coding
ENSG00000203778	27.0448	-2.29075	0.410681	5.57794	2.43e-08	1.17e-07	11.0695	9.16288	7.27119	51.7691	42.6532	40.343	FAM229B	family with sequence similarity 229 member B [Source:HGNC Symbol;Acc:HGNC:33858]	protein_coding
ENSG00000089775	364.557	0.389471	0.0993311	-3.92094	8.82e-05	0.000298162	413.597	401.131	425.884	333.623	301.619	311.485	ZBTB25	zinc finger and BTB domain containing 25 [Source:HGNC Symbol;Acc:HGNC:13112]	protein_coding
ENSG00000089820	242.709	0.324988	0.121341	-2.67829	0.00739986	0.0183637	250.573	278.959	280.46	227.209	205.142	213.912	ARHGAP4	Rho GTPase activating protein 4 [Source:HGNC Symbol;Acc:HGNC:674]	protein_coding
ENSG00000089902	2841.98	0.469852	0.0415457	-11.3093	1.18e-29	1.7e-28	3355.07	3340.38	3206.6	2367	2375.38	2407.44	RCOR1	REST corepressor 1 [Source:HGNC Symbol;Acc:HGNC:17441]	protein_coding
ENSG00000089916	880.954	0.493443	0.0691311	-7.13779	9.48e-13	6.28e-12	979.148	1091.4	1020.04	703.676	735.261	756.197	GPATCH2L	G-patch domain containing 2 like [Source:HGNC Symbol;Acc:HGNC:20210]	protein_coding
ENSG00000090013	3027.45	0.442721	0.0427369	-10.3592	3.8e-25	4.61e-24	3553.31	3444.22	3466.28	2476.29	2682.08	2542.55	BLVRB	biliverdin reductase B [Source:HGNC Symbol;Acc:HGNC:1063]	protein_coding
ENSG00000183150	24.5845	-2.25957	0.443781	5.09164	3.55e-07	1.56e-06	14.0885	3.05429	8.30994	42.1822	38.591	41.2812	GPR19	G protein-coupled receptor 19 [Source:HGNC Symbol;Acc:HGNC:4473]	protein_coding
ENSG00000090054	2297.33	0.69471	0.0465739	-14.9163	2.58e-50	6.54e-49	2943.48	2779.41	2796.29	1710.3	1805.65	1748.82	SPTLC1	serine palmitoyltransferase long chain base subunit 1 [Source:HGNC Symbol;Acc:HGNC:11277]	protein_coding
ENSG00000090097	434.519	0.903403	0.0921252	-9.80626	1.06e-22	1.17e-21	576.621	557.918	564.037	306.78	312.79	288.968	PCBP4	poly(rC) binding protein 4 [Source:HGNC Symbol;Acc:HGNC:8652]	protein_coding
ENSG00000090238	233.45	1.05811	0.131817	-8.02714	9.98e-16	7.86e-15	305.921	326.809	313.7	178.316	137.1	138.855	YPEL3	yippee like 3 [Source:HGNC Symbol;Acc:HGNC:18327]	protein_coding
ENSG00000090316	2602.64	0.300935	0.0458989	-6.55647	5.51e-11	3.26e-10	2903.23	2852.71	2863.81	2220.32	2319.52	2456.23	MAEA	macrophage erythroblast attacher, E3 ubiquitin ligase [Source:HGNC Symbol;Acc:HGNC:13731]	protein_coding
ENSG00000172803	4.88702	-2.25547	0.980526	2.30027	0.021433	0.0480453	4.02527	1.0181	0	9.58687	8.12443	6.56746	SNX32	sorting nexin 32 [Source:HGNC Symbol;Acc:HGNC:26423]	protein_coding
ENSG00000090470	754.319	-0.276897	0.0741472	3.73442	0.000188148	0.0006101	721.53	674.999	649.214	817.76	873.376	789.034	PDCD7	programmed cell death 7 [Source:HGNC Symbol;Acc:HGNC:8767]	protein_coding
ENSG00000090612	407.492	0.647691	0.102388	-6.32583	2.52e-10	1.42e-09	506.178	437.782	548.456	327.871	317.868	306.794	ZNF268	zinc finger protein 268 [Source:HGNC Symbol;Acc:HGNC:13061]	protein_coding
ENSG00000090615	1483.89	0.476959	0.0520806	-9.15809	5.28e-20	5.23e-19	1726.84	1740.95	1712.89	1223.28	1256.24	1243.13	GOLGA3	golgin A3 [Source:HGNC Symbol;Acc:HGNC:4426]	protein_coding
ENSG00000090621	2772.39	1.42554	0.0433041	-32.9192	1.17e-237	3.33e-235	4032.32	4031.67	4058.36	1555.95	1462.4	1493.63	PABPC4	poly(A) binding protein cytoplasmic 4 [Source:HGNC Symbol;Acc:HGNC:8557]	protein_coding
ENSG00000090661	1216.5	0.904801	0.0605848	-14.9345	1.97e-50	5.01e-49	1512.5	1584.16	1660.95	829.264	873.376	838.759	CERS4	ceramide synthase 4 [Source:HGNC Symbol;Acc:HGNC:23747]	protein_coding
ENSG00000090686	1052.16	-0.49345	0.0626153	7.88067	3.26e-15	2.5e-14	893.611	828.732	899.551	1196.44	1243.04	1251.57	USP48	ubiquitin specific peptidase 48 [Source:HGNC Symbol;Acc:HGNC:18533]	protein_coding
ENSG00000090857	1512.52	-0.301895	0.0519626	5.80986	6.25e-09	3.18e-08	1352.49	1377.49	1334.78	1668.12	1643.17	1699.1	PDPR	pyruvate dehydrogenase phosphatase regulatory subunit [Source:HGNC Symbol;Acc:HGNC:30264]	protein_coding
ENSG00000149926	45.1458	-2.25449	0.314035	7.17911	7.02e-13	4.68e-12	17.1074	16.2896	13.5036	78.6123	73.1199	72.2421	TLCD3B	TLC domain containing 3B [Source:HGNC Symbol;Acc:HGNC:25295]	protein_coding
ENSG00000175745	630.103	-2.24056	0.0894622	25.0448	1.99e-138	2.06e-136	218.371	237.217	204.632	1005.66	1022.66	1092.08	NR2F1	nuclear receptor subfamily 2 group F member 1 [Source:HGNC Symbol;Acc:HGNC:7975]	protein_coding
ENSG00000090924	740.902	0.724839	0.0715861	-10.1254	4.26e-24	4.98e-23	901.661	939.704	928.635	562.749	541.29	571.369	PLEKHG2	pleckstrin homology and RhoGEF domain containing G2 [Source:HGNC Symbol;Acc:HGNC:29515]	protein_coding
ENSG00000090971	584.976	-0.350402	0.0786767	4.45369	8.44e-06	3.22e-05	509.197	505.995	527.681	667.246	657.063	642.673	NAT14	N-acetyltransferase 14 (putative) [Source:HGNC Symbol;Acc:HGNC:28918]	protein_coding
ENSG00000091009	649.462	0.380394	0.0760713	-5.00049	5.72e-07	2.46e-06	745.682	715.723	742.701	551.245	549.414	592.01	RBM27	RNA binding motif protein 27 [Source:HGNC Symbol;Acc:HGNC:29243]	protein_coding
ENSG00000091039	1328.01	0.837169	0.0562821	-14.8745	4.82e-50	1.22e-48	1703.7	1749.09	1655.75	931.844	956.651	971.046	OSBPL8	oxysterol binding protein like 8 [Source:HGNC Symbol;Acc:HGNC:16396]	protein_coding
ENSG00000091129	1257.46	1.86468	0.0692293	-26.9348	8.59e-160	1.1e-157	1915.02	2132.91	1871.81	509.063	535.197	580.751	NRCAM	neuronal cell adhesion molecule [Source:HGNC Symbol;Acc:HGNC:7994]	protein_coding
ENSG00000091136	2785.02	0.77497	0.0448442	-17.2814	6.5e-67	2.4e-65	3614.7	3390.27	3542.11	1990.23	2040.25	2132.55	LAMB1	laminin subunit beta 1 [Source:HGNC Symbol;Acc:HGNC:6486]	protein_coding
ENSG00000091140	7109.97	0.839681	0.0335949	-24.9943	7.05e-138	7.18e-136	9263.16	8838.11	9265.58	5015.85	5198.62	5078.53	DLD	dihydrolipoamide dehydrogenase [Source:HGNC Symbol;Acc:HGNC:2898]	protein_coding
ENSG00000091409	46.3449	0.98726	0.276479	-3.57083	0.000355853	0.00111324	66.417	54.9773	63.3633	28.7606	34.5288	30.0227	ITGA6	integrin subunit alpha 6 [Source:HGNC Symbol;Acc:HGNC:6142]	protein_coding
ENSG00000100583	87.7478	-2.2402	0.230042	9.73822	2.07e-22	2.27e-21	31.1959	25.4524	35.3172	147.638	157.411	129.473	SAMD15	sterile alpha motif domain containing 15 [Source:HGNC Symbol;Acc:HGNC:18631]	protein_coding
ENSG00000091483	1418.9	-0.330723	0.0584162	5.66149	1.5e-08	7.36e-08	1317.27	1217.64	1235.06	1520.48	1677.69	1545.23	FH	fumarate hydratase [Source:HGNC Symbol;Acc:HGNC:3700]	protein_coding
ENSG00000091490	1015.57	0.667716	0.0654919	-10.1954	2.08e-24	2.45e-23	1260.92	1268.55	1209.1	739.148	838.847	776.837	SEL1L3	SEL1L family member 3 [Source:HGNC Symbol;Acc:HGNC:29108]	protein_coding
ENSG00000076067	90.4762	-2.23786	0.221422	10.1068	5.16e-24	6.01e-23	30.1896	31.561	33.2397	153.39	146.24	148.237	RBMS2	RNA binding motif single stranded interacting protein 2 [Source:HGNC Symbol;Acc:HGNC:9909]	protein_coding
ENSG00000188452	13.5833	-2.23236	0.576847	3.86994	0.000108863	0.000363932	5.03159	5.09049	4.15497	25.8845	25.3888	15.9496	CERKL	ceramide kinase like [Source:HGNC Symbol;Acc:HGNC:21699]	protein_coding
ENSG00000091622	640.138	0.694402	0.077585	-8.95022	3.55e-19	3.37e-18	780.903	782.917	810.219	518.65	475.279	472.857	PITPNM3	PITPNM family member 3 [Source:HGNC Symbol;Acc:HGNC:21043]	protein_coding
ENSG00000091651	299.355	0.317719	0.107665	-2.95101	0.00316734	0.00847312	327.054	339.027	330.32	258.845	277.246	263.637	ORC6	origin recognition complex subunit 6 [Source:HGNC Symbol;Acc:HGNC:17151]	protein_coding
ENSG00000091732	710.138	-0.560477	0.0752836	7.44487	9.7e-14	6.82e-13	563.538	577.261	580.657	793.793	893.687	851.894	ZC3HC1	zinc finger C3HC-type containing 1 [Source:HGNC Symbol;Acc:HGNC:29913]	protein_coding
ENSG00000143473	7.72431	-2.21677	0.768446	2.88474	0.00391738	0.0102836	1.00632	3.05429	4.15497	10.5456	17.2644	10.3203	KCNH1	potassium voltage-gated channel subfamily H member 1 [Source:HGNC Symbol;Acc:HGNC:6250]	protein_coding
ENSG00000091844	360.989	1.96421	0.109428	-17.9498	4.82e-72	1.95e-70	558.507	592.533	573.386	144.762	139.131	157.619	RGS17	regulator of G protein signaling 17 [Source:HGNC Symbol;Acc:HGNC:14088]	protein_coding
ENSG00000092010	2081.63	0.359243	0.0482106	-7.45153	9.23e-14	6.49e-13	2411.14	2354.86	2251.99	1764.94	1847.29	1859.53	PSME1	proteasome activator subunit 1 [Source:HGNC Symbol;Acc:HGNC:9568]	protein_coding
ENSG00000100842	240.761	-2.2136	0.139574	15.8597	1.2e-56	3.6e-55	92.5813	80.4297	83.0994	366.218	411.299	410.936	EFS	embryonal Fyn-associated substrate [Source:HGNC Symbol;Acc:HGNC:16898]	protein_coding
ENSG00000092094	322.1	-0.330819	0.106799	3.09758	0.00195109	0.00540863	284.788	266.742	304.351	346.086	378.801	351.828	OSGEP	O-sialoglycoprotein endopeptidase [Source:HGNC Symbol;Acc:HGNC:18028]	protein_coding
ENSG00000092140	1268.51	0.331041	0.0579725	-5.71031	1.13e-08	5.58e-08	1401.8	1429.41	1408.53	1063.18	1171.95	1136.17	G2E3	G2/M-phase specific E3 ubiquitin protein ligase [Source:HGNC Symbol;Acc:HGNC:20338]	protein_coding
ENSG00000092201	6433.24	-0.527687	0.0325827	16.1953	5.44e-59	1.69e-57	5372.73	5146.48	5289.27	7537.2	7679.62	7574.16	SUPT16H	SPT16 homolog, facilitates chromatin remodeling subunit [Source:HGNC Symbol;Acc:HGNC:11465]	protein_coding
ENSG00000092295	146.185	2.33074	0.182564	-12.7667	2.52e-37	4.53e-36	245.542	256.561	229.562	61.356	44.6844	39.4048	TGM1	transglutaminase 1 [Source:HGNC Symbol;Acc:HGNC:11777]	protein_coding
ENSG00000110492	7576.85	-2.21304	0.0356228	62.1241	0	0	2775.43	2685.74	2603.09	12365.1	12790.9	12240.8	MDK	midkine [Source:HGNC Symbol;Acc:HGNC:6972]	protein_coding
ENSG00000092439	14261.6	0.430344	0.0282259	-15.2464	1.74e-52	4.7e-51	16365.8	16321.1	16432.9	11872.4	12123.7	12453.8	TRPM7	transient receptor potential cation channel subfamily M member 7 [Source:HGNC Symbol;Acc:HGNC:17994]	protein_coding
ENSG00000092445	1463.48	1.31293	0.054482	-24.0985	2.59e-128	2.34e-126	2049.87	2116.63	2094.1	841.727	851.034	827.5	TYRO3	TYRO3 protein tyrosine kinase [Source:HGNC Symbol;Acc:HGNC:12446]	protein_coding
ENSG00000092470	378.201	-0.351691	0.101133	3.47752	0.00050607	0.00154782	362.275	300.339	334.475	428.533	408.253	435.329	WDR76	WD repeat domain 76 [Source:HGNC Symbol;Acc:HGNC:25773]	protein_coding
ENSG00000092853	496.443	-0.487074	0.0937957	5.19292	2.07e-07	9.26e-07	419.635	398.076	422.768	519.608	576.834	641.735	CLSPN	claspin [Source:HGNC Symbol;Acc:HGNC:19715]	protein_coding
ENSG00000092929	622.186	2.41047	0.0922356	-26.1338	1.51e-150	1.77e-148	983.173	1073.08	1086.52	192.696	182.8	214.85	UNC13D	unc-13 homolog D [Source:HGNC Symbol;Acc:HGNC:23147]	protein_coding
ENSG00000092964	261.93	-0.542436	0.116432	4.65881	3.18e-06	1.27e-05	219.377	212.782	207.748	320.201	292.479	318.991	DPYSL2	dihydropyrimidinase like 2 [Source:HGNC Symbol;Acc:HGNC:3014]	protein_coding
ENSG00000092978	1045.88	-0.365478	0.0730798	5.00108	5.7e-07	2.46e-06	915.75	917.306	908.899	1032.51	1263.35	1237.5	GPATCH2	G-patch domain containing 2 [Source:HGNC Symbol;Acc:HGNC:25499]	protein_coding
ENSG00000093000	1330.41	0.579157	0.0553604	-10.4616	1.3e-25	1.6e-24	1573.88	1637.1	1570.58	1080.44	1073.44	1047.04	NUP50	nucleoporin 50 [Source:HGNC Symbol;Acc:HGNC:8065]	protein_coding
ENSG00000111644	7.67149	-2.21282	0.763611	2.89784	0.00375745	0.00990483	2.01264	4.07239	2.07748	16.2977	12.1866	9.38209	ACRBP	acrosin binding protein [Source:HGNC Symbol;Acc:HGNC:17195]	protein_coding
ENSG00000093010	4487.62	0.745571	0.035958	-20.7345	1.69e-95	9.61e-94	5660.54	5558.81	5647.64	3431.14	3278.21	3349.41	COMT	catechol-O-methyltransferase [Source:HGNC Symbol;Acc:HGNC:2228]	protein_coding
ENSG00000093217	170.328	0.370362	0.144583	-2.56158	0.0104197	0.0250636	182.144	192.42	201.516	156.266	156.395	133.226	XYLB	xylulokinase [Source:HGNC Symbol;Acc:HGNC:12839]	protein_coding
ENSG00000094631	646.163	-0.426888	0.0768873	5.55213	2.82e-08	1.35e-07	554.481	567.08	531.836	755.445	761.665	706.471	HDAC6	histone deacetylase 6 [Source:HGNC Symbol;Acc:HGNC:14064]	protein_coding
ENSG00000094755	79.4774	5.74765	0.514285	-11.176	5.34e-29	7.56e-28	156.986	167.986	143.346	4.79344	0	3.75284	GABRP	gamma-aminobutyric acid type A receptor subunit pi [Source:HGNC Symbol;Acc:HGNC:4089]	protein_coding
ENSG00000094841	168.224	-0.414401	0.152193	2.72288	0.00647165	0.0162594	156.986	142.534	132.959	162.977	211.235	202.653	UPRT	uracil phosphoribosyltransferase homolog [Source:HGNC Symbol;Acc:HGNC:28334]	protein_coding
ENSG00000094880	1608.62	0.387124	0.0535236	-7.23277	4.73e-13	3.19e-12	1911	1824.43	1733.66	1375.72	1401.46	1405.44	CDC23	cell division cycle 23 [Source:HGNC Symbol;Acc:HGNC:1724]	protein_coding
ENSG00000094914	1232.23	-0.483392	0.0585069	8.26213	1.43e-16	1.19e-15	1055.63	1013.01	1013.81	1432.28	1493.88	1384.8	AAAS	aladin WD repeat nucleoporin [Source:HGNC Symbol;Acc:HGNC:13666]	protein_coding
ENSG00000094916	7635.97	-0.517487	0.0325162	15.9148	5.01e-57	1.5e-55	6355.91	6109.6	6377.88	8832.38	8965.31	9174.75	CBX5	chromobox 5 [Source:HGNC Symbol;Acc:HGNC:1555]	protein_coding
ENSG00000094975	2107.16	1.51078	0.047747	-31.6414	9.96e-220	2.25e-217	3122.61	3141.85	3094.41	1126.46	1080.55	1077.06	SUCO	SUN domain containing ossification factor [Source:HGNC Symbol;Acc:HGNC:1240]	protein_coding
ENSG00000095002	2421.61	-0.298896	0.0504104	5.92925	3.04e-09	1.59e-08	2282.33	2090.15	2141.89	2512.72	2759.26	2743.32	MSH2	mutS homolog 2 [Source:HGNC Symbol;Acc:HGNC:7325]	protein_coding
ENSG00000095015	710.087	0.337267	0.0734091	-4.59434	4.34e-06	1.71e-05	788.954	832.804	756.204	623.147	632.69	626.724	MAP3K1	mitogen-activated protein kinase kinase kinase 1 [Source:HGNC Symbol;Acc:HGNC:6848]	protein_coding
ENSG00000095066	3910.44	0.337329	0.10844	-3.11074	0.00186622	0.00519312	3967.91	4588.57	4540.34	3872.14	3269.07	3224.62	HOOK2	hook microtubule tethering protein 2 [Source:HGNC Symbol;Acc:HGNC:19885]	protein_coding
ENSG00000095209	548.829	0.377674	0.0854959	-4.41745	9.99e-06	3.78e-05	653.101	568.099	639.865	477.426	460.046	494.436	TMEM38B	transmembrane protein 38B [Source:HGNC Symbol;Acc:HGNC:25535]	protein_coding
ENSG00000095261	1903.54	0.274843	0.0494393	-5.5592	2.71e-08	1.3e-07	2089.12	2142.08	2021.39	1658.53	1752.85	1757.27	PSMD5	proteasome 26S subunit, non-ATPase 5 [Source:HGNC Symbol;Acc:HGNC:9563]	protein_coding
ENSG00000095319	3807.36	-0.267207	0.0405778	6.58506	4.55e-11	2.71e-10	3379.22	3538.91	3449.66	4006.35	4149.55	4320.45	NUP188	nucleoporin 188 [Source:HGNC Symbol;Acc:HGNC:17859]	protein_coding
ENSG00000095321	149.301	2.81279	0.193423	-14.5422	6.55e-48	1.58e-46	281.769	227.036	275.267	42.1822	38.591	30.9609	CRAT	carnitine O-acetyltransferase [Source:HGNC Symbol;Acc:HGNC:2342]	protein_coding
ENSG00000095380	1505.88	0.469431	0.0524695	-8.94674	3.66e-19	3.47e-18	1780.18	1709.39	1756.51	1235.75	1276.55	1276.9	NANS	N-acetylneuraminate synthase [Source:HGNC Symbol;Acc:HGNC:19237]	protein_coding
ENSG00000095383	253.037	0.833234	0.120957	-6.88868	5.63e-12	3.55e-11	307.933	312.556	352.134	180.233	177.722	187.642	TBC1D2	TBC1 domain family member 2 [Source:HGNC Symbol;Acc:HGNC:18026]	protein_coding
ENSG00000095397	668.374	0.267404	0.0889883	-3.00494	0.00265634	0.00720115	659.139	792.08	739.584	681.626	563.632	574.184	WHRN	whirlin [Source:HGNC Symbol;Acc:HGNC:16361]	protein_coding
ENSG00000095485	1002.85	-0.310345	0.0630248	4.92417	8.47e-07	3.6e-06	900.655	867.419	918.248	1071.81	1118.12	1140.86	CWF19L1	CWF19 like cell cycle control factor 1 [Source:HGNC Symbol;Acc:HGNC:25613]	protein_coding
ENSG00000095539	360.639	-0.31733	0.0998455	3.17821	0.00148186	0.00420513	324.035	335.972	303.313	414.153	396.066	390.295	SEMA4G	semaphorin 4G [Source:HGNC Symbol;Acc:HGNC:10735]	protein_coding
ENSG00000095564	997.027	0.74643	0.070436	-10.5973	3.07e-26	3.9e-25	1206.58	1334.73	1207.02	809.132	708.856	715.854	BTAF1	B-TFIID TATA-box binding protein associated factor 1 [Source:HGNC Symbol;Acc:HGNC:17307]	protein_coding
ENSG00000095574	325.452	0.529435	0.104053	-5.08811	3.62e-07	1.58e-06	396.489	372.624	384.335	273.226	267.091	258.946	IKZF5	IKAROS family zinc finger 5 [Source:HGNC Symbol;Acc:HGNC:14283]	protein_coding
ENSG00000095739	1665.23	-0.34412	0.0580813	5.92479	3.13e-09	1.63e-08	1474.26	1550.56	1378.41	1925.04	1741.67	1921.45	BAMBI	BMP and activin membrane bound inhibitor [Source:HGNC Symbol;Acc:HGNC:30251]	protein_coding
ENSG00000095794	314.474	1.30009	0.116331	-11.1757	5.36e-29	7.58e-28	421.647	488.687	431.078	169.688	203.111	172.63	CREM	cAMP responsive element modulator [Source:HGNC Symbol;Acc:HGNC:2352]	protein_coding
ENSG00000095951	789.595	0.754551	0.0703476	-10.726	7.68e-27	1e-25	972.104	1024.21	978.495	576.171	575.819	610.774	HIVEP1	HIVEP zinc finger 1 [Source:HGNC Symbol;Acc:HGNC:4920]	protein_coding
ENSG00000096006	47.9645	2.36793	0.311457	-7.60275	2.9e-14	2.11e-13	83.5244	77.3754	79.9831	11.5042	21.3266	14.0731	CRISP3	cysteine rich secretory protein 3 [Source:HGNC Symbol;Acc:HGNC:16904]	protein_coding
ENSG00000096060	1135.12	-0.526505	0.0596026	8.8336	1.01e-18	9.39e-18	928.832	947.849	914.093	1298.06	1344.59	1377.29	FKBP5	FKBP prolyl isomerase 5 [Source:HGNC Symbol;Acc:HGNC:3721]	protein_coding
ENSG00000119782	5.70044	-2.20342	0.89101	2.47294	0.0134006	0.0314451	3.01896	3.05429	0	10.5456	9.13998	8.44388	FKBP1B	FKBP prolyl isomerase 1B [Source:HGNC Symbol;Acc:HGNC:3712]	protein_coding
ENSG00000081479	6.66347	-2.20183	0.816788	2.69572	0.00702371	0.0175054	2.01264	3.05429	2.07748	7.6695	10.1555	15.0113	LRP2	LDL receptor related protein 2 [Source:HGNC Symbol;Acc:HGNC:6694]	protein_coding
ENSG00000096384	61982.9	0.311938	0.0292685	-10.6578	1.6e-26	2.06e-25	70443.3	66833	68695.1	54245.4	57199	54481.8	HSP90AB1	heat shock protein 90 alpha family class B member 1 [Source:HGNC Symbol;Acc:HGNC:5258]	protein_coding
ENSG00000096401	2852.46	-0.267162	0.0443249	6.02734	1.67e-09	8.86e-09	2626.49	2538.12	2602.05	2965.22	3230.48	3152.38	CDC5L	cell division cycle 5 like [Source:HGNC Symbol;Acc:HGNC:1743]	protein_coding
ENSG00000096433	5920.44	0.56451	0.0342207	-16.4962	3.91e-61	1.28e-59	6947.62	6972.95	7272.23	4851.91	4769.04	4708.87	ITPR3	inositol 1,4,5-trisphosphate receptor type 3 [Source:HGNC Symbol;Acc:HGNC:6182]	protein_coding
ENSG00000161031	6.65478	-2.19827	0.811285	2.70961	0.0067362	0.0168572	2.01264	2.0362	3.11623	11.5042	8.12443	13.1349	PGLYRP2	peptidoglycan recognition protein 2 [Source:HGNC Symbol;Acc:HGNC:30013]	protein_coding
ENSG00000096717	742.405	-0.354238	0.0724717	4.88795	1.02e-06	4.3e-06	675.24	642.42	637.788	842.686	793.147	863.152	SIRT1	sirtuin 1 [Source:HGNC Symbol;Acc:HGNC:14929]	protein_coding
ENSG00000139352	28.5347	-2.195	0.40801	5.37976	7.46e-08	3.46e-07	7.04423	13.2353	10.3874	37.3888	60.9332	42.2194	ASCL1	achaete-scute family bHLH transcription factor 1 [Source:HGNC Symbol;Acc:HGNC:738]	protein_coding
ENSG00000097007	2964.27	-0.417179	0.0455412	9.16047	5.17e-20	5.12e-19	2597.31	2557.46	2460.78	3205.85	3447.8	3516.41	ABL1	ABL proto-oncogene 1, non-receptor tyrosine kinase [Source:HGNC Symbol;Acc:HGNC:76]	protein_coding
ENSG00000097021	871.162	0.648793	0.0671006	-9.66896	4.09e-22	4.43e-21	1101.92	1036.42	1053.28	669.164	667.219	698.966	ACOT7	acyl-CoA thioesterase 7 [Source:HGNC Symbol;Acc:HGNC:24157]	protein_coding
ENSG00000099194	90381.6	0.417533	0.0305735	-13.6567	1.84e-42	3.81e-41	107251	103503	99355.7	79112.8	75504.4	77562.7	SCD	stearoyl-CoA desaturase [Source:HGNC Symbol;Acc:HGNC:10571]	protein_coding
ENSG00000099219	3402.79	1.48145	0.0452886	-32.7113	1.08e-234	2.95e-232	5131.22	5068.09	4835.34	1805.21	1692.93	1883.92	ERMP1	endoplasmic reticulum metallopeptidase 1 [Source:HGNC Symbol;Acc:HGNC:23703]	protein_coding
ENSG00000099246	1450.75	0.820034	0.0564898	-14.5165	9.53e-48	2.28e-46	1941.19	1833.59	1782.48	1043.05	1019.62	1084.57	RAB18	RAB18, member RAS oncogene family [Source:HGNC Symbol;Acc:HGNC:14244]	protein_coding
ENSG00000099250	553.492	1.79949	0.0974921	-18.4578	4.51e-76	1.95e-74	915.75	824.659	840.342	236.796	216.313	287.092	NRP1	neuropilin 1 [Source:HGNC Symbol;Acc:HGNC:8004]	protein_coding
ENSG00000100027	50.6941	-2.17781	0.297358	7.32389	2.41e-13	1.65e-12	21.1327	21.3801	12.4649	84.3645	82.2598	82.5624	YPEL1	yippee like 1 [Source:HGNC Symbol;Acc:HGNC:12845]	protein_coding
ENSG00000099282	1628.7	0.637009	0.0518693	-12.281	1.15e-34	1.92e-33	1982.45	2009.72	1955.95	1243.42	1252.18	1328.5	TSPAN15	tetraspanin 15 [Source:HGNC Symbol;Acc:HGNC:23298]	protein_coding
ENSG00000071242	69.4894	-2.17506	0.252661	8.60863	7.39e-18	6.56e-17	22.139	25.4524	28.046	104.497	115.773	121.029	RPS6KA2	ribosomal protein S6 kinase A2 [Source:HGNC Symbol;Acc:HGNC:10431]	protein_coding
ENSG00000099326	388.834	0.497459	0.111234	-4.47217	7.74e-06	2.97e-05	403.534	488.687	473.666	372.929	299.588	294.598	MZF1	myeloid zinc finger 1 [Source:HGNC Symbol;Acc:HGNC:13108]	protein_coding
ENSG00000099330	242.404	-0.294631	0.120591	2.44322	0.0145568	0.0339032	216.358	233.144	203.593	271.308	270.137	259.884	OCEL1	occludin/ELL domain containing 1 [Source:HGNC Symbol;Acc:HGNC:26221]	protein_coding
ENSG00000171962	40.3114	-2.17163	0.331072	6.55938	5.4e-11	3.2e-10	12.0758	15.2715	16.6199	72.8602	64.9954	60.0454	DRC3	dynein regulatory complex subunit 3 [Source:HGNC Symbol;Acc:HGNC:25384]	protein_coding
ENSG00000099377	1725.43	-0.380821	0.0506908	7.51262	5.8e-14	4.13e-13	1433	1544.45	1519.68	1956.68	1965.1	1933.65	HSD3B7	hydroxy-delta-5-steroid dehydrogenase, 3 beta- and steroid delta-isomerase 7 [Source:HGNC Symbol;Acc:HGNC:18324]	protein_coding
ENSG00000164743	33.575	-2.16377	0.360204	6.00707	1.89e-09	1e-08	10.0632	14.2534	12.4649	57.5212	51.7932	55.3543	C8orf48	chromosome 8 open reading frame 48 [Source:HGNC Symbol;Acc:HGNC:26345]	protein_coding
ENSG00000099622	4326.21	-0.401954	0.0428487	9.38077	6.55e-21	6.77e-20	3641.87	3675.33	3865.16	5179.79	4916.29	4678.85	CIRBP	cold inducible RNA binding protein [Source:HGNC Symbol;Acc:HGNC:1982]	protein_coding
ENSG00000099625	195.359	1.08367	0.144561	-7.49629	6.57e-14	4.66e-13	248.561	272.85	275.267	148.596	108.664	118.214	CBARP	CACN subunit beta associated regulatory protein [Source:HGNC Symbol;Acc:HGNC:28617]	protein_coding
ENSG00000099804	1414.15	0.400082	0.0530981	-7.53478	4.89e-14	3.5e-13	1625.2	1615.72	1586.16	1228.08	1204.45	1225.3	CDC34	cell division cycle 34, ubiqiutin conjugating enzyme [Source:HGNC Symbol;Acc:HGNC:1734]	protein_coding
ENSG00000099812	1702.74	1.58285	0.0526939	-30.0385	3.08e-198	5.77e-196	2575.17	2491.29	2592.7	833.099	871.345	852.832	MISP	mitotic spindle positioning [Source:HGNC Symbol;Acc:HGNC:27000]	protein_coding
ENSG00000099814	2571.46	0.420406	0.0470501	-8.93529	4.06e-19	3.84e-18	2797.57	3085.85	2947.95	2219.36	2135.71	2242.32	CEP170B	centrosomal protein 170B [Source:HGNC Symbol;Acc:HGNC:20362]	protein_coding
ENSG00000099822	1066.66	1.20421	0.0649494	-18.5407	9.69e-77	4.26e-75	1400.8	1537.33	1524.87	658.618	646.908	631.415	HCN2	hyperpolarization activated cyclic nucleotide gated potassium and sodium channel 2 [Source:HGNC Symbol;Acc:HGNC:4846]	protein_coding
ENSG00000099849	800.773	0.95884	0.0694797	-13.8003	2.54e-43	5.35e-42	1030.47	1065.95	1076.14	551.245	542.306	538.532	RASSF7	Ras association domain family member 7 [Source:HGNC Symbol;Acc:HGNC:1166]	protein_coding
ENSG00000099860	1020.2	0.565087	0.0666297	-8.48101	2.23e-17	1.93e-16	1197.52	1290.95	1164.43	864.736	777.914	825.624	GADD45B	growth arrest and DNA damage inducible beta [Source:HGNC Symbol;Acc:HGNC:4096]	protein_coding
ENSG00000099864	840.317	0.85278	0.0721286	-11.8231	2.97e-32	4.69e-31	1034.5	1135.18	1076.14	591.51	565.663	638.92	PALM	paralemmin [Source:HGNC Symbol;Acc:HGNC:8594]	protein_coding
ENSG00000099875	6084.08	0.588548	0.034606	-17.0071	7.28e-65	2.57e-63	7157.94	7558.36	7208.87	4876.84	4785.29	4917.15	MKNK2	MAPK interacting serine/threonine kinase 2 [Source:HGNC Symbol;Acc:HGNC:7111]	protein_coding
ENSG00000099904	641.686	-0.487777	0.0958646	5.08819	3.61e-07	1.58e-06	474.982	603.732	524.565	818.719	655.032	773.084	ZDHHC8	zinc finger DHHC-type palmitoyltransferase 8 [Source:HGNC Symbol;Acc:HGNC:18474]	protein_coding
ENSG00000099917	1290.54	0.324031	0.060314	-5.37241	7.77e-08	3.59e-07	1353.5	1493.55	1458.39	1186.85	1086.64	1164.32	MED15	mediator complex subunit 15 [Source:HGNC Symbol;Acc:HGNC:14248]	protein_coding
ENSG00000204815	36.3329	-2.1604	0.351519	6.14589	7.95e-10	4.34e-09	12.0758	15.2715	12.4649	61.356	68.0421	48.7869	ODAD4	outer dynein arm docking complex subunit 4 [Source:HGNC Symbol;Acc:HGNC:25280]	protein_coding
ENSG00000099954	266.507	0.339566	0.118356	-2.86902	0.00411748	0.0107687	276.738	317.646	299.158	233.92	217.328	254.255	CECR2	CECR2 histone acetyl-lysine reader [Source:HGNC Symbol;Acc:HGNC:1840]	protein_coding
ENSG00000099968	2321.34	-0.383037	0.0491373	7.79522	6.43e-15	4.84e-14	2079.05	2026.01	1939.33	2483.96	2689.19	2710.49	BCL2L13	BCL2 like 13 [Source:HGNC Symbol;Acc:HGNC:17164]	protein_coding
ENSG00000099991	2918.41	-0.438891	0.0420108	10.4471	1.51e-25	1.86e-24	2493.66	2499.43	2441.04	3459.9	3254.85	3361.6	CABIN1	calcineurin binding protein 1 [Source:HGNC Symbol;Acc:HGNC:24187]	protein_coding
ENSG00000099994	591.489	2.74448	0.0953961	-28.7693	5.2e-182	8.31e-180	1060.66	996.718	1030.43	152.431	160.457	148.237	SUSD2	sushi domain containing 2 [Source:HGNC Symbol;Acc:HGNC:30667]	protein_coding
ENSG00000100014	512.584	0.632986	0.0859719	-7.36271	1.8e-13	1.24e-12	593.728	643.438	632.594	381.557	412.315	411.874	SPECC1L	sperm antigen with calponin homology and coiled-coil domains 1 like [Source:HGNC Symbol;Acc:HGNC:29022]	protein_coding
ENSG00000167588	9.3638	-2.15524	0.820701	2.6261	0.00863697	0.0211505	1.00632	3.05429	6.23245	4.79344	34.5288	6.56746	GPD1	glycerol-3-phosphate dehydrogenase 1 [Source:HGNC Symbol;Acc:HGNC:4455]	protein_coding
ENSG00000100036	78.1893	0.950923	0.212384	-4.47738	7.56e-06	2.9e-05	111.701	95.7012	101.797	55.6038	51.7932	52.5397	SLC35E4	solute carrier family 35 member E4 [Source:HGNC Symbol;Acc:HGNC:17058]	protein_coding
ENSG00000100038	682.905	-0.290984	0.0935218	3.1114	0.00186203	0.00518368	550.456	629.184	663.756	863.777	675.343	714.915	TOP3B	DNA topoisomerase III beta [Source:HGNC Symbol;Acc:HGNC:11993]	protein_coding
ENSG00000100075	4193.59	-0.454675	0.0393478	11.5553	6.94e-31	1.04e-29	3608.66	3619.34	3386.3	4975.59	4768.02	4803.63	SLC25A1	solute carrier family 25 member 1 [Source:HGNC Symbol;Acc:HGNC:10979]	protein_coding
ENSG00000100078	297.49	-0.321059	0.114047	2.81515	0.00487544	0.0125654	268.687	284.049	240.988	351.838	301.619	337.755	PLA2G3	phospholipase A2 group III [Source:HGNC Symbol;Acc:HGNC:17934]	protein_coding
ENSG00000100099	1165.75	-0.370219	0.0581464	6.36702	1.93e-10	1.1e-09	992.23	1033.37	1025.24	1318.19	1335.45	1290.04	HPS4	HPS4 biogenesis of lysosomal organelles complex 3 subunit 2 [Source:HGNC Symbol;Acc:HGNC:15844]	protein_coding
ENSG00000100100	65.5852	0.753938	0.227971	-3.30717	0.000942439	0.00276171	83.5244	83.484	79.9831	46.017	50.7777	49.7251	PIK3IP1	phosphoinositide-3-kinase interacting protein 1 [Source:HGNC Symbol;Acc:HGNC:24942]	protein_coding
ENSG00000100105	2113.25	0.324839	0.0501838	-6.47298	9.61e-11	5.61e-10	2444.35	2245.92	2361.06	1922.17	1787.37	1918.64	PATZ1	POZ/BTB and AT hook containing zinc finger 1 [Source:HGNC Symbol;Acc:HGNC:13071]	protein_coding
ENSG00000100116	496.749	-0.550416	0.0967979	5.68624	1.3e-08	6.4e-08	455.862	354.298	398.877	553.162	622.534	595.763	GCAT	glycine C-acetyltransferase [Source:HGNC Symbol;Acc:HGNC:4188]	protein_coding
ENSG00000100138	2566.55	-0.414998	0.0431469	9.61825	6.7e-22	7.22e-21	2198.81	2164.48	2236.41	2856.89	2982.68	2960.05	SNU13	small nuclear ribonucleoprotein 13 [Source:HGNC Symbol;Acc:HGNC:7819]	protein_coding
ENSG00000041515	34.2576	-2.14847	0.36441	5.89576	3.73e-09	1.93e-08	11.0695	14.2534	12.4649	52.7278	69.0576	45.9722	MYO16	myosin XVI [Source:HGNC Symbol;Acc:HGNC:29822]	protein_coding
ENSG00000100147	404.579	0.303024	0.0936015	-3.23739	0.00120629	0.00347326	433.723	459.162	447.698	353.756	374.739	358.396	CCDC134	coiled-coil domain containing 134 [Source:HGNC Symbol;Acc:HGNC:26185]	protein_coding
ENSG00000118515	30.4681	-2.14636	0.377486	5.68593	1.3e-08	6.41e-08	10.0632	12.2172	11.4262	46.017	47.731	55.3543	SGK1	serum/glucocorticoid regulated kinase 1 [Source:HGNC Symbol;Acc:HGNC:10810]	protein_coding
ENSG00000161860	71.1454	-2.14602	0.262899	8.16292	3.27e-16	2.66e-15	26.1643	29.5248	22.8523	105.456	146.24	96.6355	SYCE2	synaptonemal complex central element protein 2 [Source:HGNC Symbol;Acc:HGNC:27411]	protein_coding
ENSG00000100196	488.392	-0.512043	0.0865107	5.91884	3.24e-09	1.69e-08	399.508	410.293	397.838	554.121	598.161	570.431	KDELR3	KDEL endoplasmic reticulum protein retention receptor 3 [Source:HGNC Symbol;Acc:HGNC:6306]	protein_coding
ENSG00000100209	498.348	0.30363	0.0858115	-3.53834	0.000402657	0.00125119	550.456	551.809	549.495	418.946	454.968	464.413	HSCB	HscB mitochondrial iron-sulfur cluster cochaperone [Source:HGNC Symbol;Acc:HGNC:28913]	protein_coding
ENSG00000256061	33.254	-2.14587	0.366078	5.86179	4.58e-09	2.35e-08	10.0632	12.2172	14.5424	46.017	53.8243	62.86	DNAAF4	dynein axonemal assembly factor 4 [Source:HGNC Symbol;Acc:HGNC:21493]	protein_coding
ENSG00000100216	2399.69	-0.415211	0.0481118	8.63013	6.13e-18	5.46e-17	2130.38	1955.77	2083.72	2628.72	2813.08	2786.48	TOMM22	translocase of outer mitochondrial membrane 22 [Source:HGNC Symbol;Acc:HGNC:18002]	protein_coding
ENSG00000100219	28779.2	0.494964	0.0358662	-13.8003	2.54e-43	5.35e-42	34176.6	33804.9	33020.6	24527	24826.2	22320	XBP1	X-box binding protein 1 [Source:HGNC Symbol;Acc:HGNC:12801]	protein_coding
ENSG00000158747	77.7387	-2.1276	0.237477	8.95916	3.27e-19	3.11e-18	24.1516	29.5248	33.2397	122.712	132.022	124.782	NBL1	NBL1, DAN family BMP antagonist [Source:HGNC Symbol;Acc:HGNC:7650]	protein_coding
ENSG00000100234	872.249	0.667086	0.0778674	-8.56695	1.06e-17	9.35e-17	1190.47	1060.86	959.798	672.04	656.048	694.275	TIMP3	TIMP metallopeptidase inhibitor 3 [Source:HGNC Symbol;Acc:HGNC:11822]	protein_coding
ENSG00000100241	2451.37	-0.338518	0.050612	6.68849	2.25e-11	1.37e-10	2055.91	2260.18	2180.32	2703.5	2613.02	2895.31	SBF1	SET binding factor 1 [Source:HGNC Symbol;Acc:HGNC:10542]	protein_coding
ENSG00000255398	7.3008	-2.12724	0.806266	2.63839	0.00833018	0.0204606	1.00632	5.09049	2.07748	6.71081	10.1555	18.7642	HCAR3	hydroxycarboxylic acid receptor 3 [Source:HGNC Symbol;Acc:HGNC:16824]	protein_coding
ENSG00000100266	1670.93	0.424252	0.0527179	-8.0476	8.44e-16	6.68e-15	1966.35	1855.99	1922.71	1381.47	1404.51	1494.57	PACSIN2	protein kinase C and casein kinase substrate in neurons 2 [Source:HGNC Symbol;Acc:HGNC:8571]	protein_coding
ENSG00000100276	20.2759	1.03321	0.422851	-2.44345	0.0145477	0.033886	25.158	32.5791	23.8911	11.5042	17.2644	11.2585	RASL10A	RAS like family 10 member A [Source:HGNC Symbol;Acc:HGNC:16954]	protein_coding
ENSG00000100281	1113.24	-0.562081	0.061173	9.18838	3.99e-20	3.98e-19	877.51	941.74	877.737	1288.48	1359.83	1334.13	HMGXB4	HMG-box containing 4 [Source:HGNC Symbol;Acc:HGNC:5003]	protein_coding
ENSG00000100290	146.154	0.492438	0.153636	-3.20523	0.00134955	0.00385238	160.005	176.131	176.586	122.712	115.773	125.72	BIK	BCL2 interacting killer [Source:HGNC Symbol;Acc:HGNC:1051]	protein_coding
ENSG00000180881	38.3466	-2.12478	0.336736	6.30993	2.79e-10	1.57e-09	11.0695	15.2715	16.6199	58.4799	62.9643	65.6746	CAPS2	calcyphosine 2 [Source:HGNC Symbol;Acc:HGNC:16471]	protein_coding
ENSG00000100297	2374.31	-0.386691	0.0433635	8.91744	4.77e-19	4.49e-18	2059.93	2052.49	2061.9	2668.03	2665.83	2737.69	MCM5	minichromosome maintenance complex component 5 [Source:HGNC Symbol;Acc:HGNC:6948]	protein_coding
ENSG00000100300	1558.59	0.308492	0.0522802	-5.90075	3.62e-09	1.88e-08	1773.13	1664.59	1735.74	1397.77	1409.59	1370.72	TSPO	translocator protein [Source:HGNC Symbol;Acc:HGNC:1158]	protein_coding
ENSG00000100304	2797.03	0.414136	0.0417896	-9.91002	3.77e-23	4.24e-22	3152.8	3225.33	3208.67	2331.53	2453.58	2410.26	TTLL12	tubulin tyrosine ligase like 12 [Source:HGNC Symbol;Acc:HGNC:28974]	protein_coding
ENSG00000100311	1087.77	0.610954	0.0681411	-8.96602	3.07e-19	2.93e-18	1275.01	1427.37	1242.34	889.662	809.396	882.855	PDGFB	platelet derived growth factor subunit B [Source:HGNC Symbol;Acc:HGNC:8800]	protein_coding
ENSG00000100320	1318.31	0.896514	0.0580515	-15.4434	8.35e-54	2.33e-52	1754.01	1696.15	1696.27	905.001	884.547	973.861	RBFOX2	RNA binding fox-1 homolog 2 [Source:HGNC Symbol;Acc:HGNC:9906]	protein_coding
ENSG00000100321	720.99	0.357573	0.0755937	-4.7302	2.24e-06	9.12e-06	775.872	828.732	825.8	625.064	593.083	677.387	SYNGR1	synaptogyrin 1 [Source:HGNC Symbol;Acc:HGNC:11498]	protein_coding
ENSG00000100325	2002.49	0.300881	0.0469938	-6.40257	1.53e-10	8.78e-10	2209.88	2152.26	2269.65	1812.88	1791.44	1778.84	ASCC2	activating signal cointegrator 1 complex subunit 2 [Source:HGNC Symbol;Acc:HGNC:24103]	protein_coding
ENSG00000100345	8153.68	0.469775	0.0305377	-15.3835	2.11e-53	5.82e-52	9585.18	9417.4	9406.85	6963.9	6714.84	6833.91	MYH9	myosin heavy chain 9 [Source:HGNC Symbol;Acc:HGNC:7579]	protein_coding
ENSG00000100346	644.847	0.461353	0.0877368	-5.25837	1.45e-07	6.58e-07	682.284	796.152	763.475	601.097	488.481	537.594	CACNA1I	calcium voltage-gated channel subunit alpha1 I [Source:HGNC Symbol;Acc:HGNC:1396]	protein_coding
ENSG00000100347	1077.32	-0.290671	0.061453	4.72998	2.25e-06	9.13e-06	1002.29	967.193	937.984	1154.26	1175	1227.18	SAMM50	SAMM50 sorting and assembly machinery component [Source:HGNC Symbol;Acc:HGNC:24276]	protein_coding
ENSG00000100360	443.737	-0.56589	0.095377	5.93319	2.97e-09	1.55e-08	330.072	373.642	369.792	568.501	525.041	495.374	IFT27	intraflagellar transport 27 [Source:HGNC Symbol;Acc:HGNC:18626]	protein_coding
ENSG00000100368	7.31382	3.79886	1.02504	-3.70608	0.000210495	0.000677866	15.0948	11.1991	14.5424	0	3.04666	0	CSF2RB	colony stimulating factor 2 receptor subunit beta [Source:HGNC Symbol;Acc:HGNC:2436]	protein_coding
ENSG00000100372	887.928	-0.562234	0.06608	8.50838	1.76e-17	1.54e-16	729.581	697.397	724.003	1032.51	1087.66	1056.42	SLC25A17	solute carrier family 25 member 17 [Source:HGNC Symbol;Acc:HGNC:10987]	protein_coding
ENSG00000100387	833.792	-0.310179	0.0667968	4.64363	3.42e-06	1.37e-05	752.726	751.356	729.197	912.67	937.356	919.445	RBX1	ring-box 1 [Source:HGNC Symbol;Acc:HGNC:9928]	protein_coding
ENSG00000100393	1517.05	0.40125	0.0547942	-7.32285	2.43e-13	1.67e-12	1709.74	1820.36	1649.52	1299.98	1323.27	1299.42	EP300	E1A binding protein p300 [Source:HGNC Symbol;Acc:HGNC:3373]	protein_coding
ENSG00000100410	818.025	-0.327472	0.0738765	4.43269	9.31e-06	3.54e-05	764.802	728.958	682.453	843.645	956.651	931.642	PHF5A	PHD finger protein 5A [Source:HGNC Symbol;Acc:HGNC:18000]	protein_coding
ENSG00000100425	1048.98	-0.491563	0.0616247	7.97672	1.5e-15	1.17e-14	845.308	889.817	880.853	1257.8	1225.77	1194.34	BRD1	bromodomain containing 1 [Source:HGNC Symbol;Acc:HGNC:1102]	protein_coding
ENSG00000100429	71.5602	0.907377	0.240579	-3.77164	0.00016218	0.000529916	73.4613	104.864	101.797	63.2733	44.6844	41.2812	HDAC10	histone deacetylase 10 [Source:HGNC Symbol;Acc:HGNC:18128]	protein_coding
ENSG00000100439	313.84	0.396939	0.110618	-3.58839	0.000332728	0.00104446	378.376	349.208	342.785	300.069	250.842	261.76	ABHD4	abhydrolase domain containing 4, N-acyl phospholipase B [Source:HGNC Symbol;Acc:HGNC:20154]	protein_coding
ENSG00000100441	1785.8	0.299917	0.0487926	-6.14678	7.91e-10	4.32e-09	1971.38	1974.09	1967.38	1631.69	1552.78	1617.47	KHNYN	KH and NYN domain containing [Source:HGNC Symbol;Acc:HGNC:20166]	protein_coding
ENSG00000100461	1946.26	-0.422655	0.0493463	8.56507	1.08e-17	9.5e-17	1738.92	1628.96	1621.48	2177.18	2231.17	2279.85	RBM23	RNA binding motif protein 23 [Source:HGNC Symbol;Acc:HGNC:20155]	protein_coding
ENSG00000100462	3646	-0.377146	0.0378977	9.95169	2.48e-23	2.82e-22	3235.31	3109.27	3171.28	4096.47	4174.94	4088.72	PRMT5	protein arginine methyltransferase 5 [Source:HGNC Symbol;Acc:HGNC:10894]	protein_coding
ENSG00000138080	10.9257	-2.11697	0.637257	3.322	0.000893738	0.00262604	3.01896	2.0362	7.27119	18.2151	16.2489	18.7642	EMILIN1	elastin microfibril interfacer 1 [Source:HGNC Symbol;Acc:HGNC:19880]	protein_coding
ENSG00000100478	139.112	0.705951	0.161252	-4.37794	1.2e-05	4.5e-05	178.118	174.095	165.16	118.877	104.602	93.8209	AP4S1	adaptor related protein complex 4 subunit sigma 1 [Source:HGNC Symbol;Acc:HGNC:575]	protein_coding
ENSG00000100479	324.967	-0.29712	0.104775	2.83579	0.00457121	0.0118481	307.933	273.868	292.925	356.632	366.615	351.828	POLE2	DNA polymerase epsilon 2, accessory subunit [Source:HGNC Symbol;Acc:HGNC:9178]	protein_coding
ENSG00000100483	243.216	0.412068	0.128372	-3.20995	0.00132757	0.00379413	250.573	309.502	273.189	187.903	209.204	228.923	VCPKMT	valosin containing protein lysine methyltransferase [Source:HGNC Symbol;Acc:HGNC:20352]	protein_coding
ENSG00000242265	24.5299	-2.11623	0.437051	4.84207	1.28e-06	5.36e-06	7.04423	12.2172	8.30994	26.8432	47.731	45.034	PEG10	paternally expressed 10 [Source:HGNC Symbol;Acc:HGNC:14005]	protein_coding
ENSG00000100522	3804.93	2.57439	0.0423357	-60.8088	0	0	6606.48	6390.6	6550.31	1110.16	1097.81	1074.25	GNPNAT1	glucosamine-phosphate N-acetyltransferase 1 [Source:HGNC Symbol;Acc:HGNC:19980]	protein_coding
ENSG00000100528	2309	0.96969	0.0472985	-20.5015	2.09e-93	1.16e-91	3130.66	2935.18	3105.84	1535.82	1536.53	1609.97	CNIH1	cornichon family AMPA receptor auxiliary protein 1 [Source:HGNC Symbol;Acc:HGNC:19431]	protein_coding
ENSG00000100575	1023.12	0.508844	0.0629708	-8.08064	6.44e-16	5.13e-15	1231.73	1159.61	1213.25	821.595	878.454	834.068	TIMM9	translocase of inner mitochondrial membrane 9 [Source:HGNC Symbol;Acc:HGNC:11819]	protein_coding
ENSG00000100577	1498.39	0.371468	0.0581282	-6.39048	1.65e-10	9.49e-10	1775.15	1564.82	1730.54	1336.41	1313.11	1270.34	GSTZ1	glutathione S-transferase zeta 1 [Source:HGNC Symbol;Acc:HGNC:4643]	protein_coding
ENSG00000100578	800.85	-0.427646	0.0695423	6.14944	7.78e-10	4.25e-09	704.423	660.745	683.492	910.753	951.574	894.113	KIAA0586	KIAA0586 [Source:HGNC Symbol;Acc:HGNC:19960]	protein_coding
ENSG00000186470	64.2334	-2.10924	0.260643	8.09245	5.85e-16	4.67e-15	22.139	21.3801	29.0848	105.456	98.5087	108.832	BTN3A2	butyrophilin subfamily 3 member A2 [Source:HGNC Symbol;Acc:HGNC:1139]	protein_coding
ENSG00000100596	3496.89	0.411211	0.0402685	-10.2117	1.76e-24	2.08e-23	3989.05	3901.35	4085.37	2899.07	3038.54	3067.94	SPTLC2	serine palmitoyltransferase long chain base subunit 2 [Source:HGNC Symbol;Acc:HGNC:11278]	protein_coding
ENSG00000122786	12.5532	-2.09464	0.602324	3.47759	0.000505942	0.00154767	2.01264	9.16288	3.11623	21.0911	19.2955	20.6406	CALD1	caldesmon 1 [Source:HGNC Symbol;Acc:HGNC:1441]	protein_coding
ENSG00000134955	8.01527	-2.08001	0.739837	2.81144	0.00493204	0.012698	4.02527	1.0181	4.15497	9.58687	15.2333	14.0731	SLC37A2	solute carrier family 37 member 2 [Source:HGNC Symbol;Acc:HGNC:20644]	protein_coding
ENSG00000100629	258.087	-0.289709	0.118776	2.43912	0.014723	0.0342578	221.39	229.072	246.182	267.474	306.697	277.71	CEP128	centrosomal protein 128 [Source:HGNC Symbol;Acc:HGNC:20359]	protein_coding
ENSG00000100647	570.189	0.874282	0.0829163	-10.5442	5.41e-26	6.79e-25	734.613	767.646	711.538	425.657	383.879	397.801	SUSD6	sushi domain containing 6 [Source:HGNC Symbol;Acc:HGNC:19956]	protein_coding
ENSG00000100664	9155.59	0.474081	0.0328968	-14.4112	4.4e-47	1.04e-45	10967.9	10627.9	10343.8	7866.03	7530.33	7597.62	EIF5	eukaryotic translation initiation factor 5 [Source:HGNC Symbol;Acc:HGNC:3299]	protein_coding
ENSG00000100714	5885.62	-0.505063	0.0375682	13.4439	3.34e-41	6.63e-40	4935.99	4630.31	5030.63	6842.15	7076.38	6798.26	MTHFD1	methylenetetrahydrofolate dehydrogenase, cyclohydrolase and formyltetrahydrofolate synthetase 1 [Source:HGNC Symbol;Acc:HGNC:7432]	protein_coding
ENSG00000100722	1941.12	0.812333	0.047468	-17.1133	1.18e-65	4.22e-64	2485.61	2485.18	2450.39	1438.03	1381.15	1406.38	ZC3H14	zinc finger CCCH-type containing 14 [Source:HGNC Symbol;Acc:HGNC:20509]	protein_coding
ENSG00000100731	1680.85	0.369744	0.0597803	-6.18505	6.21e-10	3.42e-09	1900.94	2001.58	1783.52	1438.03	1380.14	1580.88	PCNX1	pecanex 1 [Source:HGNC Symbol;Acc:HGNC:19740]	protein_coding
ENSG00000100739	6.44364	2.78978	0.893335	-3.12288	0.0017909	0.00500538	9.05687	13.2353	11.4262	0.958687	3.04666	0.938209	BDKRB1	bradykinin receptor B1 [Source:HGNC Symbol;Acc:HGNC:1029]	protein_coding
ENSG00000100749	1083.72	-0.291917	0.0601976	4.84931	1.24e-06	5.18e-06	996.255	965.157	961.875	1160.01	1199.37	1219.67	VRK1	VRK serine/threonine kinase 1 [Source:HGNC Symbol;Acc:HGNC:12718]	protein_coding
ENSG00000100764	1787.48	-0.294269	0.0500372	5.88099	4.08e-09	2.11e-08	1620.17	1540.38	1656.79	1983.52	1988.45	1935.53	PSMC1	proteasome 26S subunit, ATPase 1 [Source:HGNC Symbol;Acc:HGNC:9547]	protein_coding
ENSG00000100784	594.977	1.25162	0.0823478	-15.1991	3.58e-52	9.59e-51	870.466	803.279	840.342	338.417	352.397	364.963	RPS6KA5	ribosomal protein S6 kinase A5 [Source:HGNC Symbol;Acc:HGNC:10434]	protein_coding
ENSG00000178796	7.99443	-2.07674	0.748148	2.77584	0.00550595	0.0140358	4.02527	1.0181	4.15497	18.2151	11.1711	9.38209	RIIAD1	regulatory subunit of type II PKA R-subunit domain containing 1 [Source:HGNC Symbol;Acc:HGNC:26686]	protein_coding
ENSG00000180336	44.3087	-2.07603	0.317179	6.5453	5.94e-11	3.51e-10	18.1137	21.3801	11.4262	79.571	64.9954	70.3657	MEIOC	meiosis specific with coiled-coil domain [Source:HGNC Symbol;Acc:HGNC:26670]	protein_coding
ENSG00000138650	287.911	-2.06842	0.12542	16.4919	4.2e-61	1.37e-59	122.771	107.918	101.797	461.128	447.859	485.992	PCDH10	protocadherin 10 [Source:HGNC Symbol;Acc:HGNC:13404]	protein_coding
ENSG00000100852	2075.75	0.335216	0.0466424	-7.18694	6.63e-13	4.43e-12	2293.4	2299.88	2354.83	1890.53	1786.36	1829.51	ARHGAP5	Rho GTPase activating protein 5 [Source:HGNC Symbol;Acc:HGNC:675]	protein_coding
ENSG00000145491	7.05965	-2.06035	0.785001	2.62465	0.0086739	0.0212253	3.01896	1.0181	4.15497	11.5042	14.2177	8.44388	ROPN1L	rhophilin associated tail protein 1 like [Source:HGNC Symbol;Acc:HGNC:24060]	protein_coding
ENSG00000100906	2356.54	0.34276	0.0508662	-6.73846	1.6e-11	9.84e-11	2523.85	2755.99	2626.98	2065.97	1969.16	2197.29	NFKBIA	NFKB inhibitor alpha [Source:HGNC Symbol;Acc:HGNC:7797]	protein_coding
ENSG00000100911	1627.84	0.297896	0.0500184	-5.95573	2.59e-09	1.36e-08	1772.13	1795.92	1817.8	1451.45	1474.58	1455.16	PSME2	proteasome activator subunit 2 [Source:HGNC Symbol;Acc:HGNC:9569]	protein_coding
ENSG00000100934	2136.64	0.321597	0.0465148	-6.91387	4.72e-12	2.99e-11	2410.13	2370.13	2341.32	1842.6	1891.98	1963.67	SEC23A	SEC23 homolog A, COPII coat complex component [Source:HGNC Symbol;Acc:HGNC:10701]	protein_coding
ENSG00000100938	996.033	-0.304907	0.0676914	4.50438	6.66e-06	2.57e-05	919.775	928.505	824.761	1041.13	1133.36	1128.67	GMPR2	guanosine monophosphate reductase 2 [Source:HGNC Symbol;Acc:HGNC:4377]	protein_coding
ENSG00000100941	4733.87	0.840226	0.0950581	-8.83908	9.65e-19	8.96e-18	5754.13	6247.05	6223.1	3805.99	3211.18	3161.76	PNN	pinin, desmosome associated protein [Source:HGNC Symbol;Acc:HGNC:9162]	protein_coding
ENSG00000178531	808.32	-2.05994	0.075893	27.1427	3.09e-162	4.1e-160	309.946	310.52	317.855	1296.14	1277.57	1337.89	CTXN1	cortexin 1 [Source:HGNC Symbol;Acc:HGNC:31108]	protein_coding
ENSG00000100982	973.171	-0.399825	0.0622279	6.42517	1.32e-10	7.62e-10	830.213	852.148	835.149	1109.2	1108.98	1103.33	PCIF1	phosphorylated CTD interacting factor 1 [Source:HGNC Symbol;Acc:HGNC:16200]	protein_coding
ENSG00000181104	36.9482	-2.0584	0.341891	6.02063	1.74e-09	9.22e-09	14.0885	12.2172	16.6199	51.7691	66.011	60.9836	F2R	coagulation factor II thrombin receptor [Source:HGNC Symbol;Acc:HGNC:3537]	protein_coding
ENSG00000100985	69.7997	0.948769	0.229266	-4.13829	3.5e-05	0.000124241	86.5434	96.7193	92.448	39.3062	56.871	46.9105	MMP9	matrix metallopeptidase 9 [Source:HGNC Symbol;Acc:HGNC:7176]	protein_coding
ENSG00000100991	1733.23	-0.583269	0.0505934	11.5286	9.47e-31	1.42e-29	1412.87	1357.12	1392.95	2034.33	2055.48	2146.62	TRPC4AP	transient receptor potential cation channel subfamily C member 4 associated protein [Source:HGNC Symbol;Acc:HGNC:16181]	protein_coding
ENSG00000100994	2319.02	0.344534	0.0448855	-7.67585	1.64e-14	1.21e-13	2656.68	2618.55	2508.56	2055.42	2024	2050.93	PYGB	glycogen phosphorylase B [Source:HGNC Symbol;Acc:HGNC:9723]	protein_coding
ENSG00000100997	1898.46	0.296493	0.0475054	-6.24125	4.34e-10	2.41e-09	2085.09	2091.17	2102.41	1749.6	1686.83	1675.64	ABHD12	abhydrolase domain containing 12, lysophospholipase [Source:HGNC Symbol;Acc:HGNC:15868]	protein_coding
ENSG00000187720	1602.05	-2.05774	0.0642772	32.0135	7.08e-225	1.72e-222	596.747	672.963	592.083	2477.25	2507.4	2765.84	THSD4	thrombospondin type 1 domain containing 4 [Source:HGNC Symbol;Acc:HGNC:25835]	protein_coding
ENSG00000101003	1116.52	0.295544	0.0619795	-4.76842	1.86e-06	7.63e-06	1249.85	1168.78	1273.5	1016.21	959.698	1031.09	GINS1	GINS complex subunit 1 [Source:HGNC Symbol;Acc:HGNC:28980]	protein_coding
ENSG00000101004	603.432	-0.487043	0.0797458	6.10745	1.01e-09	5.48e-09	486.052	534.501	487.17	722.85	684.483	705.533	NINL	ninein like [Source:HGNC Symbol;Acc:HGNC:29163]	protein_coding
ENSG00000101040	4359.23	-0.309003	0.0391573	7.89133	2.99e-15	2.3e-14	3914.58	4058.14	3709.35	4803.02	4818.8	4851.48	ZMYND8	zinc finger MYND-type containing 8 [Source:HGNC Symbol;Acc:HGNC:9397]	protein_coding
ENSG00000101052	559.178	-0.364432	0.081781	4.45619	8.34e-06	3.18e-05	503.159	495.814	467.434	638.486	646.908	603.268	IFT52	intraflagellar transport 52 [Source:HGNC Symbol;Acc:HGNC:15901]	protein_coding
ENSG00000101079	1230.88	0.27846	0.0615315	-4.52549	6.03e-06	2.34e-05	1361.55	1413.12	1272.46	1064.14	1167.89	1106.15	NDRG3	NDRG family member 3 [Source:HGNC Symbol;Acc:HGNC:14462]	protein_coding
ENSG00000101096	525.208	-0.378879	0.0878973	4.31048	1.63e-05	6.02e-05	428.692	497.85	443.543	570.419	584.959	625.785	NFATC2	nuclear factor of activated T cells 2 [Source:HGNC Symbol;Acc:HGNC:7776]	protein_coding
ENSG00000101098	900.896	0.991163	0.0669662	-14.8009	1.44e-49	3.62e-48	1241.8	1200.34	1154.04	609.725	597.145	602.33	RIMS4	regulating synaptic membrane exocytosis 4 [Source:HGNC Symbol;Acc:HGNC:16183]	protein_coding
ENSG00000101132	3799.27	0.545961	0.0373806	-14.6055	2.59e-48	6.31e-47	4529.44	4429.74	4569.43	3054.38	3139.08	3073.57	PFDN4	prefoldin subunit 4 [Source:HGNC Symbol;Acc:HGNC:8868]	protein_coding
ENSG00000101146	2490.66	0.319757	0.0476536	-6.71004	1.95e-11	1.19e-10	2932.41	2625.67	2738.12	2215.53	2231.17	2201.04	RAE1	ribonucleic acid export 1 [Source:HGNC Symbol;Acc:HGNC:9828]	protein_coding
ENSG00000101150	2459.57	0.70096	0.0447714	-15.6564	3e-55	8.62e-54	3059.21	3027.82	3050.79	1933.67	1794.48	1891.43	TPD52L2	TPD52 like 2 [Source:HGNC Symbol;Acc:HGNC:12007]	protein_coding
ENSG00000101187	498.221	0.86436	0.0903244	-9.56951	1.07e-21	1.15e-20	653.101	641.402	635.71	361.425	315.837	381.851	SLCO4A1	solute carrier organic anion transporter family member 4A1 [Source:HGNC Symbol;Acc:HGNC:10953]	protein_coding
ENSG00000101189	1930.99	-0.4897	0.0514431	9.51924	1.74e-21	1.85e-20	1596.02	1701.24	1521.76	2213.61	2244.37	2308.93	MRGBP	MRG domain binding protein [Source:HGNC Symbol;Acc:HGNC:15866]	protein_coding
ENSG00000101190	677.456	-0.318299	0.0745402	4.27016	1.95e-05	7.15e-05	601.778	600.678	606.625	716.139	762.681	776.837	TCFL5	transcription factor like 5 [Source:HGNC Symbol;Acc:HGNC:11646]	protein_coding
ENSG00000101193	3230.37	0.605571	0.0400533	-15.1191	1.21e-51	3.21e-50	3988.04	3810.74	3897.36	2591.33	2516.54	2578.2	GID8	GID complex subunit 8 homolog [Source:HGNC Symbol;Acc:HGNC:15857]	protein_coding
ENSG00000101210	17010.3	0.806284	0.0337011	-23.9246	1.7e-126	1.48e-124	22097.7	21624.4	21211.1	12578.9	11743.9	12805.6	EEF1A2	eukaryotic translation elongation factor 1 alpha 2 [Source:HGNC Symbol;Acc:HGNC:3192]	protein_coding
ENSG00000101213	320.78	1.26506	0.115418	-10.9607	5.9e-28	8.02e-27	414.603	466.289	477.821	190.779	208.188	167.001	PTK6	protein tyrosine kinase 6 [Source:HGNC Symbol;Acc:HGNC:9617]	protein_coding
ENSG00000115423	13.966	-2.04991	0.55809	3.67308	0.000239645	0.000766591	7.04423	4.07239	5.19371	26.8432	16.2489	24.3934	DNAH6	dynein axonemal heavy chain 6 [Source:HGNC Symbol;Acc:HGNC:2951]	protein_coding
ENSG00000101224	3985.86	0.391118	0.037318	-10.4807	1.06e-25	1.32e-24	4603.91	4488.79	4475.94	3536.6	3405.15	3404.76	CDC25B	cell division cycle 25B [Source:HGNC Symbol;Acc:HGNC:1726]	protein_coding
ENSG00000104213	130.38	-2.04926	0.184359	11.1156	1.05e-28	1.47e-27	51.3222	41.742	59.2083	206.118	219.36	204.53	PDGFRL	platelet derived growth factor receptor like [Source:HGNC Symbol;Acc:HGNC:8805]	protein_coding
ENSG00000101266	2973.98	0.360211	0.0420006	-8.57634	9.79e-18	8.65e-17	3329.91	3294.56	3405	2512.72	2684.11	2617.6	CSNK2A1	casein kinase 2 alpha 1 [Source:HGNC Symbol;Acc:HGNC:2457]	protein_coding
ENSG00000223658	25.2844	-2.04116	0.423668	4.81783	1.45e-06	6.02e-06	6.03791	10.181	13.5036	31.6367	40.6221	49.7251	C1GALT1C1L	C1GALT1 specific chaperone 1 like [Source:HGNC Symbol;Acc:HGNC:51617]	protein_coding
ENSG00000101294	4537.37	0.407871	0.0345354	-11.8102	3.46e-32	5.44e-31	5228.83	5149.54	5144.89	3914.32	3910.9	3875.74	HM13	histocompatibility minor 13 [Source:HGNC Symbol;Acc:HGNC:16435]	protein_coding
ENSG00000101333	446.047	1.68587	0.0974984	-17.2913	5.47e-67	2.03e-65	646.056	696.379	699.073	220.498	216.313	197.962	PLCB4	phospholipase C beta 4 [Source:HGNC Symbol;Acc:HGNC:9059]	protein_coding
ENSG00000019186	52.9605	-2.03803	0.290354	7.01912	2.23e-12	1.44e-11	26.1643	20.362	15.5811	91.0753	91.3998	73.1803	CYP24A1	cytochrome P450 family 24 subfamily A member 1 [Source:HGNC Symbol;Acc:HGNC:2602]	protein_coding
ENSG00000101346	1941.2	-0.275011	0.0474373	5.79736	6.74e-09	3.41e-08	1789.23	1752.15	1728.47	2075.56	2157.04	2144.75	POFUT1	protein O-fucosyltransferase 1 [Source:HGNC Symbol;Acc:HGNC:14988]	protein_coding
ENSG00000171791	700.927	-2.03321	0.0916116	22.1938	3.94e-109	2.7e-107	268.687	285.067	272.15	1022.92	1095.78	1260.95	BCL2	BCL2 apoptosis regulator [Source:HGNC Symbol;Acc:HGNC:990]	protein_coding
ENSG00000101350	3569.59	-0.425559	0.0405303	10.4998	8.66e-26	1.08e-24	3051.16	3171.37	2917.83	4061.96	4093.7	4121.55	KIF3B	kinesin family member 3B [Source:HGNC Symbol;Acc:HGNC:6320]	protein_coding
ENSG00000101407	1346.95	-0.397282	0.0582819	6.81655	9.33e-12	5.8e-11	1227.71	1158.6	1101.07	1480.21	1567	1547.11	TTI1	TELO2 interacting protein 1 [Source:HGNC Symbol;Acc:HGNC:29029]	protein_coding
ENSG00000126947	71.776	-2.02831	0.244258	8.30396	1.01e-16	8.42e-16	25.158	31.561	28.046	111.208	124.913	109.77	ARMCX1	armadillo repeat containing X-linked 1 [Source:HGNC Symbol;Acc:HGNC:18073]	protein_coding
ENSG00000101413	835.513	0.428457	0.0679643	-6.30415	2.9e-10	1.63e-09	989.211	954.976	931.752	736.272	703.779	697.089	RPRD1B	regulation of nuclear pre-mRNA domain containing 1B [Source:HGNC Symbol;Acc:HGNC:16209]	protein_coding
ENSG00000101439	1521.33	0.679811	0.0526675	-12.9076	4.08e-38	7.54e-37	1922.07	1838.68	1859.35	1184.94	1144.53	1178.39	CST3	cystatin C [Source:HGNC Symbol;Acc:HGNC:2475]	protein_coding
ENSG00000101442	291.02	0.289103	0.115309	-2.5072	0.0121693	0.028793	316.99	356.334	286.693	254.052	272.168	259.884	ACTR5	actin related protein 5 [Source:HGNC Symbol;Acc:HGNC:14671]	protein_coding
ENSG00000101447	1810.69	-0.414795	0.050175	8.26696	1.37e-16	1.14e-15	1623.19	1489.48	1543.57	2068.85	2077.82	2061.25	FAM83D	family with sequence similarity 83 member D [Source:HGNC Symbol;Acc:HGNC:16122]	protein_coding
ENSG00000101457	734.393	-0.418083	0.0764947	5.46552	4.62e-08	2.17e-07	650.082	572.171	663.756	810.091	873.376	836.883	DNTTIP1	deoxynucleotidyltransferase terminal interacting protein 1 [Source:HGNC Symbol;Acc:HGNC:16160]	protein_coding
ENSG00000101463	42.3814	1.21531	0.292065	-4.16109	3.17e-05	0.000113038	55.3475	57.0135	65.4407	23.9672	24.3733	28.1463	SYNDIG1	synapse differentiation inducing 1 [Source:HGNC Symbol;Acc:HGNC:15885]	protein_coding
ENSG00000101474	4321.89	0.65805	0.0375978	-17.5024	1.37e-68	5.22e-67	5411.98	5226.91	5232.14	3287.34	3462.02	3310.94	APMAP	adipocyte plasma membrane associated protein [Source:HGNC Symbol;Acc:HGNC:13238]	protein_coding
ENSG00000101493	432.106	-0.395812	0.0928011	4.26517	2e-05	7.3e-05	379.382	361.425	379.141	505.228	458.015	509.448	ZNF516	zinc finger protein 516 [Source:HGNC Symbol;Acc:HGNC:28990]	protein_coding
ENSG00000101546	331.945	-0.469245	0.102562	4.57524	4.76e-06	1.87e-05	273.719	275.904	285.654	383.475	392.004	380.913	RBFA	ribosome binding factor A [Source:HGNC Symbol;Acc:HGNC:26120]	protein_coding
ENSG00000101558	3631.17	-0.29465	0.0398693	7.3904	1.46e-13	1.02e-12	3382.24	3176.46	3225.29	3979.51	4089.63	3933.91	VAPA	VAMP associated protein A [Source:HGNC Symbol;Acc:HGNC:12648]	protein_coding
ENSG00000100154	111.236	-2.02401	0.194935	10.383	2.96e-25	3.61e-24	44.278	43.7782	43.6272	172.564	185.846	177.322	TTC28	tetratricopeptide repeat domain 28 [Source:HGNC Symbol;Acc:HGNC:29179]	protein_coding
ENSG00000101608	9212.07	-0.370496	0.0338028	10.9605	5.92e-28	8.03e-27	8403.77	7916.73	7785.37	10242.6	10507.9	10416	MYL12A	myosin light chain 12A [Source:HGNC Symbol;Acc:HGNC:16701]	protein_coding
ENSG00000101624	613.589	-0.376798	0.081993	4.59549	4.32e-06	1.7e-05	540.393	522.284	539.107	633.692	705.81	740.247	CEP76	centrosomal protein 76 [Source:HGNC Symbol;Acc:HGNC:25727]	protein_coding
ENSG00000101639	1253.84	-0.273108	0.0614129	4.44708	8.7e-06	3.32e-05	1200.54	1064.93	1140.54	1401.6	1407.56	1307.86	CEP192	centrosomal protein 192 [Source:HGNC Symbol;Acc:HGNC:25515]	protein_coding
ENSG00000101654	1581.71	0.537482	0.0526625	-10.2062	1.86e-24	2.2e-23	1920.06	1872.28	1827.15	1315.32	1241.01	1314.43	RNMT	RNA guanine-7 methyltransferase [Source:HGNC Symbol;Acc:HGNC:10075]	protein_coding
ENSG00000101665	1017.9	0.527699	0.0620888	-8.4991	1.91e-17	1.66e-16	1204.56	1213.57	1188.32	822.553	812.443	865.967	SMAD7	SMAD family member 7 [Source:HGNC Symbol;Acc:HGNC:6773]	protein_coding
ENSG00000101745	1154.06	0.348838	0.0598877	-5.82487	5.72e-09	2.91e-08	1234.75	1294	1350.36	1015.25	1006.41	1023.59	ANKRD12	ankyrin repeat domain 12 [Source:HGNC Symbol;Acc:HGNC:29135]	protein_coding
ENSG00000101752	1964.46	0.791016	0.0501111	-15.7852	3.93e-56	1.15e-54	2431.27	2518.77	2521.03	1474.46	1359.83	1481.43	MIB1	MIB E3 ubiquitin protein ligase 1 [Source:HGNC Symbol;Acc:HGNC:21086]	protein_coding
ENSG00000101773	1086.88	-0.398933	0.0670167	5.95275	2.64e-09	1.38e-08	980.154	949.885	881.892	1148.51	1312.1	1248.76	RBBP8	RB binding protein 8, endonuclease [Source:HGNC Symbol;Acc:HGNC:9891]	protein_coding
ENSG00000101782	1318.58	0.627184	0.0629498	-9.96325	2.21e-23	2.52e-22	1671.5	1531.22	1599.66	1126.46	1000.32	982.305	RIOK3	RIO kinase 3 [Source:HGNC Symbol;Acc:HGNC:11451]	protein_coding
ENSG00000101811	1094.55	-0.267227	0.0621402	4.30039	1.7e-05	6.28e-05	1046.57	952.939	980.572	1228.08	1201.4	1157.75	CSTF2	cleavage stimulation factor subunit 2 [Source:HGNC Symbol;Acc:HGNC:2484]	protein_coding
ENSG00000101843	1257	-0.319788	0.0600497	5.32538	1.01e-07	4.62e-07	1185.44	1075.11	1093.8	1337.37	1428.88	1421.39	PSMD10	proteasome 26S subunit, non-ATPase 10 [Source:HGNC Symbol;Acc:HGNC:9555]	protein_coding
ENSG00000101844	387.72	-0.463084	0.100736	4.59699	4.29e-06	1.69e-05	310.952	339.027	328.242	411.277	449.89	486.931	ATG4A	autophagy related 4A cysteine peptidase [Source:HGNC Symbol;Acc:HGNC:16489]	protein_coding
ENSG00000101846	105.534	0.534042	0.181672	-2.93959	0.00328644	0.00875835	132.834	114.027	127.765	92.034	80.2287	86.3152	STS	steroid sulfatase [Source:HGNC Symbol;Acc:HGNC:11425]	protein_coding
ENSG00000101868	1279.35	-0.288897	0.0579313	4.9869	6.14e-07	2.64e-06	1170.35	1094.46	1190.4	1368.05	1413.65	1439.21	POLA1	DNA polymerase alpha 1, catalytic subunit [Source:HGNC Symbol;Acc:HGNC:9173]	protein_coding
ENSG00000101871	37.2698	0.826383	0.304847	-2.71081	0.00671182	0.0168026	50.3159	43.7782	48.8209	23.9672	30.4666	26.2699	MID1	midline 1 [Source:HGNC Symbol;Acc:HGNC:7095]	protein_coding
ENSG00000101882	714.049	-0.382494	0.0727413	5.25828	1.45e-07	6.58e-07	644.044	608.822	606.625	789.958	831.738	803.107	NKAP	NFKB activating protein [Source:HGNC Symbol;Acc:HGNC:29873]	protein_coding
ENSG00000101911	630.504	0.274698	0.0791936	-3.46869	0.000523	0.00159548	722.537	680.089	667.911	536.865	604.254	571.369	PRPS2	phosphoribosyl pyrophosphate synthetase 2 [Source:HGNC Symbol;Acc:HGNC:9465]	protein_coding
ENSG00000101928	289.633	0.389544	0.112989	-3.44763	0.000565519	0.0017155	349.193	315.61	320.971	249.259	232.562	270.204	MOSPD1	motile sperm domain containing 1 [Source:HGNC Symbol;Acc:HGNC:25235]	protein_coding
ENSG00000144218	93.3537	-2.0142	0.216167	9.3178	1.19e-20	1.21e-19	40.2527	39.7058	31.1623	147.638	138.115	163.248	AFF3	AF4/FMR2 family member 3 [Source:HGNC Symbol;Acc:HGNC:6473]	protein_coding
ENSG00000166833	79.4655	-2.00945	0.234485	8.56965	1.04e-17	9.15e-17	30.1896	35.6334	29.0848	130.381	111.711	139.793	NAV2	neuron navigator 2 [Source:HGNC Symbol;Acc:HGNC:15997]	protein_coding
ENSG00000151164	16.1989	-2.0002	0.51263	3.90183	9.55e-05	0.000321284	6.03791	4.07239	9.34868	23.9672	28.4355	25.3316	RAD9B	RAD9 checkpoint clamp component B [Source:HGNC Symbol;Acc:HGNC:21700]	protein_coding
ENSG00000101966	1751.75	0.965988	0.0499595	-19.3354	2.7e-83	1.3e-81	2299.44	2289.7	2363.14	1185.9	1164.84	1207.48	XIAP	X-linked inhibitor of apoptosis [Source:HGNC Symbol;Acc:HGNC:592]	protein_coding
ENSG00000101974	1002.82	0.664571	0.0672932	-9.87576	5.3e-23	5.94e-22	1169.34	1262.44	1256.88	740.106	834.785	753.382	ATP11C	ATPase phospholipid transporting 11C [Source:HGNC Symbol;Acc:HGNC:13554]	protein_coding
ENSG00000101986	1012.72	0.724097	0.0650788	-11.1265	9.33e-29	1.31e-27	1226.7	1304.18	1254.8	745.858	733.23	811.551	ABCD1	ATP binding cassette subfamily D member 1 [Source:HGNC Symbol;Acc:HGNC:61]	protein_coding
ENSG00000102007	1071.64	0.560425	0.0667709	-8.39325	4.73e-17	4.03e-16	1338.4	1169.79	1323.36	835.016	879.469	883.793	PLP2	proteolipid protein 2 [Source:HGNC Symbol;Acc:HGNC:9087]	protein_coding
ENSG00000102024	4314.87	0.333471	0.0443578	-7.51775	5.57e-14	3.98e-13	5090.97	4766.73	4576.7	3736.96	3722	3995.83	PLS3	plastin 3 [Source:HGNC Symbol;Acc:HGNC:9091]	protein_coding
ENSG00000143994	21.2201	-1.99468	0.446266	4.46972	7.83e-06	3e-05	8.05055	7.12668	10.3874	28.7606	34.5288	38.4666	ABHD1	abhydrolase domain containing 1 [Source:HGNC Symbol;Acc:HGNC:17553]	protein_coding
ENSG00000146122	10.1418	-1.98899	0.639158	3.11188	0.00185898	0.00517592	5.03159	4.07239	3.11623	15.339	18.28	15.0113	DAAM2	dishevelled associated activator of morphogenesis 2 [Source:HGNC Symbol;Acc:HGNC:18143]	protein_coding
ENSG00000102081	1386.68	-0.334957	0.0583319	5.74227	9.34e-09	4.67e-08	1234.75	1160.63	1283.89	1473.5	1588.33	1579.01	FMR1	FMRP translational regulator 1 [Source:HGNC Symbol;Acc:HGNC:3775]	protein_coding
ENSG00000102096	372.028	-0.372103	0.0980125	3.79649	0.000146761	0.000482422	324.035	315.61	333.436	404.566	416.377	438.144	PIM2	Pim-2 proto-oncogene, serine/threonine kinase [Source:HGNC Symbol;Acc:HGNC:8987]	protein_coding
ENSG00000102098	833.578	0.870972	0.0702048	-12.4062	2.42e-35	4.14e-34	1116.01	1077.15	1040.82	599.179	557.539	610.774	SCML2	Scm polycomb group protein like 2 [Source:HGNC Symbol;Acc:HGNC:10581]	protein_coding
ENSG00000230873	5.9203	-1.98573	0.842423	2.35717	0.0184149	0.0419591	2.01264	3.05429	2.07748	7.6695	13.2022	7.50567	STMND1	stathmin domain containing 1 [Source:HGNC Symbol;Acc:HGNC:44668]	protein_coding
ENSG00000102109	315.985	0.511562	0.109623	-4.66656	3.06e-06	1.23e-05	346.174	380.769	387.451	283.771	252.873	244.873	PCSK1N	proprotein convertase subtilisin/kexin type 1 inhibitor [Source:HGNC Symbol;Acc:HGNC:17301]	protein_coding
ENSG00000102178	1879.77	0.699289	0.0504165	-13.8702	9.6e-44	2.04e-42	2333.65	2349.77	2296.66	1362.29	1437.01	1499.26	UBL4A	ubiquitin like 4A [Source:HGNC Symbol;Acc:HGNC:12505]	protein_coding
ENSG00000166823	10.1454	-1.98173	0.682384	2.90412	0.00368287	0.00972385	4.02527	0	8.30994	18.2151	16.2489	14.0731	MESP1	mesoderm posterior bHLH transcription factor 1 [Source:HGNC Symbol;Acc:HGNC:29658]	protein_coding
ENSG00000102189	1024.65	0.379463	0.0682722	-5.55809	2.73e-08	1.31e-07	1139.15	1230.88	1105.22	827.347	946.496	898.804	EEA1	early endosome antigen 1 [Source:HGNC Symbol;Acc:HGNC:3185]	protein_coding
ENSG00000102218	151.049	1.04597	0.165934	-6.30355	2.91e-10	1.63e-09	229.441	214.819	166.199	91.0753	101.555	103.203	RP2	RP2 activator of ARL3 GTPase [Source:HGNC Symbol;Acc:HGNC:10274]	protein_coding
ENSG00000102225	2597.18	-0.29513	0.0419425	7.03653	1.97e-12	1.28e-11	2330.63	2342.64	2323.67	2823.33	2911.59	2851.22	CDK16	cyclin dependent kinase 16 [Source:HGNC Symbol;Acc:HGNC:8749]	protein_coding
ENSG00000102243	10.6976	3.94999	0.868909	-4.54592	5.47e-06	2.13e-05	22.139	18.3258	19.7361	0	3.04666	0.938209	VGLL1	vestigial like family member 1 [Source:HGNC Symbol;Acc:HGNC:20985]	protein_coding
ENSG00000102309	249.951	-0.555226	0.120164	4.62059	3.83e-06	1.52e-05	201.264	203.62	202.555	279.937	291.464	320.868	PIN4	peptidylprolyl cis/trans isomerase, NIMA-interacting 4 [Source:HGNC Symbol;Acc:HGNC:8992]	protein_coding
ENSG00000102317	2852.98	0.285548	0.0539906	-5.28884	1.23e-07	5.6e-07	3267.52	2852.71	3282.42	2644.06	2638.41	2432.78	RBM3	RNA binding motif protein 3 [Source:HGNC Symbol;Acc:HGNC:9900]	protein_coding
ENSG00000151892	20900.1	-1.97831	0.0306477	64.5499	0	0	8395.72	8786.18	8200.87	32835	33192.4	33990.4	GFRA1	GDNF family receptor alpha 1 [Source:HGNC Symbol;Acc:HGNC:4243]	protein_coding
ENSG00000198814	51.7962	-1.96468	0.295399	6.65092	2.91e-11	1.76e-10	12.0758	27.4886	23.8911	77.6536	84.2909	85.377	GK	glycerol kinase [Source:HGNC Symbol;Acc:HGNC:4289]	protein_coding
ENSG00000102390	576.6	-0.53843	0.0843183	6.38568	1.71e-10	9.79e-10	439.761	485.633	485.092	646.155	731.199	671.758	PBDC1	polysaccharide biosynthesis domain containing 1 [Source:HGNC Symbol;Acc:HGNC:28790]	protein_coding
ENSG00000135905	41.6551	-1.964	0.320978	6.1188	9.43e-10	5.11e-09	22.139	15.2715	13.5036	59.4386	71.0887	68.4893	DOCK10	dedicator of cytokinesis 10 [Source:HGNC Symbol;Acc:HGNC:23479]	protein_coding
ENSG00000102471	746.339	-0.413424	0.0731593	5.65101	1.6e-08	7.81e-08	670.208	648.528	601.432	823.512	857.127	877.225	NDFIP2	Nedd4 family interacting protein 2 [Source:HGNC Symbol;Acc:HGNC:18537]	protein_coding
ENSG00000102531	975.772	0.338749	0.0674332	-5.02348	5.07e-07	2.19e-06	1165.32	1070.02	1033.55	823.512	890.64	871.596	FNDC3A	fibronectin type III domain containing 3A [Source:HGNC Symbol;Acc:HGNC:20296]	protein_coding
ENSG00000163879	13.3003	-1.9638	0.569665	3.44728	0.000566253	0.00171746	7.04423	5.09049	4.15497	20.1324	15.2333	28.1463	DNALI1	dynein axonemal light intermediate chain 1 [Source:HGNC Symbol;Acc:HGNC:14353]	protein_coding
ENSG00000102580	595.77	0.3643	0.0778114	-4.68183	2.84e-06	1.14e-05	674.233	681.107	656.485	531.113	512.855	518.83	DNAJC3	DnaJ heat shock protein family (Hsp40) member C3 [Source:HGNC Symbol;Acc:HGNC:9439]	protein_coding
ENSG00000102606	802.22	0.368722	0.0699383	-5.2721	1.35e-07	6.12e-07	869.459	928.505	915.132	697.924	673.312	728.988	ARHGEF7	Rho guanine nucleotide exchange factor 7 [Source:HGNC Symbol;Acc:HGNC:15607]	protein_coding
ENSG00000125398	13.2853	-1.96003	0.574391	3.41236	0.000644036	0.00193694	5.03159	6.10859	5.19371	21.0911	13.2022	29.0845	SOX9	SRY-box transcription factor 9 [Source:HGNC Symbol;Acc:HGNC:11204]	protein_coding
ENSG00000102710	1830.19	-0.266214	0.0499553	5.32904	9.87e-08	4.53e-07	1648.35	1621.83	1714.96	2022.83	2043.29	1929.9	SUPT20H	SPT20 homolog, SAGA complex component [Source:HGNC Symbol;Acc:HGNC:20596]	protein_coding
ENSG00000102743	1151.35	1.54054	0.0667995	-23.0621	1.11e-117	8.75e-116	1785.21	1598.41	1757.55	562.749	584.959	619.218	SLC25A15	solute carrier family 25 member 15 [Source:HGNC Symbol;Acc:HGNC:10985]	protein_coding
ENSG00000102780	408.97	1.50641	0.105134	-14.3285	1.45e-46	3.38e-45	563.538	614.931	636.749	241.589	199.048	197.962	DGKH	diacylglycerol kinase eta [Source:HGNC Symbol;Acc:HGNC:2854]	protein_coding
ENSG00000102858	1162.19	-0.28178	0.0609947	4.61974	3.84e-06	1.52e-05	1001.29	1096.49	1049.13	1228.08	1321.24	1276.9	MGRN1	mahogunin ring finger 1 [Source:HGNC Symbol;Acc:HGNC:20254]	protein_coding
ENSG00000102870	1690.3	0.410611	0.0507806	-8.08599	6.17e-16	4.92e-15	1898.92	2003.62	1885.32	1452.41	1437.01	1464.54	ZNF629	zinc finger protein 629 [Source:HGNC Symbol;Acc:HGNC:29008]	protein_coding
ENSG00000102886	165.015	0.444517	0.149899	-2.96543	0.00302257	0.00811233	209.314	165.95	195.283	134.216	149.286	136.04	GDPD3	glycerophosphodiester phosphodiesterase domain containing 3 [Source:HGNC Symbol;Acc:HGNC:28638]	protein_coding
ENSG00000102898	2315.78	-0.50149	0.0462939	10.8328	2.41e-27	3.2e-26	1956.28	1904.86	1890.51	2604.75	2747.07	2791.17	NUTF2	nuclear transport factor 2 [Source:HGNC Symbol;Acc:HGNC:13722]	protein_coding
ENSG00000102900	1495.32	-0.436824	0.0522284	8.36373	6.08e-17	5.15e-16	1277.02	1260.4	1274.54	1683.45	1730.5	1746.01	NUP93	nucleoporin 93 [Source:HGNC Symbol;Acc:HGNC:28958]	protein_coding
ENSG00000081181	120.024	-1.95755	0.387431	5.05263	4.36e-07	1.89e-06	64.4044	59.0497	23.8911	177.357	203.111	192.333	ARG2	arginase 2 [Source:HGNC Symbol;Acc:HGNC:664]	protein_coding
ENSG00000102908	688.896	0.467632	0.0834798	-5.60173	2.12e-08	1.03e-07	737.631	888.799	772.824	595.345	539.259	599.516	NFAT5	nuclear factor of activated T cells 5 [Source:HGNC Symbol;Acc:HGNC:7774]	protein_coding
ENSG00000102931	490.78	0.28054	0.0848648	-3.30573	0.000947307	0.00277431	547.437	525.338	542.223	445.789	444.812	439.082	ARL2BP	ADP ribosylation factor like GTPase 2 binding protein [Source:HGNC Symbol;Acc:HGNC:17146]	protein_coding
ENSG00000206113	17.5328	-1.95677	0.524366	3.73168	0.000190206	0.000616165	4.02527	3.05429	14.5424	23.0085	31.4822	29.0845	CFAP99	cilia and flagella associated protein 99 [Source:HGNC Symbol;Acc:HGNC:51180]	protein_coding
ENSG00000103005	874.655	0.321498	0.0673843	-4.77111	1.83e-06	7.54e-06	984.179	960.066	970.185	757.363	824.629	751.505	USB1	U6 snRNA biogenesis phosphodiesterase 1 [Source:HGNC Symbol;Acc:HGNC:25792]	protein_coding
ENSG00000119636	66.3767	-1.95349	0.25799	7.57199	3.68e-14	2.66e-13	30.1896	19.3439	32.201	93.9513	113.742	108.832	BBOF1	basal body orientation factor 1 [Source:HGNC Symbol;Acc:HGNC:19855]	protein_coding
ENSG00000168569	513.69	-1.95004	0.0933791	20.8831	7.63e-97	4.4e-95	218.371	221.945	193.206	816.801	804.318	827.5	TMEM223	transmembrane protein 223 [Source:HGNC Symbol;Acc:HGNC:28464]	protein_coding
ENSG00000136247	1111.14	-1.94668	0.0667319	29.1716	4.44e-187	7.15e-185	467.938	422.511	483.015	1751.52	1750.81	1791.04	ZDHHC4	zinc finger DHHC-type palmitoyltransferase 4 [Source:HGNC Symbol;Acc:HGNC:18471]	protein_coding
ENSG00000103047	303.078	-0.424924	0.110962	3.82946	0.000128426	0.000425426	262.649	242.307	271.112	331.706	375.755	334.941	TANGO6	transport and golgi organization 6 homolog [Source:HGNC Symbol;Acc:HGNC:25749]	protein_coding
ENSG00000103056	23.3352	1.59128	0.402982	-3.94877	7.86e-05	0.0002672	38.2401	30.5429	36.356	11.5042	11.1711	12.1967	SMPD3	sphingomyelin phosphodiesterase 3 [Source:HGNC Symbol;Acc:HGNC:14240]	protein_coding
ENSG00000103064	914.869	1.56131	0.0689948	-22.6293	2.23e-113	1.64e-111	1330.35	1404.97	1364.91	447.707	459.03	482.239	SLC7A6	solute carrier family 7 member 6 [Source:HGNC Symbol;Acc:HGNC:11064]	protein_coding
ENSG00000103066	353.259	0.769603	0.101779	-7.56151	3.98e-14	2.87e-13	451.837	437.782	446.659	259.804	245.764	277.71	PLA2G15	phospholipase A2 group XV [Source:HGNC Symbol;Acc:HGNC:17163]	protein_coding
ENSG00000103089	620.813	0.880517	0.0795563	-11.0679	1.8e-28	2.48e-27	850.339	767.646	795.676	440.996	437.704	432.514	FA2H	fatty acid 2-hydroxylase [Source:HGNC Symbol;Acc:HGNC:21197]	protein_coding
ENSG00000169129	153.307	-1.93394	0.166329	11.6271	3e-31	4.57e-30	65.4107	70.2487	55.0533	246.383	240.686	242.058	AFAP1L2	actin filament associated protein 1 like 2 [Source:HGNC Symbol;Acc:HGNC:25901]	protein_coding
ENSG00000103145	1021.38	-0.400411	0.0648469	6.17471	6.63e-10	3.64e-09	914.744	886.763	840.342	1208.9	1102.89	1174.64	HCFC1R1	host cell factor C1 regulator 1 [Source:HGNC Symbol;Acc:HGNC:21198]	protein_coding
ENSG00000103160	2178.28	0.706982	0.0461069	-15.3335	4.57e-53	1.25e-51	2780.46	2678.62	2645.68	1637.44	1646.21	1681.27	HSDL1	hydroxysteroid dehydrogenase like 1 [Source:HGNC Symbol;Acc:HGNC:16475]	protein_coding
ENSG00000103174	404.645	0.368176	0.0936142	-3.93291	8.39e-05	0.000284481	465.925	437.782	464.318	360.466	350.366	349.014	NAGPA	N-acetylglucosamine-1-phosphodiester alpha-N-acetylglucosaminidase [Source:HGNC Symbol;Acc:HGNC:17378]	protein_coding
ENSG00000103187	732.347	0.4522	0.077463	-5.83762	5.3e-09	2.7e-08	880.529	847.057	810.219	645.196	650.97	560.111	COTL1	coactosin like F-actin binding protein 1 [Source:HGNC Symbol;Acc:HGNC:18304]	protein_coding
ENSG00000157796	340.266	-1.92867	0.123952	15.5598	1.36e-54	3.85e-53	154.973	135.407	133.998	563.708	590.037	463.475	WDR19	WD repeat domain 19 [Source:HGNC Symbol;Acc:HGNC:18340]	protein_coding
ENSG00000158423	21.2687	-1.92709	0.440222	4.37754	1.2e-05	4.51e-05	7.04423	10.181	9.34868	35.4714	35.5444	30.0227	RIBC1	RIB43A domain with coiled-coils 1 [Source:HGNC Symbol;Acc:HGNC:26537]	protein_coding
ENSG00000103197	1857.18	0.313339	0.0554231	-5.65359	1.57e-08	7.69e-08	2001.57	2161.42	2012.04	1765.9	1552.78	1649.37	TSC2	TSC complex subunit 2 [Source:HGNC Symbol;Acc:HGNC:12363]	protein_coding
ENSG00000103202	2635.4	0.358989	0.0457715	-7.84308	4.4e-15	3.34e-14	2980.72	3026.8	2878.35	2371.79	2189.53	2365.23	NME4	NME/NM23 nucleoside diphosphate kinase 4 [Source:HGNC Symbol;Acc:HGNC:7852]	protein_coding
ENSG00000103226	376.131	0.306535	0.0994784	-3.08142	0.00206015	0.00569248	435.736	403.167	409.264	347.045	309.744	351.828	NOMO3	NODAL modulator 3 [Source:HGNC Symbol;Acc:HGNC:25242]	protein_coding
ENSG00000103227	489.238	0.288708	0.0857494	-3.36688	0.000760228	0.00225976	519.26	555.881	539.107	435.244	434.657	451.279	LMF1	lipase maturation factor 1 [Source:HGNC Symbol;Acc:HGNC:14154]	protein_coding
ENSG00000103245	881.431	0.321613	0.0715395	-4.4956	6.94e-06	2.68e-05	915.75	998.754	1024.2	817.76	727.136	804.983	CIAO3	cytosolic iron-sulfur assembly component 3 [Source:HGNC Symbol;Acc:HGNC:14179]	protein_coding
ENSG00000103248	684.915	-0.365508	0.0738994	4.94602	7.57e-07	3.23e-06	603.791	603.732	587.928	767.908	800.256	745.876	MTHFSD	methenyltetrahydrofolate synthetase domain containing [Source:HGNC Symbol;Acc:HGNC:25778]	protein_coding
ENSG00000103249	1072.24	0.436088	0.0689765	-6.32227	2.58e-10	1.45e-09	1136.13	1325.56	1238.18	959.646	859.158	914.754	CLCN7	chloride voltage-gated channel 7 [Source:HGNC Symbol;Acc:HGNC:2025]	protein_coding
ENSG00000103253	762.152	0.324297	0.073176	-4.43174	9.35e-06	3.55e-05	794.992	859.274	888.124	699.842	681.436	649.241	HAGHL	hydroxyacylglutathione hydrolase like [Source:HGNC Symbol;Acc:HGNC:14177]	protein_coding
ENSG00000103257	69603.4	-0.494312	0.0603622	8.18909	2.63e-16	2.15e-15	55694.7	62004.2	55684.9	78876.9	80752.8	84606.8	SLC7A5	solute carrier family 7 member 5 [Source:HGNC Symbol;Acc:HGNC:11063]	protein_coding
ENSG00000103260	1506.95	1.01411	0.0588449	-17.2336	1.49e-66	5.41e-65	1961.31	1982.24	2104.49	1074.69	952.589	966.355	METRN	meteorin, glial cell differentiation regulator [Source:HGNC Symbol;Acc:HGNC:14151]	protein_coding
ENSG00000103264	1019.08	0.306704	0.0637596	-4.81032	1.51e-06	6.24e-06	1065.69	1183.03	1132.23	913.629	921.107	898.804	FBXO31	F-box protein 31 [Source:HGNC Symbol;Acc:HGNC:16510]	protein_coding
ENSG00000103266	3032.76	0.353142	0.0418009	-8.4482	2.96e-17	2.54e-16	3334.94	3530.76	3340.59	2712.13	2645.52	2632.61	STUB1	STIP1 homology and U-box containing protein 1 [Source:HGNC Symbol;Acc:HGNC:11427]	protein_coding
ENSG00000103269	116.169	0.577035	0.220412	-2.61798	0.00884517	0.0216202	100.632	161.878	154.773	123.671	90.3843	65.6746	RHBDL1	rhomboid like 1 [Source:HGNC Symbol;Acc:HGNC:10007]	protein_coding
ENSG00000186409	20.1886	-1.90581	0.464615	4.10191	4.1e-05	0.00014406	10.0632	10.181	5.19371	30.678	40.6221	24.3934	CCDC30	coiled-coil domain containing 30 [Source:HGNC Symbol;Acc:HGNC:26103]	protein_coding
ENSG00000103326	1697.36	0.410527	0.0536103	-7.6576	1.89e-14	1.39e-13	1849.61	1976.13	1987.11	1474.46	1387.25	1509.58	CAPN15	calpain 15 [Source:HGNC Symbol;Acc:HGNC:11182]	protein_coding
ENSG00000197261	116.852	-1.90277	0.196267	9.69479	3.17e-22	3.45e-21	49.3096	54.9773	43.6272	213.787	169.597	169.816	C6orf141	chromosome 6 open reading frame 141 [Source:HGNC Symbol;Acc:HGNC:21351]	protein_coding
ENSG00000109265	179.405	-1.89883	0.155171	12.237	1.97e-34	3.29e-33	71.4486	76.3573	79.9831	289.523	257.951	301.165	CRACD	capping protein inhibiting regulator of actin dynamics [Source:HGNC Symbol;Acc:HGNC:29219]	protein_coding
ENSG00000103460	11.4511	1.53885	0.597127	-2.57709	0.00996359	0.0240696	13.0821	24.4343	13.5036	4.79344	9.13998	3.75284	TOX3	TOX high mobility group box family member 3 [Source:HGNC Symbol;Acc:HGNC:11972]	protein_coding
ENSG00000103479	1856.17	-0.268206	0.0481299	5.57254	2.51e-08	1.21e-07	1718.79	1640.16	1693.15	2030.5	2050.4	2004.01	RBL2	RB transcriptional corepressor like 2 [Source:HGNC Symbol;Acc:HGNC:9894]	protein_coding
ENSG00000103490	399.214	0.373856	0.0971937	-3.84651	0.000119814	0.000398507	471.963	441.854	438.349	330.747	336.148	376.222	PYCARD	PYD and CARD domain containing [Source:HGNC Symbol;Acc:HGNC:16608]	protein_coding
ENSG00000103496	909.98	-0.34117	0.0655116	5.20778	1.91e-07	8.57e-07	777.884	799.207	832.032	1034.42	987.118	1029.22	STX4	syntaxin 4 [Source:HGNC Symbol;Acc:HGNC:11439]	protein_coding
ENSG00000182791	28.087	-1.89598	0.390032	4.86108	1.17e-06	4.89e-06	16.1011	9.16288	10.3874	36.4301	46.7155	49.7251	CCDC87	coiled-coil domain containing 87 [Source:HGNC Symbol;Acc:HGNC:25579]	protein_coding
ENSG00000197696	268.897	-1.89396	0.126822	14.934	1.98e-50	5.04e-49	115.727	116.063	110.107	418.946	451.921	400.615	NMB	neuromedin B [Source:HGNC Symbol;Acc:HGNC:7842]	protein_coding
ENSG00000103512	1385.46	0.353191	0.0671537	-5.25944	1.44e-07	6.54e-07	1729.86	1463.01	1469.82	1280.81	1161.79	1207.48	NOMO1	NODAL modulator 1 [Source:HGNC Symbol;Acc:HGNC:30060]	protein_coding
ENSG00000087258	15.2166	-1.88899	0.516551	3.65693	0.000255259	0.000813361	7.04423	5.09049	7.27119	24.9259	25.3888	21.5788	GNAO1	G protein subunit alpha o1 [Source:HGNC Symbol;Acc:HGNC:4389]	protein_coding
ENSG00000140406	743.1	-1.88221	0.079527	23.6675	7.79e-124	6.6e-122	324.035	295.248	332.397	1183.98	1120.16	1202.78	TLNRD1	talin rod domain containing 1 [Source:HGNC Symbol;Acc:HGNC:13519]	protein_coding
ENSG00000175183	47.6442	-1.87795	0.299675	6.26661	3.69e-10	2.06e-09	25.158	22.3982	13.5036	69.9842	74.1354	80.686	CSRP2	cysteine and glycine rich protein 2 [Source:HGNC Symbol;Acc:HGNC:2470]	protein_coding
ENSG00000173083	139.287	-1.87065	0.177631	10.5311	6.21e-26	7.78e-25	73.4613	58.0316	47.7821	217.622	218.344	220.479	HPSE	heparanase [Source:HGNC Symbol;Acc:HGNC:5164]	protein_coding
ENSG00000103653	4530.86	0.405753	0.0364224	-11.1402	7.99e-29	1.12e-27	5127.19	5239.13	5126.19	3853.92	3818.48	4020.23	CSK	C-terminal Src kinase [Source:HGNC Symbol;Acc:HGNC:2444]	protein_coding
ENSG00000103671	730.279	0.32714	0.0724464	-4.51561	6.31e-06	2.45e-05	824.175	777.827	836.187	625.064	656.048	662.376	TRIP4	thyroid hormone receptor interactor 4 [Source:HGNC Symbol;Acc:HGNC:12310]	protein_coding
ENSG00000103811	583.943	0.444109	0.0823032	-5.39602	6.81e-08	3.17e-07	724.549	643.438	651.291	511.939	486.45	485.992	CTSH	cathepsin H [Source:HGNC Symbol;Acc:HGNC:2535]	protein_coding
ENSG00000103852	470.875	-0.327472	0.0954169	3.43202	0.000599109	0.0018104	443.786	383.823	424.845	500.435	578.865	493.498	TTC23	tetratricopeptide repeat domain 23 [Source:HGNC Symbol;Acc:HGNC:25730]	protein_coding
ENSG00000103932	800.455	-0.519883	0.071059	7.31621	2.55e-13	1.75e-12	647.063	655.655	671.027	996.076	894.703	938.209	RPAP1	RNA polymerase II associated protein 1 [Source:HGNC Symbol;Acc:HGNC:24567]	protein_coding
ENSG00000103942	1327.84	0.609024	0.054705	-11.1329	8.68e-29	1.22e-27	1583.95	1604.52	1623.55	1043.05	1060.24	1051.73	HOMER2	homer scaffold protein 2 [Source:HGNC Symbol;Acc:HGNC:17513]	protein_coding
ENSG00000103978	975.147	-0.458512	0.0718474	6.38174	1.75e-10	1e-09	884.554	754.41	824.761	1114.95	1205.46	1066.74	TMEM87A	transmembrane protein 87A [Source:HGNC Symbol;Acc:HGNC:24522]	protein_coding
ENSG00000103994	1730.51	0.429919	0.0531215	-8.09313	5.82e-16	4.65e-15	1921.06	2057.58	1980.88	1399.68	1490.83	1533.03	ZNF106	zinc finger protein 106 [Source:HGNC Symbol;Acc:HGNC:12886]	protein_coding
ENSG00000168386	13.414	-1.8609	0.550255	3.38188	0.000719908	0.00214413	4.02527	7.12668	6.23245	23.0085	21.3266	18.7642	FILIP1L	filamin A interacting protein 1 like [Source:HGNC Symbol;Acc:HGNC:24589]	protein_coding
ENSG00000198944	51.1901	-1.86018	0.28409	6.54786	5.84e-11	3.45e-10	22.139	20.362	23.8911	80.5297	71.0887	89.1299	SOWAHA	sosondowah ankyrin repeat domain family member A [Source:HGNC Symbol;Acc:HGNC:27033]	protein_coding
ENSG00000104064	2828.44	-0.540891	0.0435641	12.416	2.14e-35	3.68e-34	2376.92	2255.09	2280.04	3343.9	3461.01	3253.71	GABPB1	GA binding protein transcription factor subunit beta 1 [Source:HGNC Symbol;Acc:HGNC:4074]	protein_coding
ENSG00000104081	477.952	1.79635	0.0966277	-18.5905	3.84e-77	1.7e-75	747.695	729.976	748.933	187.903	222.406	230.799	BMF	Bcl2 modifying factor [Source:HGNC Symbol;Acc:HGNC:24132]	protein_coding
ENSG00000104133	1279.76	-0.274361	0.0569226	4.8199	1.44e-06	5.96e-06	1117.01	1212.55	1145.73	1398.72	1407.56	1396.99	SPG11	SPG11 vesicle trafficking associated, spatacsin [Source:HGNC Symbol;Acc:HGNC:11226]	protein_coding
ENSG00000104140	669.819	0.604185	0.074722	-8.08577	6.18e-16	4.92e-15	799.017	836.876	788.405	538.782	521.994	533.841	RHOV	ras homolog family member V [Source:HGNC Symbol;Acc:HGNC:18313]	protein_coding
ENSG00000104142	634.258	-0.303561	0.0762738	3.97988	6.9e-05	0.000236125	579.639	582.352	541.185	700.8	700.732	700.842	VPS18	VPS18 core subunit of CORVET and HOPS complexes [Source:HGNC Symbol;Acc:HGNC:15972]	protein_coding
ENSG00000104147	256.31	-0.361572	0.118121	3.06103	0.00220576	0.00607095	226.422	208.71	237.872	278.019	301.619	285.216	OIP5	Opa interacting protein 5 [Source:HGNC Symbol;Acc:HGNC:20300]	protein_coding
ENSG00000119938	9.42457	-1.86001	0.665088	2.79664	0.00516376	0.0132374	4.02527	6.10859	2.07748	15.339	11.1711	17.826	PPP1R3C	protein phosphatase 1 regulatory subunit 3C [Source:HGNC Symbol;Acc:HGNC:9293]	protein_coding
ENSG00000104164	573.724	1.29613	0.0820122	-15.8041	2.92e-56	8.59e-55	819.143	806.333	820.606	325.954	338.179	332.126	BLOC1S6	biogenesis of lysosomal organelles complex 1 subunit 6 [Source:HGNC Symbol;Acc:HGNC:8549]	protein_coding
ENSG00000120327	45.5273	-1.85527	0.303488	6.11315	9.77e-10	5.29e-09	25.158	15.2715	18.6974	67.1081	69.0576	77.8714	PCDHB14	protocadherin beta 14 [Source:HGNC Symbol;Acc:HGNC:8685]	protein_coding
ENSG00000073282	8.59828	-1.85156	0.694243	2.66702	0.00765272	0.0189363	5.03159	3.05429	3.11623	13.4216	9.13998	17.826	TP63	tumor protein p63 [Source:HGNC Symbol;Acc:HGNC:15979]	protein_coding
ENSG00000104299	424.475	-0.572993	0.0970953	5.90134	3.61e-09	1.87e-08	373.344	313.574	336.552	512.898	530.119	480.363	INTS9	integrator complex subunit 9 [Source:HGNC Symbol;Acc:HGNC:25592]	protein_coding
ENSG00000104312	913.943	-0.446284	0.06587	6.77522	1.24e-11	7.67e-11	739.644	797.171	784.25	1024.84	1078.52	1059.24	RIPK2	receptor interacting serine/threonine kinase 2 [Source:HGNC Symbol;Acc:HGNC:10020]	protein_coding
ENSG00000104320	1788.84	1.16457	0.0552216	-21.089	1e-98	5.98e-97	2626.49	2333.48	2461.82	1125.5	1104.92	1080.82	NBN	nibrin [Source:HGNC Symbol;Acc:HGNC:7652]	protein_coding
ENSG00000104325	1397.25	0.263801	0.0611804	-4.31186	1.62e-05	5.98e-05	1569.86	1425.34	1577.85	1253.96	1353.73	1202.78	DECR1	2,4-dienoyl-CoA reductase 1 [Source:HGNC Symbol;Acc:HGNC:2753]	protein_coding
ENSG00000104331	1981.23	1.68871	0.0539559	-31.298	4.97e-215	1.09e-212	3103.49	3006.44	2964.57	968.274	863.22	981.367	BPNT2	3'(2'), 5'-bisphosphate nucleotidase 2 [Source:HGNC Symbol;Acc:HGNC:26019]	protein_coding
ENSG00000104343	315.209	1.03536	0.114013	-9.08109	1.07e-19	1.05e-18	422.654	407.239	441.465	236.796	188.893	194.209	UBE2W	ubiquitin conjugating enzyme E2 W [Source:HGNC Symbol;Acc:HGNC:25616]	protein_coding
ENSG00000104356	1037.27	-0.362032	0.0631938	5.72891	1.01e-08	5.04e-08	876.503	894.908	952.526	1142.75	1147.58	1209.35	POP1	POP1 homolog, ribonuclease P/MRP subunit [Source:HGNC Symbol;Acc:HGNC:30129]	protein_coding
ENSG00000104361	601.146	1.12195	0.0795602	-14.1019	3.7e-45	8.23e-44	839.27	809.388	822.684	372.929	379.817	382.789	NIPAL2	NIPA like domain containing 2 [Source:HGNC Symbol;Acc:HGNC:25854]	protein_coding
ENSG00000267060	7.02403	-1.84279	0.751999	2.45052	0.014265	0.0332946	3.01896	3.05429	3.11623	9.58687	11.1711	12.1967	PTGES3L	prostaglandin E synthase 3 like [Source:HGNC Symbol;Acc:HGNC:43943]	protein_coding
ENSG00000104388	2338.26	-0.293017	0.0461949	6.34307	2.25e-10	1.28e-09	2167.61	2039.25	2097.22	2509.84	2662.78	2552.87	RAB2A	RAB2A, member RAS oncogene family [Source:HGNC Symbol;Acc:HGNC:9763]	protein_coding
ENSG00000104408	14706.3	0.27807	0.034461	-8.06913	7.08e-16	5.63e-15	16755.2	15505.6	16095.3	12838.7	13707.9	13334.8	EIF3E	eukaryotic translation initiation factor 3 subunit E [Source:HGNC Symbol;Acc:HGNC:3277]	protein_coding
ENSG00000104413	6759.21	0.39044	0.0314463	-12.4161	2.14e-35	3.68e-34	7776.83	7595.01	7632.68	5767.46	5892.24	5891.01	ESRP1	epithelial splicing regulatory protein 1 [Source:HGNC Symbol;Acc:HGNC:25966]	protein_coding
ENSG00000104419	4604.36	-0.359204	0.104386	3.44111	0.000579336	0.00175443	4423.78	4093.77	3584.7	5567.1	4848.25	5108.55	NDRG1	N-myc downstream regulated 1 [Source:HGNC Symbol;Acc:HGNC:7679]	protein_coding
ENSG00000139910	36.6127	-1.83938	0.337958	5.44262	5.25e-08	2.46e-07	18.1137	13.2353	16.6199	46.9757	60.9332	63.7982	NOVA1	NOVA alternative splicing regulator 1 [Source:HGNC Symbol;Acc:HGNC:7886]	protein_coding
ENSG00000104442	1244.67	-0.342492	0.0601537	5.69361	1.24e-08	6.14e-08	1111.98	1072.06	1108.34	1307.65	1464.43	1403.56	ARMC1	armadillo repeat containing 1 [Source:HGNC Symbol;Acc:HGNC:17684]	protein_coding
ENSG00000104447	5069.84	0.276158	0.0396403	-6.96659	3.25e-12	2.08e-11	5389.84	5785.85	5485.6	4424.34	4572.02	4761.41	TRPS1	transcriptional repressor GATA binding 1 [Source:HGNC Symbol;Acc:HGNC:12340]	protein_coding
ENSG00000104450	196.901	0.930562	0.139653	-6.66337	2.68e-11	1.62e-10	250.573	250.452	274.228	128.464	122.882	154.804	SPAG1	sperm associated antigen 1 [Source:HGNC Symbol;Acc:HGNC:11212]	protein_coding
ENSG00000003987	12.4502	-1.8359	0.568471	3.22954	0.0012399	0.00356271	5.03159	6.10859	5.19371	21.0911	21.3266	15.9496	MTMR7	myotubularin related protein 7 [Source:HGNC Symbol;Acc:HGNC:7454]	protein_coding
ENSG00000104522	1126.53	0.621605	0.0591807	-10.5035	8.32e-26	1.04e-24	1355.51	1385.63	1355.56	912.67	875.407	874.411	GFUS	GDP-L-fucose synthase [Source:HGNC Symbol;Acc:HGNC:12390]	protein_coding
ENSG00000108551	27.1249	-1.83327	0.397191	4.61559	3.92e-06	1.55e-05	14.0885	15.2715	6.23245	46.9757	42.6532	37.5284	RASD1	ras related dexamethasone induced 1 [Source:HGNC Symbol;Acc:HGNC:15828]	protein_coding
ENSG00000104529	9836.55	0.561924	0.0303405	-18.5206	1.41e-76	6.14e-75	11855.4	11392.5	11937.2	7990.66	7932.49	7910.98	EEF1D	eukaryotic translation elongation factor 1 delta [Source:HGNC Symbol;Acc:HGNC:3211]	protein_coding
ENSG00000104549	4478.5	0.358767	0.0399883	-8.97179	2.92e-19	2.78e-18	4982.28	5259.49	4856.12	3847.21	3879.41	4046.5	SQLE	squalene epoxidase [Source:HGNC Symbol;Acc:HGNC:11279]	protein_coding
ENSG00000104611	509.286	0.992238	0.0911277	-10.8884	1.31e-27	1.76e-26	698.385	654.637	680.376	301.986	354.428	365.902	SH2D4A	SH2 domain containing 4A [Source:HGNC Symbol;Acc:HGNC:26102]	protein_coding
ENSG00000104635	944.321	0.394379	0.0672106	-5.86782	4.42e-09	2.27e-08	1040.53	1104.64	1073.02	771.743	805.334	870.658	SLC39A14	solute carrier family 39 member 14 [Source:HGNC Symbol;Acc:HGNC:20858]	protein_coding
ENSG00000104643	435.65	1.56455	0.0974475	-16.0553	5.25e-58	1.6e-56	675.24	642.42	635.71	236.796	217.328	206.406	MTMR9	myotubularin related protein 9 [Source:HGNC Symbol;Acc:HGNC:14596]	protein_coding
ENSG00000104687	3689.47	0.286187	0.0422336	-6.77628	1.23e-11	7.62e-11	4101.75	4008.25	4053.17	3162.71	3307.66	3503.27	GSR	glutathione-disulfide reductase [Source:HGNC Symbol;Acc:HGNC:4623]	protein_coding
ENSG00000104723	1384.62	0.343268	0.0569749	-6.02489	1.69e-09	8.99e-09	1635.27	1527.15	1483.32	1207.95	1203.43	1250.63	TUSC3	tumor suppressor candidate 3 [Source:HGNC Symbol;Acc:HGNC:30242]	protein_coding
ENSG00000104760	2.20983	4.63049	1.59085	-2.9107	0.00360618	0.0095419	5.03159	4.07239	4.15497	0	0	0	FGL1	fibrinogen like 1 [Source:HGNC Symbol;Acc:HGNC:3695]	protein_coding
ENSG00000104763	1375.75	0.895185	0.0632197	-14.1599	1.62e-45	3.66e-44	1897.92	1643.21	1827.15	1009.5	940.403	936.333	ASAH1	N-acylsphingosine amidohydrolase 1 [Source:HGNC Symbol;Acc:HGNC:735]	protein_coding
ENSG00000104783	451.229	0.491684	0.0895025	-5.49352	3.94e-08	1.87e-07	531.336	540.61	510.022	385.392	378.801	361.21	KCNN4	potassium calcium-activated channel subfamily N member 4 [Source:HGNC Symbol;Acc:HGNC:6293]	protein_coding
ENSG00000104812	3053.55	-0.2686	0.0442905	6.06451	1.32e-09	7.08e-09	2750.27	2888.34	2671.64	3471.41	3281.25	3258.4	GYS1	glycogen synthase 1 [Source:HGNC Symbol;Acc:HGNC:4706]	protein_coding
ENSG00000121966	22.4995	-1.83291	0.422977	4.33335	1.47e-05	5.45e-05	10.0632	9.16288	10.3874	37.3888	30.4666	37.5284	CXCR4	C-X-C motif chemokine receptor 4 [Source:HGNC Symbol;Acc:HGNC:2561]	protein_coding
ENSG00000104825	833.648	0.314374	0.0695072	-4.5229	6.1e-06	2.37e-05	870.466	954.976	947.333	731.478	730.183	767.455	NFKBIB	NFKB inhibitor beta [Source:HGNC Symbol;Acc:HGNC:7798]	protein_coding
ENSG00000104853	4410.08	0.274163	0.0350461	-7.8229	5.16e-15	3.9e-14	4867.56	4809.49	4806.26	3931.58	4021.59	4023.98	CLPTM1	CLPTM1 regulator of GABA type A receptor forward trafficking [Source:HGNC Symbol;Acc:HGNC:2087]	protein_coding
ENSG00000104856	116.991	0.888477	0.182133	-4.87818	1.07e-06	4.51e-06	158.998	172.059	124.649	85.3231	80.2287	80.686	RELB	RELB proto-oncogene, NF-kB subunit [Source:HGNC Symbol;Acc:HGNC:9956]	protein_coding
ENSG00000104859	980.355	0.61526	0.0665388	-9.24663	2.32e-20	2.35e-19	1141.17	1249.21	1168.58	816.801	758.618	747.753	CLASRP	CLK4 associating serine/arginine rich protein [Source:HGNC Symbol;Acc:HGNC:17731]	protein_coding
ENSG00000104863	257.868	0.673267	0.121489	-5.54181	2.99e-08	1.43e-07	285.794	335.972	329.281	212.829	191.94	191.395	LIN7B	lin-7 homolog B, crumbs cell polarity complex component [Source:HGNC Symbol;Acc:HGNC:17788]	protein_coding
ENSG00000104881	1408.15	0.940342	0.0574792	-16.3597	3.71e-60	1.18e-58	1857.66	1867.19	1830.26	1028.67	910.951	954.159	PPP1R13L	protein phosphatase 1 regulatory subunit 13 like [Source:HGNC Symbol;Acc:HGNC:18838]	protein_coding
ENSG00000104885	1797.89	-0.443536	0.0615415	7.2071	5.72e-13	3.83e-12	1465.2	1649.32	1457.35	2133.08	1900.1	2182.27	DOT1L	DOT1 like histone lysine methyltransferase [Source:HGNC Symbol;Acc:HGNC:24948]	protein_coding
ENSG00000104886	897.843	0.515417	0.0664806	-7.7529	8.98e-15	6.71e-14	1015.38	1084.27	1069.9	712.304	755.572	749.629	PLEKHJ1	pleckstrin homology domain containing J1 [Source:HGNC Symbol;Acc:HGNC:18211]	protein_coding
ENSG00000104888	28.097	1.692	0.373667	-4.52811	5.95e-06	2.31e-05	42.2654	41.742	44.6659	9.58687	16.2489	14.0731	SLC17A7	solute carrier family 17 member 7 [Source:HGNC Symbol;Acc:HGNC:16704]	protein_coding
ENSG00000104892	98.1818	0.644536	0.196508	-3.27995	0.00103827	0.00302224	128.809	109.955	120.494	92.9926	72.1043	64.7364	KLC3	kinesin light chain 3 [Source:HGNC Symbol;Acc:HGNC:20717]	protein_coding
ENSG00000104936	571.549	0.335367	0.0893858	-3.7519	0.000175501	0.000570785	596.747	701.469	614.935	553.162	485.435	477.548	DMPK	DM1 protein kinase [Source:HGNC Symbol;Acc:HGNC:2933]	protein_coding
ENSG00000143494	151.152	-1.83024	0.167889	10.9015	1.13e-27	1.53e-26	62.3917	67.1945	69.5957	221.457	225.453	260.822	VASH2	vasohibin 2 [Source:HGNC Symbol;Acc:HGNC:25723]	protein_coding
ENSG00000121101	529.65	-1.82789	0.0940139	19.4428	3.36e-84	1.62e-82	238.497	226.018	233.717	866.653	853.065	759.949	TEX14	testis expressed 14, intercellular bridge forming factor [Source:HGNC Symbol;Acc:HGNC:11737]	protein_coding
ENSG00000105011	1819.27	-0.299734	0.0523233	5.72851	1.01e-08	5.05e-08	1652.37	1583.14	1657.83	1918.33	1986.42	2117.54	ASF1B	anti-silencing function 1B histone chaperone [Source:HGNC Symbol;Acc:HGNC:20996]	protein_coding
ENSG00000105048	4204.45	0.380304	0.0364827	-10.4242	1.92e-25	2.35e-24	4845.42	4722.96	4698.23	3613.29	3617.4	3729.38	TNNT1	troponin T1, slow skeletal type [Source:HGNC Symbol;Acc:HGNC:11948]	protein_coding
ENSG00000105063	4218.38	0.53147	0.0375971	-14.1359	2.28e-45	5.12e-44	4900.77	5044.67	5016.08	3509.75	3331.02	3507.96	PPP6R1	protein phosphatase 6 regulatory subunit 1 [Source:HGNC Symbol;Acc:HGNC:29195]	protein_coding
ENSG00000105072	130.193	-0.562531	0.16323	3.44626	0.000568413	0.00172348	107.676	109.955	97.6417	159.142	159.442	147.299	C19orf44	chromosome 19 open reading frame 44 [Source:HGNC Symbol;Acc:HGNC:26141]	protein_coding
ENSG00000105088	670.254	0.574635	0.0743691	-7.72679	1.1e-14	8.2e-14	803.042	812.442	790.483	520.567	543.321	551.667	OLFM2	olfactomedin 2 [Source:HGNC Symbol;Acc:HGNC:17189]	protein_coding
ENSG00000105127	985.618	0.704221	0.0655485	-10.7435	6.36e-27	8.33e-26	1246.83	1219.68	1198.71	737.23	711.903	799.354	AKAP8	A-kinase anchoring protein 8 [Source:HGNC Symbol;Acc:HGNC:378]	protein_coding
ENSG00000105173	499.069	1.0762	0.0909624	-11.8313	2.69e-32	4.26e-31	695.366	692.306	644.02	331.706	290.448	340.57	CCNE1	cyclin E1 [Source:HGNC Symbol;Acc:HGNC:1589]	protein_coding
ENSG00000105193	13022.3	0.323937	0.0297141	-10.9018	1.13e-27	1.52e-26	14778.8	14023.3	14631.7	11484.1	11700.2	11515.6	RPS16	ribosomal protein S16 [Source:HGNC Symbol;Acc:HGNC:10396]	protein_coding
ENSG00000105204	732.61	-0.429697	0.0720018	5.96786	2.4e-09	1.27e-08	643.038	626.13	603.509	862.818	843.925	816.242	DYRK1B	dual specificity tyrosine phosphorylation regulated kinase 1B [Source:HGNC Symbol;Acc:HGNC:3092]	protein_coding
ENSG00000105223	2036.55	-0.505803	0.0472679	10.7008	1.01e-26	1.31e-25	1674.51	1711.42	1663.03	2424.52	2431.24	2314.56	PLD3	phospholipase D family member 3 [Source:HGNC Symbol;Acc:HGNC:17158]	protein_coding
ENSG00000105245	745.626	0.761042	0.0708456	-10.7423	6.44e-27	8.43e-26	936.883	938.686	937.984	539.741	557.539	562.925	NUMBL	NUMB like endocytic adaptor protein [Source:HGNC Symbol;Acc:HGNC:8061]	protein_coding
ENSG00000179750	56.4806	-1.82463	0.281026	6.49273	8.43e-11	4.94e-10	17.1074	26.4705	31.1623	103.538	76.1665	84.4388	APOBEC3B	apolipoprotein B mRNA editing enzyme catalytic subunit 3B [Source:HGNC Symbol;Acc:HGNC:17352]	protein_coding
ENSG00000105258	1027.08	-0.359039	0.0641416	5.59759	2.17e-08	1.05e-07	954.996	847.057	897.473	1137.96	1171.95	1153.06	POLR2I	RNA polymerase II subunit I [Source:HGNC Symbol;Acc:HGNC:9196]	protein_coding
ENSG00000105281	10210.5	0.590593	0.0336401	-17.5562	5.33e-69	2.05e-67	12482.4	12016.6	12314.3	7872.74	8498.15	8078.92	SLC1A5	solute carrier family 1 member 5 [Source:HGNC Symbol;Acc:HGNC:10943]	protein_coding
ENSG00000105290	226.209	0.545012	0.127708	-4.26763	1.98e-05	7.23e-05	274.725	271.832	258.647	204.2	181.784	166.063	APLP1	amyloid beta precursor like protein 1 [Source:HGNC Symbol;Acc:HGNC:597]	protein_coding
ENSG00000105321	604.81	0.507528	0.0781715	-6.4925	8.44e-11	4.95e-10	688.322	702.487	739.584	498.517	502.699	497.251	CCDC9	coiled-coil domain containing 9 [Source:HGNC Symbol;Acc:HGNC:24560]	protein_coding
ENSG00000175600	8.52059	-1.82462	0.686529	2.65774	0.00786656	0.0194092	3.01896	3.05429	5.19371	14.3803	14.2177	11.2585	SUGCT	succinyl-CoA:glutarate-CoA transferase [Source:HGNC Symbol;Acc:HGNC:16001]	protein_coding
ENSG00000105325	1081.06	-0.353679	0.0605474	5.84136	5.18e-09	2.65e-08	923.8	945.813	978.495	1217.53	1184.14	1236.56	FZR1	fizzy and cell division cycle 20 related 1 [Source:HGNC Symbol;Acc:HGNC:24824]	protein_coding
ENSG00000105329	1454.11	0.44557	0.0577558	-7.71472	1.21e-14	8.99e-14	1672.5	1684.95	1674.45	1234.79	1143.51	1314.43	TGFB1	transforming growth factor beta 1 [Source:HGNC Symbol;Acc:HGNC:11766]	protein_coding
ENSG00000105339	74.6051	0.723313	0.220647	-3.27815	0.00104491	0.00303842	85.5371	102.828	90.3706	65.1907	55.8554	47.8487	DENND3	DENN domain containing 3 [Source:HGNC Symbol;Acc:HGNC:29134]	protein_coding
ENSG00000105357	3833.28	0.299561	0.0373459	-8.02125	1.05e-15	8.23e-15	4160.12	4322.84	4206.9	3411.01	3414.29	3484.51	MYH14	myosin heavy chain 14 [Source:HGNC Symbol;Acc:HGNC:23212]	protein_coding
ENSG00000105372	33263.7	0.279783	0.0292675	-9.55952	1.18e-21	1.26e-20	37887.9	35410.5	36138.9	29722.2	29940.5	30482.4	RPS19	ribosomal protein S19 [Source:HGNC Symbol;Acc:HGNC:10402]	protein_coding
ENSG00000105373	4404.34	0.397423	0.0379473	-10.473	1.15e-25	1.43e-24	5184.55	4816.62	5020.24	3810.78	3794.11	3799.75	NOP53	NOP53 ribosome biogenesis factor [Source:HGNC Symbol;Acc:HGNC:4333]	protein_coding
ENSG00000105388	85.5402	2.7346	0.244848	-11.1685	5.81e-29	8.21e-28	149.941	153.733	142.308	23.9672	26.4044	16.8878	CEACAM5	CEA cell adhesion molecule 5 [Source:HGNC Symbol;Acc:HGNC:1817]	protein_coding
ENSG00000105401	4480.8	-0.49569	0.0372097	13.3215	1.73e-40	3.4e-39	3626.77	3860.63	3667.8	5242.1	5300.17	5187.36	CDC37	cell division cycle 37, HSP90 cochaperone [Source:HGNC Symbol;Acc:HGNC:1735]	protein_coding
ENSG00000105419	141.35	0.49853	0.174835	-2.85142	0.0043524	0.0113363	155.979	206.674	133.998	121.753	108.664	121.029	MEIS3	Meis homeobox 3 [Source:HGNC Symbol;Acc:HGNC:29537]	protein_coding
ENSG00000105426	2355.52	0.401006	0.0449154	-8.92803	4.34e-19	4.09e-18	2612.4	2732.57	2697.61	2087.06	2009.78	1993.69	PTPRS	protein tyrosine phosphatase receptor type S [Source:HGNC Symbol;Acc:HGNC:9681]	protein_coding
ENSG00000105427	43.4182	0.65844	0.281364	-2.34017	0.0192749	0.0436958	48.3033	51.923	59.2083	33.554	36.5599	30.9609	CNFN	cornifelin [Source:HGNC Symbol;Acc:HGNC:30183]	protein_coding
ENSG00000105429	2147.43	0.784836	0.0469151	-16.7289	8.08e-63	2.71e-61	2680.83	2799.77	2672.68	1597.17	1534.5	1599.65	MEGF8	multiple EGF like domains 8 [Source:HGNC Symbol;Acc:HGNC:3233]	protein_coding
ENSG00000154928	8.434	-1.82346	0.752365	2.42364	0.0153659	0.0356183	9.05687	1.0181	1.03874	15.339	9.13998	15.0113	EPHB1	EPH receptor B1 [Source:HGNC Symbol;Acc:HGNC:3392]	protein_coding
ENSG00000105467	15.3976	1.27127	0.489904	-2.59493	0.00946098	0.0229513	21.1327	20.362	23.8911	12.4629	6.09332	8.44388	SYNGR4	synaptogyrin 4 [Source:HGNC Symbol;Acc:HGNC:11502]	protein_coding
ENSG00000105483	496.076	-0.401401	0.0888851	4.51595	6.3e-06	2.44e-05	424.666	410.293	447.698	524.402	571.757	597.639	CARD8	caspase recruitment domain family member 8 [Source:HGNC Symbol;Acc:HGNC:17057]	protein_coding
ENSG00000105514	3902	0.453131	0.0363615	-12.4618	1.21e-35	2.09e-34	4509.31	4494.9	4525.8	3312.26	3244.69	3325.01	RAB3D	RAB3D, member RAS oncogene family [Source:HGNC Symbol;Acc:HGNC:9779]	protein_coding
ENSG00000105516	669.504	0.691747	0.0756318	-9.14625	5.89e-20	5.81e-19	802.036	827.713	851.768	511.939	492.543	531.026	DBP	D-box binding PAR bZIP transcription factor [Source:HGNC Symbol;Acc:HGNC:2697]	protein_coding
ENSG00000105519	39.1218	1.01926	0.300707	-3.38953	0.000700123	0.00208932	55.3475	48.8687	52.9758	22.0498	26.4044	29.0845	CAPS	calcyphosine [Source:HGNC Symbol;Acc:HGNC:1487]	protein_coding
ENSG00000105520	2072.31	0.934054	0.0480309	-19.4469	3.09e-84	1.5e-82	2653.66	2827.26	2680.99	1436.11	1423.81	1412	PLPPR2	phospholipid phosphatase related 2 [Source:HGNC Symbol;Acc:HGNC:29566]	protein_coding
ENSG00000105556	579.241	-0.472714	0.0799551	5.91224	3.37e-09	1.76e-08	500.14	476.47	478.86	649.031	680.421	690.522	MIER2	MIER family member 2 [Source:HGNC Symbol;Acc:HGNC:29210]	protein_coding
ENSG00000105559	200.077	-0.527202	0.13431	3.92525	8.66e-05	0.000293177	165.036	170.022	156.85	252.135	215.297	241.12	PLEKHA4	pleckstrin homology domain containing A4 [Source:HGNC Symbol;Acc:HGNC:14339]	protein_coding
ENSG00000105568	10202.1	0.270334	0.0282512	-9.56895	1.08e-21	1.15e-20	11308	11016.8	11140.5	9232.16	9259.82	9255.43	PPP2R1A	protein phosphatase 2 scaffold subunit Aalpha [Source:HGNC Symbol;Acc:HGNC:9302]	protein_coding
ENSG00000105576	8897.78	-0.515269	0.0362375	14.2192	6.96e-46	1.59e-44	6942.59	7623.52	7410.39	10574.3	10608.5	10227.4	TNPO2	transportin 2 [Source:HGNC Symbol;Acc:HGNC:19998]	protein_coding
ENSG00000105607	1272.15	-0.465933	0.0589194	7.90798	2.62e-15	2.02e-14	1112.99	999.772	1092.76	1501.3	1463.41	1462.67	GCDH	glutaryl-CoA dehydrogenase [Source:HGNC Symbol;Acc:HGNC:4189]	protein_coding
ENSG00000105613	302.733	0.522288	0.112101	-4.65908	3.18e-06	1.27e-05	332.085	379.75	359.405	256.928	226.468	261.76	MAST1	microtubule associated serine/threonine kinase 1 [Source:HGNC Symbol;Acc:HGNC:19034]	protein_coding
ENSG00000105619	674.388	0.502947	0.0775387	-6.4864	8.79e-11	5.15e-10	762.789	793.098	816.451	515.774	572.772	585.442	TFPT	TCF3 fusion partner [Source:HGNC Symbol;Acc:HGNC:13630]	protein_coding
ENSG00000105639	194.131	0.519338	0.144178	-3.60205	0.000315718	0.000994083	193.213	230.09	262.802	162.018	166.551	150.113	JAK3	Janus kinase 3 [Source:HGNC Symbol;Acc:HGNC:6193]	protein_coding
ENSG00000105640	7585.29	0.384956	0.0338176	-11.3833	5.06e-30	7.36e-29	8938.12	8397.27	8438.74	6602.48	6494.46	6640.64	RPL18A	ribosomal protein L18a [Source:HGNC Symbol;Acc:HGNC:10311]	protein_coding
ENSG00000143479	70.3446	-1.82329	0.24174	7.54239	4.61e-14	3.31e-13	25.158	33.5972	34.2785	112.166	112.726	104.141	DYRK3	dual specificity tyrosine phosphorylation regulated kinase 3 [Source:HGNC Symbol;Acc:HGNC:3094]	protein_coding
ENSG00000105643	702.75	0.389817	0.0735271	-5.30167	1.15e-07	5.24e-07	801.03	793.098	797.754	624.105	573.788	626.724	ARRDC2	arrestin domain containing 2 [Source:HGNC Symbol;Acc:HGNC:25225]	protein_coding
ENSG00000168907	85.6589	-1.82177	0.219415	8.30285	1.02e-16	8.5e-16	42.2654	30.5429	40.5109	134.216	135.069	131.349	PLA2G4F	phospholipase A2 group IVF [Source:HGNC Symbol;Acc:HGNC:27396]	protein_coding
ENSG00000105672	33.8716	0.909842	0.332946	-2.7327	0.00628172	0.0158226	51.3222	32.5791	48.8209	22.0498	20.3111	28.1463	ETV2	ETS variant transcription factor 2 [Source:HGNC Symbol;Acc:HGNC:3491]	protein_coding
ENSG00000113211	77.8882	-1.82099	0.235408	7.73548	1.03e-14	7.67e-14	28.1769	43.7782	31.1623	112.166	118.82	133.226	PCDHB6	protocadherin beta 6 [Source:HGNC Symbol;Acc:HGNC:8691]	protein_coding
ENSG00000176720	326.112	-1.81632	0.116908	15.5364	1.97e-54	5.54e-53	149.941	150.678	131.92	543.576	506.761	473.796	BOK	BCL2 family apoptosis regulator BOK [Source:HGNC Symbol;Acc:HGNC:1087]	protein_coding
ENSG00000105699	2710.39	0.340675	0.0444538	-7.66357	1.81e-14	1.33e-13	3071.28	2890.38	3125.57	2437.94	2355.07	2382.11	LSR	lipolysis stimulated lipoprotein receptor [Source:HGNC Symbol;Acc:HGNC:29572]	protein_coding
ENSG00000105707	623.779	0.685635	0.084123	-8.15038	3.63e-16	2.94e-15	703.417	813.46	791.521	507.145	445.828	481.301	HPN	hepsin [Source:HGNC Symbol;Acc:HGNC:5155]	protein_coding
ENSG00000105708	264.411	0.405169	0.115723	-3.50119	0.000463189	0.00142376	292.839	305.429	305.39	230.085	240.686	212.035	ZNF14	zinc finger protein 14 [Source:HGNC Symbol;Acc:HGNC:12924]	protein_coding
ENSG00000105711	123.745	1.046	0.179002	-5.84348	5.11e-09	2.61e-08	152.96	185.294	162.044	67.1081	81.2443	93.8209	SCN1B	sodium voltage-gated channel beta subunit 1 [Source:HGNC Symbol;Acc:HGNC:10586]	protein_coding
ENSG00000105722	1675.99	0.650611	0.0528839	-12.3026	8.77e-35	1.47e-33	2034.78	2144.11	1964.26	1322.99	1273.5	1316.31	ERF	ETS2 repressor factor [Source:HGNC Symbol;Acc:HGNC:3444]	protein_coding
ENSG00000105726	2242.11	0.311549	0.0489293	-6.36734	1.92e-10	1.1e-09	2412.15	2552.37	2485.71	2116.78	1940.72	1944.91	ATP13A1	ATPase 13A1 [Source:HGNC Symbol;Acc:HGNC:24215]	protein_coding
ENSG00000105755	222.542	0.315613	0.136653	-2.3096	0.0209105	0.0469973	272.712	212.782	254.492	183.109	225.453	186.704	ETHE1	ETHE1 persulfide dioxygenase [Source:HGNC Symbol;Acc:HGNC:23287]	protein_coding
ENSG00000105767	302.87	0.759511	0.107788	-7.04631	1.84e-12	1.19e-11	373.344	386.877	382.257	225.291	222.406	227.047	CADM4	cell adhesion molecule 4 [Source:HGNC Symbol;Acc:HGNC:30825]	protein_coding
ENSG00000105771	873.34	0.276555	0.0701447	-3.94264	8.06e-05	0.000273698	965.059	944.795	960.836	858.984	749.478	760.888	SMG9	SMG9 nonsense mediated mRNA decay factor [Source:HGNC Symbol;Acc:HGNC:25763]	protein_coding
ENSG00000105778	3968.19	0.389189	0.0370874	-10.4938	9.22e-26	1.15e-24	4560.64	4493.88	4445.82	3354.45	3466.08	3488.26	AVL9	AVL9 cell migration associated [Source:HGNC Symbol;Acc:HGNC:28994]	protein_coding
ENSG00000214575	9.96438	-1.81425	0.652607	2.78	0.00543583	0.0138786	8.05055	2.0362	3.11623	18.2151	15.2333	13.1349	CPEB1	cytoplasmic polyadenylation element binding protein 1 [Source:HGNC Symbol;Acc:HGNC:21744]	protein_coding
ENSG00000105810	66.1566	2.94664	0.292575	-10.0714	7.39e-24	8.59e-23	121.765	99.7736	129.843	10.5456	16.2489	18.7642	CDK6	cyclin dependent kinase 6 [Source:HGNC Symbol;Acc:HGNC:1777]	protein_coding
ENSG00000105829	485.561	-0.265179	0.0871396	3.04315	0.00234112	0.00641029	458.881	414.366	449.775	522.484	544.337	523.521	BET1	Bet1 golgi vesicular membrane trafficking protein [Source:HGNC Symbol;Acc:HGNC:14562]	protein_coding
ENSG00000105835	2414.7	0.401433	0.0441839	-9.08549	1.03e-19	1.01e-18	2740.21	2765.15	2740.2	2011.33	2094.07	2137.24	NAMPT	nicotinamide phosphoribosyltransferase [Source:HGNC Symbol;Acc:HGNC:30092]	protein_coding
ENSG00000105849	452.205	-0.561953	0.0914161	6.1472	7.89e-10	4.31e-09	360.262	373.642	361.482	511.939	575.819	530.088	POLR1F	RNA polymerase I subunit F [Source:HGNC Symbol;Acc:HGNC:18027]	protein_coding
ENSG00000105854	866.973	-0.463562	0.0738574	6.27645	3.46e-10	1.94e-09	750.714	660.745	774.902	959.646	1062.27	993.563	PON2	paraoxonase 2 [Source:HGNC Symbol;Acc:HGNC:9205]	protein_coding
ENSG00000111341	40.7066	-1.81411	0.314108	5.77542	7.68e-09	3.86e-08	20.1264	18.3258	15.5811	60.3973	66.011	63.7982	MGP	matrix Gla protein [Source:HGNC Symbol;Acc:HGNC:7060]	protein_coding
ENSG00000188153	69.0495	-1.81122	0.244755	7.40014	1.36e-13	9.46e-13	36.2275	25.4524	30.1235	102.58	115.773	104.141	COL4A5	collagen type IV alpha 5 chain [Source:HGNC Symbol;Acc:HGNC:2207]	protein_coding
ENSG00000105875	258.101	0.419202	0.121419	-3.45253	0.000555356	0.00168681	306.927	288.122	290.848	247.341	218.344	197.024	WDR91	WD repeat domain 91 [Source:HGNC Symbol;Acc:HGNC:24997]	protein_coding
ENSG00000105926	352.846	0.546665	0.100464	-5.4414	5.29e-08	2.48e-07	419.635	420.474	416.536	301.028	286.386	273.019	MPP6	membrane palmitoylated protein 6 [Source:HGNC Symbol;Acc:HGNC:18167]	protein_coding
ENSG00000105929	687.2	1.2139	0.0779248	-15.5778	1.03e-54	2.93e-53	1017.39	911.197	952.526	410.318	413.33	418.441	ATP6V0A4	ATPase H+ transporting V0 subunit a4 [Source:HGNC Symbol;Acc:HGNC:866]	protein_coding
ENSG00000105939	977.893	0.580439	0.062786	-9.24471	2.36e-20	2.39e-19	1193.49	1146.38	1175.86	785.165	796.194	770.27	ZC3HAV1	zinc finger CCCH-type containing, antiviral 1 [Source:HGNC Symbol;Acc:HGNC:23721]	protein_coding
ENSG00000261456	10.7627	-1.81106	0.623121	2.90644	0.00365571	0.00965864	2.01264	5.09049	7.27119	19.1737	13.2022	17.826	TUBB8	tubulin beta 8 class VIII [Source:HGNC Symbol;Acc:HGNC:20773]	protein_coding
ENSG00000105953	4835.09	-0.41336	0.0341202	12.1148	8.82e-34	1.44e-32	4152.07	4171.15	4117.57	5471.23	5598.75	5499.78	OGDH	oxoglutarate dehydrogenase [Source:HGNC Symbol;Acc:HGNC:8124]	protein_coding
ENSG00000105963	76.103	-0.493237	0.214658	2.29778	0.0215745	0.0483293	69.436	61.0859	59.2083	92.9926	78.1976	95.6973	ADAP1	ArfGAP with dual PH domains 1 [Source:HGNC Symbol;Acc:HGNC:16486]	protein_coding
ENSG00000105968	3159.89	-0.27537	0.047	5.85894	4.66e-09	2.39e-08	3042.1	2762.1	2772.4	3321.85	3596.07	3464.81	H2AZ2	H2A.Z variant histone 2 [Source:HGNC Symbol;Acc:HGNC:20664]	protein_coding
ENSG00000105971	33.7113	1.33933	0.331606	-4.03892	5.37e-05	0.000186166	53.3349	42.7601	48.8209	21.0911	20.3111	15.9496	CAV2	caveolin 2 [Source:HGNC Symbol;Acc:HGNC:1528]	protein_coding
ENSG00000105993	2635.48	0.373703	0.0436683	-8.55777	1.15e-17	1.01e-16	2888.13	3065.49	2971.84	2281.68	2255.54	2350.21	DNAJB6	DnaJ heat shock protein family (Hsp40) member B6 [Source:HGNC Symbol;Acc:HGNC:14888]	protein_coding
ENSG00000106003	488.296	2.62148	0.10589	-24.7567	2.63e-135	2.6e-133	827.194	788.008	904.744	133.257	145.224	131.349	LFNG	LFNG O-fucosylpeptide 3-beta-N-acetylglucosaminyltransferase [Source:HGNC Symbol;Acc:HGNC:6560]	protein_coding
ENSG00000106009	2384.38	0.294646	0.0479272	-6.14777	7.86e-10	4.29e-09	2575.17	2527.94	2778.63	2196.35	2102.2	2125.98	BRAT1	BRCA1 associated ATM activator 1 [Source:HGNC Symbol;Acc:HGNC:21701]	protein_coding
ENSG00000106012	1935.94	0.303908	0.0525615	-5.78195	7.38e-09	3.72e-08	2055.91	2245.92	2115.92	1660.45	1717.3	1820.13	IQCE	IQ motif containing E [Source:HGNC Symbol;Acc:HGNC:29171]	protein_coding
ENSG00000106018	6.60055	2.83059	0.887883	-3.18803	0.00143247	0.00407498	12.0758	13.2353	9.34868	0.958687	3.04666	0.938209	VIPR2	vasoactive intestinal peptide receptor 2 [Source:HGNC Symbol;Acc:HGNC:12695]	protein_coding
ENSG00000106052	2731.08	0.695573	0.0429434	-16.1974	5.26e-59	1.64e-57	3420.48	3332.23	3377.99	2008.45	2119.46	2127.86	TAX1BP1	Tax1 binding protein 1 [Source:HGNC Symbol;Acc:HGNC:11575]	protein_coding
ENSG00000106070	73.5569	0.501526	0.218286	-2.29756	0.0215868	0.048346	79.4992	82.4659	96.603	56.5625	68.0421	58.169	GRB10	growth factor receptor bound protein 10 [Source:HGNC Symbol;Acc:HGNC:4564]	protein_coding
ENSG00000106077	2629.07	0.52395	0.0493553	-10.6159	2.51e-26	3.21e-25	3107.51	2974.88	3221.14	2271.13	2172.27	2027.47	ABHD11	abhydrolase domain containing 11 [Source:HGNC Symbol;Acc:HGNC:16407]	protein_coding
ENSG00000106078	334.399	0.291708	0.102487	-2.84629	0.00442318	0.0115085	377.369	360.407	366.676	297.193	290.448	314.3	COBL	cordon-bleu WH2 repeat protein [Source:HGNC Symbol;Acc:HGNC:22199]	protein_coding
ENSG00000106080	225.306	0.636776	0.125225	-5.08505	3.68e-07	1.61e-06	263.655	290.158	269.034	178.316	169.597	181.074	FKBP14	FKBP prolyl isomerase 14 [Source:HGNC Symbol;Acc:HGNC:18625]	protein_coding
ENSG00000106086	794.243	1.44997	0.0738873	-19.6241	9.63e-86	4.78e-84	1139.15	1208.48	1141.58	431.409	400.128	444.711	PLEKHA8	pleckstrin homology domain containing A8 [Source:HGNC Symbol;Acc:HGNC:30037]	protein_coding
ENSG00000106089	238.265	1.35165	0.140414	-9.62617	6.2e-22	6.7e-21	311.959	359.389	356.288	162.018	107.649	132.287	STX1A	syntaxin 1A [Source:HGNC Symbol;Acc:HGNC:11433]	protein_coding
ENSG00000106100	177.748	-0.419689	0.145455	2.88536	0.0039097	0.0102662	151.954	151.697	152.695	233.92	184.831	191.395	NOD1	nucleotide binding oligomerization domain containing 1 [Source:HGNC Symbol;Acc:HGNC:16390]	protein_coding
ENSG00000106123	30.2109	1.5732	0.356921	-4.40769	1.04e-05	3.95e-05	52.3286	40.7239	42.5884	17.2564	15.2333	13.1349	EPHB6	EPH receptor B6 [Source:HGNC Symbol;Acc:HGNC:3396]	protein_coding
ENSG00000106144	1062.37	-0.304251	0.0665359	4.57273	4.81e-06	1.89e-05	971.097	949.885	931.752	1269.3	1090.7	1161.5	CASP2	caspase 2 [Source:HGNC Symbol;Acc:HGNC:1503]	protein_coding
ENSG00000106211	30804.7	0.968786	0.0273903	-35.3696	5.01e-274	1.76e-271	39581.5	41678.9	41067.7	20964.6	20570	20965.2	HSPB1	heat shock protein family B (small) member 1 [Source:HGNC Symbol;Acc:HGNC:5246]	protein_coding
ENSG00000106290	4491.24	-0.473258	0.0345177	13.7106	8.78e-43	1.83e-41	3762.62	3776.12	3744.66	5204.71	5212.84	5246.47	TAF6	TATA-box binding protein associated factor 6 [Source:HGNC Symbol;Acc:HGNC:11540]	protein_coding
ENSG00000106305	2077.61	-0.354147	0.0495401	7.14868	8.76e-13	5.81e-12	1911	1746.04	1814.68	2273.05	2313.43	2407.44	AIMP2	aminoacyl tRNA synthetase complex interacting multifunctional protein 2 [Source:HGNC Symbol;Acc:HGNC:20609]	protein_coding
ENSG00000066382	36.8335	-1.8107	0.333629	5.42728	5.72e-08	2.67e-07	19.1201	12.2172	17.6586	53.6865	62.9643	55.3543	MPPED2	metallophosphoesterase domain containing 2 [Source:HGNC Symbol;Acc:HGNC:1180]	protein_coding
ENSG00000106333	447.354	-0.382873	0.0922426	4.15072	3.31e-05	0.000117981	375.357	401.131	388.489	540.699	503.715	474.734	PCOLCE	procollagen C-endopeptidase enhancer [Source:HGNC Symbol;Acc:HGNC:8738]	protein_coding
ENSG00000205002	12.2612	-1.80779	0.567895	3.18331	0.00145603	0.00413781	5.03159	5.09049	6.23245	18.2151	19.2955	19.7024	AARD	alanine and arginine rich domain containing protein [Source:HGNC Symbol;Acc:HGNC:33842]	protein_coding
ENSG00000106348	4396.27	0.41839	0.0356818	-11.7256	9.42e-32	1.46e-30	5043.67	5013.11	5031.67	3696.7	3739.27	3853.22	IMPDH1	inosine monophosphate dehydrogenase 1 [Source:HGNC Symbol;Acc:HGNC:6052]	protein_coding
ENSG00000106351	328.489	-0.302044	0.118195	2.55548	0.0106043	0.0254608	252.586	339.027	290.848	337.458	400.128	350.89	AGFG2	ArfGAP with FG repeats 2 [Source:HGNC Symbol;Acc:HGNC:5177]	protein_coding
ENSG00000106366	74.3877	1.36496	0.234888	-5.81112	6.21e-09	3.15e-08	96.6066	119.117	105.952	53.6865	32.4977	38.4666	SERPINE1	serpin family E member 1 [Source:HGNC Symbol;Acc:HGNC:8583]	protein_coding
ENSG00000106367	8011.85	0.477585	0.0342924	-13.9269	4.35e-44	9.38e-43	9554.99	9163.9	9258.31	6429.91	6835.69	6828.29	AP1S1	adaptor related protein complex 1 subunit sigma 1 [Source:HGNC Symbol;Acc:HGNC:559]	protein_coding
ENSG00000106397	5499.89	0.340175	0.0336453	-10.1106	4.96e-24	5.79e-23	6155.65	6239.92	6040.28	4777.14	4864.5	4921.84	PLOD3	procollagen-lysine,2-oxoglutarate 5-dioxygenase 3 [Source:HGNC Symbol;Acc:HGNC:9083]	protein_coding
ENSG00000128408	44.9907	-1.79863	0.300908	5.97736	2.27e-09	1.2e-08	19.1201	19.3439	21.8136	60.3973	75.151	74.1185	RIBC2	RIB43A domain with coiled-coils 2 [Source:HGNC Symbol;Acc:HGNC:13241]	protein_coding
ENSG00000106404	163.955	0.677664	0.162982	-4.15789	3.21e-05	0.000114503	185.163	236.199	183.857	148.596	123.898	106.018	CLDN15	claudin 15 [Source:HGNC Symbol;Acc:HGNC:2036]	protein_coding
ENSG00000106443	1054.37	1.06914	0.0650682	-16.4312	1.14e-60	3.68e-59	1505.45	1373.41	1405.42	709.428	668.234	664.252	PHF14	PHD finger protein 14 [Source:HGNC Symbol;Acc:HGNC:22203]	protein_coding
ENSG00000133243	2003.63	-1.79851	0.0504426	35.6545	2.01e-278	7.3e-276	910.718	902.035	871.505	3137.78	3043.61	3156.14	BTBD2	BTB domain containing 2 [Source:HGNC Symbol;Acc:HGNC:15504]	protein_coding
ENSG00000106484	5137.81	-0.453602	0.0392768	11.5489	7.48e-31	1.12e-29	4557.62	4192.53	4258.84	5795.26	6103.48	5919.16	MEST	mesoderm specific transcript [Source:HGNC Symbol;Acc:HGNC:7028]	protein_coding
ENSG00000106524	278.376	-0.537011	0.116749	4.59969	4.23e-06	1.67e-05	222.396	213.801	245.143	308.697	357.475	322.744	ANKMY2	ankyrin repeat and MYND domain containing 2 [Source:HGNC Symbol;Acc:HGNC:25370]	protein_coding
ENSG00000106541	588.094	0.641325	0.0859066	-7.46537	8.31e-14	5.86e-13	770.84	735.067	644.02	446.748	459.03	472.857	AGR2	anterior gradient 2, protein disulphide isomerase family member [Source:HGNC Symbol;Acc:HGNC:328]	protein_coding
ENSG00000106546	189.207	0.508028	0.141634	-3.58691	0.000334625	0.00105025	244.535	198.529	223.33	140.927	166.551	161.372	AHR	aryl hydrocarbon receptor [Source:HGNC Symbol;Acc:HGNC:348]	protein_coding
ENSG00000007314	13.712	-1.79575	0.552392	3.25087	0.00115054	0.00332297	3.01896	8.14478	7.27119	17.2564	20.3111	26.2699	SCN4A	sodium voltage-gated channel alpha subunit 4 [Source:HGNC Symbol;Acc:HGNC:10591]	protein_coding
ENSG00000106571	384.426	0.430426	0.101631	-4.23518	2.28e-05	8.3e-05	454.856	453.053	416.536	353.756	292.479	335.879	GLI3	GLI family zinc finger 3 [Source:HGNC Symbol;Acc:HGNC:4319]	protein_coding
ENSG00000106615	1525.45	0.959388	0.0531741	-18.0424	9.05e-73	3.7e-71	2021.69	1990.38	2032.82	1066.06	1000.32	1041.41	RHEB	Ras homolog, mTORC1 binding [Source:HGNC Symbol;Acc:HGNC:10011]	protein_coding
ENSG00000106617	356.036	1.09196	0.109011	-10.017	1.28e-23	1.47e-22	470.957	508.031	475.744	221.457	201.08	258.946	PRKAG2	protein kinase AMP-activated non-catalytic subunit gamma 2 [Source:HGNC Symbol;Acc:HGNC:9386]	protein_coding
ENSG00000106665	135.875	0.438078	0.164013	-2.67099	0.00756276	0.0187325	146.923	161.878	159.966	106.414	134.053	106.018	CLIP2	CAP-Gly domain containing linker protein 2 [Source:HGNC Symbol;Acc:HGNC:2586]	protein_coding
ENSG00000106692	801.341	0.38532	0.0716233	-5.37981	7.46e-08	3.46e-07	862.415	887.781	973.301	707.511	686.514	690.522	FKTN	fukutin [Source:HGNC Symbol;Acc:HGNC:3622]	protein_coding
ENSG00000132016	68.434	-1.79261	0.247237	7.25058	4.15e-13	2.81e-12	24.1516	35.6334	32.201	96.8274	115.773	106.018	BRME1	break repair meiotic recombinase recruitment factor 1 [Source:HGNC Symbol;Acc:HGNC:28153]	protein_coding
ENSG00000106733	224.518	0.55717	0.129037	-4.3179	1.58e-05	5.83e-05	255.605	268.778	277.344	163.935	204.126	177.322	NMRK1	nicotinamide riboside kinase 1 [Source:HGNC Symbol;Acc:HGNC:26057]	protein_coding
ENSG00000106771	2886.7	0.767764	0.0451574	-17.002	7.94e-65	2.8e-63	3748.54	3636.65	3526.53	2045.84	2130.63	2232	TMEM245	transmembrane protein 245 [Source:HGNC Symbol;Acc:HGNC:1363]	protein_coding
ENSG00000168758	6421.53	-1.78739	0.041207	43.3758	0	0	2756.31	3028.84	2870.04	9660.69	9787.9	10425.4	SEMA4C	semaphorin 4C [Source:HGNC Symbol;Acc:HGNC:10731]	protein_coding
ENSG00000106789	281.793	0.28506	0.112827	-2.52653	0.0115195	0.0273774	316.99	302.375	309.545	248.3	238.655	274.895	CORO2A	coronin 2A [Source:HGNC Symbol;Acc:HGNC:2255]	protein_coding
ENSG00000106799	537.559	1.54428	0.0873009	-17.6892	5.08e-70	1.99e-68	798.011	792.08	812.296	280.895	255.919	286.154	TGFBR1	transforming growth factor beta receptor 1 [Source:HGNC Symbol;Acc:HGNC:11772]	protein_coding
ENSG00000168778	403.729	-1.78363	0.105377	16.9262	2.89e-64	9.97e-63	177.112	192.42	175.547	579.047	662.141	636.106	TCTN2	tectonic family member 2 [Source:HGNC Symbol;Acc:HGNC:25774]	protein_coding
ENSG00000214212	25.739	-1.78174	0.402703	4.42446	9.67e-06	3.67e-05	10.0632	8.14478	16.6199	41.2235	43.6688	34.7137	C19orf38	chromosome 19 open reading frame 38 [Source:HGNC Symbol;Acc:HGNC:34073]	protein_coding
ENSG00000106853	266.575	-0.481919	0.117329	4.10742	4e-05	0.00014092	219.377	237.217	210.865	295.276	303.65	333.064	PTGR1	prostaglandin reductase 1 [Source:HGNC Symbol;Acc:HGNC:18429]	protein_coding
ENSG00000106927	97.3724	2.58548	0.226466	-11.4167	3.45e-30	5.05e-29	178.118	177.149	145.424	28.7606	29.4511	25.3316	AMBP	alpha-1-microglobulin/bikunin precursor [Source:HGNC Symbol;Acc:HGNC:453]	protein_coding
ENSG00000076555	632.682	-1.77683	0.0845307	21.02	4.31e-98	2.54e-96	305.921	260.633	290.848	989.365	994.227	955.097	ACACB	acetyl-CoA carboxylase beta [Source:HGNC Symbol;Acc:HGNC:85]	protein_coding
ENSG00000247746	53.8417	-1.76363	0.274567	6.42332	1.33e-10	7.71e-10	22.139	24.4343	27.0073	86.2818	73.1199	90.0681	USP51	ubiquitin specific peptidase 51 [Source:HGNC Symbol;Acc:HGNC:23086]	protein_coding
ENSG00000107036	1010.35	0.640045	0.0674401	-9.49057	2.3e-21	2.42e-20	1241.8	1273.64	1177.93	781.33	738.307	849.079	RIC1	RIC1 homolog, RAB6A GEF complex partner 1 [Source:HGNC Symbol;Acc:HGNC:17686]	protein_coding
ENSG00000141665	42.528	-1.75997	0.311846	5.64373	1.66e-08	8.14e-08	22.139	18.3258	17.6586	76.695	64.9954	55.3543	FBXO15	F-box protein 15 [Source:HGNC Symbol;Acc:HGNC:13617]	protein_coding
ENSG00000107104	373.654	0.29194	0.0994208	-2.93641	0.00332035	0.00884152	400.515	403.167	430.039	340.334	355.444	312.424	KANK1	KN motif and ankyrin repeat domains 1 [Source:HGNC Symbol;Acc:HGNC:19309]	protein_coding
ENSG00000107140	557.378	0.455989	0.0850936	-5.35867	8.38e-08	3.87e-07	603.791	654.637	676.221	447.707	459.03	502.88	TESK1	testis associated actin remodelling kinase 1 [Source:HGNC Symbol;Acc:HGNC:11731]	protein_coding
ENSG00000107159	62.3762	1.13065	0.245125	-4.61254	3.98e-06	1.57e-05	101.638	80.4297	74.7894	40.2649	39.6066	37.5284	CA9	carbonic anhydrase 9 [Source:HGNC Symbol;Acc:HGNC:1383]	protein_coding
ENSG00000107165	176.761	1.08121	0.147528	-7.32879	2.32e-13	1.6e-12	258.624	243.325	218.136	124.629	111.711	104.141	TYRP1	tyrosinase related protein 1 [Source:HGNC Symbol;Acc:HGNC:12450]	protein_coding
ENSG00000107186	334.346	0.845821	0.106463	-7.94474	1.95e-15	1.51e-14	419.635	461.198	408.226	232.002	233.577	251.44	MPDZ	multiple PDZ domain crumbs cell polarity complex component [Source:HGNC Symbol;Acc:HGNC:7208]	protein_coding
ENSG00000107263	1730.99	0.432242	0.0514131	-8.40723	4.2e-17	3.58e-16	1995.53	1999.54	1970.49	1415.02	1457.32	1548.04	RAPGEF1	Rap guanine nucleotide exchange factor 1 [Source:HGNC Symbol;Acc:HGNC:4568]	protein_coding
ENSG00000107281	2983.29	1.1445	0.0531237	-21.544	6.02e-103	3.82e-101	3850.17	4203.73	4271.31	2012.28	1796.51	1765.71	NPDC1	neural proliferation, differentiation and control 1 [Source:HGNC Symbol;Acc:HGNC:7899]	protein_coding
ENSG00000107290	1904.33	0.454741	0.0509471	-8.92576	4.43e-19	4.18e-18	2161.57	2254.07	2190.71	1526.23	1605.59	1687.84	SETX	senataxin [Source:HGNC Symbol;Acc:HGNC:445]	protein_coding
ENSG00000107331	6318.52	0.592806	0.0851031	-6.96574	3.27e-12	2.09e-11	7003.98	8220.12	7572.43	5390.7	4746.7	4977.2	ABCA2	ATP binding cassette subfamily A member 2 [Source:HGNC Symbol;Acc:HGNC:32]	protein_coding
ENSG00000107338	214.893	0.398067	0.126825	-3.1387	0.00169699	0.00476948	233.466	250.452	249.298	190.779	177.722	187.642	SHB	SH2 domain containing adaptor protein B [Source:HGNC Symbol;Acc:HGNC:10838]	protein_coding
ENSG00000107341	1976.01	-0.406325	0.0468788	8.66757	4.41e-18	3.96e-17	1688.6	1738.91	1671.34	2246.2	2231.17	2279.85	UBE2R2	ubiquitin conjugating enzyme E2 R2 [Source:HGNC Symbol;Acc:HGNC:19907]	protein_coding
ENSG00000107372	1185.64	0.531509	0.0593262	-8.9591	3.27e-19	3.11e-18	1408.85	1457.92	1337.9	962.522	971.885	974.799	ZFAND5	zinc finger AN1-type containing 5 [Source:HGNC Symbol;Acc:HGNC:13008]	protein_coding
ENSG00000107438	1148.76	0.268015	0.0611999	-4.37934	1.19e-05	4.47e-05	1303.18	1281.79	1180.01	1019.08	1064.3	1044.23	PDLIM1	PDZ and LIM domain 1 [Source:HGNC Symbol;Acc:HGNC:2067]	protein_coding
ENSG00000107443	499.169	1.29631	0.0901427	-14.3806	6.85e-47	1.6e-45	735.619	723.867	668.95	302.945	280.293	283.339	CCNJ	cyclin J [Source:HGNC Symbol;Acc:HGNC:23434]	protein_coding
ENSG00000081818	73.8609	-1.75973	0.237563	7.40741	1.29e-13	8.96e-13	37.2338	36.6515	27.0073	110.249	126.944	105.079	PCDHB4	protocadherin beta 4 [Source:HGNC Symbol;Acc:HGNC:8689]	protein_coding
ENSG00000141542	186.057	-1.75378	0.149431	11.7364	8.3e-32	1.29e-30	88.556	76.3573	90.3706	272.267	302.635	286.154	RAB40B	RAB40B, member RAS oncogene family [Source:HGNC Symbol;Acc:HGNC:18284]	protein_coding
ENSG00000107537	193.225	-0.325003	0.135848	2.39239	0.0167388	0.0385377	180.131	158.823	175.547	220.498	225.453	198.9	PHYH	phytanoyl-CoA 2-hydroxylase [Source:HGNC Symbol;Acc:HGNC:8940]	protein_coding
ENSG00000162104	1160.14	-1.75073	0.065403	26.7683	7.56e-158	9.4e-156	513.222	566.062	515.216	1715.09	1819.87	1831.38	ADCY9	adenylate cyclase 9 [Source:HGNC Symbol;Acc:HGNC:240]	protein_coding
ENSG00000107614	121.588	0.687875	0.170104	-4.04385	5.26e-05	0.000182483	163.024	138.461	148.54	94.91	95.462	89.1299	TRDMT1	tRNA aspartic acid methyltransferase 1 [Source:HGNC Symbol;Acc:HGNC:2977]	protein_coding
ENSG00000107643	820.741	-0.33975	0.068116	4.98781	6.11e-07	2.62e-06	728.575	724.886	719.848	885.827	950.558	914.754	MAPK8	mitogen-activated protein kinase 8 [Source:HGNC Symbol;Acc:HGNC:6881]	protein_coding
ENSG00000107672	1016.67	-0.280205	0.0628347	4.4594	8.22e-06	3.14e-05	933.864	873.528	947.333	1091.94	1130.31	1123.04	NSMCE4A	NSE4 homolog A, SMC5-SMC6 complex component [Source:HGNC Symbol;Acc:HGNC:25935]	protein_coding
ENSG00000107679	766.094	1.61254	0.0769298	-20.9612	1.48e-97	8.63e-96	1169.34	1193.21	1101.07	350.879	388.957	393.11	PLEKHA1	pleckstrin homology domain containing A1 [Source:HGNC Symbol;Acc:HGNC:14335]	protein_coding
ENSG00000107731	212.45	1.74814	0.142176	-12.2956	9.57e-35	1.61e-33	349.193	303.393	329.281	90.1166	111.711	91.0063	UNC5B	unc-5 netrin receptor B [Source:HGNC Symbol;Acc:HGNC:12568]	protein_coding
ENSG00000107758	1913.55	0.554918	0.0484668	-11.4494	2.37e-30	3.5e-29	2298.43	2301.92	2231.22	1513.77	1533.49	1602.46	PPP3CB	protein phosphatase 3 catalytic subunit beta [Source:HGNC Symbol;Acc:HGNC:9315]	protein_coding
ENSG00000107798	1115.85	0.845327	0.0602491	-14.0305	1.01e-44	2.22e-43	1480.29	1400.9	1419.96	790.917	796.194	806.86	LIPA	lipase A, lysosomal acid type [Source:HGNC Symbol;Acc:HGNC:6617]	protein_coding
ENSG00000107819	704.453	-0.564932	0.174658	3.23451	0.00121851	0.00350588	601.778	614.931	488.209	936.637	684.483	900.681	SFXN3	sideroflexin 3 [Source:HGNC Symbol;Acc:HGNC:16087]	protein_coding
ENSG00000107821	547.217	1.23136	0.0864293	-14.247	4.68e-46	1.08e-44	793.985	763.573	744.778	348.962	328.024	303.98	KAZALD1	Kazal type serine peptidase inhibitor domain 1 [Source:HGNC Symbol;Acc:HGNC:25460]	protein_coding
ENSG00000107829	1041.37	-0.357585	0.0627208	5.70122	1.19e-08	5.88e-08	945.939	933.596	859.04	1160.01	1175	1174.64	FBXW4	F-box and WD repeat domain containing 4 [Source:HGNC Symbol;Acc:HGNC:10847]	protein_coding
ENSG00000107833	1643.4	-0.400138	0.0545571	7.3343	2.23e-13	1.53e-12	1474.26	1401.92	1374.26	1768.78	1911.27	1929.9	NPM3	nucleophosmin/nucleoplasmin 3 [Source:HGNC Symbol;Acc:HGNC:7931]	protein_coding
ENSG00000107854	2028.87	0.611254	0.0480269	-12.7273	4.17e-37	7.47e-36	2487.62	2514.7	2354.83	1605.8	1585.28	1624.98	TNKS2	tankyrase 2 [Source:HGNC Symbol;Acc:HGNC:15677]	protein_coding
ENSG00000107863	686.703	0.476946	0.0824217	-5.78666	7.18e-09	3.62e-08	719.518	872.51	806.064	572.336	548.399	601.392	ARHGAP21	Rho GTPase activating protein 21 [Source:HGNC Symbol;Acc:HGNC:23725]	protein_coding
ENSG00000107864	117.639	2.00885	0.18892	-10.6334	2.08e-26	2.67e-25	184.156	199.547	181.78	46.017	43.6688	50.6633	CPEB3	cytoplasmic polyadenylation element binding protein 3 [Source:HGNC Symbol;Acc:HGNC:21746]	protein_coding
ENSG00000107872	367.05	0.2853	0.100576	-2.83666	0.00455876	0.0118205	406.553	395.022	408.226	361.425	315.837	315.238	FBXL15	F-box and leucine rich repeat protein 15 [Source:HGNC Symbol;Acc:HGNC:28155]	protein_coding
ENSG00000107882	712.918	0.379345	0.0748251	-5.06975	3.98e-07	1.74e-06	789.96	826.695	801.909	665.329	594.099	599.516	SUFU	SUFU negative regulator of hedgehog signaling [Source:HGNC Symbol;Acc:HGNC:16466]	protein_coding
ENSG00000107902	668.467	0.486597	0.076851	-6.3317	2.42e-10	1.37e-09	808.074	737.103	795.676	566.584	530.119	573.246	LHPP	phospholysine phosphohistidine inorganic pyrophosphate phosphatase [Source:HGNC Symbol;Acc:HGNC:30042]	protein_coding
ENSG00000243710	11.1283	-1.74741	0.597932	2.92242	0.00347326	0.00921748	6.03791	3.05429	6.23245	15.339	18.28	17.826	CFAP57	cilia and flagella associated protein 57 [Source:HGNC Symbol;Acc:HGNC:26485]	protein_coding
ENSG00000107959	2363.38	0.716961	0.0438501	-16.3503	4.33e-60	1.37e-58	2899.2	2933.14	2984.31	1810	1782.3	1771.34	PITRM1	pitrilysin metallopeptidase 1 [Source:HGNC Symbol;Acc:HGNC:17663]	protein_coding
ENSG00000107984	2847.89	2.01013	0.053534	-37.5486	0	0	4815.23	4262.78	4612.01	1194.52	1070.39	1132.42	DKK1	dickkopf WNT signaling pathway inhibitor 1 [Source:HGNC Symbol;Acc:HGNC:2891]	protein_coding
ENSG00000108021	3517.98	-0.274833	0.0413326	6.64931	2.94e-11	1.78e-10	3218.21	3245.7	3087.14	3695.74	3940.35	3920.78	TASOR2	transcription activation suppressor family member 2 [Source:HGNC Symbol;Acc:HGNC:23484]	protein_coding
ENSG00000108039	1031.33	0.330844	0.0636947	-5.19422	2.06e-07	9.2e-07	1184.44	1133.14	1130.15	955.811	862.205	922.26	XPNPEP1	X-prolyl aminopeptidase 1 [Source:HGNC Symbol;Acc:HGNC:12822]	protein_coding
ENSG00000108055	2622.87	-0.445651	0.0444681	10.0218	1.22e-23	1.41e-22	2255.16	2216.4	2190.71	2897.15	3112.67	3065.13	SMC3	structural maintenance of chromosomes 3 [Source:HGNC Symbol;Acc:HGNC:2468]	protein_coding
ENSG00000108064	2054.68	0.30061	0.0517831	-5.80517	6.43e-09	3.26e-08	2261.2	2201.13	2341.32	1717.97	1911.27	1895.18	TFAM	transcription factor A, mitochondrial [Source:HGNC Symbol;Acc:HGNC:11741]	protein_coding
ENSG00000108091	3578.48	0.696772	0.041204	-16.9103	3.78e-64	1.29e-62	4634.1	4328.95	4314.93	2696.79	2760.27	2735.82	CCDC6	coiled-coil domain containing 6 [Source:HGNC Symbol;Acc:HGNC:18782]	protein_coding
ENSG00000108106	1896.01	-0.564709	0.0494066	11.4298	2.97e-30	4.37e-29	1482.31	1578.05	1529.03	2305.64	2194.61	2286.42	UBE2S	ubiquitin conjugating enzyme E2 S [Source:HGNC Symbol;Acc:HGNC:17895]	protein_coding
ENSG00000108187	126.839	0.436462	0.185989	-2.34671	0.01894	0.0430259	147.929	122.172	167.237	90.1166	135.069	98.512	PBLD	phenazine biosynthesis like protein domain containing [Source:HGNC Symbol;Acc:HGNC:23301]	protein_coding
ENSG00000108219	2128.51	0.419779	0.0544894	-7.70387	1.32e-14	9.77e-14	2432.27	2580.88	2295.62	1783.16	1742.69	1936.46	TSPAN14	tetraspanin 14 [Source:HGNC Symbol;Acc:HGNC:23303]	protein_coding
ENSG00000108256	3885.15	1.41465	0.0380829	-37.1466	4.98e-302	2.17e-299	5580.04	5645.35	5727.62	2136.91	2081.88	2139.12	NUFIP2	nuclear FMR1 interacting protein 2 [Source:HGNC Symbol;Acc:HGNC:17634]	protein_coding
ENSG00000108262	2627.25	0.475874	0.0456297	-10.429	1.83e-25	2.24e-24	3036.06	3107.23	3027.93	2167.59	2107.27	2317.38	GIT1	GIT ArfGAP 1 [Source:HGNC Symbol;Acc:HGNC:4272]	protein_coding
ENSG00000108306	309.176	-0.502896	0.10958	4.58929	4.45e-06	1.75e-05	245.542	282.013	239.949	358.549	357.475	371.531	FBXL20	F-box and leucine rich repeat protein 20 [Source:HGNC Symbol;Acc:HGNC:24679]	protein_coding
ENSG00000108349	1803.14	0.456453	0.0501059	-9.10978	8.25e-20	8.11e-19	2075.03	2084.05	2099.3	1593.34	1484.74	1482.37	CASC3	CASC3 exon junction complex subunit [Source:HGNC Symbol;Acc:HGNC:17040]	protein_coding
ENSG00000144045	19.2642	-1.74596	0.464389	3.75969	0.000170126	0.000554495	7.04423	10.181	9.34868	39.3062	24.3733	25.3316	DQX1	DEAQ-box RNA dependent ATPase 1 [Source:HGNC Symbol;Acc:HGNC:20410]	protein_coding
ENSG00000123094	633.992	-1.74175	0.0832758	20.9154	3.87e-97	2.25e-95	294.851	297.285	283.577	984.572	932.278	1011.39	RASSF8	Ras association domain family member 8 [Source:HGNC Symbol;Acc:HGNC:13232]	protein_coding
ENSG00000108384	4603.5	-0.453352	0.0371307	12.2096	2.76e-34	4.58e-33	3997.1	3804.63	3855.81	5180.74	5431.18	5351.54	RAD51C	RAD51 paralog C [Source:HGNC Symbol;Acc:HGNC:9820]	protein_coding
ENSG00000137474	89.947	-1.73723	0.215038	8.07874	6.54e-16	5.21e-15	35.2211	47.8506	41.5497	146.679	123.898	144.484	MYO7A	myosin VIIA [Source:HGNC Symbol;Acc:HGNC:7606]	protein_coding
ENSG00000108406	2022.84	-0.398771	0.050005	7.97464	1.53e-15	1.19e-14	1839.55	1663.57	1731.58	2244.29	2338.82	2319.25	DHX40	DEAH-box helicase 40 [Source:HGNC Symbol;Acc:HGNC:18018]	protein_coding
ENSG00000108443	9042.78	0.884893	0.0298867	-29.6083	1.17e-192	2.02e-190	11730.7	11930.1	11536.3	6327.33	6318.77	6413.6	RPS6KB1	ribosomal protein S6 kinase B1 [Source:HGNC Symbol;Acc:HGNC:10436]	protein_coding
ENSG00000108468	3333.54	-0.271958	0.0436364	6.23237	4.59e-10	2.55e-09	3093.42	3027.82	2938.6	3457.98	3784.97	3698.42	CBX1	chromobox 1 [Source:HGNC Symbol;Acc:HGNC:1551]	protein_coding
ENSG00000151224	7.37051	-1.7347	0.738436	2.34915	0.0188164	0.0427829	4.02527	2.0362	4.15497	7.6695	13.2022	13.1349	MAT1A	methionine adenosyltransferase 1A [Source:HGNC Symbol;Acc:HGNC:6903]	protein_coding
ENSG00000108510	4050.62	1.09955	0.0401086	-27.4142	1.86e-165	2.59e-163	5347.58	5746.14	5477.29	2530.93	2579.51	2622.29	MED13	mediator complex subunit 13 [Source:HGNC Symbol;Acc:HGNC:22474]	protein_coding
ENSG00000108518	17807.4	0.37218	0.0269718	-13.7989	2.59e-43	5.45e-42	20479.6	19777.6	20018.6	15518.3	15342	15708.4	PFN1	profilin 1 [Source:HGNC Symbol;Acc:HGNC:8881]	protein_coding
ENSG00000169427	10.2692	-1.73405	0.627554	2.76319	0.00572402	0.0145296	7.04423	5.09049	2.07748	16.2977	14.2177	16.8878	KCNK9	potassium two pore domain channel subfamily K member 9 [Source:HGNC Symbol;Acc:HGNC:6283]	protein_coding
ENSG00000108578	1238.5	-0.264945	0.0583806	4.53823	5.67e-06	2.21e-05	1123.05	1144.34	1107.3	1298.06	1415.68	1342.58	BLMH	bleomycin hydrolase [Source:HGNC Symbol;Acc:HGNC:1059]	protein_coding
ENSG00000108582	1284.31	0.512292	0.0573565	-8.93172	4.19e-19	3.96e-18	1510.48	1466.06	1552.92	1026.75	1098.83	1050.79	CPD	carboxypeptidase D [Source:HGNC Symbol;Acc:HGNC:2301]	protein_coding
ENSG00000108587	891.587	-0.355401	0.0725353	4.89969	9.6e-07	4.06e-06	799.017	817.532	730.236	925.133	1015.55	1062.05	GOSR1	golgi SNAP receptor complex member 1 [Source:HGNC Symbol;Acc:HGNC:4430]	protein_coding
ENSG00000108588	5726.89	0.534326	0.0388804	-13.7428	5.63e-43	1.18e-41	6905.36	6737.77	6684.3	4506.79	4577.1	4949.99	CCDC47	coiled-coil domain containing 47 [Source:HGNC Symbol;Acc:HGNC:24856]	protein_coding
ENSG00000108590	221.057	-0.478671	0.128487	3.72544	0.000194975	0.000630574	185.163	200.565	168.276	242.548	267.091	262.699	MED31	mediator complex subunit 31 [Source:HGNC Symbol;Acc:HGNC:24260]	protein_coding
ENSG00000108604	11288.4	0.300188	0.0313057	-9.58894	8.9e-22	9.54e-21	12828.5	12029.8	12516.8	10004.9	10234.7	10115.8	SMARCD2	SWI/SNF related, matrix associated, actin dependent regulator of chromatin, subfamily d, member 2 [Source:HGNC Symbol;Acc:HGNC:11107]	protein_coding
ENSG00000108639	6441.36	1.18217	0.0367515	-32.1666	5.17e-227	1.3e-224	8980.39	8630.41	9214.68	4027.44	3987.06	3808.19	SYNGR2	synaptogyrin 2 [Source:HGNC Symbol;Acc:HGNC:11499]	protein_coding
ENSG00000108641	284.683	-0.518028	0.114859	4.51013	6.48e-06	2.51e-05	252.586	207.692	242.027	325.954	340.21	339.632	B9D1	B9 domain containing 1 [Source:HGNC Symbol;Acc:HGNC:24123]	protein_coding
ENSG00000108666	411.05	-0.466595	0.0943958	4.94296	7.69e-07	3.28e-06	329.066	356.334	350.056	454.418	489.497	486.931	C17orf75	chromosome 17 open reading frame 75 [Source:HGNC Symbol;Acc:HGNC:30173]	protein_coding
ENSG00000187624	143.197	-1.72747	0.170425	10.1362	3.81e-24	4.47e-23	59.3728	61.0859	78.9444	216.663	225.453	217.665	C17orf97	chromosome 17 open reading frame 97 [Source:HGNC Symbol;Acc:HGNC:33800]	protein_coding
ENSG00000108679	1338.53	0.538018	0.0564672	-9.52798	1.6e-21	1.7e-20	1617.15	1544.45	1593.43	1065.1	1141.48	1069.56	LGALS3BP	galectin 3 binding protein [Source:HGNC Symbol;Acc:HGNC:6564]	protein_coding
ENSG00000108774	1602.95	-0.558119	0.0531732	10.4963	8.99e-26	1.12e-24	1256.89	1348.98	1283.89	1856.98	1970.17	1900.81	RAB5C	RAB5C, member RAS oncogene family [Source:HGNC Symbol;Acc:HGNC:9785]	protein_coding
ENSG00000146700	41.7061	-1.72394	0.312113	5.52345	3.32e-08	1.58e-07	19.1201	24.4343	14.5424	59.4386	67.0265	65.6746	SSC4D	scavenger receptor cysteine rich family member with 4 domains [Source:HGNC Symbol;Acc:HGNC:14461]	protein_coding
ENSG00000108799	525.425	0.417316	0.0932607	-4.47473	7.65e-06	2.93e-05	556.494	608.822	637.788	506.187	416.377	426.885	EZH1	enhancer of zeste 1 polycomb repressive complex 2 subunit [Source:HGNC Symbol;Acc:HGNC:3526]	protein_coding
ENSG00000108813	413.409	0.952435	0.0950207	-10.0234	1.2e-23	1.39e-22	552.469	524.32	558.843	290.482	269.122	285.216	DLX4	distal-less homeobox 4 [Source:HGNC Symbol;Acc:HGNC:2917]	protein_coding
ENSG00000108821	857.271	0.428029	0.0720376	-5.94175	2.82e-09	1.48e-08	930.845	1033.37	986.805	785.165	691.592	715.854	COL1A1	collagen type I alpha 1 chain [Source:HGNC Symbol;Acc:HGNC:2197]	protein_coding
ENSG00000108826	1356.18	-0.294627	0.0557022	5.28931	1.23e-07	5.59e-07	1216.64	1171.83	1266.23	1464.87	1506.07	1511.45	MRPL27	mitochondrial ribosomal protein L27 [Source:HGNC Symbol;Acc:HGNC:14483]	protein_coding
ENSG00000108830	263.231	-0.32823	0.119138	2.75504	0.00586853	0.0148695	216.358	260.633	223.33	305.821	283.339	289.907	RND2	Rho family GTPase 2 [Source:HGNC Symbol;Acc:HGNC:18315]	protein_coding
ENSG00000108846	204.784	2.16823	0.152157	-14.2499	4.49e-46	1.03e-44	333.091	343.099	329.281	91.0753	59.9177	72.2421	ABCC3	ATP binding cassette subfamily C member 3 [Source:HGNC Symbol;Acc:HGNC:54]	protein_coding
ENSG00000108852	475.513	0.626751	0.0892072	-7.02578	2.13e-12	1.38e-11	615.867	553.845	561.959	380.599	364.584	376.222	MPP2	membrane palmitoylated protein 2 [Source:HGNC Symbol;Acc:HGNC:7220]	protein_coding
ENSG00000108854	1185.76	0.282667	0.0585515	-4.82767	1.38e-06	5.74e-06	1268.97	1337.78	1298.43	1062.23	1041.96	1105.21	SMURF2	SMAD specific E3 ubiquitin protein ligase 2 [Source:HGNC Symbol;Acc:HGNC:16809]	protein_coding
ENSG00000108861	1722.66	0.777034	0.0546565	-14.2167	7.22e-46	1.64e-44	2120.31	2317.19	2089.95	1273.14	1235.93	1299.42	DUSP3	dual specificity phosphatase 3 [Source:HGNC Symbol;Acc:HGNC:3069]	protein_coding
ENSG00000108878	12.4434	2.60155	0.642309	-4.05032	5.11e-05	0.000177794	25.158	19.3439	19.7361	4.79344	0	5.62925	CACNG1	calcium voltage-gated channel auxiliary subunit gamma 1 [Source:HGNC Symbol;Acc:HGNC:1405]	protein_coding
ENSG00000108932	179.183	1.6356	0.167718	-9.75205	1.81e-22	1.98e-21	290.826	227.036	295.003	92.034	103.586	66.6128	SLC16A6	solute carrier family 16 member 6 [Source:HGNC Symbol;Acc:HGNC:10927]	protein_coding
ENSG00000108946	5620.71	-0.420658	0.0345803	12.1647	4.79e-34	7.9e-33	4910.83	4723.97	4785.48	6284.19	6569.62	6450.19	PRKAR1A	protein kinase cAMP-dependent type I regulatory subunit alpha [Source:HGNC Symbol;Acc:HGNC:9388]	protein_coding
ENSG00000108947	354.251	-0.539622	0.105439	5.11784	3.09e-07	1.36e-06	281.769	306.447	278.383	413.194	386.926	458.784	EFNB3	ephrin B3 [Source:HGNC Symbol;Acc:HGNC:3228]	protein_coding
ENSG00000108960	168.757	-0.501791	0.155588	3.22512	0.00125919	0.00361447	136.859	166.968	115.3	193.655	185.846	213.912	MMD	monocyte to macrophage differentiation associated [Source:HGNC Symbol;Acc:HGNC:7153]	protein_coding
ENSG00000105792	38.7095	-1.71711	0.324183	5.29674	1.18e-07	5.37e-07	15.0948	21.3801	17.6586	58.4799	68.0421	51.6015	CFAP69	cilia and flagella associated protein 69 [Source:HGNC Symbol;Acc:HGNC:26107]	protein_coding
ENSG00000109016	558.385	0.41696	0.0846156	-4.92769	8.32e-07	3.54e-06	657.126	624.094	634.671	448.666	464.108	521.644	DHRS7B	dehydrogenase/reductase 7B [Source:HGNC Symbol;Acc:HGNC:24547]	protein_coding
ENSG00000109062	16877.9	-0.34123	0.0281893	12.1049	9.94e-34	1.62e-32	14976	14888.7	14809.3	18449	18745.1	19399.3	SLC9A3R1	SLC9A3 regulator 1 [Source:HGNC Symbol;Acc:HGNC:11075]	protein_coding
ENSG00000109065	609.482	0.449116	0.0876408	-5.1245	2.98e-07	1.32e-06	630.962	727.94	752.049	557.956	505.746	482.239	NAT9	N-acetyltransferase 9 (putative) [Source:HGNC Symbol;Acc:HGNC:23133]	protein_coding
ENSG00000161405	21.2007	-1.71618	0.444319	3.86249	0.000112237	0.000374639	10.0632	6.10859	13.5036	28.7606	40.6221	28.1463	IKZF3	IKAROS family zinc finger 3 [Source:HGNC Symbol;Acc:HGNC:13178]	protein_coding
ENSG00000109084	1463.61	-0.475121	0.0577577	8.2261	1.93e-16	1.59e-15	1322.3	1182.01	1169.62	1677.7	1699.02	1731	TMEM97	transmembrane protein 97 [Source:HGNC Symbol;Acc:HGNC:28106]	protein_coding
ENSG00000109089	548.966	0.57671	0.081768	-7.05301	1.75e-12	1.14e-11	659.139	676.017	636.749	439.079	430.595	452.217	CDR2L	cerebellar degeneration related protein 2 like [Source:HGNC Symbol;Acc:HGNC:29999]	protein_coding
ENSG00000109099	28.8653	1.16085	0.360117	-3.22353	0.00126619	0.00363298	35.2211	39.7058	44.6659	21.0911	20.3111	12.1967	PMP22	peripheral myelin protein 22 [Source:HGNC Symbol;Acc:HGNC:9118]	protein_coding
ENSG00000100979	38.647	-1.71547	0.323179	5.30809	1.11e-07	5.06e-07	21.1327	13.2353	19.7361	60.3973	62.9643	54.4161	PLTP	phospholipid transfer protein [Source:HGNC Symbol;Acc:HGNC:9093]	protein_coding
ENSG00000109111	3621.56	0.412412	0.0410078	-10.0569	8.56e-24	9.92e-23	4052.44	4326.92	4028.24	3147.37	3043.61	3130.8	SUPT6H	SPT6 homolog, histone chaperone and transcription elongation factor [Source:HGNC Symbol;Acc:HGNC:11470]	protein_coding
ENSG00000109133	1789.63	-0.309029	0.0497258	6.21466	5.14e-10	2.84e-09	1659.42	1579.07	1557.07	1949.01	2010.8	1982.44	TMEM33	transmembrane protein 33 [Source:HGNC Symbol;Acc:HGNC:25541]	protein_coding
ENSG00000109171	1896.81	0.41595	0.0476335	-8.73231	2.5e-18	2.26e-17	2214.91	2164.48	2125.27	1616.35	1645.2	1614.66	SLAIN2	SLAIN motif family member 2 [Source:HGNC Symbol;Acc:HGNC:29282]	protein_coding
ENSG00000109184	749.886	0.488135	0.0740166	-6.59494	4.25e-11	2.54e-10	889.586	871.492	866.311	621.229	579.881	670.819	DCUN1D4	defective in cullin neddylation 1 domain containing 4 [Source:HGNC Symbol;Acc:HGNC:28998]	protein_coding
ENSG00000109189	1236.94	0.609322	0.0647695	-9.40755	5.08e-21	5.27e-20	1508.47	1464.02	1509.29	907.877	1081.56	950.406	USP46	ubiquitin specific peptidase 46 [Source:HGNC Symbol;Acc:HGNC:20075]	protein_coding
ENSG00000225526	35.6418	-1.71483	0.342243	5.01056	5.43e-07	2.34e-06	24.1516	13.2353	12.4649	55.6038	55.8554	52.5397	MKRN2OS	MKRN2 opposite strand [Source:HGNC Symbol;Acc:HGNC:40375]	protein_coding
ENSG00000066923	15.9835	-1.71132	0.546076	3.13385	0.0017253	0.00483936	5.03159	12.2172	5.19371	39.3062	17.2644	16.8878	STAG3	stromal antigen 3 [Source:HGNC Symbol;Acc:HGNC:11356]	protein_coding
ENSG00000109270	564.904	0.548011	0.0889981	-6.15756	7.39e-10	4.05e-09	753.733	616.967	641.943	465.922	453.952	456.908	LAMTOR3	late endosomal/lysosomal adaptor, MAPK and MTOR activator 3 [Source:HGNC Symbol;Acc:HGNC:15606]	protein_coding
ENSG00000109332	5310.78	0.424014	0.0341847	-12.4036	2.5e-35	4.27e-34	6108.35	6005.76	6143.12	4437.76	4540.54	4629.12	UBE2D3	ubiquitin conjugating enzyme E2 D3 [Source:HGNC Symbol;Acc:HGNC:12476]	protein_coding
ENSG00000109381	872.004	0.384871	0.0667628	-5.76476	8.18e-09	4.1e-08	1004.31	974.32	983.689	756.404	788.07	725.236	ELF2	E74 like ETS transcription factor 2 [Source:HGNC Symbol;Acc:HGNC:3317]	protein_coding
ENSG00000109390	1593.16	0.351121	0.0506782	-6.92845	4.25e-12	2.7e-11	1803.32	1762.33	1792.87	1390.1	1385.21	1425.14	NDUFC1	NADH:ubiquinone oxidoreductase subunit C1 [Source:HGNC Symbol;Acc:HGNC:7705]	protein_coding
ENSG00000109436	2401.92	-0.530078	0.0464061	11.4226	3.22e-30	4.73e-29	1944.21	1959.84	1993.35	2752.39	2786.68	2975.06	TBC1D9	TBC1 domain family member 9 [Source:HGNC Symbol;Acc:HGNC:21710]	protein_coding
ENSG00000109458	975.642	-0.325517	0.0632362	5.14764	2.64e-07	1.17e-06	875.497	867.419	854.885	1045.93	1117.11	1093.01	GAB1	GRB2 associated binding protein 1 [Source:HGNC Symbol;Acc:HGNC:4066]	protein_coding
ENSG00000109466	130.444	2.47573	0.189717	-13.0496	6.39e-39	1.2e-37	221.39	229.072	212.942	43.1409	38.591	37.5284	KLHL2	kelch like family member 2 [Source:HGNC Symbol;Acc:HGNC:6353]	protein_coding
ENSG00000109472	338.378	1.27485	0.108605	-11.7385	8.1e-32	1.26e-30	504.166	462.216	470.55	211.87	179.753	201.715	CPE	carboxypeptidase E [Source:HGNC Symbol;Acc:HGNC:2303]	protein_coding
ENSG00000109501	1259.31	-0.426841	0.0575765	7.41345	1.23e-13	8.58e-13	1033.49	1127.03	1062.63	1435.15	1446.15	1451.41	WFS1	wolframin ER transmembrane glycoprotein [Source:HGNC Symbol;Acc:HGNC:12762]	protein_coding
ENSG00000109519	2878.33	-0.340694	0.0422757	8.05886	7.7e-16	6.11e-15	2618.44	2546.26	2454.55	3178.05	3276.18	3196.48	GRPEL1	GrpE like 1, mitochondrial [Source:HGNC Symbol;Acc:HGNC:19696]	protein_coding
ENSG00000109586	1244.95	1.24991	0.0626305	-19.957	1.3e-88	6.8e-87	1856.66	1643.21	1758.59	744.9	738.307	728.05	GALNT7	polypeptide N-acetylgalactosaminyltransferase 7 [Source:HGNC Symbol;Acc:HGNC:4129]	protein_coding
ENSG00000109654	193.954	1.73132	0.147535	-11.735	8.43e-32	1.31e-30	325.041	299.321	270.073	95.8687	84.2909	89.1299	TRIM2	tripartite motif containing 2 [Source:HGNC Symbol;Acc:HGNC:15974]	protein_coding
ENSG00000109670	697.461	-0.455171	0.0734981	6.19296	5.9e-10	3.25e-09	596.747	594.569	573.386	780.371	833.769	805.922	FBXW7	F-box and WD repeat domain containing 7 [Source:HGNC Symbol;Acc:HGNC:16712]	protein_coding
ENSG00000109685	7277.21	-0.561465	0.0333047	16.8584	9.1e-64	3.08e-62	5883.94	5987.43	5765.02	8467.12	8638.3	8921.43	NSD2	nuclear receptor binding SET domain protein 2 [Source:HGNC Symbol;Acc:HGNC:12766]	protein_coding
ENSG00000109689	730.871	0.442781	0.073575	-6.01809	1.76e-09	9.36e-09	861.409	849.094	816.451	615.477	586.99	655.808	STIM2	stromal interaction molecule 2 [Source:HGNC Symbol;Acc:HGNC:19205]	protein_coding
ENSG00000109705	13.0953	1.24488	0.530006	-2.34879	0.0188344	0.0428132	17.1074	14.2534	23.8911	8.62818	8.12443	6.56746	NKX3-2	NK3 homeobox 2 [Source:HGNC Symbol;Acc:HGNC:951]	protein_coding
ENSG00000109762	229.588	0.871388	0.127748	-6.82116	9.03e-12	5.62e-11	310.952	309.502	270.073	152.431	167.566	167.001	SNX25	sorting nexin 25 [Source:HGNC Symbol;Acc:HGNC:21883]	protein_coding
ENSG00000109787	736.173	0.666807	0.0717226	-9.29704	1.44e-20	1.47e-19	898.642	922.397	889.163	556.038	561.601	589.195	KLF3	Kruppel like factor 3 [Source:HGNC Symbol;Acc:HGNC:16516]	protein_coding
ENSG00000109805	1285.25	-0.338202	0.0575847	5.87312	4.28e-09	2.2e-08	1124.06	1110.74	1170.66	1403.52	1498.96	1403.56	NCAPG	non-SMC condensin I complex subunit G [Source:HGNC Symbol;Acc:HGNC:24304]	protein_coding
ENSG00000109814	2370.01	1.17337	0.0509305	-23.0387	1.91e-117	1.48e-115	3222.23	3503.27	3126.61	1436.11	1440.05	1491.75	UGDH	UDP-glucose 6-dehydrogenase [Source:HGNC Symbol;Acc:HGNC:12525]	protein_coding
ENSG00000025423	46.5117	-1.70806	0.291314	5.86329	4.54e-09	2.33e-08	19.1201	22.3982	23.8911	68.0668	76.1665	69.4275	HSD17B6	hydroxysteroid 17-beta dehydrogenase 6 [Source:HGNC Symbol;Acc:HGNC:23316]	protein_coding
ENSG00000160767	1734.55	-1.69924	0.057548	29.5274	1.28e-191	2.12e-189	758.764	868.437	823.722	2721.71	2542.95	2691.72	FAM189B	family with sequence similarity 189 member B [Source:HGNC Symbol;Acc:HGNC:1233]	protein_coding
ENSG00000121361	113.992	-1.69626	0.186361	9.10203	8.87e-20	8.71e-19	54.3412	53.9592	52.9758	164.894	176.706	181.074	KCNJ8	potassium inwardly rectifying channel subfamily J member 8 [Source:HGNC Symbol;Acc:HGNC:6269]	protein_coding
ENSG00000109917	1476.58	-0.467696	0.0539303	8.67224	4.24e-18	3.81e-17	1194.5	1275.68	1247.53	1704.55	1756.91	1680.33	ZPR1	ZPR1 zinc finger [Source:HGNC Symbol;Acc:HGNC:13051]	protein_coding
ENSG00000109919	5265.24	-0.299515	0.0412647	7.25837	3.92e-13	2.65e-12	4900.77	4680.2	4580.85	5525.87	5811	6092.73	MTCH2	mitochondrial carrier 2 [Source:HGNC Symbol;Acc:HGNC:17587]	protein_coding
ENSG00000109927	12.2623	1.80594	0.593565	-3.04254	0.00234591	0.00641982	12.0758	22.3982	22.8523	6.71081	2.03111	7.50567	TECTA	tectorin alpha [Source:HGNC Symbol;Acc:HGNC:11720]	protein_coding
ENSG00000109956	15.2542	1.64163	0.506829	-3.23903	0.00119937	0.00345587	21.1327	28.5067	19.7361	8.62818	5.07777	8.44388	B3GAT1	beta-1,3-glucuronyltransferase 1 [Source:HGNC Symbol;Acc:HGNC:921]	protein_coding
ENSG00000118513	1097.52	-1.69617	0.070735	23.9792	4.58e-127	4.09e-125	518.254	568.099	466.395	1629.77	1647.23	1755.39	MYB	MYB proto-oncogene, transcription factor [Source:HGNC Symbol;Acc:HGNC:7545]	protein_coding
ENSG00000110042	232.514	0.581174	0.123615	-4.70148	2.58e-06	1.04e-05	280.763	278.959	276.305	170.646	197.017	191.395	DTX4	deltex E3 ubiquitin ligase 4 [Source:HGNC Symbol;Acc:HGNC:29151]	protein_coding
ENSG00000110047	1657.63	0.82322	0.0508273	-16.1964	5.35e-59	1.67e-57	2143.46	2120.7	2089.95	1164.8	1215.62	1211.23	EHD1	EH domain containing 1 [Source:HGNC Symbol;Acc:HGNC:3242]	protein_coding
ENSG00000110074	795.638	-0.365223	0.0697571	5.23564	1.64e-07	7.41e-07	692.347	690.27	704.267	914.587	851.034	921.321	FOXRED1	FAD dependent oxidoreductase domain containing 1 [Source:HGNC Symbol;Acc:HGNC:26927]	protein_coding
ENSG00000115641	49.0308	-1.69527	0.283645	5.97675	2.28e-09	1.2e-08	25.158	19.3439	24.9298	74.7776	72.1043	77.8714	FHL2	four and a half LIM domains 2 [Source:HGNC Symbol;Acc:HGNC:3703]	protein_coding
ENSG00000110080	651.863	0.393393	0.0751825	-5.2325	1.67e-07	7.53e-07	719.518	751.356	749.972	577.13	548.399	564.802	ST3GAL4	ST3 beta-galactoside alpha-2,3-sialyltransferase 4 [Source:HGNC Symbol;Acc:HGNC:10864]	protein_coding
ENSG00000110092	10834.2	-0.284502	0.0383847	7.41185	1.25e-13	8.68e-13	9854.88	9871.48	9583.43	11808.1	11240.1	12647.1	CCND1	cyclin D1 [Source:HGNC Symbol;Acc:HGNC:1582]	protein_coding
ENSG00000159403	19.5085	-1.69395	0.470704	3.59876	0.000319733	0.00100608	9.05687	4.07239	14.5424	23.9672	33.5133	31.8991	C1R	complement C1r [Source:HGNC Symbol;Acc:HGNC:1246]	protein_coding
ENSG00000110169	38.9379	2.92981	0.379791	-7.71425	1.22e-14	9.02e-14	56.3538	67.1945	83.0994	11.5042	6.09332	9.38209	HPX	hemopexin [Source:HGNC Symbol;Acc:HGNC:5171]	protein_coding
ENSG00000110171	1505.09	1.65153	0.0603509	-27.3654	7.08e-165	9.73e-163	2193.77	2356.9	2300.81	765.991	667.219	745.876	TRIM3	tripartite motif containing 3 [Source:HGNC Symbol;Acc:HGNC:10064]	protein_coding
ENSG00000110172	480.752	0.311974	0.0903405	-3.45331	0.000553747	0.00168264	568.57	544.682	484.054	433.327	432.626	421.256	CHORDC1	cysteine and histidine rich domain containing 1 [Source:HGNC Symbol;Acc:HGNC:14525]	protein_coding
ENSG00000110195	112.286	1.84423	0.191906	-9.61008	7.25e-22	7.8e-21	182.144	171.04	173.47	46.017	57.8865	43.1576	FOLR1	folate receptor alpha [Source:HGNC Symbol;Acc:HGNC:3791]	protein_coding
ENSG00000110200	1033.49	0.272883	0.0632167	-4.31663	1.58e-05	5.86e-05	1192.49	1079.18	1120.8	933.761	950.558	924.136	ANAPC15	anaphase promoting complex subunit 15 [Source:HGNC Symbol;Acc:HGNC:24531]	protein_coding
ENSG00000110218	486.94	0.771745	0.0884523	-8.72498	2.66e-18	2.41e-17	611.842	587.442	642.981	346.086	376.77	356.519	PANX1	pannexin 1 [Source:HGNC Symbol;Acc:HGNC:8599]	protein_coding
ENSG00000047597	50.5347	-1.69317	0.302321	5.60058	2.14e-08	1.03e-07	22.139	17.3077	32.201	57.5212	92.4154	81.6242	XK	X-linked Kx blood group [Source:HGNC Symbol;Acc:HGNC:12811]	protein_coding
ENSG00000184226	21.6616	-1.69183	0.45566	3.71292	0.000204885	0.000660991	3.01896	15.2715	12.4649	30.678	37.5755	30.9609	PCDH9	protocadherin 9 [Source:HGNC Symbol;Acc:HGNC:8661]	protein_coding
ENSG00000110315	364.501	0.945417	0.102703	-9.20535	3.41e-20	3.41e-19	492.09	452.035	495.48	267.474	240.686	239.243	RNF141	ring finger protein 141 [Source:HGNC Symbol;Acc:HGNC:21159]	protein_coding
ENSG00000129116	766.488	-1.68849	0.0808638	20.8807	8.02e-97	4.6e-95	363.281	381.787	343.824	1083.32	1177.03	1249.69	PALLD	palladin, cytoskeletal associated protein [Source:HGNC Symbol;Acc:HGNC:17068]	protein_coding
ENSG00000184949	43.8171	-1.68806	0.308989	5.46317	4.68e-08	2.2e-07	24.1516	15.2715	22.8523	79.571	61.9488	59.1072	FAM227A	family with sequence similarity 227 member A [Source:HGNC Symbol;Acc:HGNC:44197]	protein_coding
ENSG00000110328	350.789	0.51977	0.101706	-5.11051	3.21e-07	1.42e-06	415.61	433.71	390.567	299.11	283.339	282.401	GALNT18	polypeptide N-acetylgalactosaminyltransferase 18 [Source:HGNC Symbol;Acc:HGNC:30488]	protein_coding
ENSG00000110375	63.2939	1.1428	0.237163	-4.81863	1.45e-06	6e-06	90.5687	81.4478	89.3318	40.2649	40.6221	37.5284	UPK2	uroplakin 2 [Source:HGNC Symbol;Acc:HGNC:12579]	protein_coding
ENSG00000110395	1256.26	1.48019	0.0674535	-21.9438	9.91e-107	6.61e-105	1758.04	1996.49	1794.95	643.279	632.69	712.101	CBL	Cbl proto-oncogene [Source:HGNC Symbol;Acc:HGNC:1541]	protein_coding
ENSG00000110400	2833.63	0.466999	0.0411552	-11.3473	7.65e-30	1.11e-28	3268.52	3329.18	3267.88	2389.05	2325.62	2421.52	NECTIN1	nectin cell adhesion molecule 1 [Source:HGNC Symbol;Acc:HGNC:9706]	protein_coding
ENSG00000110422	1865.63	0.394493	0.0493065	-8.00083	1.24e-15	9.7e-15	2054.9	2165.49	2137.73	1602.92	1572.08	1660.63	HIPK3	homeodomain interacting protein kinase 3 [Source:HGNC Symbol;Acc:HGNC:4915]	protein_coding
ENSG00000110435	667.76	1.56537	0.0802851	-19.4976	1.15e-84	5.61e-83	1031.48	1017.08	946.294	331.706	330.055	349.952	PDHX	pyruvate dehydrogenase complex component X [Source:HGNC Symbol;Acc:HGNC:21350]	protein_coding
ENSG00000067715	753.259	-1.6839	0.0818102	20.583	3.9e-94	2.17e-92	356.237	379.75	336.552	1054.56	1195.31	1197.15	SYT1	synaptotagmin 1 [Source:HGNC Symbol;Acc:HGNC:11509]	protein_coding
ENSG00000110583	692.784	-0.298986	0.0799139	3.74135	0.000183033	0.0005942	597.753	649.546	617.013	826.388	696.67	769.331	NAA40	N-alpha-acetyltransferase 40, NatD catalytic subunit [Source:HGNC Symbol;Acc:HGNC:25845]	protein_coding
ENSG00000110651	4042.74	0.52316	0.0362403	-14.4359	3.08e-47	7.3e-46	4744.79	4746.37	4812.49	3374.58	3294.46	3283.73	CD81	CD81 molecule [Source:HGNC Symbol;Acc:HGNC:1701]	protein_coding
ENSG00000110660	883.214	0.447691	0.0670809	-6.6739	2.49e-11	1.51e-10	971.097	1032.35	1054.32	730.52	745.416	765.579	SLC35F2	solute carrier family 35 member F2 [Source:HGNC Symbol;Acc:HGNC:23615]	protein_coding
ENSG00000110697	1218.58	0.344266	0.0638504	-5.39176	6.98e-08	3.24e-07	1312.24	1435.52	1343.09	1121.66	988.134	1110.84	PITPNM1	phosphatidylinositol transfer protein membrane associated 1 [Source:HGNC Symbol;Acc:HGNC:9003]	protein_coding
ENSG00000126016	90.2476	-1.68191	0.224294	7.49866	6.45e-14	4.58e-13	46.2907	43.7782	38.4335	149.555	157.411	106.018	AMOT	angiomotin [Source:HGNC Symbol;Acc:HGNC:17810]	protein_coding
ENSG00000110721	1135.64	1.02745	0.0605086	-16.9802	1.15e-64	4.01e-63	1528.6	1553.62	1489.56	748.735	723.074	770.27	CHKA	choline kinase alpha [Source:HGNC Symbol;Acc:HGNC:1937]	protein_coding
ENSG00000110723	154.085	0.649275	0.149018	-4.35702	1.32e-05	4.92e-05	190.194	189.366	184.896	118.877	123.898	117.276	EXPH5	exophilin 5 [Source:HGNC Symbol;Acc:HGNC:30578]	protein_coding
ENSG00000110756	611.355	-0.329496	0.0777782	4.23635	2.27e-05	8.26e-05	528.317	547.737	549.495	653.825	692.607	696.151	HPS5	HPS5 biogenesis of lysosomal organelles complex 2 subunit 2 [Source:HGNC Symbol;Acc:HGNC:17022]	protein_coding
ENSG00000110871	1842.23	-0.284011	0.0566341	5.01484	5.31e-07	2.29e-06	1732.88	1677.83	1572.66	1890.53	2152.97	2026.53	COQ5	coenzyme Q5, methyltransferase [Source:HGNC Symbol;Acc:HGNC:28722]	protein_coding
ENSG00000110881	426.88	0.865201	0.0936369	-9.23996	2.47e-20	2.49e-19	543.412	582.352	527.681	302.945	304.666	300.227	ASIC1	acid sensing ion channel subunit 1 [Source:HGNC Symbol;Acc:HGNC:100]	protein_coding
ENSG00000110888	239.426	0.472711	0.129915	-3.63861	0.000274114	0.000869073	250.573	294.23	289.809	209.952	219.36	172.63	CAPRIN2	caprin family member 2 [Source:HGNC Symbol;Acc:HGNC:21259]	protein_coding
ENSG00000110911	3015.17	1.15575	0.0414371	-27.8918	3.36e-171	4.93e-169	4127.92	4170.13	4188.21	1915.46	1875.73	1813.56	SLC11A2	solute carrier family 11 member 2 [Source:HGNC Symbol;Acc:HGNC:10908]	protein_coding
ENSG00000110917	6133.94	-0.266197	0.0399292	6.66673	2.62e-11	1.58e-10	5744.07	5682	5282	6411.7	6813.35	6870.51	MLEC	malectin [Source:HGNC Symbol;Acc:HGNC:28973]	protein_coding
ENSG00000171587	1012.58	-1.67613	0.0687466	24.3812	2.71e-131	2.5e-129	482.027	514.139	451.853	1556.91	1487.79	1582.76	DSCAM	DS cell adhesion molecule [Source:HGNC Symbol;Acc:HGNC:3039]	protein_coding
ENSG00000110975	49.9212	1.2813	0.274102	-4.67453	2.95e-06	1.18e-05	69.436	81.4478	61.2858	31.6367	29.4511	26.2699	SYT10	synaptotagmin 10 [Source:HGNC Symbol;Acc:HGNC:19266]	protein_coding
ENSG00000107954	10.0026	-1.6759	0.621359	2.69715	0.00699354	0.0174413	5.03159	4.07239	5.19371	14.3803	17.2644	14.0731	NEURL1	neuralized E3 ubiquitin protein ligase 1 [Source:HGNC Symbol;Acc:HGNC:7761]	protein_coding
ENSG00000111057	42236.7	-0.388558	0.0284979	13.6346	2.49e-42	5.12e-41	37361.6	36876.5	35510.4	46671.8	48085.4	48914.5	KRT18	keratin 18 [Source:HGNC Symbol;Acc:HGNC:6430]	protein_coding
ENSG00000111077	687.183	1.57005	0.095677	-16.4099	1.62e-60	5.21e-59	1004.31	1016.06	1064.71	419.905	293.495	324.62	TNS2	tensin 2 [Source:HGNC Symbol;Acc:HGNC:19737]	protein_coding
ENSG00000111196	399.748	-0.304666	0.103369	2.94737	0.00320487	0.00856534	384.414	332.918	355.25	402.649	493.559	429.7	MAGOHB	mago homolog B, exon junction complex subunit [Source:HGNC Symbol;Acc:HGNC:25504]	protein_coding
ENSG00000008130	858.187	-1.67119	0.0712527	23.4544	1.19e-121	9.77e-120	394.477	409.275	426.923	1288.48	1308.03	1321.94	NADK	NAD kinase [Source:HGNC Symbol;Acc:HGNC:29831]	protein_coding
ENSG00000111203	527.621	-0.341508	0.0885349	3.85733	0.000114634	0.00038212	466.932	442.873	486.131	563.708	646.908	559.173	ITFG2	integrin alpha FG-GAP repeat containing 2 [Source:HGNC Symbol;Acc:HGNC:30879]	protein_coding
ENSG00000176641	478.005	-1.66655	0.095966	17.366	1.49e-67	5.55e-66	224.409	250.452	211.903	728.602	755.572	697.089	RNF152	ring finger protein 152 [Source:HGNC Symbol;Acc:HGNC:26811]	protein_coding
ENSG00000111247	404.039	0.332162	0.0941867	-3.52663	0.000420882	0.0013039	470.957	449.999	430.039	365.26	352.397	355.581	RAD51AP1	RAD51 associated protein 1 [Source:HGNC Symbol;Acc:HGNC:16956]	protein_coding
ENSG00000172137	25.5832	-1.66641	0.393552	4.23428	2.29e-05	8.33e-05	12.0758	13.2353	11.4262	32.5954	45.6999	38.4666	CALB2	calbindin 2 [Source:HGNC Symbol;Acc:HGNC:1435]	protein_coding
ENSG00000111266	1512.17	0.775981	0.0606595	-12.7924	1.81e-37	3.26e-36	1839.55	2080.99	1807.41	1089.07	1116.09	1139.92	DUSP16	dual specificity phosphatase 16 [Source:HGNC Symbol;Acc:HGNC:17909]	protein_coding
ENSG00000111269	658.316	0.421714	0.0781195	-5.39832	6.73e-08	3.13e-07	725.556	750.338	785.289	576.171	589.021	523.521	CREBL2	cAMP responsive element binding protein like 2 [Source:HGNC Symbol;Acc:HGNC:2350]	protein_coding
ENSG00000111321	4278.89	0.8329	0.0367776	-22.6469	1.5e-113	1.11e-111	5452.23	5555.76	5434.7	2999.73	3083.22	3147.69	LTBR	lymphotoxin beta receptor [Source:HGNC Symbol;Acc:HGNC:6718]	protein_coding
ENSG00000111331	148.048	-0.41836	0.159924	2.61599	0.00889688	0.0217358	142.897	130.317	106.99	176.398	154.364	177.322	OAS3	2'-5'-oligoadenylate synthetase 3 [Source:HGNC Symbol;Acc:HGNC:8088]	protein_coding
ENSG00000177453	12.7394	-1.66158	0.551376	3.01351	0.00258243	0.00701629	6.03791	7.12668	5.19371	22.0498	17.2644	18.7642	NIM1K	NIM1 serine/threonine protein kinase [Source:HGNC Symbol;Acc:HGNC:28646]	protein_coding
ENSG00000111344	267.05	0.468127	0.115121	-4.0664	4.77e-05	0.000166555	303.908	306.447	319.933	221.457	212.251	238.305	RASAL1	RAS protein activator like 1 [Source:HGNC Symbol;Acc:HGNC:9873]	protein_coding
ENSG00000111358	1071.78	-0.309948	0.0650315	4.76612	1.88e-06	7.71e-06	986.192	923.415	960.836	1167.68	1270.46	1122.1	GTF2H3	general transcription factor IIH subunit 3 [Source:HGNC Symbol;Acc:HGNC:4657]	protein_coding
ENSG00000111371	7300.04	-0.465048	0.0362169	12.8406	9.71e-38	1.77e-36	6155.65	6110.62	6134.81	8082.69	8462.61	8853.88	SLC38A1	solute carrier family 38 member 1 [Source:HGNC Symbol;Acc:HGNC:13447]	protein_coding
ENSG00000172164	53.7831	-1.66127	0.270406	6.1436	8.07e-10	4.4e-09	30.1896	24.4343	22.8523	85.3231	79.2132	80.686	SNTB1	syntrophin beta 1 [Source:HGNC Symbol;Acc:HGNC:11168]	protein_coding
ENSG00000111412	1409.17	1.65436	0.0597114	-27.7059	5.92e-169	8.5e-167	2163.58	2218.43	2034.9	701.759	657.063	679.263	SPRING1	SREBF pathway regulator in golgi 1 [Source:HGNC Symbol;Acc:HGNC:26128]	protein_coding
ENSG00000111424	105.112	0.777321	0.19032	-4.08428	4.42e-05	0.000154782	142.897	122.172	132.959	64.232	92.4154	75.9949	VDR	vitamin D receptor [Source:HGNC Symbol;Acc:HGNC:12679]	protein_coding
ENSG00000111445	1336.56	-0.455846	0.0588672	7.74364	9.66e-15	7.2e-14	1170.35	1053.73	1157.16	1492.68	1584.26	1561.18	RFC5	replication factor C subunit 5 [Source:HGNC Symbol;Acc:HGNC:9973]	protein_coding
ENSG00000111450	177.958	0.40208	0.13947	-2.88292	0.00394012	0.0103351	194.219	198.529	215.02	157.225	156.395	146.361	STX2	syntaxin 2 [Source:HGNC Symbol;Acc:HGNC:3403]	protein_coding
ENSG00000111452	32.9053	1.94799	0.365735	-5.32622	1e-07	4.6e-07	68.4297	45.8144	42.5884	12.4629	12.1866	15.9496	ADGRD1	adhesion G protein-coupled receptor D1 [Source:HGNC Symbol;Acc:HGNC:19893]	protein_coding
ENSG00000142621	9.2215	-1.6603	0.655963	2.53109	0.011371	0.0270654	4.02527	5.09049	4.15497	11.5042	19.2955	11.2585	FHAD1	forkhead associated phosphopeptide binding domain 1 [Source:HGNC Symbol;Acc:HGNC:29408]	protein_coding
ENSG00000172731	331.837	-1.65892	0.111053	14.938	1.86e-50	4.76e-49	147.929	166.968	164.121	502.352	494.575	515.077	LRRC20	leucine rich repeat containing 20 [Source:HGNC Symbol;Acc:HGNC:23421]	protein_coding
ENSG00000111581	2702.16	-0.46515	0.0428327	10.8597	1.79e-27	2.39e-26	2334.66	2215.38	2260.3	3070.67	3189.85	3142.06	NUP107	nucleoporin 107 [Source:HGNC Symbol;Acc:HGNC:29914]	protein_coding
ENSG00000111642	686.086	0.38307	0.0737668	-5.19298	2.07e-07	9.26e-07	781.909	757.465	790.483	572.336	607.301	607.021	CHD4	chromodomain helicase DNA binding protein 4 [Source:HGNC Symbol;Acc:HGNC:1919]	protein_coding
ENSG00000168785	180.995	-1.65742	0.150526	11.0108	3.39e-28	4.63e-27	88.556	82.4659	90.3706	251.176	285.371	288.03	TSPAN5	tetraspanin 5 [Source:HGNC Symbol;Acc:HGNC:17753]	protein_coding
ENSG00000111647	1310.44	0.520256	0.05991	-8.68395	3.82e-18	3.45e-17	1488.35	1541.4	1603.82	1048.8	1032.82	1147.43	UHRF1BP1L	UHRF1 binding protein 1 like [Source:HGNC Symbol;Acc:HGNC:29102]	protein_coding
ENSG00000153237	15.5964	-1.65655	0.508446	3.25807	0.00112174	0.00324649	5.03159	6.10859	11.4262	23.9672	26.4044	20.6406	CCDC148	coiled-coil domain containing 148 [Source:HGNC Symbol;Acc:HGNC:25191]	protein_coding
ENSG00000164039	223.663	-1.6477	0.138277	11.9159	9.78e-33	1.56e-31	101.638	122.172	100.758	357.59	348.335	311.485	BDH2	3-hydroxybutyrate dehydrogenase 2 [Source:HGNC Symbol;Acc:HGNC:32389]	protein_coding
ENSG00000111707	2770.32	-0.271743	0.0432388	6.2847	3.28e-10	1.84e-09	2503.72	2591.06	2435.85	2969.05	3011.12	3111.1	SUDS3	SDS3 homolog, SIN3A corepressor complex component [Source:HGNC Symbol;Acc:HGNC:29545]	protein_coding
ENSG00000111711	703.004	1.07819	0.0750593	-14.3645	8.65e-47	2.02e-45	956.003	928.505	977.456	455.376	468.17	432.514	GOLT1B	golgi transport 1B [Source:HGNC Symbol;Acc:HGNC:20175]	protein_coding
ENSG00000111727	282.271	1.09909	0.11733	-9.36748	7.43e-21	7.67e-20	405.546	373.642	374.986	167.77	199.048	172.63	HCFC2	host cell factor C2 [Source:HGNC Symbol;Acc:HGNC:24972]	protein_coding
ENSG00000136167	2351.66	-1.64507	0.0487855	33.7205	2.89e-249	9.03e-247	1134.12	1185.07	1098.99	3448.4	3589.98	3653.39	LCP1	lymphocyte cytosolic protein 1 [Source:HGNC Symbol;Acc:HGNC:6528]	protein_coding
ENSG00000187372	88.8112	-1.63692	0.209222	7.82384	5.12e-15	3.88e-14	41.2591	44.7963	43.6272	139.968	129.991	133.226	PCDHB13	protocadherin beta 13 [Source:HGNC Symbol;Acc:HGNC:8684]	protein_coding
ENSG00000111785	390.78	-0.560041	0.0985904	5.68048	1.34e-08	6.61e-08	315.984	316.628	314.739	430.45	499.652	467.228	RIC8B	RIC8 guanine nucleotide exchange factor B [Source:HGNC Symbol;Acc:HGNC:25555]	protein_coding
ENSG00000111790	468.228	0.514825	0.0900452	-5.7174	1.08e-08	5.37e-08	581.652	548.755	522.487	386.351	367.63	402.492	FGFR1OP2	FGFR1 oncogene partner 2 [Source:HGNC Symbol;Acc:HGNC:23098]	protein_coding
ENSG00000221947	41.149	-1.63249	0.318199	5.13041	2.89e-07	1.28e-06	25.158	17.3077	17.6586	49.8517	73.1199	63.7982	XKR9	XK related 9 [Source:HGNC Symbol;Acc:HGNC:20937]	protein_coding
ENSG00000174599	16.7086	-1.63005	0.506632	3.21741	0.00129352	0.00370436	6.03791	14.2534	4.15497	28.7606	26.4044	20.6406	TRAM1L1	translocation associated membrane protein 1 like 1 [Source:HGNC Symbol;Acc:HGNC:28371]	protein_coding
ENSG00000111843	1961.6	-0.578594	0.0483896	11.957	5.97e-33	9.57e-32	1535.64	1599.43	1585.12	2274.01	2400.77	2374.61	TMEM14C	transmembrane protein 14C [Source:HGNC Symbol;Acc:HGNC:20952]	protein_coding
ENSG00000111845	911.24	-0.289225	0.0676599	4.27469	1.91e-05	7.01e-05	837.257	801.243	821.645	942.389	1058.21	1006.7	PAK1IP1	PAK1 interacting protein 1 [Source:HGNC Symbol;Acc:HGNC:20882]	protein_coding
ENSG00000111850	181.625	-0.541339	0.141835	3.81668	0.000135259	0.000446706	165.036	139.479	139.191	228.168	214.282	203.591	SMIM8	small integral membrane protein 8 [Source:HGNC Symbol;Acc:HGNC:21401]	protein_coding
ENSG00000111859	116.02	2.03339	0.189658	-10.7214	8.08e-27	1.05e-25	184.156	185.294	190.09	48.893	42.6532	45.034	NEDD9	neural precursor cell expressed, developmentally down-regulated 9 [Source:HGNC Symbol;Acc:HGNC:7733]	protein_coding
ENSG00000111875	575.972	0.535831	0.0827	-6.47921	9.22e-11	5.39e-10	643.038	691.288	710.5	463.046	497.621	450.34	ASF1A	anti-silencing function 1A histone chaperone [Source:HGNC Symbol;Acc:HGNC:20995]	protein_coding
ENSG00000111877	590.178	0.397588	0.0813635	-4.88656	1.03e-06	4.32e-06	702.41	630.202	680.376	487.013	512.855	528.212	MCM9	minichromosome maintenance 9 homologous recombination repair factor [Source:HGNC Symbol;Acc:HGNC:21484]	protein_coding
ENSG00000157927	208.462	-1.6245	0.1388	11.7039	1.22e-31	1.88e-30	100.632	106.9	98.6805	299.11	332.086	313.362	RADIL	Rap associating with DIL domain [Source:HGNC Symbol;Acc:HGNC:22226]	protein_coding
ENSG00000111885	1100.23	1.03833	0.0666642	-15.5755	1.07e-54	3.03e-53	1528.6	1542.42	1368.02	692.172	751.51	718.668	MAN1A1	mannosidase alpha class 1A member 1 [Source:HGNC Symbol;Acc:HGNC:6821]	protein_coding
ENSG00000111897	1713.46	1.02002	0.0527887	-19.3227	3.46e-83	1.65e-81	2403.09	2244.91	2237.45	1109.2	1129.3	1156.81	SERINC1	serine incorporator 1 [Source:HGNC Symbol;Acc:HGNC:13464]	protein_coding
ENSG00000150782	16.6393	-1.62386	0.495486	3.27732	0.00104798	0.00304692	12.0758	4.07239	8.30994	26.8432	21.3266	27.2081	IL18	interleukin 18 [Source:HGNC Symbol;Acc:HGNC:5986]	protein_coding
ENSG00000111911	810.941	1.17124	0.0738901	-15.8511	1.38e-56	4.12e-55	1165.32	1044.57	1159.24	485.096	517.932	493.498	HINT3	histidine triad nucleotide binding protein 3 [Source:HGNC Symbol;Acc:HGNC:18468]	protein_coding
ENSG00000111912	144.119	0.409555	0.154902	-2.64396	0.00819422	0.0201569	161.011	154.751	177.625	119.836	123.898	127.596	NCOA7	nuclear receptor coactivator 7 [Source:HGNC Symbol;Acc:HGNC:21081]	protein_coding
ENSG00000111961	289.481	2.30829	0.126899	-18.1899	6.2e-74	2.58e-72	456.869	481.56	506.906	98.7448	92.4154	100.388	SASH1	SAM and SH3 domain containing 1 [Source:HGNC Symbol;Acc:HGNC:19182]	protein_coding
ENSG00000111962	402.327	-0.525894	0.095499	5.5068	3.65e-08	1.74e-07	332.085	314.592	342.785	453.459	480.357	490.683	UST	uronyl 2-sulfotransferase [Source:HGNC Symbol;Acc:HGNC:17223]	protein_coding
ENSG00000112031	219.935	0.366367	0.125797	-2.91236	0.00358707	0.00949899	241.516	251.47	250.337	185.985	184.831	205.468	MTRF1L	mitochondrial translational release factor 1 like [Source:HGNC Symbol;Acc:HGNC:21051]	protein_coding
ENSG00000026950	71.9619	-1.61703	0.241344	6.70011	2.08e-11	1.27e-10	38.2401	37.6696	30.1235	90.1166	124.913	110.709	BTN3A1	butyrophilin subfamily 3 member A1 [Source:HGNC Symbol;Acc:HGNC:1138]	protein_coding
ENSG00000112062	1071.63	-0.506122	0.0620437	8.15751	3.42e-16	2.78e-15	853.358	911.197	892.279	1210.82	1267.41	1294.73	MAPK14	mitogen-activated protein kinase 14 [Source:HGNC Symbol;Acc:HGNC:6876]	protein_coding
ENSG00000112096	1224.87	0.50917	0.0589783	-8.63317	5.97e-18	5.32e-17	1479.29	1390.72	1445.93	968.274	1047.04	1017.96	SOD2	superoxide dismutase 2 [Source:HGNC Symbol;Acc:HGNC:11180]	protein_coding
ENSG00000112130	641.647	-0.291251	0.0812772	3.58343	0.000339117	0.00106333	629.955	564.026	537.03	672.04	715.965	730.865	RNF8	ring finger protein 8 [Source:HGNC Symbol;Acc:HGNC:10071]	protein_coding
ENSG00000112144	1410.13	0.361482	0.0553051	-6.53614	6.31e-11	3.73e-10	1629.23	1536.31	1591.35	1233.83	1277.57	1192.46	CILK1	ciliogenesis associated kinase 1 [Source:HGNC Symbol;Acc:HGNC:21219]	protein_coding
ENSG00000112146	1296.83	0.948352	0.0583197	-16.2613	1.86e-59	5.84e-58	1786.22	1645.25	1693.15	883.909	901.812	870.658	FBXO9	F-box protein 9 [Source:HGNC Symbol;Acc:HGNC:13588]	protein_coding
ENSG00000120324	12.4463	-1.61403	0.586687	2.75109	0.00593969	0.0150324	3.01896	10.181	5.19371	25.8845	17.2644	13.1349	PCDHB10	protocadherin beta 10 [Source:HGNC Symbol;Acc:HGNC:8681]	protein_coding
ENSG00000112167	686.633	-0.567	0.085938	6.59778	4.17e-11	2.5e-10	558.507	554.863	547.417	766.95	757.603	934.456	SAYSD1	SAYSVFN motif domain containing 1 [Source:HGNC Symbol;Acc:HGNC:21025]	protein_coding
ENSG00000176410	511.203	-1.61337	0.0916949	17.595	2.69e-69	1.04e-67	259.63	243.325	252.414	727.643	807.365	776.837	DNAJC30	DnaJ heat shock protein family (Hsp40) member C30 [Source:HGNC Symbol;Acc:HGNC:16410]	protein_coding
ENSG00000112182	8.72579	1.81709	0.673765	-2.69691	0.00699853	0.0174515	13.0821	14.2534	13.5036	4.79344	2.03111	4.69105	BACH2	BTB domain and CNC homolog 2 [Source:HGNC Symbol;Acc:HGNC:14078]	protein_coding
ENSG00000163069	168.985	-1.61166	0.153282	10.5143	7.42e-26	9.29e-25	88.556	86.5383	74.7894	248.3	254.904	260.822	SGCB	sarcoglycan beta [Source:HGNC Symbol;Acc:HGNC:10806]	protein_coding
ENSG00000137404	282.654	-1.60986	0.118847	13.5457	8.4e-42	1.7e-40	143.904	138.461	136.075	439.079	426.532	411.874	NRM	nurim [Source:HGNC Symbol;Acc:HGNC:8003]	protein_coding
ENSG00000112200	792.052	0.699423	0.0747962	-9.35105	8.68e-21	8.92e-20	1019.4	1008.93	912.015	572.336	643.861	595.763	ZNF451	zinc finger protein 451 [Source:HGNC Symbol;Acc:HGNC:21091]	protein_coding
ENSG00000104154	9.66393	-1.60758	0.638486	2.5178	0.0118091	0.0280217	2.01264	6.10859	6.23245	15.339	14.2177	14.0731	SLC30A4	solute carrier family 30 member 4 [Source:HGNC Symbol;Acc:HGNC:11015]	protein_coding
ENSG00000167965	1490.14	-1.59013	0.0585781	27.1454	2.87e-162	3.84e-160	771.846	701.469	756.204	2222.24	2165.16	2323.94	MLST8	MTOR associated protein, LST8 homolog [Source:HGNC Symbol;Acc:HGNC:24825]	protein_coding
ENSG00000112234	500.672	0.555547	0.0864273	-6.42792	1.29e-10	7.49e-10	614.861	583.37	588.967	399.772	429.579	387.48	FBXL4	F-box and leucine rich repeat protein 4 [Source:HGNC Symbol;Acc:HGNC:13601]	protein_coding
ENSG00000112242	1474.93	0.490496	0.055486	-8.84	9.57e-19	8.89e-18	1757.03	1721.6	1692.11	1248.21	1154.68	1275.96	E2F3	E2F transcription factor 3 [Source:HGNC Symbol;Acc:HGNC:3115]	protein_coding
ENSG00000112290	503.087	0.867073	0.0896954	-9.66687	4.17e-22	4.52e-21	675.24	646.492	628.439	376.764	321.93	369.654	WASF1	WASP family member 1 [Source:HGNC Symbol;Acc:HGNC:12732]	protein_coding
ENSG00000112294	1146.17	0.428197	0.0616161	-6.94943	3.67e-12	2.34e-11	1362.56	1251.24	1330.63	981.696	1014.54	936.333	ALDH5A1	aldehyde dehydrogenase 5 family member A1 [Source:HGNC Symbol;Acc:HGNC:408]	protein_coding
ENSG00000112304	844.442	-0.568298	0.0690949	8.22488	1.95e-16	1.61e-15	711.467	653.619	675.182	986.489	1050.08	989.811	ACOT13	acyl-CoA thioesterase 13 [Source:HGNC Symbol;Acc:HGNC:20999]	protein_coding
ENSG00000112306	16676.3	0.276484	0.0321594	-8.59732	8.16e-18	7.22e-17	19024.5	17803.5	17978.5	14746.5	15468.9	15035.7	RPS12	ribosomal protein S12 [Source:HGNC Symbol;Acc:HGNC:10385]	protein_coding
ENSG00000107099	280.746	-1.5888	0.124995	12.7109	5.14e-37	9.19e-36	160.005	140.497	119.455	399.772	439.735	425.009	DOCK8	dedicator of cytokinesis 8 [Source:HGNC Symbol;Acc:HGNC:19191]	protein_coding
ENSG00000248712	34.0584	-1.58806	0.336885	4.71394	2.43e-06	9.85e-06	19.1201	18.3258	13.5036	49.8517	53.8243	49.7251	CCDC153	coiled-coil domain containing 153 [Source:HGNC Symbol;Acc:HGNC:27446]	protein_coding
ENSG00000112335	2300.37	0.434102	0.045119	-9.62126	6.5e-22	7.02e-21	2698.95	2604.29	2628.02	1897.24	1988.45	1985.25	SNX3	sorting nexin 3 [Source:HGNC Symbol;Acc:HGNC:11174]	protein_coding
ENSG00000112378	2598.55	0.555824	0.0440612	-12.6148	1.75e-36	3.09e-35	3168.9	2984.04	3125.57	2119.66	2134.69	2058.43	PERP	p53 apoptosis effector related to PMP22 [Source:HGNC Symbol;Acc:HGNC:17637]	protein_coding
ENSG00000149256	16.3435	-1.58689	0.488327	3.24964	0.00115553	0.00333492	10.0632	5.09049	9.34868	25.8845	22.3422	25.3316	TENM4	teneurin transmembrane protein 4 [Source:HGNC Symbol;Acc:HGNC:29945]	protein_coding
ENSG00000112406	231.429	1.5863	0.131801	-12.0355	2.31e-33	3.74e-32	361.268	351.244	329.281	126.547	107.649	112.585	HECA	hdc homolog, cell cycle regulator [Source:HGNC Symbol;Acc:HGNC:21041]	protein_coding
ENSG00000112473	5657	0.400075	0.0356227	-11.2309	2.87e-29	4.11e-28	6612.52	6494.45	6202.33	4867.25	4811.69	4953.74	SLC39A7	solute carrier family 39 member 7 [Source:HGNC Symbol;Acc:HGNC:4927]	protein_coding
ENSG00000112531	1453.12	0.363554	0.0556648	-6.53114	6.53e-11	3.85e-10	1660.43	1692.08	1552.92	1231.91	1285.69	1295.67	QKI	QKI, KH domain containing RNA binding [Source:HGNC Symbol;Acc:HGNC:21100]	protein_coding
ENSG00000112561	57.2971	2.08454	0.290655	-7.17186	7.4e-13	4.93e-12	100.632	91.6288	86.2156	16.2977	15.2333	33.7755	TFEB	transcription factor EB [Source:HGNC Symbol;Acc:HGNC:11753]	protein_coding
ENSG00000112562	39.8334	1.28138	0.302092	-4.24168	2.22e-05	8.08e-05	57.3602	57.0135	55.0533	25.8845	19.2955	24.3934	SMOC2	SPARC related modular calcium binding 2 [Source:HGNC Symbol;Acc:HGNC:20323]	protein_coding
ENSG00000112576	793.906	-0.386835	0.0708041	5.46346	4.67e-08	2.2e-07	680.271	688.234	695.957	850.355	903.843	944.777	CCND3	cyclin D3 [Source:HGNC Symbol;Acc:HGNC:1585]	protein_coding
ENSG00000112578	1313.43	-0.38504	0.0547522	7.03242	2.03e-12	1.32e-11	1152.23	1132.12	1133.27	1506.1	1473.57	1483.31	BYSL	bystin like [Source:HGNC Symbol;Acc:HGNC:1157]	protein_coding
ENSG00000112592	443.629	0.663096	0.089909	-7.37519	1.64e-13	1.14e-12	543.412	548.755	539.107	333.623	354.428	342.446	TBP	TATA-box binding protein [Source:HGNC Symbol;Acc:HGNC:11588]	protein_coding
ENSG00000132004	1484.64	-1.58442	0.0573845	27.6105	8.31e-168	1.18e-165	768.827	725.904	732.313	2187.72	2315.46	2177.58	FBXW9	F-box and WD repeat domain containing 9 [Source:HGNC Symbol;Acc:HGNC:28136]	protein_coding
ENSG00000132563	99.9431	-1.58438	0.200256	7.91178	2.54e-15	1.96e-14	58.3665	44.7963	46.7434	161.059	144.209	144.484	REEP2	receptor accessory protein 2 [Source:HGNC Symbol;Acc:HGNC:17975]	protein_coding
ENSG00000069020	248.326	-1.58436	0.12764	12.4127	2.23e-35	3.83e-34	122.771	122.172	127.765	397.855	354.428	364.963	MAST4	microtubule associated serine/threonine kinase family member 4 [Source:HGNC Symbol;Acc:HGNC:19037]	protein_coding
ENSG00000112679	344.122	0.956485	0.110532	-8.65348	5e-18	4.47e-17	449.824	457.126	456.008	271.308	207.173	223.294	DUSP22	dual specificity phosphatase 22 [Source:HGNC Symbol;Acc:HGNC:16077]	protein_coding
ENSG00000112685	2003.73	0.277309	0.0467624	-5.93016	3.03e-09	1.58e-08	2181.7	2203.16	2202.13	1757.27	1840.18	1837.95	EXOC2	exocyst complex component 2 [Source:HGNC Symbol;Acc:HGNC:24968]	protein_coding
ENSG00000112697	2988.32	0.695854	0.0415788	-16.7358	7.19e-63	2.42e-61	3777.72	3685.51	3623.13	2241.41	2257.58	2344.58	TMEM30A	transmembrane protein 30A [Source:HGNC Symbol;Acc:HGNC:16667]	protein_coding
ENSG00000112742	1243.15	-0.266622	0.0616872	4.32217	1.55e-05	5.73e-05	1120.03	1125	1140.54	1250.13	1418.73	1404.5	TTK	TTK protein kinase [Source:HGNC Symbol;Acc:HGNC:12401]	protein_coding
ENSG00000112759	2161.17	-0.303677	0.0467946	6.48959	8.61e-11	5.04e-10	1979.43	1887.55	1937.25	2433.15	2305.31	2424.33	SLC29A1	solute carrier family 29 member 1 (Augustine blood group) [Source:HGNC Symbol;Acc:HGNC:11003]	protein_coding
ENSG00000112763	609.785	-0.328374	0.0790145	4.15587	3.24e-05	0.000115436	539.387	552.827	529.758	716.139	672.296	648.302	BTN2A1	butyrophilin subfamily 2 member A1 [Source:HGNC Symbol;Acc:HGNC:1136]	protein_coding
ENSG00000112773	236.153	3.79677	0.180093	-21.0823	1.16e-98	6.86e-97	421.647	440.836	459.124	34.5127	34.5288	26.2699	TENT5A	terminal nucleotidyltransferase 5A [Source:HGNC Symbol;Acc:HGNC:18345]	protein_coding
ENSG00000112796	295.054	1.70882	0.122968	-13.8964	6.66e-44	1.42e-42	430.704	458.144	466.395	116.001	157.411	141.67	ENPP5	ectonucleotide pyrophosphatase/phosphodiesterase family member 5 [Source:HGNC Symbol;Acc:HGNC:13717]	protein_coding
ENSG00000112851	2482.39	0.337146	0.0441208	-7.64143	2.15e-14	1.57e-13	2771.4	2764.14	2777.6	2106.24	2238.28	2236.69	ERBIN	erbb2 interacting protein [Source:HGNC Symbol;Acc:HGNC:15842]	protein_coding
ENSG00000162643	8.84844	-1.58386	0.667247	2.37373	0.0176096	0.0403488	5.03159	3.05429	5.19371	8.62818	15.2333	15.9496	DNAI3	dynein axonemal intermediate chain 3 [Source:HGNC Symbol;Acc:HGNC:30711]	protein_coding
ENSG00000164920	372.891	-1.582	0.107106	14.7705	2.27e-49	5.66e-48	204.283	179.185	176.586	527.278	563.632	586.381	OSR2	odd-skipped related transciption factor 2 [Source:HGNC Symbol;Acc:HGNC:15830]	protein_coding
ENSG00000112893	2044.5	0.500026	0.0473119	-10.5687	4.16e-26	5.26e-25	2440.32	2365.04	2379.76	1646.07	1750.81	1685.02	MAN2A1	mannosidase alpha class 2A member 1 [Source:HGNC Symbol;Acc:HGNC:6824]	protein_coding
ENSG00000112977	1847.62	0.318522	0.0503492	-6.32625	2.51e-10	1.42e-09	2132.39	1983.25	2035.93	1604.84	1694.96	1634.36	DAP	death associated protein [Source:HGNC Symbol;Acc:HGNC:2672]	protein_coding
ENSG00000100246	549.756	-1.58102	0.0902243	17.5233	9.52e-69	3.64e-67	265.668	278.959	281.499	791.875	889.625	790.91	DNAL4	dynein axonemal light chain 4 [Source:HGNC Symbol;Acc:HGNC:2955]	protein_coding
ENSG00000162738	27.8111	-1.57984	0.376793	4.19286	2.75e-05	9.9e-05	15.0948	14.2534	12.4649	50.8104	38.591	35.6519	VANGL2	VANGL planar cell polarity protein 2 [Source:HGNC Symbol;Acc:HGNC:15511]	protein_coding
ENSG00000113068	1038.58	-0.320779	0.067269	4.7686	1.86e-06	7.63e-06	965.059	890.836	914.093	1081.4	1242.02	1138.05	PFDN1	prefoldin subunit 1 [Source:HGNC Symbol;Acc:HGNC:8866]	protein_coding
ENSG00000144061	91.5483	-1.57576	0.218474	7.21258	5.49e-13	3.68e-12	47.297	42.7601	47.7821	129.423	167.566	114.462	NPHP1	nephrocystin 1 [Source:HGNC Symbol;Acc:HGNC:7905]	protein_coding
ENSG00000185880	235.434	-1.57405	0.133591	11.7826	4.8e-32	7.52e-31	129.815	119.117	105.952	360.466	371.693	325.559	TRIM69	tripartite motif containing 69 [Source:HGNC Symbol;Acc:HGNC:17857]	protein_coding
ENSG00000113141	2052.1	0.305852	0.046174	-6.6239	3.5e-11	2.1e-10	2233.02	2312.1	2261.34	1803.29	1844.25	1858.59	IK	IK cytokine [Source:HGNC Symbol;Acc:HGNC:5958]	protein_coding
ENSG00000113161	4616.94	-0.266039	0.0403531	6.59278	4.32e-11	2.58e-10	4121.88	4393.09	4062.52	4889.3	5024.96	5209.88	HMGCR	3-hydroxy-3-methylglutaryl-CoA reductase [Source:HGNC Symbol;Acc:HGNC:5006]	protein_coding
ENSG00000113163	1265.39	0.264419	0.0571747	-4.62476	3.75e-06	1.49e-05	1395.76	1348.98	1398.15	1101.53	1177.03	1170.88	CERT1	ceramide transporter 1 [Source:HGNC Symbol;Acc:HGNC:2205]	protein_coding
ENSG00000181264	127.225	-1.57343	0.178215	8.82883	1.06e-18	9.78e-18	61.3854	71.2668	59.2083	182.151	209.204	180.136	TLCD5	TLC domain containing 5 [Source:HGNC Symbol;Acc:HGNC:28280]	protein_coding
ENSG00000145700	9.46689	-1.57233	0.639356	2.45924	0.0139231	0.0325715	3.01896	6.10859	5.19371	16.2977	11.1711	15.0113	ANKRD31	ankyrin repeat domain 31 [Source:HGNC Symbol;Acc:HGNC:26853]	protein_coding
ENSG00000113240	226.193	0.400701	0.133868	-2.99326	0.00276015	0.00745996	266.674	219.909	285.654	177.357	202.095	205.468	CLK4	CDC like kinase 4 [Source:HGNC Symbol;Acc:HGNC:13659]	protein_coding
ENSG00000113273	211.465	0.372228	0.13557	-2.74565	0.00603919	0.0152676	224.409	240.271	251.376	162.977	177.722	212.035	ARSB	arylsulfatase B [Source:HGNC Symbol;Acc:HGNC:714]	protein_coding
ENSG00000113282	3586.96	0.330359	0.0395588	-8.35108	6.76e-17	5.72e-16	4143.01	3968.54	3875.55	3157.92	3186.81	3189.91	CLINT1	clathrin interactor 1 [Source:HGNC Symbol;Acc:HGNC:23186]	protein_coding
ENSG00000113300	2655.35	1.37104	0.0430673	-31.8347	2.14e-222	5.13e-220	3844.14	3861.64	3784.14	1460.08	1484.74	1497.38	CNOT6	CCR4-NOT transcription complex subunit 6 [Source:HGNC Symbol;Acc:HGNC:14099]	protein_coding
ENSG00000113318	640.617	0.314301	0.0771494	-4.07392	4.62e-05	0.000161403	692.347	684.162	754.127	573.295	564.648	575.122	MSH3	mutS homolog 3 [Source:HGNC Symbol;Acc:HGNC:7326]	protein_coding
ENSG00000113369	790.512	0.631047	0.0851116	-7.41435	1.22e-13	8.53e-13	1013.36	846.039	1022.12	647.114	658.079	556.358	ARRDC3	arrestin domain containing 3 [Source:HGNC Symbol;Acc:HGNC:29263]	protein_coding
ENSG00000113384	2358.67	-0.366954	0.0446427	8.21979	2.04e-16	1.68e-15	2055.91	2057.58	2067.1	2569.28	2721.68	2680.46	GOLPH3	golgi phosphoprotein 3 [Source:HGNC Symbol;Acc:HGNC:15452]	protein_coding
ENSG00000181788	3505.7	-1.56657	0.041759	37.5146	5.33e-308	2.5e-305	1744.96	1779.63	1784.56	5058.99	5291.03	5375	SIAH2	siah E3 ubiquitin protein ligase 2 [Source:HGNC Symbol;Acc:HGNC:10858]	protein_coding
ENSG00000113441	1071.85	1.60697	0.0647661	-24.8119	6.68e-136	6.63e-134	1610.11	1609.61	1622.51	560.832	501.683	526.335	LNPEP	leucyl and cystinyl aminopeptidase [Source:HGNC Symbol;Acc:HGNC:6656]	protein_coding
ENSG00000113448	70.728	1.70662	0.248299	-6.87324	6.28e-12	3.95e-11	95.6003	102.828	126.727	37.3888	23.3577	38.4666	PDE4D	phosphodiesterase 4D [Source:HGNC Symbol;Acc:HGNC:8783]	protein_coding
ENSG00000113460	1874.21	-0.409884	0.0506068	8.0994	5.52e-16	4.42e-15	1610.11	1549.54	1670.3	2102.4	2094.07	2218.86	BRIX1	biogenesis of ribosomes BRX1 [Source:HGNC Symbol;Acc:HGNC:24170]	protein_coding
ENSG00000117245	67.302	-1.56578	0.242352	6.46076	1.04e-10	6.07e-10	36.2275	36.6515	29.0848	97.7861	92.4154	111.647	KIF17	kinesin family member 17 [Source:HGNC Symbol;Acc:HGNC:19167]	protein_coding
ENSG00000113504	1441.41	0.724778	0.0565185	-12.8237	1.21e-37	2.2e-36	1731.87	1852.94	1804.29	1116.87	1029.77	1112.72	SLC12A7	solute carrier family 12 member 7 [Source:HGNC Symbol;Acc:HGNC:10915]	protein_coding
ENSG00000185436	79.9485	-1.56266	0.224815	6.95086	3.63e-12	2.32e-11	45.2843	44.7963	31.1623	113.125	116.789	128.535	IFNLR1	interferon lambda receptor 1 [Source:HGNC Symbol;Acc:HGNC:18584]	protein_coding
ENSG00000113583	1338.1	0.344539	0.0567927	-6.06661	1.31e-09	7e-09	1564.83	1440.61	1485.4	1179.19	1206.48	1152.12	C5orf15	chromosome 5 open reading frame 15 [Source:HGNC Symbol;Acc:HGNC:20656]	protein_coding
ENSG00000113595	244.801	0.735134	0.126025	-5.83325	5.44e-09	2.77e-08	291.832	309.502	315.778	170.646	211.235	169.816	TRIM23	tripartite motif containing 23 [Source:HGNC Symbol;Acc:HGNC:660]	protein_coding
ENSG00000132517	83.2226	-1.56053	0.222587	7.01087	2.37e-12	1.53e-11	43.2717	51.923	31.1623	123.671	119.835	129.473	SLC52A1	solute carrier family 52 member 1 [Source:HGNC Symbol;Acc:HGNC:30225]	protein_coding
ENSG00000113615	1239.26	0.888696	0.0612113	-14.5185	9.25e-48	2.22e-46	1612.12	1671.72	1544.61	837.892	846.972	922.26	SEC24A	SEC24 homolog A, COPII coat complex component [Source:HGNC Symbol;Acc:HGNC:10703]	protein_coding
ENSG00000113638	107.414	1.48695	0.195568	-7.60323	2.89e-14	2.1e-13	186.169	146.606	142.308	59.4386	51.7932	58.169	TTC33	tetratricopeptide repeat domain 33 [Source:HGNC Symbol;Acc:HGNC:29959]	protein_coding
ENSG00000162241	88.7141	-1.5602	0.211968	7.36057	1.83e-13	1.26e-12	46.2907	38.6877	49.8596	145.72	126.944	124.782	SLC25A45	solute carrier family 25 member 45 [Source:HGNC Symbol;Acc:HGNC:27442]	protein_coding
ENSG00000113658	1215.22	1.60016	0.0624227	-25.6342	6.34e-145	7.04e-143	1896.91	1844.79	1740.93	588.634	608.317	611.712	SMAD5	SMAD family member 5 [Source:HGNC Symbol;Acc:HGNC:6771]	protein_coding
ENSG00000113712	2954.21	0.484515	0.0444135	-10.9092	1.04e-27	1.4e-26	3399.34	3466.62	3470.44	2320.98	2558.18	2509.71	CSNK1A1	casein kinase 1 alpha 1 [Source:HGNC Symbol;Acc:HGNC:2451]	protein_coding
ENSG00000113716	1711.68	-0.313609	0.0585188	5.35911	8.36e-08	3.86e-07	1488.35	1654.41	1436.58	1837.8	1856.43	1996.51	HMGXB3	HMG-box containing 3 [Source:HGNC Symbol;Acc:HGNC:28982]	protein_coding
ENSG00000113719	4955.05	0.659393	0.0352693	-18.6959	5.34e-78	2.4e-76	6217.04	5929.4	6057.94	3808.86	3834.73	3882.31	ERGIC1	endoplasmic reticulum-golgi intermediate compartment 1 [Source:HGNC Symbol;Acc:HGNC:29205]	protein_coding
ENSG00000113732	2518.83	0.306803	0.0474517	-6.46559	1.01e-10	5.88e-10	2847.88	2799.77	2709.04	2121.57	2291.09	2343.65	ATP6V0E1	ATPase H+ transporting V0 subunit e1 [Source:HGNC Symbol;Acc:HGNC:863]	protein_coding
ENSG00000113739	1697.79	-0.309574	0.0509152	6.08018	1.2e-09	6.45e-09	1561.81	1500.68	1486.44	1828.22	1878.77	1930.83	STC2	stanniocalcin 2 [Source:HGNC Symbol;Acc:HGNC:11374]	protein_coding
ENSG00000113742	410.36	1.127	0.0962387	-11.7105	1.13e-31	1.74e-30	564.545	551.809	572.347	269.391	262.013	242.058	CPEB4	cytoplasmic polyadenylation element binding protein 4 [Source:HGNC Symbol;Acc:HGNC:21747]	protein_coding
ENSG00000113761	329.75	-0.364147	0.103614	3.51446	0.000440651	0.00136022	272.712	289.14	303.313	369.095	372.708	371.531	ZNF346	zinc finger protein 346 [Source:HGNC Symbol;Acc:HGNC:16403]	protein_coding
ENSG00000134590	1106.64	-1.55979	0.0650917	23.9629	6.77e-127	5.97e-125	587.69	552.827	541.185	1608.68	1626.92	1722.55	RTL8C	retrotransposon Gag like 8C [Source:HGNC Symbol;Acc:HGNC:2569]	protein_coding
ENSG00000113810	4595.85	-0.286968	0.0384417	7.46503	8.33e-14	5.88e-13	4063.51	4060.17	4297.28	4890.26	5147.84	5116.05	SMC4	structural maintenance of chromosomes 4 [Source:HGNC Symbol;Acc:HGNC:14013]	protein_coding
ENSG00000113811	461.19	-0.358993	0.0936986	3.83136	0.000127435	0.000422284	406.553	436.764	368.753	485.096	535.197	534.779	SELENOK	selenoprotein K [Source:HGNC Symbol;Acc:HGNC:30394]	protein_coding
ENSG00000119714	281.367	-1.55874	0.121354	12.8446	9.22e-38	1.68e-36	132.834	155.769	139.191	394.02	436.688	429.7	GPR68	G protein-coupled receptor 68 [Source:HGNC Symbol;Acc:HGNC:4519]	protein_coding
ENSG00000113845	1176.26	0.922534	0.0629859	-14.6467	1.41e-48	3.45e-47	1525.58	1516.97	1576.81	753.528	870.329	814.365	TIMMDC1	translocase of inner mitochondrial membrane domain containing 1 [Source:HGNC Symbol;Acc:HGNC:1321]	protein_coding
ENSG00000113916	462.674	1.0569	0.094917	-11.135	8.48e-29	1.19e-27	647.063	660.745	567.153	297.193	291.464	312.424	BCL6	BCL6 transcription repressor [Source:HGNC Symbol;Acc:HGNC:1001]	protein_coding
ENSG00000113924	27.0954	1.03202	0.375788	-2.74629	0.00602735	0.0152405	32.2022	47.8506	29.0848	13.4216	20.3111	19.7024	HGD	homogentisate 1,2-dioxygenase [Source:HGNC Symbol;Acc:HGNC:4892]	protein_coding
ENSG00000114019	419.188	0.852728	0.0959958	-8.88297	6.51e-19	6.1e-18	552.469	525.338	541.185	278.019	293.495	324.62	AMOTL2	angiomotin like 2 [Source:HGNC Symbol;Acc:HGNC:17812]	protein_coding
ENSG00000114023	2166.15	-0.33184	0.0506058	6.55734	5.48e-11	3.25e-10	1993.52	1981.22	1779.36	2436.98	2369.29	2436.53	FAM162A	family with sequence similarity 162 member A [Source:HGNC Symbol;Acc:HGNC:17865]	protein_coding
ENSG00000114062	1778.65	0.269848	0.0488871	-5.51983	3.39e-08	1.62e-07	1908.99	1942.53	1981.92	1632.64	1625.9	1579.94	UBE3A	ubiquitin protein ligase E3A [Source:HGNC Symbol;Acc:HGNC:12496]	protein_coding
ENSG00000114098	1151.16	0.560298	0.0583319	-9.60533	7.59e-22	8.15e-21	1394.76	1364.25	1356.6	945.265	932.278	913.816	ARMC8	armadillo repeat containing 8 [Source:HGNC Symbol;Acc:HGNC:24999]	protein_coding
ENSG00000114107	497.704	-0.369597	0.0932104	3.96519	7.33e-05	0.000250324	408.565	400.112	494.441	547.41	572.772	562.925	CEP70	centrosomal protein 70 [Source:HGNC Symbol;Acc:HGNC:29972]	protein_coding
ENSG00000114120	1894.43	0.62483	0.0475432	-13.1424	1.88e-39	3.6e-38	2303.46	2301.92	2289.39	1459.12	1516.22	1496.44	SLC25A36	solute carrier family 25 member 36 [Source:HGNC Symbol;Acc:HGNC:25554]	protein_coding
ENSG00000114126	686.618	-0.436062	0.0735687	5.92727	3.08e-09	1.61e-08	570.583	583.37	597.277	800.504	766.743	801.231	TFDP2	transcription factor Dp-2 [Source:HGNC Symbol;Acc:HGNC:11751]	protein_coding
ENSG00000114166	145.134	-0.446975	0.162795	2.74562	0.00603961	0.0152676	123.777	135.407	109.068	145.72	188.893	167.939	KAT2B	lysine acetyltransferase 2B [Source:HGNC Symbol;Acc:HGNC:8638]	protein_coding
ENSG00000113532	105.423	-1.54636	0.190674	8.10995	5.06e-16	4.07e-15	53.3349	50.9049	57.1308	161.059	154.364	155.743	ST8SIA4	ST8 alpha-N-acetyl-neuraminide alpha-2,8-sialyltransferase 4 [Source:HGNC Symbol;Acc:HGNC:10871]	protein_coding
ENSG00000158270	32.6091	-1.54018	0.341753	4.50669	6.58e-06	2.55e-05	14.0885	18.3258	17.6586	46.017	50.7777	48.7869	COLEC12	collectin subfamily member 12 [Source:HGNC Symbol;Acc:HGNC:16016]	protein_coding
ENSG00000114315	684.542	0.805637	0.0863562	-9.32922	1.07e-20	1.09e-19	820.15	990.609	801.909	510.021	485.435	499.127	HES1	hes family bHLH transcription factor 1 [Source:HGNC Symbol;Acc:HGNC:5192]	protein_coding
ENSG00000114331	2633.11	0.385959	0.0437355	-8.82483	1.1e-18	1.01e-17	2946.5	3008.48	2993.65	2232.78	2381.47	2235.75	ACAP2	ArfGAP with coiled-coil, ankyrin repeat and PH domains 2 [Source:HGNC Symbol;Acc:HGNC:16469]	protein_coding
ENSG00000114405	1658.97	1.92963	0.0606727	-31.804	5.71e-222	1.35e-219	2803.6	2461.76	2618.67	709.428	689.561	670.819	C3orf14	chromosome 3 open reading frame 14 [Source:HGNC Symbol;Acc:HGNC:25024]	protein_coding
ENSG00000114423	251.227	-0.424582	0.120883	3.51234	0.000444185	0.00137027	230.447	216.855	196.322	290.482	271.153	302.103	CBLB	Cbl proto-oncogene B [Source:HGNC Symbol;Acc:HGNC:1542]	protein_coding
ENSG00000114439	1795.81	-0.488294	0.0506939	9.63221	5.85e-22	6.32e-21	1503.44	1556.67	1424.12	2093.77	2072.74	2124.11	BBX	BBX high mobility group box domain containing [Source:HGNC Symbol;Acc:HGNC:14422]	protein_coding
ENSG00000137285	51.7792	-1.53896	0.282049	5.45637	4.86e-08	2.28e-07	26.1643	30.5429	22.8523	65.1907	72.1043	93.8209	TUBB2B	tubulin beta 2B class IIb [Source:HGNC Symbol;Acc:HGNC:30829]	protein_coding
ENSG00000114450	627.364	1.15973	0.0802012	-14.4603	2.16e-47	5.14e-46	894.617	820.587	885.008	397.855	388.957	377.16	GNB4	G protein subunit beta 4 [Source:HGNC Symbol;Acc:HGNC:20731]	protein_coding
ENSG00000188316	11.955	-1.53752	0.571855	2.68865	0.00717424	0.0178489	6.03791	6.10859	6.23245	23.9672	16.2489	13.1349	ENO4	enolase 4 [Source:HGNC Symbol;Acc:HGNC:31670]	protein_coding
ENSG00000114573	2489.11	0.780074	0.04543	-17.1709	4.38e-66	1.58e-64	3110.53	3212.1	3115.19	1749.6	1884.87	1862.35	ATP6V1A	ATPase H+ transporting V1 subunit A [Source:HGNC Symbol;Acc:HGNC:851]	protein_coding
ENSG00000166578	100.818	-1.5352	0.19864	7.72854	1.09e-14	8.09e-14	54.3412	45.8144	55.0533	165.853	142.177	141.67	IQCD	IQ motif containing D [Source:HGNC Symbol;Acc:HGNC:25168]	protein_coding
ENSG00000166963	30.5236	-1.535	0.354892	4.32525	1.52e-05	5.65e-05	17.1074	14.2534	15.5811	46.017	50.7777	39.4048	MAP1A	microtubule associated protein 1A [Source:HGNC Symbol;Acc:HGNC:6835]	protein_coding
ENSG00000114737	443.866	1.07128	0.0969952	-11.0447	2.33e-28	3.2e-27	580.646	625.112	599.354	310.615	252.873	294.598	CISH	cytokine inducible SH2 containing protein [Source:HGNC Symbol;Acc:HGNC:1984]	protein_coding
ENSG00000114738	992.708	0.531267	0.0641038	-8.2876	1.16e-16	9.64e-16	1206.58	1142.31	1171.7	781.33	804.318	850.017	MAPKAPK3	MAPK activated protein kinase 3 [Source:HGNC Symbol;Acc:HGNC:6888]	protein_coding
ENSG00000139178	11.3064	-1.52981	0.622898	2.45596	0.0140511	0.0328421	1.00632	5.09049	11.4262	17.2564	15.2333	17.826	C1RL	complement C1r subcomponent like [Source:HGNC Symbol;Acc:HGNC:21265]	protein_coding
ENSG00000114767	684.913	-0.440971	0.076317	5.77815	7.55e-09	3.8e-08	584.671	543.664	614.935	761.197	797.209	807.798	RRP9	ribosomal RNA processing 9, U3 small nucleolar RNA binding protein [Source:HGNC Symbol;Acc:HGNC:16829]	protein_coding
ENSG00000108375	139.085	-1.52509	0.180184	8.46404	2.58e-17	2.23e-16	69.436	91.6288	54.0146	193.655	207.173	218.603	RNF43	ring finger protein 43 [Source:HGNC Symbol;Acc:HGNC:18505]	protein_coding
ENSG00000114805	774.844	-0.35352	0.072502	4.87601	1.08e-06	4.55e-06	652.094	721.831	666.872	842.686	909.936	855.647	PLCH1	phospholipase C eta 1 [Source:HGNC Symbol;Acc:HGNC:29185]	protein_coding
ENSG00000114812	176.263	1.00292	0.142721	-7.02718	2.11e-12	1.36e-11	227.428	242.307	235.794	124.629	115.773	111.647	VIPR1	vasoactive intestinal peptide receptor 1 [Source:HGNC Symbol;Acc:HGNC:12694]	protein_coding
ENSG00000114841	78.2177	0.855265	0.225187	-3.79803	0.000145851	0.000479752	108.682	90.6107	102.835	69.0255	56.871	41.2812	DNAH1	dynein axonemal heavy chain 1 [Source:HGNC Symbol;Acc:HGNC:2940]	protein_coding
ENSG00000114859	721.273	0.920572	0.073955	-12.4477	1.44e-35	2.49e-34	937.889	983.482	909.938	497.559	511.839	486.931	CLCN2	chloride voltage-gated channel 2 [Source:HGNC Symbol;Acc:HGNC:2020]	protein_coding
ENSG00000114867	30217.7	0.509752	0.0276816	-18.4148	9.99e-76	4.28e-74	35420.4	36201.5	34883	24568.3	24602.8	25630	EIF4G1	eukaryotic translation initiation factor 4 gamma 1 [Source:HGNC Symbol;Acc:HGNC:3296]	protein_coding
ENSG00000114904	551.99	0.27046	0.0837518	-3.2293	0.00124094	0.0035647	605.804	635.293	569.231	478.385	525.041	498.189	NEK4	NIMA related kinase 4 [Source:HGNC Symbol;Acc:HGNC:11399]	protein_coding
ENSG00000114923	151.132	0.687723	0.161339	-4.2626	2.02e-05	7.38e-05	167.049	199.547	193.206	132.299	96.4776	118.214	SLC4A3	solute carrier family 4 member 3 [Source:HGNC Symbol;Acc:HGNC:11029]	protein_coding
ENSG00000114933	330.347	0.398496	0.106143	-3.75432	0.000173813	0.000565576	356.237	383.823	387.451	285.689	263.028	305.856	INO80D	INO80 complex subunit D [Source:HGNC Symbol;Acc:HGNC:25997]	protein_coding
ENSG00000114956	1090.38	-0.44706	0.064714	6.90825	4.91e-12	3.1e-11	969.085	874.546	924.48	1183.98	1290.77	1299.42	DGUOK	deoxyguanosine kinase [Source:HGNC Symbol;Acc:HGNC:2858]	protein_coding
ENSG00000114982	1745.98	-0.291042	0.0521926	5.57632	2.46e-08	1.18e-07	1502.43	1663.57	1545.65	1919.29	1899.09	1945.85	KANSL3	KAT8 regulatory NSL complex subunit 3 [Source:HGNC Symbol;Acc:HGNC:25473]	protein_coding
ENSG00000114993	1275.99	-0.297334	0.0557495	5.33339	9.64e-08	4.43e-07	1122.05	1156.56	1156.12	1398.72	1433.96	1388.55	RTKN	rhotekin [Source:HGNC Symbol;Acc:HGNC:10466]	protein_coding
ENSG00000114999	644.69	0.312937	0.0818033	-3.82549	0.000130513	0.000431975	727.568	729.976	685.57	522.484	575.819	626.724	TTL	tubulin tyrosine ligase [Source:HGNC Symbol;Acc:HGNC:21586]	protein_coding
ENSG00000115020	1141.03	-0.382178	0.0596104	6.41126	1.44e-10	8.31e-10	1000.28	994.681	977.456	1246.29	1287.72	1339.76	PIKFYVE	phosphoinositide kinase, FYVE-type zinc finger containing [Source:HGNC Symbol;Acc:HGNC:23785]	protein_coding
ENSG00000115073	1081.96	-0.354856	0.0658352	5.39007	7.04e-08	3.27e-07	926.819	988.573	932.79	1272.18	1251.16	1120.22	ACTR1B	actin related protein 1B [Source:HGNC Symbol;Acc:HGNC:168]	protein_coding
ENSG00000115084	1123.78	1.10848	0.0603255	-18.3749	2.09e-75	8.86e-74	1560.8	1522.06	1523.83	714.222	694.639	727.112	SLC35F5	solute carrier family 35 member F5 [Source:HGNC Symbol;Acc:HGNC:23617]	protein_coding
ENSG00000115091	3869.66	0.543325	0.038562	-14.0897	4.4e-45	9.74e-44	4625.04	4586.53	4556.96	3037.12	3247.74	3164.58	ACTR3	actin related protein 3 [Source:HGNC Symbol;Acc:HGNC:170]	protein_coding
ENSG00000115137	218.031	-0.571837	0.129538	4.41444	1.01e-05	3.83e-05	171.074	159.841	195.283	255.011	267.091	259.884	DNAJC27	DnaJ heat shock protein family (Hsp40) member C27 [Source:HGNC Symbol;Acc:HGNC:30290]	protein_coding
ENSG00000115145	736.739	-0.306035	0.0709846	4.3113	1.62e-05	6e-05	655.113	660.745	660.64	788.999	836.816	818.118	STAM2	signal transducing adaptor molecule 2 [Source:HGNC Symbol;Acc:HGNC:11358]	protein_coding
ENSG00000115159	2974.84	0.52772	0.0435983	-12.1041	1e-33	1.64e-32	3601.61	3590.83	3345.79	2385.21	2463.73	2461.86	GPD2	glycerol-3-phosphate dehydrogenase 2 [Source:HGNC Symbol;Acc:HGNC:4456]	protein_coding
ENSG00000115163	707.494	-0.511284	0.0746396	6.85004	7.38e-12	4.62e-11	616.873	552.827	580.657	821.595	815.489	857.523	CENPA	centromere protein A [Source:HGNC Symbol;Acc:HGNC:1851]	protein_coding
ENSG00000115170	363.202	0.471315	0.0986166	-4.77927	1.76e-06	7.25e-06	422.654	426.583	416.536	305.821	315.837	291.783	ACVR1	activin A receptor type 1 [Source:HGNC Symbol;Acc:HGNC:171]	protein_coding
ENSG00000170264	128.052	-1.51592	0.17972	8.43492	3.31e-17	2.84e-16	76.4802	51.923	70.6345	180.233	192.955	196.086	FAM161A	FAM161 centrosomal protein A [Source:HGNC Symbol;Acc:HGNC:25808]	protein_coding
ENSG00000115211	934.518	0.267536	0.0646845	-4.13602	3.53e-05	0.000125411	984.179	1052.71	1026.28	847.479	827.676	868.782	EIF2B4	eukaryotic translation initiation factor 2B subunit delta [Source:HGNC Symbol;Acc:HGNC:3260]	protein_coding
ENSG00000145284	336.345	-1.51367	0.114048	13.2723	3.35e-40	6.52e-39	188.182	158.823	176.586	486.054	466.139	542.285	SCD5	stearoyl-CoA desaturase 5 [Source:HGNC Symbol;Acc:HGNC:21088]	protein_coding
ENSG00000115241	7153.95	-0.435857	0.0357883	12.1788	4.03e-34	6.66e-33	6235.15	6146.26	5862.66	7980.11	8208.72	8490.79	PPM1G	protein phosphatase, Mg2+/Mn2+ dependent 1G [Source:HGNC Symbol;Acc:HGNC:9278]	protein_coding
ENSG00000115255	1152.38	0.506943	0.0612259	-8.27987	1.23e-16	1.03e-15	1360.54	1347.96	1350.36	1015.25	903.843	936.333	REEP6	receptor accessory protein 6 [Source:HGNC Symbol;Acc:HGNC:30078]	protein_coding
ENSG00000170837	112.024	-1.5135	0.189464	7.98832	1.37e-15	1.07e-14	63.3981	64.1402	46.7434	162.977	159.442	175.445	GPR27	G protein-coupled receptor 27 [Source:HGNC Symbol;Acc:HGNC:4482]	protein_coding
ENSG00000163596	32.7402	-1.51265	0.348773	4.33706	1.44e-05	5.37e-05	21.1327	16.2896	13.5036	39.3062	51.7932	54.4161	ICA1L	islet cell autoantigen 1 like [Source:HGNC Symbol;Acc:HGNC:14442]	protein_coding
ENSG00000185052	116.113	-1.51241	0.186587	8.10568	5.25e-16	4.21e-15	63.3981	50.9049	66.4795	159.142	187.877	168.878	SLC24A3	solute carrier family 24 member 3 [Source:HGNC Symbol;Acc:HGNC:10977]	protein_coding
ENSG00000115275	2256.19	-0.289263	0.046199	6.26125	3.82e-10	2.13e-09	1997.54	2113.57	1980.88	2429.31	2515.53	2500.33	MOGS	mannosyl-oligosaccharide glucosidase [Source:HGNC Symbol;Acc:HGNC:24862]	protein_coding
ENSG00000115306	2071.55	-0.392847	0.0480159	8.18161	2.8e-16	2.29e-15	1810.37	1797.96	1765.86	2302.77	2295.15	2457.17	SPTBN1	spectrin beta, non-erythrocytic 1 [Source:HGNC Symbol;Acc:HGNC:11275]	protein_coding
ENSG00000106723	2596.21	-1.51159	0.0464214	32.5624	1.4e-232	3.77e-230	1352.49	1350	1342.05	3681.36	3923.08	3928.28	SPIN1	spindlin 1 [Source:HGNC Symbol;Acc:HGNC:11243]	protein_coding
ENSG00000140481	9.83919	-1.50925	0.620971	2.43046	0.0150796	0.035013	4.02527	4.07239	7.27119	13.4216	15.2333	15.0113	CCDC33	coiled-coil domain containing 33 [Source:HGNC Symbol;Acc:HGNC:26552]	protein_coding
ENSG00000115364	1951.02	1.21481	0.0491947	-24.694	1.24e-134	1.21e-132	2805.62	2709.16	2666.45	1150.42	1181.09	1193.4	MRPL19	mitochondrial ribosomal protein L19 [Source:HGNC Symbol;Acc:HGNC:14052]	protein_coding
ENSG00000115365	1671.44	0.292448	0.0631151	-4.63357	3.59e-06	1.43e-05	2025.72	1705.31	1788.71	1476.38	1592.39	1440.15	LANCL1	LanC like 1 [Source:HGNC Symbol;Acc:HGNC:6508]	protein_coding
ENSG00000115392	383.51	-0.410317	0.0960079	4.27378	1.92e-05	7.04e-05	341.142	324.773	322.01	446.748	436.688	429.7	FANCL	FA complementation group L [Source:HGNC Symbol;Acc:HGNC:20748]	protein_coding
ENSG00000182511	25.575	-1.50871	0.393049	3.83847	0.000123801	0.000410867	8.05055	14.2534	17.6586	36.4301	38.591	38.4666	FES	FES proto-oncogene, tyrosine kinase [Source:HGNC Symbol;Acc:HGNC:3657]	protein_coding
ENSG00000115415	2220.53	0.28255	0.0498335	-5.66988	1.43e-08	7.02e-08	2567.12	2309.05	2434.81	1975.85	2071.73	1964.61	STAT1	signal transducer and activator of transcription 1 [Source:HGNC Symbol;Acc:HGNC:11362]	protein_coding
ENSG00000115459	311.775	-0.28832	0.109182	2.64073	0.00827281	0.0203273	261.643	297.285	283.577	353.756	317.868	356.519	ELMOD3	ELMO domain containing 3 [Source:HGNC Symbol;Acc:HGNC:26158]	protein_coding
ENSG00000115461	8326.78	1.61944	0.0394932	-41.0056	0	0	13064	12253.8	12377.6	4158.78	3846.92	4259.47	IGFBP5	insulin like growth factor binding protein 5 [Source:HGNC Symbol;Acc:HGNC:5474]	protein_coding
ENSG00000115484	8141.49	-0.323133	0.035227	9.1729	4.6e-20	4.58e-19	7355.18	7121.59	7223.41	8620.51	9221.23	9307.03	CCT4	chaperonin containing TCP1 subunit 4 [Source:HGNC Symbol;Acc:HGNC:1617]	protein_coding
ENSG00000115507	159.993	1.04184	0.157472	-6.61603	3.69e-11	2.22e-10	202.27	197.511	246.182	103.538	114.758	95.6973	OTX1	orthodenticle homeobox 1 [Source:HGNC Symbol;Acc:HGNC:8521]	protein_coding
ENSG00000115514	873.07	-0.265877	0.0686472	3.87309	0.000107463	0.000359437	800.023	754.41	823.722	945.265	999.305	915.692	TXNDC9	thioredoxin domain containing 9 [Source:HGNC Symbol;Acc:HGNC:24110]	protein_coding
ENSG00000115520	843.348	0.50611	0.0671828	-7.53333	4.95e-14	3.54e-13	989.211	1016.06	963.953	681.626	702.763	706.471	COQ10B	coenzyme Q10B [Source:HGNC Symbol;Acc:HGNC:25819]	protein_coding
ENSG00000115524	9375.85	0.288895	0.0312435	-9.24657	2.32e-20	2.35e-19	10356	10473.2	10105.9	8312.78	8331.6	8675.62	SF3B1	splicing factor 3b subunit 1 [Source:HGNC Symbol;Acc:HGNC:10768]	protein_coding
ENSG00000115525	199.359	1.02627	0.135463	-7.57604	3.56e-14	2.58e-13	280.763	260.633	260.724	121.753	138.115	134.164	ST3GAL5	ST3 beta-galactoside alpha-2,3-sialyltransferase 5 [Source:HGNC Symbol;Acc:HGNC:10872]	protein_coding
ENSG00000110318	12.4638	-1.50748	0.560417	2.68992	0.00714699	0.0177878	4.02527	5.09049	10.3874	19.1737	18.28	17.826	CEP126	centrosomal protein 126 [Source:HGNC Symbol;Acc:HGNC:29264]	protein_coding
ENSG00000115540	714.899	0.593974	0.0746818	-7.9534	1.81e-15	1.41e-14	877.51	808.37	894.357	555.08	567.694	586.381	MOB4	MOB family member 4, phocein [Source:HGNC Symbol;Acc:HGNC:17261]	protein_coding
ENSG00000088727	131.975	-1.4964	0.178435	8.38626	5.02e-17	4.27e-16	72.4549	71.2668	63.3633	217.622	201.08	166.063	KIF9	kinesin family member 9 [Source:HGNC Symbol;Acc:HGNC:16666]	protein_coding
ENSG00000115561	1713.73	0.59738	0.0506823	-11.7868	4.57e-32	7.16e-31	2132.39	2034.16	2023.47	1366.13	1389.28	1336.95	CHMP3	charged multivesicular body protein 3 [Source:HGNC Symbol;Acc:HGNC:29865]	protein_coding
ENSG00000115568	1088.17	0.268089	0.0612674	-4.37572	1.21e-05	4.54e-05	1152.23	1226.81	1188.32	964.439	969.854	1027.34	ZNF142	zinc finger protein 142 [Source:HGNC Symbol;Acc:HGNC:12927]	protein_coding
ENSG00000115596	102.057	4.13582	0.295624	-13.9901	1.79e-44	3.9e-43	179.125	183.258	217.097	12.4629	9.13998	11.2585	WNT6	Wnt family member 6 [Source:HGNC Symbol;Acc:HGNC:12785]	protein_coding
ENSG00000115616	847.321	1.67191	0.0705246	-23.7067	3.08e-124	2.62e-122	1289.09	1280.77	1299.47	400.731	412.315	401.553	SLC9A2	solute carrier family 9 member A2 [Source:HGNC Symbol;Acc:HGNC:11072]	protein_coding
ENSG00000278023	60.9532	-1.49391	0.26777	5.57907	2.42e-08	1.17e-07	34.2148	41.742	19.7361	97.7861	93.4309	78.8096	RDM1	RAD52 motif containing 1 [Source:HGNC Symbol;Acc:HGNC:19950]	protein_coding
ENSG00000115649	1660.72	0.450734	0.0547133	-8.2381	1.75e-16	1.44e-15	2021.69	1815.27	1916.48	1374.76	1452.24	1383.86	CNPPD1	cyclin Pas1/PHO80 domain containing 1 [Source:HGNC Symbol;Acc:HGNC:25220]	protein_coding
ENSG00000115657	164.604	0.533014	0.144728	-3.68288	0.000230613	0.000739143	196.232	192.42	195.283	141.886	136.084	125.72	ABCB6	ATP binding cassette subfamily B member 6 (Langereis blood group) [Source:HGNC Symbol;Acc:HGNC:47]	protein_coding
ENSG00000115677	13980.9	0.318737	0.029244	-10.8992	1.16e-27	1.56e-26	15656.3	15768.3	15131.4	12197.4	12655.8	12476.3	HDLBP	high density lipoprotein binding protein [Source:HGNC Symbol;Acc:HGNC:4857]	protein_coding
ENSG00000115685	1134.31	0.34021	0.0674524	-5.0437	4.57e-07	1.98e-06	1315.26	1205.43	1280.77	918.422	1088.67	997.316	PPP1R7	protein phosphatase 1 regulatory subunit 7 [Source:HGNC Symbol;Acc:HGNC:9295]	protein_coding
ENSG00000115738	1882.34	1.84918	0.0564395	-32.764	1.92e-235	5.32e-233	2902.22	2801.8	3137	819.677	799.241	834.068	ID2	inhibitor of DNA binding 2 [Source:HGNC Symbol;Acc:HGNC:5361]	protein_coding
ENSG00000115750	511.843	-0.513865	0.0848049	6.05937	1.37e-09	7.31e-09	427.685	414.366	422.768	574.254	617.457	614.527	TAF1B	TATA-box binding protein associated factor, RNA polymerase I subunit B [Source:HGNC Symbol;Acc:HGNC:11533]	protein_coding
ENSG00000115756	932.709	0.479482	0.0651417	-7.3606	1.83e-13	1.26e-12	1046.57	1079.18	1133.27	765.991	785.023	786.219	HPCAL1	hippocalcin like 1 [Source:HGNC Symbol;Acc:HGNC:5145]	protein_coding
ENSG00000115760	2814.59	0.463575	0.0465384	-9.96112	2.26e-23	2.57e-22	3251.42	3410.63	3126.61	2263.46	2388.58	2446.85	BIRC6	baculoviral IAP repeat containing 6 [Source:HGNC Symbol;Acc:HGNC:13516]	protein_coding
ENSG00000115808	1423.07	0.291198	0.0534436	-5.44869	5.07e-08	2.38e-07	1576.9	1575	1546.69	1245.33	1285.69	1308.8	STRN	striatin [Source:HGNC Symbol;Acc:HGNC:11424]	protein_coding
ENSG00000115825	1087.03	-0.343373	0.0638276	5.3797	7.46e-08	3.46e-07	970.091	987.555	917.209	1153.3	1210.54	1283.47	PRKD3	protein kinase D3 [Source:HGNC Symbol;Acc:HGNC:9408]	protein_coding
ENSG00000115827	320.008	0.862164	0.109047	-7.90633	2.65e-15	2.04e-14	413.597	409.275	415.497	203.242	245.764	232.676	DCAF17	DDB1 and CUL4 associated factor 17 [Source:HGNC Symbol;Acc:HGNC:25784]	protein_coding
ENSG00000115844	138.977	5.12295	0.324363	-15.7939	3.43e-56	1.01e-54	262.649	275.904	272.15	4.79344	7.10887	11.2585	DLX2	distal-less homeobox 2 [Source:HGNC Symbol;Acc:HGNC:2915]	protein_coding
ENSG00000115866	3724.47	-0.375964	0.039611	9.49139	2.28e-21	2.4e-20	3326.89	3218.21	3180.63	4093.59	4190.17	4337.34	DARS1	aspartyl-tRNA synthetase 1 [Source:HGNC Symbol;Acc:HGNC:2678]	protein_coding
ENSG00000115884	6646.57	1.75596	0.0360025	-48.7731	0	0	10562.3	9885.73	10322	3058.21	2989.79	3061.38	SDC1	syndecan 1 [Source:HGNC Symbol;Acc:HGNC:10658]	protein_coding
ENSG00000115904	1312.41	0.269573	0.062384	-4.3212	1.55e-05	5.75e-05	1379.66	1491.51	1433.46	1117.83	1163.82	1288.16	SOS1	SOS Ras/Rac guanine nucleotide exchange factor 1 [Source:HGNC Symbol;Acc:HGNC:11187]	protein_coding
ENSG00000162882	21.4379	-1.49376	0.421751	3.5418	0.00039741	0.00123586	9.05687	12.2172	12.4649	36.4301	28.4355	30.0227	HAAO	3-hydroxyanthranilate 3,4-dioxygenase [Source:HGNC Symbol;Acc:HGNC:4796]	protein_coding
ENSG00000115966	813.399	-0.421342	0.0736265	5.72269	1.05e-08	5.21e-08	729.581	720.813	635.71	888.703	937.356	968.232	ATF2	activating transcription factor 2 [Source:HGNC Symbol;Acc:HGNC:784]	protein_coding
ENSG00000115970	1042.05	-0.404595	0.061345	6.5954	4.24e-11	2.54e-10	895.623	875.564	919.287	1194.52	1209.52	1157.75	THADA	THADA armadillo repeat containing [Source:HGNC Symbol;Acc:HGNC:19217]	protein_coding
ENSG00000116005	2816.42	0.656076	0.0424347	-15.4608	6.38e-54	1.78e-52	3376.2	3482.91	3478.75	2114.86	2225.08	2220.74	PCYOX1	prenylcysteine oxidase 1 [Source:HGNC Symbol;Acc:HGNC:20588]	protein_coding
ENSG00000116016	91.5393	1.19898	0.201587	-5.9477	2.72e-09	1.43e-08	124.783	141.516	116.339	52.7278	53.8243	60.0454	EPAS1	endothelial PAS domain protein 1 [Source:HGNC Symbol;Acc:HGNC:3374]	protein_coding
ENSG00000116017	1311.62	0.913687	0.0565972	-16.1437	1.26e-58	3.89e-57	1710.74	1717.53	1712.89	880.075	901.812	946.653	ARID3A	AT-rich interaction domain 3A [Source:HGNC Symbol;Acc:HGNC:3031]	protein_coding
ENSG00000116044	2293.52	-0.339968	0.0447589	7.59555	3.06e-14	2.22e-13	1981.44	2071.83	2020.35	2511.76	2582.55	2593.21	NFE2L2	nuclear factor, erythroid 2 like 2 [Source:HGNC Symbol;Acc:HGNC:7782]	protein_coding
ENSG00000116127	1135.26	-0.31444	0.0621297	5.06102	4.17e-07	1.82e-06	1016.38	1008.93	1010.7	1174.39	1286.71	1314.43	ALMS1	ALMS1 centrosome and basal body associated protein [Source:HGNC Symbol;Acc:HGNC:428]	protein_coding
ENSG00000116133	7318.67	0.483219	0.0354942	-13.614	3.31e-42	6.76e-41	8597.99	8617.18	8384.73	5896.88	6023.25	6392.02	DHCR24	24-dehydrocholesterol reductase [Source:HGNC Symbol;Acc:HGNC:2859]	protein_coding
ENSG00000116141	52.5404	1.29027	0.2739	-4.71074	2.47e-06	1e-05	70.4423	81.4478	71.6732	22.0498	39.6066	30.0227	MARK1	microtubule affinity regulating kinase 1 [Source:HGNC Symbol;Acc:HGNC:6896]	protein_coding
ENSG00000102683	39.6735	-1.49358	0.315501	4.73397	2.2e-06	8.97e-06	18.1137	16.2896	28.046	60.3973	58.9021	56.2925	SGCG	sarcoglycan gamma [Source:HGNC Symbol;Acc:HGNC:10809]	protein_coding
ENSG00000116199	4120.03	0.556169	0.0376478	-14.773	2.19e-49	5.47e-48	4919.89	4921.48	4872.74	3248.99	3302.58	3454.49	FAM20B	FAM20B glycosaminoglycan xylosylkinase [Source:HGNC Symbol;Acc:HGNC:23017]	protein_coding
ENSG00000116205	215.662	-0.453691	0.130555	3.4751	0.000510664	0.0015609	193.213	184.276	168.276	236.796	272.168	239.243	TCEANC2	transcription elongation factor A N-terminal and central domain containing 2 [Source:HGNC Symbol;Acc:HGNC:26494]	protein_coding
ENSG00000116209	1671.79	0.331471	0.0508355	-6.52047	7.01e-11	4.13e-10	1885.84	1884.5	1818.84	1446.66	1467.47	1527.4	TMEM59	transmembrane protein 59 [Source:HGNC Symbol;Acc:HGNC:1239]	protein_coding
ENSG00000116213	638.197	-0.29407	0.0777352	3.78297	0.000154967	0.000507444	559.513	596.605	564.037	741.065	690.576	677.387	WRAP73	WD repeat containing, antisense to TP73 [Source:HGNC Symbol;Acc:HGNC:12759]	protein_coding
ENSG00000116251	1683.55	0.455615	0.0495641	-9.19243	3.84e-20	3.83e-19	1969.37	1914.02	1958.03	1410.23	1432.95	1416.7	RPL22	ribosomal protein L22 [Source:HGNC Symbol;Acc:HGNC:10315]	protein_coding
ENSG00000116254	203.015	1.12197	0.134936	-8.31482	9.19e-17	7.71e-16	266.674	276.923	290.848	129.423	135.069	119.153	CHD5	chromodomain helicase DNA binding protein 5 [Source:HGNC Symbol;Acc:HGNC:16816]	protein_coding
ENSG00000116260	4297.93	0.41061	0.0419374	-9.79102	1.23e-22	1.36e-21	5101.03	4959.15	4655.64	3821.33	3658.02	3592.4	QSOX1	quiescin sulfhydryl oxidase 1 [Source:HGNC Symbol;Acc:HGNC:9756]	protein_coding
ENSG00000116285	618.488	1.12128	0.0862229	-13.0044	1.16e-38	2.15e-37	805.055	915.27	822.684	405.525	352.397	409.997	ERRFI1	ERBB receptor feedback inhibitor 1 [Source:HGNC Symbol;Acc:HGNC:18185]	protein_coding
ENSG00000116299	2912.92	0.423174	0.0461964	-9.16034	5.17e-20	5.13e-19	3469.79	3258.93	3282.42	2627.76	2442.41	2396.19	ELAPOR1	endosome-lysosome associated apoptosis and autophagy regulator 1 [Source:HGNC Symbol;Acc:HGNC:29618]	protein_coding
ENSG00000139289	51.194	-1.49107	0.272737	5.46705	4.58e-08	2.16e-07	28.1769	26.4705	25.9685	70.9428	72.1043	83.5006	PHLDA1	pleckstrin homology like domain family A member 1 [Source:HGNC Symbol;Acc:HGNC:8933]	protein_coding
ENSG00000116406	1659.2	0.405221	0.0504049	-8.03932	9.03e-16	7.13e-15	1919.05	1867.19	1885.32	1396.81	1465.44	1421.39	EDEM3	ER degradation enhancing alpha-mannosidase like protein 3 [Source:HGNC Symbol;Acc:HGNC:16787]	protein_coding
ENSG00000116497	550.315	-0.289786	0.082748	3.50203	0.000461725	0.00141992	467.938	516.176	501.712	583.84	608.317	623.909	S100PBP	S100P binding protein [Source:HGNC Symbol;Acc:HGNC:25768]	protein_coding
ENSG00000241360	18.0917	-1.48948	0.470675	3.16455	0.00155321	0.00439238	10.0632	12.2172	6.23245	32.5954	19.2955	28.1463	PDXP	pyridoxal phosphatase [Source:HGNC Symbol;Acc:HGNC:30259]	protein_coding
ENSG00000116525	375.513	0.336081	0.097346	-3.45244	0.000555541	0.00168705	415.61	413.348	427.962	332.664	347.319	316.176	TRIM62	tripartite motif containing 62 [Source:HGNC Symbol;Acc:HGNC:25574]	protein_coding
ENSG00000162517	906.326	-1.4894	0.0689266	21.6085	1.5e-103	9.55e-102	467.938	500.904	459.124	1319.15	1355.76	1335.07	PEF1	penta-EF-hand domain containing 1 [Source:HGNC Symbol;Acc:HGNC:30009]	protein_coding
ENSG00000165695	35.6244	-1.48701	0.335876	4.42725	9.54e-06	3.62e-05	16.1011	21.3801	18.6974	40.2649	61.9488	55.3543	AK8	adenylate kinase 8 [Source:HGNC Symbol;Acc:HGNC:26526]	protein_coding
ENSG00000116604	673.323	0.269638	0.0767032	-3.51534	0.000439188	0.00135613	763.796	718.777	725.042	625.064	637.768	569.493	MEF2D	myocyte enhancer factor 2D [Source:HGNC Symbol;Acc:HGNC:6997]	protein_coding
ENSG00000116661	79.8269	0.887447	0.261012	-3.40003	0.000673782	0.00201929	83.5244	151.697	75.8282	51.7691	46.7155	69.4275	FBXO2	F-box protein 2 [Source:HGNC Symbol;Acc:HGNC:13581]	protein_coding
ENSG00000174015	9.68946	-1.48443	0.629078	2.35968	0.0182905	0.0417192	5.03159	7.12668	3.11623	12.4629	17.2644	13.1349	CBY2	chibby family member 2 [Source:HGNC Symbol;Acc:HGNC:30720]	protein_coding
ENSG00000116675	214.172	1.7634	0.13865	-12.7184	4.67e-37	8.37e-36	338.123	335.972	318.894	99.7034	86.322	106.018	DNAJC6	DnaJ heat shock protein family (Hsp40) member C6 [Source:HGNC Symbol;Acc:HGNC:15469]	protein_coding
ENSG00000116678	111.364	0.684686	0.190391	-3.59621	0.000322888	0.00101568	170.068	121.154	120.494	85.3231	91.3998	79.7478	LEPR	leptin receptor [Source:HGNC Symbol;Acc:HGNC:6554]	protein_coding
ENSG00000116679	3436.65	-0.302777	0.0385275	7.85874	3.88e-15	2.96e-14	3150.78	3052.26	3028.97	3800.24	3761.61	3826.02	IVNS1ABP	influenza virus NS1A binding protein [Source:HGNC Symbol;Acc:HGNC:16951]	protein_coding
ENSG00000196917	246.001	-1.48337	0.146435	10.1299	4.07e-24	4.77e-23	105.663	169.004	114.262	371.971	335.133	379.975	HCAR1	hydroxycarboxylic acid receptor 1 [Source:HGNC Symbol;Acc:HGNC:4532]	protein_coding
ENSG00000116704	243.604	1.08824	0.122997	-8.84771	8.93e-19	8.32e-18	335.104	345.135	313.7	159.142	158.426	150.113	SLC35D1	solute carrier family 35 member D1 [Source:HGNC Symbol;Acc:HGNC:20800]	protein_coding
ENSG00000116747	782.077	1.10613	0.0718138	-15.4028	1.57e-53	4.32e-52	1087.83	1027.26	1088.6	487.972	513.87	486.931	RO60	Ro60, Y RNA binding protein [Source:HGNC Symbol;Acc:HGNC:11313]	protein_coding
ENSG00000116752	5370.49	-0.555605	0.0418973	13.2611	3.89e-40	7.52e-39	4568.69	4097.84	4379.34	6218.04	6633.6	6325.41	BCAS2	BCAS2 pre-mRNA processing factor [Source:HGNC Symbol;Acc:HGNC:975]	protein_coding
ENSG00000187243	10.9496	-1.48126	0.587186	2.52264	0.0116477	0.0276688	6.03791	7.12668	4.15497	14.3803	15.2333	18.7642	MAGED4B	MAGE family member D4B [Source:HGNC Symbol;Acc:HGNC:22880]	protein_coding
ENSG00000116793	1028.85	-0.273983	0.0689577	3.9732	7.09e-05	0.000242505	947.952	997.736	848.652	1093.86	1100.86	1184.02	PHTF1	putative homeodomain transcription factor 1 [Source:HGNC Symbol;Acc:HGNC:8939]	protein_coding
ENSG00000116809	398.657	-0.296873	0.0957817	3.09947	0.00193866	0.00537645	336.11	373.642	363.56	422.781	453.952	441.896	ZBTB17	zinc finger and BTB domain containing 17 [Source:HGNC Symbol;Acc:HGNC:12936]	protein_coding
ENSG00000116815	195.904	0.641007	0.134719	-4.75811	1.95e-06	8e-06	244.535	250.452	221.252	152.431	147.255	159.496	CD58	CD58 molecule [Source:HGNC Symbol;Acc:HGNC:1688]	protein_coding
ENSG00000197557	168.319	-1.48033	0.159231	9.29675	1.45e-20	1.47e-19	98.6192	76.3573	91.4093	273.226	249.826	220.479	TTC30A	tetratricopeptide repeat domain 30A [Source:HGNC Symbol;Acc:HGNC:25853]	protein_coding
ENSG00000116857	3196.06	0.298291	0.0425752	-7.0062	2.45e-12	1.58e-11	3642.87	3472.73	3461.09	2846.34	2774.49	2978.81	TMEM9	transmembrane protein 9 [Source:HGNC Symbol;Acc:HGNC:18823]	protein_coding
ENSG00000116871	1132.67	0.853597	0.0710973	-12.006	3.3e-33	5.32e-32	1365.57	1632.01	1377.37	793.793	806.349	820.933	MAP7D1	MAP7 domain containing 1 [Source:HGNC Symbol;Acc:HGNC:25514]	protein_coding
ENSG00000071575	18.7065	-1.47879	0.448884	3.29438	0.000986397	0.00288021	10.0632	8.14478	11.4262	28.7606	29.4511	24.3934	TRIB2	tribbles pseudokinase 2 [Source:HGNC Symbol;Acc:HGNC:30809]	protein_coding
ENSG00000116898	1683.36	-0.54723	0.0513185	10.6634	1.51e-26	1.94e-25	1335.38	1386.65	1381.53	1927.92	2040.25	2028.41	MRPS15	mitochondrial ribosomal protein S15 [Source:HGNC Symbol;Acc:HGNC:14504]	protein_coding
ENSG00000116918	546.288	-0.338664	0.0830765	4.07654	4.57e-05	0.000159723	456.869	485.633	504.829	593.427	633.705	603.268	TSNAX	translin associated factor X [Source:HGNC Symbol;Acc:HGNC:12380]	protein_coding
ENSG00000116922	491.529	0.289242	0.0927604	-3.11816	0.00181981	0.00507909	521.273	535.519	565.076	390.186	466.139	470.981	C1orf109	chromosome 1 open reading frame 109 [Source:HGNC Symbol;Acc:HGNC:26039]	protein_coding
ENSG00000116977	879.564	0.454548	0.0671313	-6.77102	1.28e-11	7.89e-11	1017.39	1040.5	993.037	779.413	731.199	715.854	LGALS8	galectin 8 [Source:HGNC Symbol;Acc:HGNC:6569]	protein_coding
ENSG00000116985	119.616	0.552614	0.174848	-3.16053	0.00157482	0.00444837	133.84	154.751	138.153	111.208	93.4309	86.3152	BMP8B	bone morphogenetic protein 8b [Source:HGNC Symbol;Acc:HGNC:1075]	protein_coding
ENSG00000137821	76.7212	-1.47807	0.223111	6.62482	3.48e-11	2.09e-10	36.2275	39.7058	45.7046	114.084	115.773	108.832	LRRC49	leucine rich repeat containing 49 [Source:HGNC Symbol;Acc:HGNC:25965]	protein_coding
ENSG00000117009	15.4867	1.83073	0.516536	-3.54424	0.000393754	0.00122507	28.1769	16.2896	28.046	7.6695	7.10887	5.62925	KMO	kynurenine 3-monooxygenase [Source:HGNC Symbol;Acc:HGNC:6381]	protein_coding
ENSG00000117013	156.876	0.548977	0.155499	-3.53041	0.000414915	0.00128704	197.238	172.059	190.09	118.877	114.758	148.237	KCNQ4	potassium voltage-gated channel subfamily Q member 4 [Source:HGNC Symbol;Acc:HGNC:6298]	protein_coding
ENSG00000117036	880.448	0.286701	0.0653939	-4.38422	1.16e-05	4.38e-05	967.072	980.428	955.643	781.33	781.976	816.242	ETV3	ETS variant transcription factor 3 [Source:HGNC Symbol;Acc:HGNC:3492]	protein_coding
ENSG00000160447	569.778	-1.47592	0.190545	7.74577	9.5e-15	7.08e-14	220.384	344.117	339.669	824.471	854.08	835.944	PKN3	protein kinase N3 [Source:HGNC Symbol;Acc:HGNC:17999]	protein_coding
ENSG00000272674	142.893	-1.47527	0.167028	8.83248	1.02e-18	9.47e-18	71.4486	77.3754	77.9056	191.737	231.546	207.344	PCDHB16	protocadherin beta 16 [Source:HGNC Symbol;Acc:HGNC:14546]	protein_coding
ENSG00000117115	1036.58	1.89396	0.0716173	-26.4455	4.11e-154	5.01e-152	1699.67	1577.03	1623.55	475.509	446.844	396.862	PADI2	peptidyl arginine deiminase 2 [Source:HGNC Symbol;Acc:HGNC:18341]	protein_coding
ENSG00000117122	185.643	-0.462279	0.136189	3.39439	0.000687814	0.00205508	155.979	159.841	152.695	209.952	210.22	225.17	MFAP2	microfibril associated protein 2 [Source:HGNC Symbol;Acc:HGNC:7033]	protein_coding
ENSG00000117133	722.876	-0.279623	0.0738287	3.78746	0.000152198	0.000498958	680.271	632.239	646.098	766.95	835.801	775.899	RPF1	ribosome production factor 1 homolog [Source:HGNC Symbol;Acc:HGNC:30350]	protein_coding
ENSG00000117143	1173.16	0.396308	0.0598697	-6.6195	3.6e-11	2.17e-10	1366.58	1290.95	1342.05	965.398	1041.96	1032.03	UAP1	UDP-N-acetylglucosamine pyrophosphorylase 1 [Source:HGNC Symbol;Acc:HGNC:12457]	protein_coding
ENSG00000068366	341.684	-1.46947	0.107636	13.6522	1.96e-42	4.05e-41	191.201	179.185	173.47	492.765	495.59	517.891	ACSL4	acyl-CoA synthetase long chain family member 4 [Source:HGNC Symbol;Acc:HGNC:3571]	protein_coding
ENSG00000213420	118.593	-1.46655	0.183346	7.9988	1.26e-15	9.85e-15	57.3602	60.0678	71.6732	184.068	180.769	157.619	GPC2	glypican 2 [Source:HGNC Symbol;Acc:HGNC:4450]	protein_coding
ENSG00000117155	559.381	1.36106	0.0849521	-16.0215	9.04e-58	2.75e-56	818.137	786.99	810.219	298.152	334.117	308.671	SSX2IP	SSX family member 2 interacting protein [Source:HGNC Symbol;Acc:HGNC:16509]	protein_coding
ENSG00000117222	1650.32	-0.313525	0.0521411	6.01301	1.82e-09	9.65e-09	1461.17	1481.33	1471.9	1769.74	1917.36	1800.42	RBBP5	RB binding protein 5, histone lysine methyltransferase complex subunit [Source:HGNC Symbol;Acc:HGNC:9888]	protein_coding
ENSG00000103599	185.701	-1.46411	0.150812	9.70818	2.78e-22	3.03e-21	91.575	94.6831	110.107	255.011	306.697	256.131	IQCH	IQ motif containing H [Source:HGNC Symbol;Acc:HGNC:25721]	protein_coding
ENSG00000117280	1345.43	-0.576592	0.0622717	9.25929	2.06e-20	2.09e-19	1019.4	1093.44	1128.07	1517.6	1593.4	1720.68	RAB29	RAB29, member RAS oncogene family [Source:HGNC Symbol;Acc:HGNC:9789]	protein_coding
ENSG00000117298	2280.31	0.683362	0.0465613	-14.6766	9.1e-49	2.24e-47	2795.55	2822.17	2814.99	1799.46	1661.45	1788.23	ECE1	endothelin converting enzyme 1 [Source:HGNC Symbol;Acc:HGNC:3146]	protein_coding
ENSG00000117318	2370.91	2.53586	0.0510402	-49.6836	0	0	4082.63	4014.36	4037.59	720.933	655.032	714.915	ID3	inhibitor of DNA binding 3, HLH protein [Source:HGNC Symbol;Acc:HGNC:5362]	protein_coding
ENSG00000117335	1862.85	1.58224	0.0508787	-31.0982	2.55e-212	5.38e-210	2784.48	2820.13	2774.48	971.15	913.998	912.877	CD46	CD46 molecule [Source:HGNC Symbol;Acc:HGNC:6953]	protein_coding
ENSG00000117360	2363.8	-0.478797	0.0436014	10.9812	4.71e-28	6.4e-27	1990.5	1999.54	1935.18	2770.61	2738.95	2748.01	PRPF3	pre-mRNA processing factor 3 [Source:HGNC Symbol;Acc:HGNC:17348]	protein_coding
ENSG00000117362	9413.81	-0.408996	0.0334136	12.2404	1.89e-34	3.16e-33	8367.54	7991.05	7905.87	10435.3	10776	11007.1	APH1A	aph-1 homolog A, gamma-secretase subunit [Source:HGNC Symbol;Acc:HGNC:29509]	protein_coding
ENSG00000138111	77.4585	-1.46263	0.227829	6.41988	1.36e-10	7.88e-10	33.2085	40.7239	49.8596	103.538	123.898	113.523	MFSD13A	major facilitator superfamily domain containing 13A [Source:HGNC Symbol;Acc:HGNC:26196]	protein_coding
ENSG00000117450	15607.8	0.357865	0.0387701	-9.23044	2.7e-20	2.71e-19	17655.9	17802.5	17142.4	12683.4	14092.8	14270.2	PRDX1	peroxiredoxin 1 [Source:HGNC Symbol;Acc:HGNC:9352]	protein_coding
ENSG00000117461	1587.85	0.985287	0.054712	-18.0086	1.67e-72	6.79e-71	2196.79	2032.12	2101.38	1099.61	1026.72	1070.5	PIK3R3	phosphoinositide-3-kinase regulatory subunit 3 [Source:HGNC Symbol;Acc:HGNC:8981]	protein_coding
ENSG00000117472	50.229	1.20722	0.268449	-4.49702	6.89e-06	2.66e-05	72.4549	64.1402	73.7507	27.8019	29.4511	33.7755	TSPAN1	tetraspanin 1 [Source:HGNC Symbol;Acc:HGNC:20657]	protein_coding
ENSG00000117475	676.027	0.315553	0.0765269	-4.12342	3.73e-05	0.000132069	777.884	760.519	710.5	635.609	589.021	582.628	BLZF1	basic leucine zipper nuclear factor 1 [Source:HGNC Symbol;Acc:HGNC:1065]	protein_coding
ENSG00000117480	299.399	0.446746	0.111252	-4.01564	5.93e-05	0.000204417	354.224	331.9	350.056	278.019	245.764	236.429	FAAH	fatty acid amide hydrolase [Source:HGNC Symbol;Acc:HGNC:3553]	protein_coding
ENSG00000117500	1171.76	0.555113	0.058746	-9.44937	3.41e-21	3.56e-20	1434	1362.21	1386.72	928.009	973.916	945.715	TMED5	transmembrane p24 trafficking protein 5 [Source:HGNC Symbol;Acc:HGNC:24251]	protein_coding
ENSG00000117533	269.571	0.628714	0.121745	-5.16419	2.41e-07	1.07e-06	342.148	298.303	341.746	237.754	205.142	192.333	VAMP4	vesicle associated membrane protein 4 [Source:HGNC Symbol;Acc:HGNC:12645]	protein_coding
ENSG00000117593	6324	-0.290958	0.0417217	6.97379	3.09e-12	1.98e-11	5985.58	5429.52	5648.68	6762.58	7323.16	6794.51	DARS2	aspartyl-tRNA synthetase 2, mitochondrial [Source:HGNC Symbol;Acc:HGNC:25538]	protein_coding
ENSG00000117602	310.328	0.76373	0.107432	-7.10898	1.17e-12	7.68e-12	387.433	398.076	386.412	242.548	221.391	226.108	RCAN3	RCAN family member 3 [Source:HGNC Symbol;Acc:HGNC:3042]	protein_coding
ENSG00000117616	439.516	0.538247	0.0929098	-5.79322	6.91e-09	3.49e-08	494.102	514.139	553.649	376.764	350.366	348.076	RSRP1	arginine and serine rich protein 1 [Source:HGNC Symbol;Acc:HGNC:25234]	protein_coding
ENSG00000117632	3619.34	-0.425514	0.0475484	8.94908	3.58e-19	3.4e-18	3162.86	2914.81	3189.98	3905.69	4364.85	4177.85	STMN1	stathmin 1 [Source:HGNC Symbol;Acc:HGNC:6510]	protein_coding
ENSG00000117676	1580.69	1.15393	0.0549043	-21.0171	4.58e-98	2.69e-96	2246.1	2177.71	2120.07	945.265	965.791	1029.22	RPS6KA1	ribosomal protein S6 kinase A1 [Source:HGNC Symbol;Acc:HGNC:10430]	protein_coding
ENSG00000117691	594.195	0.370362	0.0800391	-4.62726	3.71e-06	1.47e-05	666.183	649.546	694.918	512.898	495.59	546.038	NENF	neudesin neurotrophic factor [Source:HGNC Symbol;Acc:HGNC:30384]	protein_coding
ENSG00000117697	493.364	-0.416971	0.0887276	4.69945	2.61e-06	1.05e-05	408.565	406.221	452.891	584.799	574.803	532.903	NSL1	NSL1 component of MIS12 kinetochore complex [Source:HGNC Symbol;Acc:HGNC:24548]	protein_coding
ENSG00000117713	3403.31	-0.314561	0.0410846	7.65642	1.91e-14	1.4e-13	2967.63	3100.11	3034.17	3670.81	3730.13	3917.02	ARID1A	AT-rich interaction domain 1A [Source:HGNC Symbol;Acc:HGNC:11110]	protein_coding
ENSG00000198189	23.6262	-1.46038	0.409538	3.56592	0.000362578	0.00113328	10.0632	17.3077	10.3874	27.8019	39.6066	36.5902	HSD17B11	hydroxysteroid 17-beta dehydrogenase 11 [Source:HGNC Symbol;Acc:HGNC:22960]	protein_coding
ENSG00000117859	3387.8	0.675813	0.041316	-16.3571	3.87e-60	1.23e-58	4275.85	4014.36	4211.06	2540.52	2625.21	2659.82	OSBPL9	oxysterol binding protein like 9 [Source:HGNC Symbol;Acc:HGNC:16386]	protein_coding
ENSG00000117906	1539.85	1.67397	0.0583569	-28.6851	5.85e-181	9.2e-179	2406.11	2274.43	2352.75	741.065	778.93	685.831	RCN2	reticulocalbin 2 [Source:HGNC Symbol;Acc:HGNC:9935]	protein_coding
ENSG00000117983	407.093	1.99277	0.109879	-18.136	1.66e-73	6.8e-72	649.075	634.275	668.95	194.613	149.286	146.361	MUC5B	mucin 5B, oligomeric mucus/gel-forming [Source:HGNC Symbol;Acc:HGNC:7516]	protein_coding
ENSG00000154237	45.8825	-1.45675	0.286277	5.08859	3.61e-07	1.58e-06	23.1453	26.4705	23.8911	71.9015	67.0265	62.86	LRRK1	leucine rich repeat kinase 1 [Source:HGNC Symbol;Acc:HGNC:18608]	protein_coding
ENSG00000118007	2223.67	0.334036	0.0500975	-6.66773	2.6e-11	1.57e-10	2565.11	2529.97	2344.44	1881.9	1988.45	2032.16	STAG1	stromal antigen 1 [Source:HGNC Symbol;Acc:HGNC:11354]	protein_coding
ENSG00000153551	31.2754	-1.45652	0.356532	4.08526	4.4e-05	0.000154213	11.0695	16.2896	22.8523	48.893	41.6377	46.9105	CMTM7	CKLF like MARVEL transmembrane domain containing 7 [Source:HGNC Symbol;Acc:HGNC:19178]	protein_coding
ENSG00000103544	86.4094	-1.45126	0.210276	6.90166	5.14e-12	3.24e-11	46.2907	50.9049	41.5497	124.629	134.053	121.029	VPS35L	VPS35 endosomal protein sorting factor like [Source:HGNC Symbol;Acc:HGNC:24641]	protein_coding
ENSG00000196182	1188.59	-1.4497	0.067301	21.5406	6.49e-103	4.1e-101	596.747	697.397	617.013	1649.9	1769.09	1801.36	STK40	serine/threonine kinase 40 [Source:HGNC Symbol;Acc:HGNC:21373]	protein_coding
ENSG00000196684	209.149	-1.44629	0.135975	10.6365	2.02e-26	2.59e-25	112.708	109.955	114.262	323.078	296.542	298.35	HSH2D	hematopoietic SH2 domain containing [Source:HGNC Symbol;Acc:HGNC:24920]	protein_coding
ENSG00000118200	1552.26	1.29702	0.0620982	-20.8865	7.1e-97	4.1e-95	2072.01	2356.9	2191.75	943.348	834.785	914.754	CAMSAP2	calmodulin regulated spectrin associated protein family member 2 [Source:HGNC Symbol;Acc:HGNC:29188]	protein_coding
ENSG00000100600	1432.13	-1.44525	0.0568469	25.4236	1.38e-142	1.49e-140	777.884	785.971	743.739	2033.38	2141.8	2110.03	LGMN	legumain [Source:HGNC Symbol;Acc:HGNC:9472]	protein_coding
ENSG00000118263	60.3853	0.721578	0.239596	-3.01164	0.00259839	0.00705575	82.5181	69.2306	73.7507	48.893	45.6999	42.2194	KLF7	Kruppel like factor 7 [Source:HGNC Symbol;Acc:HGNC:6350]	protein_coding
ENSG00000118276	57.0963	0.761637	0.24496	-3.10923	0.00187573	0.00521579	73.4613	66.1764	75.8282	41.2235	43.6688	42.2194	B4GALT6	beta-1,4-galactosyltransferase 6 [Source:HGNC Symbol;Acc:HGNC:929]	protein_coding
ENSG00000116685	969.819	-1.43947	0.067979	21.1753	1.61e-99	9.74e-98	530.33	539.592	497.557	1383.39	1391.31	1476.74	KIAA2013	KIAA2013 [Source:HGNC Symbol;Acc:HGNC:28513]	protein_coding
ENSG00000165046	18.9234	-1.43801	0.474603	3.02992	0.00244619	0.00667011	10.0632	15.2715	5.19371	29.7193	34.5288	18.7642	LETM2	leucine zipper and EF-hand containing transmembrane protein 2 [Source:HGNC Symbol;Acc:HGNC:14648]	protein_coding
ENSG00000118369	202.195	-0.491638	0.141977	3.46279	0.000534599	0.00162899	146.923	199.547	157.889	228.168	225.453	255.193	USP35	ubiquitin specific peptidase 35 [Source:HGNC Symbol;Acc:HGNC:20061]	protein_coding
ENSG00000170153	63.0416	-1.43553	0.258103	5.56183	2.67e-08	1.28e-07	38.2401	31.561	32.201	107.373	98.5087	70.3657	RNF150	ring finger protein 150 [Source:HGNC Symbol;Acc:HGNC:23138]	protein_coding
ENSG00000118454	421.204	1.36016	0.0966972	-14.0662	6.13e-45	1.35e-43	584.671	627.148	606.625	234.878	247.795	226.108	ANKRD13C	ankyrin repeat domain 13C [Source:HGNC Symbol;Acc:HGNC:25374]	protein_coding
ENSG00000118482	1877.54	-0.423308	0.04896	8.646	5.33e-18	4.77e-17	1538.66	1655.43	1618.36	2165.67	2136.72	2150.38	PHF3	PHD finger protein 3 [Source:HGNC Symbol;Acc:HGNC:8921]	protein_coding
ENSG00000118495	157.793	1.20404	0.165279	-7.28486	3.22e-13	2.19e-12	221.39	222.963	216.058	121.753	79.2132	85.377	PLAGL1	PLAG1 like zinc finger 1 [Source:HGNC Symbol;Acc:HGNC:9046]	protein_coding
ENSG00000168589	15.0983	-1.43172	0.514891	2.78062	0.00542555	0.0138561	7.04423	11.1991	6.23245	28.7606	22.3422	15.0113	DYNLRB2	dynein light chain roadblock-type 2 [Source:HGNC Symbol;Acc:HGNC:15467]	protein_coding
ENSG00000116885	191.178	-1.43119	0.149388	9.58039	9.67e-22	1.04e-20	119.752	87.5564	102.835	255.011	298.573	283.339	OSCP1	organic solute carrier partner 1 [Source:HGNC Symbol;Acc:HGNC:29971]	protein_coding
ENSG00000118564	918.432	-0.280237	0.065945	4.24956	2.14e-05	7.8e-05	850.339	814.478	823.722	961.563	1012.51	1047.98	FBXL5	F-box and leucine rich repeat protein 5 [Source:HGNC Symbol;Acc:HGNC:13602]	protein_coding
ENSG00000118579	2459.26	-0.481524	0.0443826	10.8494	2.01e-27	2.67e-26	2105.22	1975.11	2077.48	2830.04	2877.06	2890.62	MED28	mediator complex subunit 28 [Source:HGNC Symbol;Acc:HGNC:24628]	protein_coding
ENSG00000138795	23.8643	-1.4261	0.405643	3.51566	0.000438667	0.00135494	14.0885	12.2172	12.4649	36.4301	42.6532	25.3316	LEF1	lymphoid enhancer binding factor 1 [Source:HGNC Symbol;Acc:HGNC:6551]	protein_coding
ENSG00000118655	2854.73	-0.54768	0.0411235	13.3179	1.82e-40	3.56e-39	2310.51	2311.08	2336.13	3313.22	3437.65	3419.77	DCLRE1B	DNA cross-link repair 1B [Source:HGNC Symbol;Acc:HGNC:17641]	protein_coding
ENSG00000118680	18721.8	0.801935	0.0363725	-22.0478	1e-107	6.75e-106	25106.6	23441.7	22836.7	13150.3	13761.8	14033.7	MYL12B	myosin light chain 12B [Source:HGNC Symbol;Acc:HGNC:29827]	protein_coding
ENSG00000118689	361.377	-0.455856	0.0995644	4.5785	4.68e-06	1.84e-05	316.99	306.447	290.848	428.533	404.19	421.256	FOXO3	forkhead box O3 [Source:HGNC Symbol;Acc:HGNC:3821]	protein_coding
ENSG00000203950	1319.54	-1.42606	0.059581	23.9348	1.33e-126	1.16e-124	718.511	747.284	681.415	1888.61	1898.07	1983.37	RTL8A	retrotransposon Gag like 8A [Source:HGNC Symbol;Acc:HGNC:24514]	protein_coding
ENSG00000118705	10716.6	0.335054	0.03048	-10.9926	4.15e-28	5.66e-27	12317.3	11836.4	11711.8	9350.07	9572.61	9511.56	RPN2	ribophorin II [Source:HGNC Symbol;Acc:HGNC:10382]	protein_coding
ENSG00000118707	2900.93	-0.479724	0.0454625	10.5521	4.97e-26	6.26e-25	2403.09	2510.63	2355.87	3289.26	3297.5	3549.24	TGIF2	TGFB induced factor homeobox 2 [Source:HGNC Symbol;Acc:HGNC:15764]	protein_coding
ENSG00000118762	273.013	1.04857	0.12206	-8.59056	8.65e-18	7.65e-17	367.306	367.533	368.753	173.522	206.157	154.804	PKD2	polycystin 2, transient receptor potential cation channel [Source:HGNC Symbol;Acc:HGNC:9009]	protein_coding
ENSG00000118777	405.627	1.94517	0.104922	-18.5392	9.97e-77	4.36e-75	610.835	684.162	636.749	163.935	176.706	161.372	ABCG2	ATP binding cassette subfamily G member 2 (Junior blood group) [Source:HGNC Symbol;Acc:HGNC:74]	protein_coding
ENSG00000122592	16.3081	-1.42244	0.495227	2.87229	0.00407507	0.0106695	11.0695	5.09049	10.3874	23.0085	30.4666	17.826	HOXA7	homeobox A7 [Source:HGNC Symbol;Acc:HGNC:5108]	protein_coding
ENSG00000118898	3558.3	0.956466	0.0396471	-24.1245	1.38e-128	1.25e-126	4707.56	4707.68	4675.38	2482.04	2325.62	2451.54	PPL	periplakin [Source:HGNC Symbol;Acc:HGNC:9273]	protein_coding
ENSG00000118961	444.221	-0.390225	0.0896974	4.35046	1.36e-05	5.07e-05	397.496	368.551	387.451	509.063	502.699	500.065	LDAH	lipid droplet associated hydrolase [Source:HGNC Symbol;Acc:HGNC:26145]	protein_coding
ENSG00000118965	404.615	-0.281323	0.0961759	2.92509	0.0034436	0.00914371	345.167	370.588	380.18	415.111	455.984	460.661	WDR35	WD repeat domain 35 [Source:HGNC Symbol;Acc:HGNC:29250]	protein_coding
ENSG00000118985	123.578	2.18088	0.187799	-11.6128	3.55e-31	5.39e-30	202.27	208.71	196.322	42.1822	49.7621	42.2194	ELL2	elongation factor for RNA polymerase II 2 [Source:HGNC Symbol;Acc:HGNC:17064]	protein_coding
ENSG00000163710	62.5406	-1.4215	0.247159	5.75136	8.85e-09	4.44e-08	40.2527	29.5248	32.201	88.1992	89.3687	95.6973	PCOLCE2	procollagen C-endopeptidase enhancer 2 [Source:HGNC Symbol;Acc:HGNC:8739]	protein_coding
ENSG00000119041	1781.35	-0.432714	0.0509967	8.48513	2.15e-17	1.87e-16	1569.86	1486.42	1491.63	1976.81	2113.37	2049.99	GTF3C3	general transcription factor IIIC subunit 3 [Source:HGNC Symbol;Acc:HGNC:4666]	protein_coding
ENSG00000119042	213.677	-0.370876	0.13341	2.77996	0.00543648	0.0138786	181.137	213.801	164.121	237.754	236.624	248.625	SATB2	SATB homeobox 2 [Source:HGNC Symbol;Acc:HGNC:21637]	protein_coding
ENSG00000119048	550.28	1.71895	0.0880404	-19.5246	6.78e-85	3.32e-83	823.169	853.166	855.923	237.754	267.091	264.575	UBE2B	ubiquitin conjugating enzyme E2 B [Source:HGNC Symbol;Acc:HGNC:12473]	protein_coding
ENSG00000119203	1605.19	-0.496033	0.0536012	9.25415	2.16e-20	2.19e-19	1365.57	1308.26	1321.28	1798.5	1962.05	1875.48	CPSF3	cleavage and polyadenylation specific factor 3 [Source:HGNC Symbol;Acc:HGNC:2326]	protein_coding
ENSG00000119227	98.0474	0.538358	0.192082	-2.80276	0.0050668	0.0130194	102.644	128.28	117.378	70.9428	88.3532	80.686	PIGZ	phosphatidylinositol glycan anchor biosynthesis class Z [Source:HGNC Symbol;Acc:HGNC:30596]	protein_coding
ENSG00000119242	748.027	0.439348	0.0775938	-5.66216	1.49e-08	7.33e-08	793.985	926.469	863.195	614.518	615.425	674.572	CCDC92	coiled-coil domain containing 92 [Source:HGNC Symbol;Acc:HGNC:29563]	protein_coding
ENSG00000119280	778.464	0.27875	0.0708525	-3.93423	8.35e-05	0.000283118	851.345	832.804	875.659	695.048	741.354	674.572	C1orf198	chromosome 1 open reading frame 198 [Source:HGNC Symbol;Acc:HGNC:25900]	protein_coding
ENSG00000119318	9716.98	0.288671	0.0318014	-9.07731	1.11e-19	1.09e-18	10967.9	10558.7	10531.8	8624.35	8617.99	9001.18	RAD23B	RAD23 homolog B, nucleotide excision repair protein [Source:HGNC Symbol;Acc:HGNC:9813]	protein_coding
ENSG00000119326	733.623	0.414741	0.0805306	-5.1501	2.6e-07	1.16e-06	887.573	777.827	849.691	569.46	639.799	677.387	CTNNAL1	catenin alpha like 1 [Source:HGNC Symbol;Acc:HGNC:2512]	protein_coding
ENSG00000119328	516.449	0.375125	0.0872241	-4.3007	1.7e-05	6.28e-05	587.69	556.899	604.548	433.327	487.466	428.762	ABITRAM	actin binding transcription modulator [Source:HGNC Symbol;Acc:HGNC:1364]	protein_coding
ENSG00000119333	3305.39	-0.360543	0.0422467	8.53424	1.41e-17	1.23e-16	2858.95	2777.37	3047.67	3722.58	3717.94	3707.8	DYNC2I2	dynein 2 intermediate chain 2 [Source:HGNC Symbol;Acc:HGNC:28296]	protein_coding
ENSG00000119383	5453.49	-0.446747	0.0350047	12.7625	2.66e-37	4.78e-36	4776.99	4520.35	4549.69	6225.71	6297.45	6350.74	PTPA	protein phosphatase 2 phosphatase activator [Source:HGNC Symbol;Acc:HGNC:9308]	protein_coding
ENSG00000149269	68.0089	-1.41653	0.237576	5.96243	2.49e-09	1.31e-08	43.2717	34.6153	33.2397	91.0753	103.586	102.265	PAK1	p21 (RAC1) activated kinase 1 [Source:HGNC Symbol;Acc:HGNC:8590]	protein_coding
ENSG00000119402	3208.45	-0.559863	0.039186	14.2873	2.63e-46	6.09e-45	2588.25	2609.38	2583.35	3772.43	3809.34	3887.94	FBXW2	F-box and WD repeat domain containing 2 [Source:HGNC Symbol;Acc:HGNC:13608]	protein_coding
ENSG00000119403	821.546	-0.27596	0.069429	3.97471	7.05e-05	0.000241059	712.473	743.211	773.863	868.57	933.294	897.866	PHF19	PHD finger protein 19 [Source:HGNC Symbol;Acc:HGNC:24566]	protein_coding
ENSG00000119421	1155.53	-0.263878	0.0618575	4.26591	1.99e-05	7.28e-05	1088.84	1033.37	1028.35	1200.28	1249.13	1333.2	NDUFA8	NADH:ubiquinone oxidoreductase subunit A8 [Source:HGNC Symbol;Acc:HGNC:7692]	protein_coding
ENSG00000119514	1174.81	2.12734	0.0711	-29.9204	1.07e-196	1.96e-194	1999.55	1797.96	1937.25	413.194	483.403	417.503	GALNT12	polypeptide N-acetylgalactosaminyltransferase 12 [Source:HGNC Symbol;Acc:HGNC:19877]	protein_coding
ENSG00000119537	1341.82	-0.435052	0.0581914	7.47622	7.65e-14	5.41e-13	1191.48	1076.13	1155.08	1493.63	1589.34	1545.23	KDSR	3-ketodihydrosphingosine reductase [Source:HGNC Symbol;Acc:HGNC:4021]	protein_coding
ENSG00000119547	333.39	0.553417	0.106258	-5.20823	1.91e-07	8.55e-07	393.471	421.492	374.986	284.73	249.826	275.833	ONECUT2	one cut homeobox 2 [Source:HGNC Symbol;Acc:HGNC:8139]	protein_coding
ENSG00000167646	154.68	-1.41598	0.159494	8.87797	6.81e-19	6.38e-18	94.5939	85.5202	72.7119	216.663	231.546	227.047	DNAAF3	dynein axonemal assembly factor 3 [Source:HGNC Symbol;Acc:HGNC:30492]	protein_coding
ENSG00000117984	7131.05	-1.40919	0.035009	40.2523	0	0	3866.28	4042.87	3794.52	10449.7	10099.7	10533.3	CTSD	cathepsin D [Source:HGNC Symbol;Acc:HGNC:2529]	protein_coding
ENSG00000131370	2267.08	-1.4065	0.0465451	30.218	1.37e-200	2.6e-198	1211.61	1266.51	1247.53	3286.38	3344.22	3246.2	SH3BP5	SH3 domain binding protein 5 [Source:HGNC Symbol;Acc:HGNC:10827]	protein_coding
ENSG00000063176	429.474	-1.40644	0.0977428	14.3892	6.05e-47	1.42e-45	230.447	218.891	256.569	617.394	641.83	611.712	SPHK2	sphingosine kinase 2 [Source:HGNC Symbol;Acc:HGNC:18859]	protein_coding
ENSG00000119650	520.002	-0.404827	0.0843709	4.79818	1.6e-06	6.62e-06	440.768	438.8	463.279	577.13	579.881	620.156	IFT43	intraflagellar transport 43 [Source:HGNC Symbol;Acc:HGNC:29669]	protein_coding
ENSG00000160606	554.001	-1.40394	0.0848858	16.5392	1.92e-61	6.29e-60	313.971	294.23	303.313	812.967	811.427	788.096	TLCD1	TLC domain containing 1 [Source:HGNC Symbol;Acc:HGNC:25177]	protein_coding
ENSG00000119682	2395.45	1.48797	0.0477691	-31.1493	5.18e-213	1.11e-210	3539.22	3566.4	3491.21	1295.19	1183.12	1297.54	AREL1	apoptosis resistant E3 ubiquitin protein ligase 1 [Source:HGNC Symbol;Acc:HGNC:20363]	protein_coding
ENSG00000119685	1147.03	-0.35926	0.0611794	5.87224	4.3e-09	2.22e-08	997.262	1061.88	955.643	1324.91	1268.43	1274.09	TTLL5	tubulin tyrosine ligase like 5 [Source:HGNC Symbol;Acc:HGNC:19963]	protein_coding
ENSG00000119686	187.187	0.913092	0.140787	-6.48563	8.84e-11	5.17e-10	252.586	251.47	229.562	117.919	128.975	142.608	FLVCR2	FLVCR heme transporter 2 [Source:HGNC Symbol;Acc:HGNC:20105]	protein_coding
ENSG00000119689	3639.84	0.338176	0.039536	-8.55361	1.19e-17	1.05e-16	4215.47	3957.35	4019.93	3199.14	3261.96	3185.22	DLST	dihydrolipoamide S-succinyltransferase [Source:HGNC Symbol;Acc:HGNC:2911]	protein_coding
ENSG00000119699	307.265	1.85685	0.126184	-14.7154	5.13e-49	1.27e-47	520.267	420.474	503.79	144.762	136.084	118.214	TGFB3	transforming growth factor beta 3 [Source:HGNC Symbol;Acc:HGNC:11769]	protein_coding
ENSG00000119705	1615.04	-0.26886	0.0541669	4.96355	6.92e-07	2.96e-06	1528.6	1388.69	1477.09	1725.64	1828	1742.25	SLIRP	SRA stem-loop interacting RNA binding protein [Source:HGNC Symbol;Acc:HGNC:20495]	protein_coding
ENSG00000204950	265.516	-1.40287	0.122378	11.4634	2.01e-30	2.99e-29	140.885	142.534	153.734	359.508	405.206	391.233	LRRC10B	leucine rich repeat containing 10B [Source:HGNC Symbol;Acc:HGNC:37215]	protein_coding
ENSG00000144476	483.353	-1.40252	0.0922118	15.2098	3.04e-52	8.18e-51	289.82	254.524	251.376	693.131	704.794	706.471	ACKR3	atypical chemokine receptor 3 [Source:HGNC Symbol;Acc:HGNC:23692]	protein_coding
ENSG00000119723	721.498	-0.444272	0.0729574	6.08948	1.13e-09	6.1e-09	593.728	616.967	623.245	795.71	840.878	858.461	COQ6	coenzyme Q6, monooxygenase [Source:HGNC Symbol;Acc:HGNC:20233]	protein_coding
ENSG00000119771	34.4538	1.25629	0.33303	-3.7723	0.000161752	0.000528782	61.3854	40.7239	43.6272	19.1737	19.2955	22.517	KLHL29	kelch like family member 29 [Source:HGNC Symbol;Acc:HGNC:29404]	protein_coding
ENSG00000188732	119.345	-1.39962	0.192214	7.28154	3.3e-13	2.25e-12	70.4423	78.3935	47.7821	153.39	186.862	179.198	FAM221A	family with sequence similarity 221 member A [Source:HGNC Symbol;Acc:HGNC:27977]	protein_coding
ENSG00000185950	251.609	-1.3983	0.127951	10.9284	8.44e-28	1.14e-26	146.923	139.479	128.804	398.814	338.179	357.458	IRS2	insulin receptor substrate 2 [Source:HGNC Symbol;Acc:HGNC:6126]	protein_coding
ENSG00000119812	1745.76	0.286652	0.0523029	-5.48061	4.24e-08	2e-07	1965.34	1929.3	1860.39	1496.51	1642.15	1580.88	FAM98A	family with sequence similarity 98 member A [Source:HGNC Symbol;Acc:HGNC:24520]	protein_coding
ENSG00000119844	1514.02	-0.357633	0.0527348	6.78173	1.19e-11	7.34e-11	1335.38	1340.83	1305.7	1647.98	1709.18	1745.07	AFTPH	aftiphilin [Source:HGNC Symbol;Acc:HGNC:25951]	protein_coding
ENSG00000119900	524.354	0.586579	0.0825832	-7.10289	1.22e-12	8.02e-12	634.987	624.094	629.478	424.698	415.361	417.503	OGFRL1	opioid growth factor receptor like 1 [Source:HGNC Symbol;Acc:HGNC:21378]	protein_coding
ENSG00000119912	1768.94	0.434769	0.0524995	-8.2814	1.22e-16	1.01e-15	2068.99	2077.94	1953.87	1454.33	1477.63	1580.88	IDE	insulin degrading enzyme [Source:HGNC Symbol;Acc:HGNC:5381]	protein_coding
ENSG00000119927	875.78	0.322088	0.0714375	-4.50867	6.52e-06	2.52e-05	1002.29	937.668	978.495	765.032	845.956	725.236	GPAM	glycerol-3-phosphate acyltransferase, mitochondrial [Source:HGNC Symbol;Acc:HGNC:24865]	protein_coding
ENSG00000119929	485.241	-0.372392	0.0885527	4.20532	2.61e-05	9.41e-05	404.54	432.692	432.117	554.121	512.855	575.122	CUTC	cutC copper transporter [Source:HGNC Symbol;Acc:HGNC:24271]	protein_coding
ENSG00000171811	19.1465	-1.39719	0.441775	3.16267	0.00156331	0.00441905	10.0632	13.2353	8.30994	26.8432	26.4044	30.0227	CFAP46	cilia and flagella associated protein 46 [Source:HGNC Symbol;Acc:HGNC:25247]	protein_coding
ENSG00000119943	465.761	0.55568	0.095755	-5.80314	6.51e-09	3.3e-08	547.437	555.881	559.882	429.492	358.49	343.385	PYROXD2	pyridine nucleotide-disulphide oxidoreductase domain 2 [Source:HGNC Symbol;Acc:HGNC:23517]	protein_coding
ENSG00000119950	1295.7	0.410679	0.0601964	-6.82231	8.96e-12	5.58e-11	1492.37	1457.92	1486.44	1200.28	1083.6	1053.61	MXI1	MAX interactor 1, dimerization protein [Source:HGNC Symbol;Acc:HGNC:7534]	protein_coding
ENSG00000119965	313.166	-0.291341	0.115782	2.51628	0.01186	0.0281255	311.959	277.941	254.492	340.334	381.848	312.424	C10orf88	chromosome 10 open reading frame 88 [Source:HGNC Symbol;Acc:HGNC:25822]	protein_coding
ENSG00000119969	670.799	-0.47692	0.087086	5.47643	4.34e-08	2.05e-07	526.305	523.302	633.633	722.85	779.945	838.759	HELLS	helicase, lymphoid specific [Source:HGNC Symbol;Acc:HGNC:4861]	protein_coding
ENSG00000119979	440.89	0.306044	0.0903257	-3.38822	0.00070347	0.00209835	509.197	480.542	472.628	383.475	396.066	403.43	DENND10	DENN domain containing 10 [Source:HGNC Symbol;Acc:HGNC:31793]	protein_coding
ENSG00000119986	532.604	0.527454	0.0915998	-5.75824	8.5e-09	4.26e-08	606.81	700.451	579.618	419.905	423.486	465.352	AVPI1	arginine vasopressin induced 1 [Source:HGNC Symbol;Acc:HGNC:30898]	protein_coding
ENSG00000021300	151.482	-1.39707	0.165839	8.42422	3.63e-17	3.1e-16	91.575	71.2668	87.2543	192.696	231.546	234.552	PLEKHB1	pleckstrin homology domain containing B1 [Source:HGNC Symbol;Acc:HGNC:19079]	protein_coding
ENSG00000120129	142.965	1.38784	0.170399	-8.14463	3.8e-16	3.08e-15	189.188	225	206.71	93.9513	66.011	76.9331	DUSP1	dual specificity phosphatase 1 [Source:HGNC Symbol;Acc:HGNC:3064]	protein_coding
ENSG00000120137	4052.13	0.341341	0.044759	-7.6262	2.42e-14	1.76e-13	4422.77	4745.35	4420.89	3480.99	3446.79	3795.99	PANK3	pantothenate kinase 3 [Source:HGNC Symbol;Acc:HGNC:19365]	protein_coding
ENSG00000120149	283.443	-0.394261	0.114029	3.45755	0.000545112	0.00165884	256.611	226.018	252.414	339.375	301.619	324.62	MSX2	msh homeobox 2 [Source:HGNC Symbol;Acc:HGNC:7392]	protein_coding
ENSG00000120253	1080.69	-0.34041	0.0619386	5.49593	3.89e-08	1.84e-07	997.262	905.089	958.759	1181.1	1228.82	1213.1	NUP43	nucleoporin 43 [Source:HGNC Symbol;Acc:HGNC:21182]	protein_coding
ENSG00000137825	96.143	-1.39315	0.205055	6.79406	1.09e-11	6.75e-11	66.417	46.8325	45.7046	130.381	141.162	146.361	ITPKA	inositol-trisphosphate 3-kinase A [Source:HGNC Symbol;Acc:HGNC:6178]	protein_coding
ENSG00000120306	771.186	-0.558099	0.0755357	7.38855	1.48e-13	1.03e-12	663.164	614.931	593.122	852.273	948.527	955.097	CYSTM1	cysteine rich transmembrane module containing 1 [Source:HGNC Symbol;Acc:HGNC:30239]	protein_coding
ENSG00000163467	10.4546	-1.39181	0.602451	2.31024	0.0208749	0.046928	6.03791	8.14478	3.11623	15.339	13.2022	16.8878	TSACC	TSSK6 activating cochaperone [Source:HGNC Symbol;Acc:HGNC:30636]	protein_coding
ENSG00000163159	2039.2	-1.38933	0.0484279	28.6887	5.28e-181	8.36e-179	1131.1	1114.82	1134.31	2878.94	2988.77	2987.26	VPS72	vacuolar protein sorting 72 homolog [Source:HGNC Symbol;Acc:HGNC:11644]	protein_coding
ENSG00000005187	89.248	-1.38772	0.205532	6.75182	1.46e-11	8.99e-11	52.3286	45.8144	49.8596	122.712	138.115	126.658	ACSM3	acyl-CoA synthetase medium chain family member 3 [Source:HGNC Symbol;Acc:HGNC:10522]	protein_coding
ENSG00000127774	704.269	-1.38697	0.0762458	18.1907	6.11e-74	2.55e-72	388.439	385.859	394.722	1047.84	986.102	1022.65	EMC6	ER membrane protein complex subunit 6 [Source:HGNC Symbol;Acc:HGNC:28430]	protein_coding
ENSG00000120333	863.315	-0.409244	0.0680319	6.01547	1.79e-09	9.51e-09	711.467	753.392	760.359	943.348	995.242	1016.08	MRPS14	mitochondrial ribosomal protein S14 [Source:HGNC Symbol;Acc:HGNC:14049]	protein_coding
ENSG00000120437	1848.11	-0.554225	0.0532945	10.3993	2.5e-25	3.05e-24	1487.34	1593.32	1411.65	2166.63	2161.1	2268.59	ACAT2	acetyl-CoA acetyltransferase 2 [Source:HGNC Symbol;Acc:HGNC:94]	protein_coding
ENSG00000120451	1050.64	-0.303994	0.0631026	4.81746	1.45e-06	6.03e-06	922.794	938.686	959.798	1099.61	1168.9	1214.04	SNX19	sorting nexin 19 [Source:HGNC Symbol;Acc:HGNC:21532]	protein_coding
ENSG00000120533	2052.53	-0.341512	0.0467442	7.30597	2.75e-13	1.88e-12	1852.63	1821.38	1757.55	2266.34	2332.73	2284.54	ENY2	ENY2 transcription and export complex 2 subunit [Source:HGNC Symbol;Acc:HGNC:24449]	protein_coding
ENSG00000120594	491.604	0.650413	0.0902732	-7.20494	5.81e-13	3.89e-12	579.639	574.207	648.175	363.342	380.833	403.43	PLXDC2	plexin domain containing 2 [Source:HGNC Symbol;Acc:HGNC:21013]	protein_coding
ENSG00000076248	3390.32	-1.38593	0.0454857	30.4696	6.59e-204	1.3e-201	1970.37	1789.82	1868.7	4710.03	5072.69	4930.29	UNG	uracil DNA glycosylase [Source:HGNC Symbol;Acc:HGNC:12572]	protein_coding
ENSG00000120656	409.928	1.03403	0.0968612	-10.6754	1.33e-26	1.71e-25	579.639	525.338	547.417	255.969	277.246	273.957	TAF12	TATA-box binding protein associated factor 12 [Source:HGNC Symbol;Acc:HGNC:11545]	protein_coding
ENSG00000120693	183.113	0.918552	0.14572	-6.30355	2.91e-10	1.63e-09	262.649	211.764	244.104	138.051	123.898	118.214	SMAD9	SMAD family member 9 [Source:HGNC Symbol;Acc:HGNC:6774]	protein_coding
ENSG00000120694	7194.72	-0.338178	0.0338092	10.0026	1.49e-23	1.7e-22	6195.9	6468.99	6400.73	7789.33	8213.8	8099.56	HSPH1	heat shock protein family H (Hsp110) member 1 [Source:HGNC Symbol;Acc:HGNC:16969]	protein_coding
ENSG00000120696	800.787	-0.418814	0.0711746	5.88432	4e-09	2.07e-08	715.492	678.053	662.717	893.496	888.609	966.355	KBTBD7	kelch repeat and BTB domain containing 7 [Source:HGNC Symbol;Acc:HGNC:25266]	protein_coding
ENSG00000120699	1208	-0.311347	0.0624107	4.98869	6.08e-07	2.61e-06	1067.7	1050.68	1115.61	1253.96	1426.85	1333.2	EXOSC8	exosome component 8 [Source:HGNC Symbol;Acc:HGNC:17035]	protein_coding
ENSG00000120708	28.877	2.6187	0.408669	-6.40787	1.48e-10	8.49e-10	53.3349	47.8506	47.7821	6.71081	9.13998	8.44388	TGFBI	transforming growth factor beta induced [Source:HGNC Symbol;Acc:HGNC:11771]	protein_coding
ENSG00000120727	2558.47	-0.382711	0.0485017	7.89066	3.01e-15	2.31e-14	2307.49	2120.7	2234.33	2757.18	3027.36	2903.76	PAIP2	poly(A) binding protein interacting protein 2 [Source:HGNC Symbol;Acc:HGNC:17970]	protein_coding
ENSG00000120738	171.202	0.651608	0.155168	-4.19936	2.68e-05	9.63e-05	209.314	201.583	217.097	162.018	108.664	128.535	EGR1	early growth response 1 [Source:HGNC Symbol;Acc:HGNC:3238]	protein_coding
ENSG00000120742	4055.75	0.324654	0.0379084	-8.56418	1.09e-17	9.57e-17	4593.84	4349.31	4587.08	3596.99	3633.65	3573.64	SERP1	stress associated endoplasmic reticulum protein 1 [Source:HGNC Symbol;Acc:HGNC:10759]	protein_coding
ENSG00000120756	356.417	0.7527	0.103451	-7.27588	3.44e-13	2.34e-12	435.736	477.488	429	254.052	257.951	284.277	PLS1	plastin 1 [Source:HGNC Symbol;Acc:HGNC:9090]	protein_coding
ENSG00000120784	320.623	0.494666	0.106646	-4.63838	3.51e-06	1.4e-05	360.262	398.076	366.676	252.135	278.262	268.328	ZFP30	ZFP30 zinc finger protein [Source:HGNC Symbol;Acc:HGNC:29555]	protein_coding
ENSG00000120798	439.509	0.358378	0.0944382	-3.79484	0.000147737	0.000485387	536.368	489.705	454.969	380.599	400.128	375.284	NR2C1	nuclear receptor subfamily 2 group C member 1 [Source:HGNC Symbol;Acc:HGNC:7971]	protein_coding
ENSG00000120800	2004.82	-0.354502	0.0463591	7.64687	2.06e-14	1.51e-13	1768.1	1752.15	1758.59	2214.57	2294.14	2241.38	UTP20	UTP20 small subunit processome component [Source:HGNC Symbol;Acc:HGNC:17897]	protein_coding
ENSG00000120802	7272.99	-0.284886	0.0340961	8.35538	6.52e-17	5.52e-16	6699.06	6343.77	6628.21	7779.75	8157.94	8029.19	TMPO	thymopoietin [Source:HGNC Symbol;Acc:HGNC:11875]	protein_coding
ENSG00000120805	2203.86	0.792398	0.0483851	-16.3769	2.8e-60	8.94e-59	2884.11	2712.21	2785.91	1543.49	1670.59	1626.85	ARL1	ADP ribosylation factor like GTPase 1 [Source:HGNC Symbol;Acc:HGNC:692]	protein_coding
ENSG00000104814	12.3002	-1.38408	0.553707	2.49966	0.0124313	0.0293563	4.02527	9.16288	7.27119	16.2977	18.28	18.7642	MAP4K1	mitogen-activated protein kinase kinase kinase kinase 1 [Source:HGNC Symbol;Acc:HGNC:6863]	protein_coding
ENSG00000120837	1192.52	-0.43249	0.060354	7.16589	7.73e-13	5.15e-12	1048.58	988.573	1007.58	1306.69	1432.95	1370.72	NFYB	nuclear transcription factor Y subunit beta [Source:HGNC Symbol;Acc:HGNC:7805]	protein_coding
ENSG00000120860	463.686	-0.388739	0.0902863	4.30562	1.67e-05	6.14e-05	420.641	368.551	415.497	517.691	536.212	523.521	WASHC3	WASH complex subunit 3 [Source:HGNC Symbol;Acc:HGNC:24256]	protein_coding
ENSG00000120875	372.969	2.64948	0.118888	-22.2854	5.12e-110	3.54e-108	620.899	655.655	653.369	114.084	105.618	88.1917	DUSP4	dual specificity phosphatase 4 [Source:HGNC Symbol;Acc:HGNC:3070]	protein_coding
ENSG00000183779	1339.79	-1.38378	0.0599847	23.0689	9.5e-118	7.5e-116	728.575	763.573	735.429	1959.56	1839.17	2012.46	ZNF703	zinc finger protein 703 [Source:HGNC Symbol;Acc:HGNC:25883]	protein_coding
ENSG00000120913	247.536	0.686996	0.12081	-5.68658	1.3e-08	6.39e-08	322.022	311.538	282.538	194.613	186.862	187.642	PDLIM2	PDZ and LIM domain 2 [Source:HGNC Symbol;Acc:HGNC:13992]	protein_coding
ENSG00000120992	1175.03	0.585824	0.0598	-9.79639	1.17e-22	1.29e-21	1439.04	1363.23	1428.27	910.753	981.025	927.889	LYPLA1	lysophospholipase 1 [Source:HGNC Symbol;Acc:HGNC:6737]	protein_coding
ENSG00000187860	116.751	-1.38334	0.180445	7.66623	1.77e-14	1.3e-13	58.3665	63.1221	72.7119	170.646	169.597	166.063	CCDC157	coiled-coil domain containing 157 [Source:HGNC Symbol;Acc:HGNC:33854]	protein_coding
ENSG00000121039	253.463	1.02931	0.12117	-8.49476	1.98e-17	1.73e-16	344.161	335.972	340.707	183.109	156.395	160.434	RDH10	retinol dehydrogenase 10 [Source:HGNC Symbol;Acc:HGNC:19975]	protein_coding
ENSG00000121058	1453.41	0.369213	0.0560082	-6.59212	4.34e-11	2.59e-10	1680.55	1587.21	1646.41	1236.71	1340.53	1229.05	COIL	coilin [Source:HGNC Symbol;Acc:HGNC:2184]	protein_coding
ENSG00000121060	3263.36	0.371393	0.0391605	-9.48387	2.45e-21	2.58e-20	3769.67	3623.41	3650.14	2853.05	2836.44	2847.46	TRIM25	tripartite motif containing 25 [Source:HGNC Symbol;Acc:HGNC:12932]	protein_coding
ENSG00000121064	415.762	0.383773	0.0933821	-4.10971	3.96e-05	0.000139682	449.824	485.633	476.783	345.127	366.615	370.593	SCPEP1	serine carboxypeptidase 1 [Source:HGNC Symbol;Acc:HGNC:29507]	protein_coding
ENSG00000121068	3361.86	0.693944	0.0450067	-15.4187	1.23e-53	3.39e-52	3998.1	4326.92	4141.46	2695.83	2460.69	2548.18	TBX2	T-box transcription factor 2 [Source:HGNC Symbol;Acc:HGNC:11597]	protein_coding
ENSG00000121073	1033.05	0.445725	0.0622564	-7.1595	8.1e-13	5.39e-12	1136.13	1216.63	1221.56	874.323	873.376	876.287	SLC35B1	solute carrier family 35 member B1 [Source:HGNC Symbol;Acc:HGNC:20798]	protein_coding
ENSG00000164627	19.6296	-1.38299	0.441128	3.13512	0.00171781	0.00481972	11.0695	11.1991	10.3874	22.0498	27.4199	35.6519	KIF6	kinesin family member 6 [Source:HGNC Symbol;Acc:HGNC:21202]	protein_coding
ENSG00000121104	612.169	-0.394951	0.0793531	4.97713	6.45e-07	2.77e-06	566.557	516.176	503.79	685.461	693.623	707.41	FAM117A	family with sequence similarity 117 member A [Source:HGNC Symbol;Acc:HGNC:24179]	protein_coding
ENSG00000121210	743.419	0.853458	0.0724878	-11.7738	5.33e-32	8.33e-31	943.927	995.7	931.752	516.732	530.119	542.285	TMEM131L	transmembrane 131 like [Source:HGNC Symbol;Acc:HGNC:29146]	protein_coding
ENSG00000121274	490.037	1.19418	0.0942871	-12.6654	9.2e-37	1.64e-35	665.177	708.596	673.105	300.069	263.028	330.25	TENT4B	terminal nucleotidyltransferase 4B [Source:HGNC Symbol;Acc:HGNC:30758]	protein_coding
ENSG00000121281	390.859	0.457142	0.0955767	-4.78298	1.73e-06	7.12e-06	464.919	431.673	460.163	334.582	331.07	322.744	ADCY7	adenylate cyclase 7 [Source:HGNC Symbol;Acc:HGNC:238]	protein_coding
ENSG00000106852	94.5275	-1.38141	0.203485	6.78876	1.13e-11	7e-11	48.3033	54.9773	54.0146	149.555	141.162	119.153	LHX6	LIM homeobox 6 [Source:HGNC Symbol;Acc:HGNC:21735]	protein_coding
ENSG00000121316	267.621	-0.342573	0.116525	2.93992	0.00328296	0.0087511	215.352	242.307	250.337	287.606	311.775	298.35	PLBD1	phospholipase B domain containing 1 [Source:HGNC Symbol;Acc:HGNC:26215]	protein_coding
ENSG00000121350	311.712	0.308056	0.111208	-2.77009	0.00560407	0.0142561	363.281	363.461	307.468	269.391	295.526	271.142	PYROXD1	pyridine nucleotide-disulphide oxidoreductase domain 1 [Source:HGNC Symbol;Acc:HGNC:26162]	protein_coding
ENSG00000169379	261.243	-1.38072	0.122105	11.3077	1.2e-29	1.73e-28	147.929	144.57	142.308	355.673	396.066	380.913	ARL13B	ADP ribosylation factor like GTPase 13B [Source:HGNC Symbol;Acc:HGNC:25419]	protein_coding
ENSG00000121440	178.949	1.07257	0.141523	-7.57879	3.49e-14	2.52e-13	241.516	249.434	236.833	118.877	110.695	116.338	PDZRN3	PDZ domain containing ring finger 3 [Source:HGNC Symbol;Acc:HGNC:17704]	protein_coding
ENSG00000121454	84.2983	0.848714	0.225595	-3.7621	0.00016849	0.000549437	99.6255	133.371	92.448	55.6038	48.7466	75.9949	LHX4	LIM homeobox 4 [Source:HGNC Symbol;Acc:HGNC:21734]	protein_coding
ENSG00000121542	267.199	-0.499991	0.125075	3.99753	6.4e-05	0.000219965	232.46	192.42	238.911	300.069	350.366	288.968	SEC22A	SEC22 homolog A, vesicle trafficking protein [Source:HGNC Symbol;Acc:HGNC:20260]	protein_coding
ENSG00000120262	386.25	-1.37889	0.103799	13.2842	2.86e-40	5.57e-39	200.257	211.764	231.639	571.377	579.881	522.582	CCDC170	coiled-coil domain containing 170 [Source:HGNC Symbol;Acc:HGNC:21177]	protein_coding
ENSG00000121621	414.87	-0.374244	0.11053	3.38591	0.00070942	0.00211508	413.597	291.176	379.141	473.591	481.372	450.34	KIF18A	kinesin family member 18A [Source:HGNC Symbol;Acc:HGNC:29441]	protein_coding
ENSG00000121644	809.698	1.04572	0.069098	-15.1339	9.68e-52	2.57e-50	1093.87	1088.35	1090.68	541.658	521.994	521.644	DESI2	desumoylating isopeptidase 2 [Source:HGNC Symbol;Acc:HGNC:24264]	protein_coding
ENSG00000121653	466.812	0.850818	0.0938154	-9.06906	1.2e-19	1.17e-18	551.463	604.75	646.098	341.293	314.822	342.446	MAPK8IP1	mitogen-activated protein kinase 8 interacting protein 1 [Source:HGNC Symbol;Acc:HGNC:6882]	protein_coding
ENSG00000121671	431.79	0.990276	0.0932107	-10.6241	2.3e-26	2.95e-25	562.532	579.298	581.696	278.019	283.339	305.856	CRY2	cryptochrome circadian regulator 2 [Source:HGNC Symbol;Acc:HGNC:2385]	protein_coding
ENSG00000121691	1211.44	-0.379674	0.0602637	6.30022	2.97e-10	1.67e-09	1042.55	1024.21	1091.72	1312.44	1441.07	1356.65	CAT	catalase [Source:HGNC Symbol;Acc:HGNC:1516]	protein_coding
ENSG00000121716	138.285	0.581737	0.17351	-3.35276	0.000800109	0.00237181	147.929	176.131	173.47	138.051	97.4931	96.6355	PILRB	paired immunoglobin like type 2 receptor beta [Source:HGNC Symbol;Acc:HGNC:18297]	protein_coding
ENSG00000121753	93.5546	0.546422	0.194921	-2.80329	0.0050584	0.0130012	104.657	102.828	125.688	80.5297	78.1976	69.4275	ADGRB2	adhesion G protein-coupled receptor B2 [Source:HGNC Symbol;Acc:HGNC:944]	protein_coding
[truncated: 4,279 more rows]
