# Supplementary material for: CRISPR/Cas9 screen uncovers functional translation of cryptic lncRNA-encoded open reading frames in human cancer
Source: J Clin Invest. 2023 Mar 1;133(5):e159940. doi: 10.1172/JCI159940 (PMC9974104; doi:10.1172/JCI159940)
Supplement: Supplemental table 6 [file jci-133-159940-s017.xlsx]

## Sheet: GT3-INCP-GATA3 Co-up
Gene ID	Symbol	description	gene_biotype	GATA3RNA-seq/log2FoldChange	GATA3RNA-seq/lfcSE	GATA3RNA-seq/stat	GATA3RNA-seq/pvalue	GATA3RNA-seq/padj	GATA3RNA-seq/siNTR1	GATA3RNA-seq/siNTR2	GATA3RNA-seq/siNTR3	GATA3RNA-seq/siGATA3R1	GATA3RNA-seq/siGATA3R2	GATA3RNA-seq/siGATA3R3	GT3-INCPRNA-seq/log2FoldChange	GT3-INCPRNA-seq/lfcSE	GT3-INCPRNA-seq/stat	GT3-INCPRNA-seq/pvalue	GT3-INCPRNA-seq/padj	GT3-INCPRNA-seq/sgNCR1	GT3-INCPRNA-seq/sgNCR2	GT3-INCPRNA-seq/sgNCR3	GT3-INCPRNA-seq/sgGT3-INCPR1	GT3-INCPRNA-seq/sgGT3-INCPR2	GT3-INCPRNA-seq/sgGT3-INCPR3
ENSG00000172403	SYNPO2	synaptopodin 2 [Source:HGNC Symbol;Acc:HGNC:17732]	protein_coding	-7.96746	1.03433	-7.70298	1.33e-14	9.83e-14	162.018	172.644	176.383	1.00632	0	1.03874	-4.08021	0.331912	-12.293	9.87477e-35	1.77737e-33	206.661	217.748	253.368	14.0286	8.0015	12.6667
ENSG00000132554	RGS22	regulator of G protein signaling 22 [Source:HGNC Symbol;Acc:HGNC:24499]	protein_coding	-6.19632	0.872622	-7.1008	1.24e-12	8.13e-12	86.2818	64.9954	73.1803	1.00632	1.0181	1.03874	-4.62721	0.550932	-8.39888	4.50763e-17	3.85851e-16	115.855	97.268	105.309	3.74095	7.11245	4.87183
ENSG00000137959	IFI44L	interferon induced protein 44 like [Source:HGNC Symbol;Acc:HGNC:17817]	protein_coding	-5.72609	1.27975	-4.4744	7.66e-06	2.94e-05	17.2564	18.28	22.517	0	1.0181	0	-1.23876	0.533811	-2.3206	0.0203086	0.0457321	40.7059	22.1064	25.024	11.2229	17.7811	13.6411
ENSG00000133640	LRRIQ1	leucine rich repeats and IQ motif containing 1 [Source:HGNC Symbol;Acc:HGNC:25708]	protein_coding	-5.60471	1.09167	-5.13409	2.84e-07	1.25e-06	33.554	39.6066	26.2699	1.00632	1.0181	0	-1.81613	0.428162	-4.24169	2.21841e-05	8.03841e-05	50.0995	56.3712	50.048	13.0933	18.6702	16.5642
ENSG00000184845	DRD1	dopamine receptor D1 [Source:HGNC Symbol;Acc:HGNC:3020]	protein_coding	-5.34369	0.899857	-5.93838	2.88e-09	1.51e-08	39.3062	44.6844	40.343	2.01264	1.0181	0	-3.1482	0.5615	-5.60676	2.06153e-08	1.00253e-07	46.9683	57.4765	47.9627	5.61143	2.66717	5.84619
ENSG00000003989	SLC7A2	solute carrier family 7 member 2 [Source:HGNC Symbol;Acc:HGNC:11060]	protein_coding	-0.708181	0.0480205	-14.7475	3.19e-49	7.92e-48	3620	3349.3	3405.7	2139.43	2212.33	1998.54	-0.807277	0.0418711	-19.2801	7.89871e-83	4.19459e-81	5021.43	5081.15	5081.96	2785.14	2798.75	3001.05
ENSG00000256870	SLC5A8	solute carrier family 5 member 8 [Source:HGNC Symbol;Acc:HGNC:19119]	protein_coding	-5.27052	0.52319	-10.0738	7.21e-24	8.38e-23	127.505	109.68	117.276	2.01264	6.10859	1.03874	-1.09152	0.201482	-5.41744	6.04593e-08	2.82676e-07	185.786	210.01	187.68	84.1714	83.5713	98.4109
ENSG00000197977	ELOVL2	ELOVL fatty acid elongase 2 [Source:HGNC Symbol;Acc:HGNC:14416]	protein_coding	-5.03946	0.170371	-29.5794	2.75e-192	4.67e-190	932.802	1053.13	1069.56	29.1832	32.5791	31.1623	-2.27285	0.0838185	-27.1164	6.31294e-162	9.81408e-160	1706.51	1675.66	1649.5	332.945	389.407	361.49
ENSG00000273274	ZBTB8B	zinc finger and BTB domain containing 8B [Source:HGNC Symbol;Acc:HGNC:37057]	protein_coding	-4.98864	1.33983	-3.72332	0.000196616	0.000635568	12.4629	10.1555	12.1967	0	1.0181	0	-2.78667	1.19623	-2.32954	0.0198302	0.0447358	7.30618	12.1585	10.4267	0	1.77811	2.9231
ENSG00000004838	ZMYND10	zinc finger MYND-type containing 10 [Source:HGNC Symbol;Acc:HGNC:19412]	protein_coding	-3.13698	0.414657	-7.56523	3.87e-14	2.79e-13	61.356	70.0732	57.2308	10.0632	4.07239	7.27119	-1.75257	0.314174	-5.57834	2.42824e-08	1.17316e-07	100.199	88.4254	105.309	30.8629	20.4483	27.2822
ENSG00000165194	PCDH19	protocadherin 19 [Source:HGNC Symbol;Acc:HGNC:14270]	protein_coding	-4.73874	0.334154	-14.1813	1.2e-45	2.7e-44	890.62	938.371	1034.84	21.1327	53.9592	32.201	-1.39664	0.0926581	-15.0731	2.43539e-51	6.90399e-50	1066.7	1043.42	1028.07	373.16	424.08	421.9
ENSG00000005187	ACSM3	acyl-CoA synthetase medium chain family member 3 [Source:HGNC Symbol;Acc:HGNC:10522]	protein_coding	-1.38772	0.205532	-6.75182	1.46e-11	8.99e-11	122.712	138.115	126.658	52.3286	45.8144	49.8596	-2.00517	0.217911	-9.20176	3.52139e-20	3.50087e-19	290.16	256.434	242.941	48.6324	72.9026	82.8211
ENSG00000089041	P2RX7	purinergic receptor P2X 7 [Source:HGNC Symbol;Acc:HGNC:8537]	protein_coding	-4.68129	1.37338	-3.40859	0.000652991	0.00196263	8.62818	10.1555	9.38209	1.00632	0	0	-1.72549	0.683355	-2.52503	0.011569	0.0276145	16.6998	33.1595	16.6827	5.61143	2.66717	7.79492
ENSG00000005961	ITGA2B	integrin subunit alpha 2b [Source:HGNC Symbol;Acc:HGNC:6138]	protein_coding	-0.972898	0.152224	-6.39122	1.65e-10	9.45e-10	269.391	220.375	205.468	116.733	122.172	115.3	-1.29891	0.151642	-8.5656	1.07513e-17	9.48961e-17	363.222	366.965	344.08	147.768	126.246	143.232
ENSG00000006747	SCIN	scinderin [Source:HGNC Symbol;Acc:HGNC:21695]	protein_coding	-0.791342	0.33333	-2.37405	0.0175941	0.0403178	35.4714	42.6532	40.343	23.1453	20.362	24.9298	-1.17598	0.328155	-3.58361	0.000338876	0.00105858	68.8868	70.7403	77.1574	30.8629	30.2279	33.1284
ENSG00000007314	SCN4A	sodium voltage-gated channel alpha subunit 4 [Source:HGNC Symbol;Acc:HGNC:10591]	protein_coding	-1.79575	0.552392	-3.25087	0.00115054	0.00332297	17.2564	20.3111	26.2699	3.01896	8.14478	7.27119	-1.64311	0.584541	-2.81095	0.00493961	0.0127369	29.2247	22.1064	29.1947	7.4819	8.0015	9.74365
ENSG00000110245	APOC3	apolipoprotein C3 [Source:HGNC Symbol;Acc:HGNC:610]	protein_coding	-4.37305	1.65181	-2.64744	0.00811044	0.0199683	1.91737	5.07777	4.69105	0	0	0	-5.40307	1.74047	-3.10437	0.00190685	0.00527683	7.30618	6.63191	8.34134	0	3.55622	0
ENSG00000007541	PIGQ	phosphatidylinositol glycan anchor biosynthesis class Q [Source:HGNC Symbol;Acc:HGNC:14135]	protein_coding	-1.24807	0.0914974	-13.6405	2.3e-42	4.74e-41	790.917	811.427	811.551	287.807	377.714	351.095	-0.693039	0.0796549	-8.70052	3.3036e-18	2.97725e-17	1127.24	1144	1241.82	722.004	662.347	726.877
ENSG00000008130	NADK	NAD kinase [Source:HGNC Symbol;Acc:HGNC:29831]	protein_coding	-1.67119	0.0712527	-23.4544	1.19e-121	9.77e-120	1288.48	1308.03	1321.94	394.477	409.275	426.923	-0.740393	0.0616406	-12.0114	3.09383e-33	5.2546e-32	1878.73	1928.78	1860.12	1150.34	1115.77	1110.78
ENSG00000008405	CRY1	cryptochrome circadian regulator 1 [Source:HGNC Symbol;Acc:HGNC:2384]	protein_coding	-0.62074	0.0978963	-6.34079	2.29e-10	1.3e-09	508.104	535.197	520.706	303.908	379.75	333.436	-0.909783	0.0995243	-9.14132	6.1697e-20	6.07423e-19	737.924	762.669	713.184	395.606	409.855	389.746
ENSG00000124253	PCK1	phosphoenolpyruvate carboxykinase 1 [Source:HGNC Symbol;Acc:HGNC:8724]	protein_coding	-4.33471	1.19455	-3.62875	0.000284798	0.000901204	9.58687	21.3266	10.3203	2.01264	0	0	-5.96724	1.67551	-3.56144	0.000368828	0.00114676	7.30618	11.0532	14.5973	0	1.77811	0
ENSG00000011422	PLAUR	plasminogen activator, urokinase receptor [Source:HGNC Symbol;Acc:HGNC:9053]	protein_coding	-1.11612	0.249233	-4.47823	7.53e-06	2.89e-05	84.3645	91.3998	106.956	47.297	54.9773	28.046	-0.698626	0.233399	-2.99327	0.00276007	0.00742062	116.899	126.006	119.907	70.1428	86.2384	78.9236
ENSG00000142224	IL19	interleukin 19 [Source:HGNC Symbol;Acc:HGNC:5990]	protein_coding	-4.06268	0.643617	-6.31226	2.75e-10	1.55e-09	45.0583	40.6221	33.7755	2.01264	3.05429	2.07748	-4.76935	0.829452	-5.75	8.92448e-09	4.47082e-08	64.7119	37.5808	54.2187	0	5.33434	3.89746
ENSG00000012660	ELOVL5	ELOVL fatty acid elongase 5 [Source:HGNC Symbol;Acc:HGNC:21308]	protein_coding	-1.18916	0.0440015	-27.0255	7.42e-161	9.72e-159	4222.06	4387.19	4483.7	1998.55	1882.46	1860.39	-1.12903	0.0389618	-28.9779	1.25087e-184	2.34107e-182	6308.36	6071.51	6252.88	2787.01	2976.56	2893.86
ENSG00000106565	TMEM176B	transmembrane protein 176B [Source:HGNC Symbol;Acc:HGNC:29596]	protein_coding	-3.97033	1.21281	-3.27365	0.00106168	0.00308385	7.6695	12.1866	12.1967	0	1.0181	1.03874	-3.00873	1.01094	-2.97616	0.00291887	0.00781269	16.6998	16.5798	12.512	3.74095	2.66717	0
ENSG00000015676	NUDCD3	NudC domain containing 3 [Source:HGNC Symbol;Acc:HGNC:22208]	protein_coding	-0.620998	0.0570115	-10.8925	1.2e-27	1.68e-26	1878.07	1939.71	1906.44	1344.44	1180.99	1195.59	-0.663071	0.0522136	-12.6992	5.97383e-37	1.14357e-35	2583.26	2522.34	2544.11	1618.9	1651.87	1601.86
ENSG00000135973	GPR45	G protein-coupled receptor 45 [Source:HGNC Symbol;Acc:HGNC:4503]	protein_coding	-3.90127	1.50763	-2.58769	0.00966219	0.0233846	8.62818	3.04666	4.69105	0	0	1.03874	-2.99193	1.13821	-2.62863	0.00857308	0.0210419	9.39366	16.5798	8.34134	0.935238	3.55622	1.94873
ENSG00000019186	CYP24A1	cytochrome P450 family 24 subfamily A member 1 [Source:HGNC Symbol;Acc:HGNC:2602]	protein_coding	-2.03803	0.290354	-7.01912	2.23e-12	1.44e-11	91.0753	91.3998	73.1803	26.1643	20.362	15.5811	-0.642507	0.24743	-2.59673	0.00941172	0.0228674	121.074	121.585	96.9681	75.7543	59.5668	69.1799
ENSG00000021300	PLEKHB1	pleckstrin homology domain containing B1 [Source:HGNC Symbol;Acc:HGNC:19079]	protein_coding	-1.39707	0.165839	-8.42422	3.63e-17	3.1e-16	192.696	231.546	234.552	91.575	71.2668	87.2543	-0.696214	0.164263	-4.2384	2.25116e-05	8.14941e-05	244.235	247.591	253.368	143.091	175.144	163.693
ENSG00000021645	NRXN3	neurexin 3 [Source:HGNC Symbol;Acc:HGNC:8010]	protein_coding	-2.48879	0.454352	-5.47768	4.31e-08	2.03e-07	43.1409	37.5755	45.034	9.05687	11.1991	2.07748	-1.33432	0.388676	-3.43298	0.000596995	0.00179586	44.8808	57.4765	63.6027	23.3809	29.3389	20.4617
ENSG00000025423	HSD17B6	hydroxysteroid 17-beta dehydrogenase 6 [Source:HGNC Symbol;Acc:HGNC:23316]	protein_coding	-1.70806	0.291314	-5.86329	4.54e-09	2.33e-08	68.0668	76.1665	69.4275	19.1201	22.3982	23.8911	-1.09718	0.269327	-4.07379	4.62534e-05	0.000161439	103.33	105.005	101.139	46.7619	52.4543	49.6926
ENSG00000026950	BTN3A1	butyrophilin subfamily 3 member A1 [Source:HGNC Symbol;Acc:HGNC:1138]	protein_coding	-1.61703	0.241344	-6.70011	2.08e-11	1.27e-10	90.1166	124.913	110.709	38.2401	37.6696	30.1235	-1.45436	0.243673	-5.96852	2.39417e-09	1.25414e-08	136.73	155.85	142.845	55.179	55.1215	50.667
ENSG00000033327	GAB2	GRB2 associated binding protein 2 [Source:HGNC Symbol;Acc:HGNC:14458]	protein_coding	-1.24001	0.0945103	-13.1204	2.52e-39	4.8e-38	651.907	694.639	721.483	293.845	319.683	261.763	-1.68131	0.101414	-16.5788	9.92465e-62	3.63722e-60	912.229	896.413	886.267	282.442	336.952	277.694
ENSG00000115355	CCDC88A	coiled-coil domain containing 88A [Source:HGNC Symbol;Acc:HGNC:25523]	protein_coding	-3.67348	0.274603	-13.3774	8.2e-41	1.61e-39	184.068	169.597	193.271	11.0695	17.3077	14.5424	-1.0792	0.177163	-6.09155	1.11824e-09	6.01123e-09	244.235	236.538	259.624	123.451	107.576	110.103
ENSG00000111404	RERGL	RERG like [Source:HGNC Symbol;Acc:HGNC:26213]	protein_coding	-3.59232	0.672432	-5.34228	9.18e-08	4.22e-07	31.6367	25.3888	29.0845	3.01896	2.0362	2.07748	-1.6268	0.511544	-3.18017	0.00147189	0.00415488	37.5746	28.7383	35.4507	9.35238	18.6702	12.6667
ENSG00000041515	MYO16	myosin XVI [Source:HGNC Symbol;Acc:HGNC:29822]	protein_coding	-2.14847	0.36441	-5.89576	3.73e-09	1.93e-08	52.7278	69.0576	45.9722	11.0695	14.2534	12.4649	-2.20804	0.359936	-6.13454	8.54064e-10	4.63769e-09	90.8054	88.4254	92.7974	13.0933	23.1155	26.3079
ENSG00000112183	RBM24	RNA binding motif protein 24 [Source:HGNC Symbol;Acc:HGNC:21539]	protein_coding	-3.57954	0.110971	-32.2565	2.85e-228	7.27e-226	1097.7	1197.34	1195.28	92.5813	113.009	86.2156	-1.679	0.0755854	-22.2133	2.55396e-109	2.01773e-107	1705.47	1648.03	1639.07	512.51	631.23	527.132
ENSG00000042493	CAPG	capping actin protein, gelsolin like [Source:HGNC Symbol;Acc:HGNC:1474]	protein_coding	-0.808547	0.101456	-7.96946	1.59e-15	1.24e-14	480.302	508.792	441.896	279.757	271.832	264.879	-0.905951	0.0982366	-9.22213	2.91267e-20	2.90919e-19	736.88	749.405	777.83	400.282	393.852	405.336
ENSG00000170965	PLAC1	placenta enriched 1 [Source:HGNC Symbol;Acc:HGNC:9044]	protein_coding	-3.5629	0.457284	-7.79143	6.63e-15	4.99e-14	52.7278	66.011	74.1185	5.03159	9.16288	2.07748	-2.24747	0.387923	-5.7936	6.88943e-09	3.49126e-08	78.2805	77.3722	68.816	14.9638	13.3358	16.5642
ENSG00000047597	XK	X-linked Kx blood group [Source:HGNC Symbol;Acc:HGNC:12811]	protein_coding	-1.69317	0.302321	-5.60058	2.14e-08	1.03e-07	57.5212	92.4154	81.6242	22.139	17.3077	32.201	-0.63594	0.260801	-2.43841	0.0147521	0.034399	108.549	87.3201	100.096	58.92	65.7902	68.2056
ENSG00000079150	FKBP7	FKBP prolyl isomerase 7 [Source:HGNC Symbol;Acc:HGNC:3723]	protein_coding	-3.48864	0.818432	-4.26259	2.02e-05	7.38e-05	24.9259	20.3111	12.1967	1.00632	1.0181	3.11623	-2.23496	0.739946	-3.02044	0.00252407	0.00683379	15.6561	23.2117	21.896	3.74095	6.22339	4.87183
ENSG00000049130	KITLG	KIT ligand [Source:HGNC Symbol;Acc:HGNC:6343]	protein_coding	-1.27065	0.054846	-23.1676	9.66e-119	7.71e-117	2108.15	2109.3	2216.99	908.706	883.709	874.621	-0.890456	0.0556433	-16.0029	1.21878e-57	4.07889e-56	3027.89	3132.47	3003.92	1552.5	1736.33	1744.11
ENSG00000164294	GPX8	glutathione peroxidase 8 (putative) [Source:HGNC Symbol;Acc:HGNC:33100]	protein_coding	-3.46543	0.186157	-18.6156	2.4e-77	1.07e-75	335.54	441.766	418.441	34.2148	38.6877	35.3172	-0.884687	0.113005	-7.82875	4.92761e-15	3.75453e-14	621.025	551.554	584.936	313.305	329.84	321.541
ENSG00000101222	SPEF1	sperm flagellar 1 [Source:HGNC Symbol;Acc:HGNC:15874]	protein_coding	-3.40938	0.459204	-7.42455	1.13e-13	7.91e-13	54.6452	54.8399	63.7982	7.04423	7.12668	2.07748	-1.31415	0.378131	-3.4754	0.000510098	0.00154999	87.6742	58.5818	57.3467	18.7048	35.5622	36.0515
ENSG00000050344	NFE2L3	nuclear factor, erythroid 2 like 3 [Source:HGNC Symbol;Acc:HGNC:7783]	protein_coding	-0.833887	0.0926128	-9.00402	2.18e-19	2.09e-18	532.071	542.306	545.099	305.921	301.357	301.235	-1.24552	0.107374	-11.5999	4.12635e-31	6.49867e-30	886.135	793.618	882.096	325.463	344.954	395.592
ENSG00000050555	LAMC3	laminin subunit gamma 3 [Source:HGNC Symbol;Acc:HGNC:6494]	protein_coding	-0.951896	0.249495	-3.81528	0.000136026	0.000449088	82.4471	79.2132	73.1803	43.2717	46.8325	31.1623	-1.66315	0.288686	-5.76111	8.35613e-09	4.1981e-08	128.38	101.689	114.693	32.7333	32.006	39.949
ENSG00000082175	PGR	progesterone receptor [Source:HGNC Symbol;Acc:HGNC:8910]	protein_coding	-3.32369	0.0895126	-37.131	8.88e-302	3.79e-299	1554.03	1604.57	1594.02	150.948	179.185	144.385	-2.29343	0.0782298	-29.3166	6.37592e-189	1.22909e-186	2245.08	2022.73	2179.17	446.109	420.524	430.669
ENSG00000183778	B3GALT5	beta-1,3-galactosyltransferase 5 [Source:HGNC Symbol;Acc:HGNC:920]	protein_coding	-3.26522	0.702535	-4.64778	3.36e-06	1.34e-05	25.8845	18.28	24.3934	3.01896	3.05429	1.03874	-2.70539	0.601075	-4.50092	6.76605e-06	2.59664e-05	28.181	44.2127	39.6214	6.54667	9.77962	4.87183
ENSG00000131016	AKAP12	A-kinase anchoring protein 12 [Source:HGNC Symbol;Acc:HGNC:370]	protein_coding	-3.23319	0.373192	-8.6636	4.57e-18	4.1e-17	86.2818	71.0887	82.5624	8.05055	7.12668	10.3874	-0.816268	0.274087	-2.97814	0.00290005	0.00776987	84.5429	106.111	99.0534	59.8552	49.7871	49.6926
ENSG00000077935	SMC1B	structural maintenance of chromosomes 1B [Source:HGNC Symbol;Acc:HGNC:11112]	protein_coding	-3.21746	0.628625	-5.11825	3.08e-07	1.36e-06	29.7193	30.4666	25.3316	1.00632	6.10859	2.07748	-1.21644	0.43695	-2.78393	0.00537043	0.0137612	48.012	38.6861	36.4934	15.899	24.8936	19.4873
ENSG00000064199	SPA17	sperm autoantigenic protein 17 [Source:HGNC Symbol;Acc:HGNC:11210]	protein_coding	-1.21173	0.11486	-10.5497	5.1e-26	6.42e-25	406.483	428.564	411.874	170.068	169.004	199.438	-0.809439	0.111026	-7.29056	3.08659e-13	2.11068e-12	627.288	659.875	594.32	332.009	376.071	383.9
ENSG00000198959	TGM2	transglutaminase 2 [Source:HGNC Symbol;Acc:HGNC:11778]	protein_coding	-3.1801	0.522284	-6.08882	1.14e-09	6.12e-09	43.1409	38.591	38.4666	7.04423	2.0362	4.15497	-1.68191	0.404201	-4.16109	3.16737e-05	0.000112714	56.362	57.4765	56.304	15.899	13.3358	19.4873
ENSG00000064692	SNCAIP	synuclein alpha interacting protein [Source:HGNC Symbol;Acc:HGNC:11139]	protein_coding	-0.880081	0.30702	-2.86652	0.00415006	0.0108438	46.9757	52.8088	45.034	23.1453	29.5248	25.9685	-1.33394	0.30949	-4.31012	1.63163e-05	6.00592e-05	80.368	92.8467	86.5414	36.4743	31.117	32.1541
ENSG00000064933	PMS1	PMS1 homolog 1, mismatch repair system component [Source:HGNC Symbol;Acc:HGNC:9121]	protein_coding	-0.877469	0.0909993	-9.6426	5.28e-22	5.72e-21	665.329	726.121	636.106	401.521	355.316	345.901	-0.59607	0.0877172	-6.79536	1.08042e-11	6.73587e-11	905.966	889.781	865.414	561.143	604.558	612.876
ENSG00000176087	SLC35A4	solute carrier family 35 member A4 [Source:HGNC Symbol;Acc:HGNC:20753]	protein_coding	-3.16343	0.06304	-50.1812	0	0	3140.66	3265	3334.4	366.3	372.624	347.979	-1.19402	0.0473257	-25.2298	1.88711e-140	2.28792e-138	4482.86	4242.21	4228.02	1850.84	2086.61	1924.37
ENSG00000066248	NGEF	neuronal guanine nucleotide exchange factor [Source:HGNC Symbol;Acc:HGNC:7807]	protein_coding	-1.16392	0.182915	-6.36314	1.98e-10	1.13e-09	161.059	147.255	144.484	69.436	68.2125	64.402	-0.606967	0.18257	-3.32457	0.000885537	0.00259785	208.748	183.483	198.107	134.674	137.804	123.744
ENSG00000185477	GPRIN3	GPRIN family member 3 [Source:HGNC Symbol;Acc:HGNC:27733]	protein_coding	-3.08662	0.783098	-3.94155	8.1e-05	0.000274843	15.339	14.2177	22.517	1.00632	1.0181	4.15497	-2.74895	0.791697	-3.47223	0.000516153	0.00156691	14.6124	26.5276	26.0667	4.67619	4.44528	1.94873
ENSG00000066382	MPPED2	metallophosphoesterase domain containing 2 [Source:HGNC Symbol;Acc:HGNC:1180]	protein_coding	-1.8107	0.333629	-5.42728	5.72e-08	2.67e-07	53.6865	62.9643	55.3543	19.1201	12.2172	17.6586	-1.32806	0.3343	-3.97267	7.10724e-05	0.000242275	86.6304	74.0563	69.8587	24.3162	39.1185	37.0259
ENSG00000066651	TRMT11	tRNA methyltransferase 11 homolog [Source:HGNC Symbol;Acc:HGNC:21080]	protein_coding	-0.790647	0.0976716	-8.09495	5.73e-16	4.58e-15	476.467	541.29	548.852	302.902	298.303	304.351	-0.657183	0.0955776	-6.87591	6.15935e-12	3.89547e-11	807.855	741.668	743.422	491.935	477.423	477.439
ENSG00000167165	UGT1A6	UDP glucuronosyltransferase family 1 member A6 [Source:HGNC Symbol;Acc:HGNC:12538]	protein_coding	-3.02181	0.495299	-6.10099	1.05e-09	5.7e-09	38.3475	39.6066	54.4161	10.0632	2.0362	4.15497	-1.60952	0.392332	-4.10245	4.08794e-05	0.000143696	62.6244	53.0553	63.6027	16.8343	16.8921	22.4104
ENSG00000067715	SYT1	synaptotagmin 1 [Source:HGNC Symbol;Acc:HGNC:11509]	protein_coding	-1.6839	0.0818102	-20.583	3.9e-94	2.17e-92	1054.56	1195.31	1197.15	356.237	379.75	336.552	-1.84561	0.0785852	-23.4854	5.74711e-122	5.35203e-120	1676.25	1635.87	1711.02	448.914	456.975	483.285
ENSG00000150687	PRSS23	serine protease 23 [Source:HGNC Symbol;Acc:HGNC:14370]	protein_coding	-3.01266	0.0642674	-46.8769	0	0	2837.71	2756.21	2744.26	338.123	345.135	350.056	-2.15377	0.0619942	-34.7415	1.86017e-264	8.14966e-262	3479.83	3245.21	3218.71	743.514	735.249	746.364
ENSG00000068079	IFI35	interferon induced protein 35 [Source:HGNC Symbol;Acc:HGNC:5399]	protein_coding	-1.00827	0.273337	-3.68874	0.000225371	0.000723756	63.2733	62.9643	64.7364	34.2148	26.4705	34.2785	-1.5606	0.273354	-5.70909	1.13584e-08	5.6345e-08	125.249	113.848	111.565	37.4095	56.8996	41.8977
ENSG00000068366	ACSL4	acyl-CoA synthetase long chain family member 4 [Source:HGNC Symbol;Acc:HGNC:3571]	protein_coding	-1.46947	0.107636	-13.6522	1.96e-42	4.05e-41	492.765	495.59	517.891	191.201	179.185	173.47	-1.00043	0.114027	-8.77365	1.72966e-18	1.59001e-17	690.956	669.823	584.936	315.175	349.399	333.233
ENSG00000133083	DCLK1	doublecortin like kinase 1 [Source:HGNC Symbol;Acc:HGNC:2700]	protein_coding	-3.00349	0.299139	-10.0405	1.01e-23	1.17e-22	102.58	114.758	126.658	11.0695	14.2534	17.6586	-2.19377	0.252248	-8.69687	3.41153e-18	3.07165e-17	184.742	170.219	176.211	32.7333	46.2309	44.8208
ENSG00000121552	CSTA	cystatin A [Source:HGNC Symbol;Acc:HGNC:2481]	protein_coding	-3.00334	0.368195	-8.15691	3.44e-16	2.79e-15	67.1081	85.3065	76.9331	12.0758	5.09049	11.4262	-2.71808	0.319803	-8.49923	1.90851e-17	1.66472e-16	117.943	137.059	140.76	19.64	24.8936	20.4617
ENSG00000136574	GATA4	GATA binding protein 4 [Source:HGNC Symbol;Acc:HGNC:4173]	protein_coding	-2.96171	0.153812	-19.2554	1.27e-82	6.01e-81	422.781	449.89	432.514	49.3096	50.9049	67.5182	-3.90157	0.197633	-19.7415	9.48354e-87	5.31437e-85	547.964	601.293	583.894	39.28	37.3404	38.0002
ENSG00000069188	SDK2	sidekick cell adhesion molecule 2 [Source:HGNC Symbol;Acc:HGNC:19308]	protein_coding	-1.11948	0.118884	-9.41658	4.66e-21	4.85e-20	396.896	350.366	392.171	168.055	188.348	168.276	-1.73353	0.131492	-13.1835	1.09169e-39	2.27753e-38	568.838	531.658	560.955	163.667	152.918	169.54
ENSG00000162891	IL20	interleukin 20 [Source:HGNC Symbol;Acc:HGNC:6002]	protein_coding	-2.92078	0.272739	-10.709	9.2e-27	1.2e-25	138.051	124.913	131.349	13.0821	20.362	18.6974	-2.76476	0.28202	-9.80341	1.08844e-22	1.21633e-21	161.78	176.851	177.253	24.3162	22.2264	26.3079
ENSG00000159167	STC1	stanniocalcin 1 [Source:HGNC Symbol;Acc:HGNC:11373]	protein_coding	-2.87806	0.117871	-24.417	1.13e-131	1.05e-129	931.844	832.754	1009.51	126.796	151.697	98.6805	-1.7871	0.0885291	-20.1866	1.28332e-90	7.63534e-89	1271.28	1399.33	1400.3	400.282	414.3	385.849
ENSG00000070759	TESK2	testis associated actin remodelling kinase 2 [Source:HGNC Symbol;Acc:HGNC:11732]	protein_coding	-1.31614	0.20707	-6.35599	2.07e-10	1.18e-09	132.299	118.82	147.299	61.3854	54.9773	43.6272	-1.48223	0.1991	-7.44465	9.72032e-14	6.85114e-13	205.617	242.065	240.856	77.6248	74.6807	86.7185
ENSG00000110076	NRXN2	neurexin 2 [Source:HGNC Symbol;Acc:HGNC:8009]	protein_coding	-2.86558	0.741333	-3.86544	0.000110891	0.00037027	17.2564	14.2177	20.6406	1.00632	2.0362	4.15497	-1.82665	0.662213	-2.7584	0.00580858	0.0147896	21.9185	18.7904	25.024	8.41714	11.5577	3.89746
ENSG00000179546	HTR1D	5-hydroxytryptamine receptor 1D [Source:HGNC Symbol;Acc:HGNC:5289]	protein_coding	-2.85667	0.507007	-5.63437	1.76e-08	8.58e-08	38.3475	41.6377	30.9609	7.04423	4.07239	4.15497	-2.38785	0.498711	-4.78804	1.68421e-06	6.88433e-06	54.2745	44.2127	43.792	9.35238	10.6687	8.76929
ENSG00000141294	LRRC46	leucine rich repeat containing 46 [Source:HGNC Symbol;Acc:HGNC:25047]	protein_coding	-2.83092	0.411514	-6.87929	6.02e-12	3.79e-11	51.7691	59.9177	55.3543	11.0695	5.09049	7.27119	-2.28099	0.400392	-5.69689	1.2201e-08	6.03228e-08	79.3242	64.1084	99.0534	22.4457	16.8921	10.718
ENSG00000072422	RHOBTB1	Rho related BTB domain containing 1 [Source:HGNC Symbol;Acc:HGNC:18738]	protein_coding	-1.17307	0.0765653	-15.3212	5.52e-53	1.51e-51	1009.5	1151.64	1085.51	466.932	505.995	466.395	-1.25581	0.0744538	-16.8669	7.87963e-64	3.044e-62	1535.34	1477.81	1557.74	628.48	615.227	647.953
ENSG00000072694	FCGR2B	Fc fragment of IgG receptor IIb [Source:HGNC Symbol;Acc:HGNC:3618]	protein_coding	-2.3888	0.711239	-3.35865	0.000783246	0.00232432	19.1737	9.13998	19.7024	2.01264	4.07239	3.11623	-3.69818	0.905834	-4.08262	4.45302e-05	0.000155706	27.1372	18.7904	28.152	2.80571	4.44528	0.974365
ENSG00000125384	PTGER2	prostaglandin E receptor 2 [Source:HGNC Symbol;Acc:HGNC:9594]	protein_coding	-2.80983	0.51287	-5.47864	4.29e-08	2.02e-07	35.4714	31.4822	40.343	3.01896	8.14478	4.15497	-3.52303	0.588471	-5.98676	2.14065e-09	1.12654e-08	60.5369	58.5818	45.8774	2.80571	7.11245	6.82056
ENSG00000073111	MCM2	minichromosome maintenance complex component 2 [Source:HGNC Symbol;Acc:HGNC:6944]	protein_coding	-0.598572	0.0398956	-15.0034	6.97e-51	1.81e-49	4441.6	4531.4	4729.51	3093.42	2973.86	2982.23	-0.717201	0.0412113	-17.403	7.82972e-68	3.31722e-66	6087.09	5649.28	5976.57	3676.42	3624.68	3506.74
ENSG00000163817	SLC6A20	solute carrier family 6 member 20 [Source:HGNC Symbol;Acc:HGNC:30927]	protein_coding	-2.77645	0.583002	-4.76234	1.91e-06	7.84e-06	22.0498	22.3422	39.4048	4.02527	4.07239	4.15497	-1.49489	0.438391	-3.40994	0.000649772	0.00194226	36.5309	49.7393	51.0907	14.9638	20.4483	17.5386
ENSG00000074582	BCS1L	BCS1 homolog, ubiquinol-cytochrome c reductase complex chaperone [Source:HGNC Symbol;Acc:HGNC:1020]	protein_coding	-0.734355	0.0744911	-9.85829	6.31e-23	7.05e-22	870.488	884.547	835.944	501.147	527.375	528.72	-0.645818	0.0771562	-8.37027	5.74865e-17	4.89257e-16	1157.51	1190.43	1136.51	764.089	736.138	720.056
ENSG00000117148	ACTL8	actin like 8 [Source:HGNC Symbol;Acc:HGNC:24018]	protein_coding	-2.73153	0.253879	-10.7592	5.4e-27	7.05e-26	156.266	169.597	121.967	25.158	20.362	21.8136	-3.29695	0.303119	-10.8768	1.5e-27	2.05e-26	180.567	183.483	198.107	22.4457	12.4468	15.5898
ENSG00000165309	ARMC3	armadillo repeat containing 3 [Source:HGNC Symbol;Acc:HGNC:30964]	protein_coding	-2.64956	0.417076	-6.3527	2.12e-10	1.2e-09	46.9757	48.7466	51.6015	8.05055	7.12668	8.30994	-2.12966	0.396725	-5.36811	7.9567e-08	3.68616e-07	60.5369	70.7403	87.584	19.64	14.2249	13.6411
ENSG00000134595	SOX3	SRY-box transcription factor 3 [Source:HGNC Symbol;Acc:HGNC:11199]	protein_coding	-2.62963	0.715666	-3.67438	0.000238426	0.000763064	18.2151	18.28	14.0731	4.02527	1.0181	3.11623	-1.70354	0.545574	-3.12247	0.00179343	0.00498729	31.3122	27.6329	38.5787	13.0933	10.6687	6.82056
ENSG00000075914	EXOSC7	exosome component 7 [Source:HGNC Symbol;Acc:HGNC:28112]	protein_coding	-0.902617	0.0801106	-11.2671	1.91e-29	3e-28	855.149	869.314	873.473	496.115	477.488	415.497	-0.755941	0.0766505	-9.86217	6.07212e-23	6.88138e-22	1250.4	1180.48	1225.13	739.773	779.702	703.492
ENSG00000141639	MAPK4	mitogen-activated protein kinase 4 [Source:HGNC Symbol;Acc:HGNC:6878]	protein_coding	-2.61458	0.290031	-9.01481	1.97e-19	1.9e-18	104.497	101.555	100.388	18.1137	12.2172	19.7361	-2.63396	0.349428	-7.53791	4.77559e-14	3.43504e-13	105.418	99.4786	114.693	18.7048	17.7811	15.5898
ENSG00000105695	MAG	myelin associated glycoprotein [Source:HGNC Symbol;Acc:HGNC:6783]	protein_coding	-2.60585	0.897766	-2.9026	0.00370084	0.00976737	10.5456	11.1711	9.38209	2.01264	1.0181	2.07748	-2.56982	1.04978	-2.44795	0.0143671	0.0335946	8.34992	11.0532	14.5973	1.87048	2.66717	1.94873
ENSG00000076248	UNG	uracil DNA glycosylase [Source:HGNC Symbol;Acc:HGNC:12572]	protein_coding	-1.38593	0.0454857	-30.4696	6.59e-204	1.3e-201	4710.03	5072.69	4930.29	1970.37	1789.82	1868.7	-1.03398	0.0389503	-26.5461	2.84942e-155	3.95168e-153	7154.84	6977.87	7169.38	3328.51	3518.88	3609.05
ENSG00000164128	NPY1R	neuropeptide Y receptor Y1 [Source:HGNC Symbol;Acc:HGNC:7956]	protein_coding	-2.57099	0.104231	-24.6663	2.46e-134	2.37e-132	1040.18	936.34	1187.77	179.125	187.33	166.199	-0.633927	0.0726682	-8.72358	2.69541e-18	2.45207e-17	1310.94	1407.07	1325.23	847.326	914.839	889.596
ENSG00000076716	GPC4	glypican 4 [Source:HGNC Symbol;Acc:HGNC:4452]	protein_coding	-0.68069	0.0967923	-7.03248	2.03e-12	1.31e-11	461.128	486.45	484.116	309.946	293.212	289.809	-0.673344	0.0997189	-6.75242	1.45399e-11	8.95885e-11	714.962	691.929	690.246	416.181	434.748	460.875
ENSG00000077152	UBE2T	ubiquitin conjugating enzyme E2 T [Source:HGNC Symbol;Acc:HGNC:25009]	protein_coding	-0.924371	0.0485889	-19.0243	1.07e-80	4.91e-79	2610.5	2745.04	2713.3	1469.23	1393.78	1387.76	-0.824791	0.0464593	-17.753	1.6341e-70	7.24151e-69	3797.13	3619.92	3733.79	2064.07	2214.64	2133.86
ENSG00000077713	SLC25A43	solute carrier family 25 member 43 [Source:HGNC Symbol;Acc:HGNC:30557]	protein_coding	-0.62236	0.0612471	-10.1614	2.95e-24	3.47e-23	1482.13	1683.79	1597.77	1068.71	1017.08	1007.58	-0.89093	0.0555885	-16.0272	8.24589e-58	2.7741e-56	2503.93	2464.86	2415.86	1339.26	1256.24	1315.39
ENSG00000155850	SLC26A2	solute carrier family 26 member 2 [Source:HGNC Symbol;Acc:HGNC:10994]	protein_coding	-2.55289	0.0650264	-39.2593	0	0	2394.8	2647.55	2596.02	435.736	441.854	423.807	-1.8974	0.0516093	-36.7647	6.77617e-296	4.21369e-293	4269.94	4088.57	4149.82	1140.99	1195.78	1097.14
ENSG00000174827	PDZK1	PDZ domain containing 1 [Source:HGNC Symbol;Acc:HGNC:8821]	protein_coding	-2.54159	0.546802	-4.6481	3.35e-06	1.34e-05	28.7606	26.4044	28.1463	3.01896	4.07239	7.27119	-2.65541	0.575507	-4.61404	3.94912e-06	1.55711e-05	35.4872	42.0021	39.6214	7.4819	9.77962	4.87183
ENSG00000102904	TSNAXIP1	translin associated factor X interacting protein 1 [Source:HGNC Symbol;Acc:HGNC:18586]	protein_coding	-2.50639	0.431829	-5.80414	6.47e-09	3.28e-08	53.6865	53.8243	31.8991	8.05055	8.14478	8.30994	-0.992321	0.331848	-2.99029	0.00278715	0.00748718	79.3242	74.0563	57.3467	36.4743	29.3389	34.1028
ENSG00000079459	FDFT1	farnesyl-diphosphate farnesyltransferase 1 [Source:HGNC Symbol;Acc:HGNC:3629]	protein_coding	-0.802664	0.0746543	-10.7518	5.8e-27	7.64e-26	9587.83	9491.36	10456.3	5739.03	5997.61	5195.79	-0.863176	0.0287866	-29.9854	1.52249e-197	3.29766e-195	12654.3	12671.4	12607.9	6773.93	7399.61	7130.41
ENSG00000079974	RABL2B	RAB, member of RAS oncogene family like 2B [Source:HGNC Symbol;Acc:HGNC:9800]	protein_coding	-0.899459	0.135184	-6.65359	2.86e-11	1.73e-10	255.969	258.966	269.266	141.891	151.697	126.727	-0.930351	0.132535	-7.01965	2.22432e-12	1.44468e-11	433.152	413.389	402.47	225.392	226.709	211.437
ENSG00000099617	EFNA2	ephrin A2 [Source:HGNC Symbol;Acc:HGNC:3222]	protein_coding	-2.49035	0.271132	-9.185	4.12e-20	4.1e-19	100.662	114.758	117.276	20.1264	20.362	18.6974	-2.70899	0.288177	-9.40041	5.43527e-21	5.57912e-20	176.392	168.008	151.187	28.9924	21.3373	21.436
ENSG00000120833	SOCS2	suppressor of cytokine signaling 2 [Source:HGNC Symbol;Acc:HGNC:19382]	protein_coding	-2.48371	0.200262	-12.4023	2.54e-35	4.34e-34	215.705	226.468	192.333	31.1959	38.6877	43.6272	-1.02525	0.158909	-6.45179	1.10538e-10	6.43565e-10	278.679	311.7	301.331	147.768	165.364	144.206
ENSG00000170231	FABP6	fatty acid binding protein 6 [Source:HGNC Symbol;Acc:HGNC:3561]	protein_coding	-2.45993	0.421248	-5.83962	5.23e-09	2.67e-08	46.017	43.6688	45.034	8.05055	10.181	6.23245	-2.27774	0.463951	-4.90943	9.13392e-07	3.83021e-06	57.4057	61.8978	46.92	14.9638	10.6687	7.79492
ENSG00000081479	LRP2	LDL receptor related protein 2 [Source:HGNC Symbol;Acc:HGNC:6694]	protein_coding	-2.20183	0.816788	-2.69572	0.00702371	0.0175054	7.6695	10.1555	15.0113	2.01264	3.05429	2.07748	-2.72448	1.04823	-2.59912	0.00934623	0.0227197	11.4811	9.94786	16.6827	0	4.44528	3.89746
ENSG00000156564	LRFN2	leucine rich repeat and fibronectin type III domain containing 2 [Source:HGNC Symbol;Acc:HGNC:21226]	protein_coding	-2.4582	0.477625	-5.14672	2.65e-07	1.18e-06	36.4301	31.4822	38.4666	9.05687	6.10859	4.15497	-3.45849	0.625147	-5.53227	3.16105e-08	1.5113e-07	53.2307	50.8446	37.536	4.67619	3.55622	3.89746
ENSG00000081818	PCDHB4	protocadherin beta 4 [Source:HGNC Symbol;Acc:HGNC:8689]	protein_coding	-1.75973	0.237563	-7.40741	1.29e-13	8.96e-13	110.249	126.944	105.079	37.2338	36.6515	27.0073	-0.701582	0.228383	-3.07196	0.00212658	0.00582883	132.555	122.69	149.101	91.6533	88.9056	74.0518
ENSG00000081842	PCDHA6	protocadherin alpha 6 [Source:HGNC Symbol;Acc:HGNC:8672]	protein_coding	-1.14551	0.0910868	-12.576	2.86e-36	5.03e-35	644.238	628.628	630.477	297.87	289.14	273.189	-0.605424	0.083651	-7.23749	4.57053e-13	3.09361e-12	999.903	952.784	1042.67	671.501	661.458	641.132
ENSG00000082781	ITGB5	integrin subunit beta 5 [Source:HGNC Symbol;Acc:HGNC:6160]	protein_coding	-0.751265	0.0491233	-15.2934	8.46e-53	2.3e-51	2655.56	2609.97	2838.08	1636.27	1567.87	1611.09	-0.92203	0.0482633	-19.1042	2.3313e-81	1.22453e-79	3637.43	3600.02	3829.72	1967.74	1971.04	1926.32
ENSG00000157613	CREB3L1	cAMP responsive element binding protein 3 like 1 [Source:HGNC Symbol;Acc:HGNC:18856]	protein_coding	-2.39637	0.858356	-2.79181	0.00524137	0.0134206	10.5456	15.2333	6.56746	2.01264	2.0362	2.07748	-3.07921	1.00279	-3.07063	0.00213605	0.00585145	19.8311	8.84254	19.8107	0.935238	0.889056	2.9231
ENSG00000084628	NKAIN1	sodium/potassium transporting ATPase interacting 1 [Source:HGNC Symbol;Acc:HGNC:25743]	protein_coding	-0.951036	0.160521	-5.92467	3.13e-09	1.63e-08	188.861	184.831	194.209	109.689	98.7555	85.1768	-1.32733	0.186213	-7.12799	1.01847e-12	6.75374e-12	255.716	240.959	238.771	108.488	114.688	86.7185
ENSG00000138400	MDH1B	malate dehydrogenase 1B [Source:HGNC Symbol;Acc:HGNC:17836]	protein_coding	-2.38419	0.305278	-7.80991	5.72e-15	4.32e-14	93.9513	83.2754	78.8096	13.0821	15.2715	20.7748	-0.59932	0.235251	-2.54757	0.0108475	0.0260246	149.255	119.374	120.949	96.3295	71.1245	75.0261
ENSG00000118156	ZNF541	zinc finger protein 541 [Source:HGNC Symbol;Acc:HGNC:25294]	protein_coding	-2.3836	0.29596	-8.05381	8.03e-16	6.36e-15	93.9513	103.586	79.7478	20.1264	13.2353	19.7361	-0.739392	0.245829	-3.00775	0.00263191	0.00709884	132.555	103.9	152.229	85.1067	70.2354	70.1543
ENSG00000084774	CAD	carbamoyl-phosphate synthetase 2, aspartate transcarbamylase, and dihydroorotase [Source:HGNC Symbol;Acc:HGNC:1424]	protein_coding	-0.708563	0.0419708	-16.8823	6.07e-64	2.07e-62	3980.47	3968.78	4123.43	2360.82	2537.1	2490.9	-0.89159	0.0402154	-22.1704	6.63854e-109	5.22331e-107	5418.05	5356.37	5177.89	2898.3	2859.2	2833.45
ENSG00000145808	ADAMTS19	ADAM metallopeptidase with thrombospondin type 1 motif 19 [Source:HGNC Symbol;Acc:HGNC:17111]	protein_coding	-2.37917	0.065208	-36.4859	1.85e-291	7.76e-289	2148.42	2149.93	2280.79	413.597	440.836	410.303	-1.75466	0.0556744	-31.5165	5.16569e-218	1.42256e-215	3219.94	3178.89	3224.97	940.849	954.846	960.724
ENSG00000085433	WDR47	WD repeat domain 47 [Source:HGNC Symbol;Acc:HGNC:29141]	protein_coding	-0.749443	0.0826218	-9.07076	1.18e-19	1.15e-18	665.329	671.281	678.325	390.452	407.239	400.954	-0.59494	0.0882692	-6.74006	1.58318e-11	9.74115e-11	922.666	895.307	837.262	590.135	594.779	581.696
ENSG00000085999	RAD54L	RAD54 like [Source:HGNC Symbol;Acc:HGNC:9826]	protein_coding	-0.708178	0.0804346	-8.8044	1.32e-18	1.21e-17	765.032	711.903	709.286	448.818	449.999	439.388	-0.861895	0.091133	-9.45754	3.15259e-21	3.28145e-20	951.891	977.101	1055.18	580.783	549.437	513.491
ENSG00000086300	SNX10	sorting nexin 10 [Source:HGNC Symbol;Acc:HGNC:14974]	protein_coding	-1.1516	0.0879305	-13.0968	3.44e-39	6.52e-38	756.404	800.256	749.629	383.407	321.719	332.397	-1.4045	0.0861205	-16.3085	8.58538e-60	3.0256e-58	1247.27	1188.22	1163.62	464.813	488.092	441.387
ENSG00000138587	MNS1	meiosis specific nuclear structural 1 [Source:HGNC Symbol;Acc:HGNC:29636]	protein_coding	-2.34698	0.141196	-16.6222	4.81e-62	1.59e-60	394.02	450.906	396.862	88.556	74.3211	81.0219	-1.52434	0.132295	-11.5223	1.01829e-30	1.58048e-29	591.801	504.025	568.254	182.371	212.484	203.642
ENSG00000087258	GNAO1	G protein subunit alpha o1 [Source:HGNC Symbol;Acc:HGNC:4389]	protein_coding	-1.88899	0.516551	-3.65693	0.000255259	0.000813361	24.9259	25.3888	21.5788	7.04423	5.09049	7.27119	-1.53173	0.530641	-2.88656	0.00389474	0.0102259	45.9246	26.5276	31.28	8.41714	8.89056	15.5898
ENSG00000132915	PDE6A	phosphodiesterase 6A [Source:HGNC Symbol;Acc:HGNC:8785]	protein_coding	-2.34547	0.722272	-3.24735	0.00116485	0.00336035	19.1737	16.2489	11.2585	2.01264	6.10859	1.03874	-2.13361	0.617088	-3.45755	0.000545106	0.0016509	27.1372	24.317	30.2374	5.61143	13.3358	6.82056
ENSG00000088002	SULT2B1	sulfotransferase family 2B member 1 [Source:HGNC Symbol;Acc:HGNC:11459]	protein_coding	-0.841059	0.0712701	-11.801	3.86e-32	6.05e-31	1062.23	1059.22	1124.91	608.823	640.383	562.998	-1.14164	0.0713408	-16.0027	1.22372e-57	4.08834e-56	1547.87	1607.13	1545.23	714.522	795.705	705.44
ENSG00000185760	KCNQ5	potassium voltage-gated channel subfamily Q member 5 [Source:HGNC Symbol;Acc:HGNC:6299]	protein_coding	-2.32258	0.449728	-5.16441	2.41e-07	1.07e-06	40.2649	33.5133	38.4666	7.04423	9.16288	6.23245	-1.72855	0.469835	-3.67906	0.0002341	0.000748505	42.7933	47.5287	37.536	15.899	20.4483	9.74365
ENSG00000137331	IER3	immediate early response 3 [Source:HGNC Symbol;Acc:HGNC:5392]	protein_coding	-2.32	0.110637	-20.9695	1.25e-97	7.27e-96	10608.8	11127.4	11578.4	2110.25	2544.23	2017.24	-3.18024	0.0375211	-84.7586	0	0	15287.7	15935.4	16101.9	1700.26	1921.25	1781.14
ENSG00000088727	KIF9	kinesin family member 9 [Source:HGNC Symbol;Acc:HGNC:16666]	protein_coding	-1.4964	0.178435	-8.38626	5.02e-17	4.27e-16	217.622	201.08	166.063	72.4549	71.2668	63.3633	-0.790103	0.174724	-4.522	6.12571e-06	2.3636e-05	237.973	224.38	261.709	154.314	176.033	124.719
ENSG00000088826	SMOX	spermine oxidase [Source:HGNC Symbol;Acc:HGNC:15862]	protein_coding	-0.868584	0.140108	-6.19939	5.67e-10	3.13e-09	248.3	236.624	249.564	117.739	146.606	138.153	-1.03782	0.143004	-7.25724	3.95068e-13	2.68538e-12	366.353	374.703	368.062	167.408	221.375	192.924
ENSG00000158014	SLC30A2	solute carrier family 30 member 2 [Source:HGNC Symbol;Acc:HGNC:11013]	protein_coding	-2.31048	0.559497	-4.12958	3.63e-05	0.000128743	27.8019	28.4355	19.7024	5.03159	8.14478	2.07748	-2.99486	0.642372	-4.66219	3.12864e-06	1.24404e-05	50.0995	26.5276	37.536	3.74095	5.33434	5.84619
ENSG00000203778	FAM229B	family with sequence similarity 229 member B [Source:HGNC Symbol;Acc:HGNC:33858]	protein_coding	-2.29075	0.410681	-5.57794	2.43e-08	1.17e-07	51.7691	42.6532	40.343	11.0695	9.16288	7.27119	-1.20451	0.359171	-3.35357	0.000797762	0.00235613	70.9743	60.7925	53.176	24.3162	35.5622	29.231
ENSG00000183150	GPR19	G protein-coupled receptor 19 [Source:HGNC Symbol;Acc:HGNC:4473]	protein_coding	-2.25957	0.443781	-5.09164	3.55e-07	1.56e-06	42.1822	38.591	41.2812	14.0885	3.05429	8.30994	-1.67324	0.391838	-4.27023	1.95271e-05	7.1225e-05	70.9743	56.3712	55.2614	18.7048	19.5592	19.4873
ENSG00000090020	SLC9A1	solute carrier family 9 member A1 [Source:HGNC Symbol;Acc:HGNC:11071]	protein_coding	-0.712546	0.0820845	-8.68064	3.94e-18	3.55e-17	760.239	756.587	811.551	439.761	516.176	465.356	-0.626078	0.079419	-7.88323	3.19029e-15	2.45604e-14	1061.48	1066.63	1069.78	714.522	757.476	666.466
ENSG00000090339	ICAM1	intercellular adhesion molecule 1 [Source:HGNC Symbol;Acc:HGNC:5344]	protein_coding	-0.922505	0.157725	-5.84883	4.95e-09	2.53e-08	194.613	226.468	186.704	115.727	108.936	95.5643	-1.11475	0.166787	-6.68369	2.33006e-11	1.41559e-10	284.941	271.908	267.965	124.387	128.913	129.591
ENSG00000149926	TLCD3B	TLC domain containing 3B [Source:HGNC Symbol;Acc:HGNC:25295]	protein_coding	-2.25449	0.314035	-7.17911	7.02e-13	4.68e-12	78.6123	73.1199	72.2421	17.1074	16.2896	13.5036	-1.60805	0.302946	-5.30803	1.10817e-07	5.06692e-07	94.9803	103.9	111.565	28.0571	25.7826	39.949
ENSG00000090861	AARS1	alanyl-tRNA synthetase 1 [Source:HGNC Symbol;Acc:HGNC:20]	protein_coding	-0.694399	0.040317	-17.2235	1.77e-66	6.43e-65	10652.9	11825.1	11267.9	7088.51	6622.73	7141.35	-0.687275	0.0260632	-26.3696	3.06009e-153	4.06823e-151	17374.1	16776.5	16793.2	10690.7	10145.9	10400.4
ENSG00000090905	TNRC6A	trinucleotide repeat containing adaptor 6A [Source:HGNC Symbol;Acc:HGNC:11969]	protein_coding	-0.721572	0.0426283	-16.9271	2.84e-64	9.83e-63	4884.51	5072.69	5408.78	3073.3	3177.48	3068.44	-0.909972	0.0351738	-25.8708	1.42058e-147	1.83789e-145	6762.39	6824.23	6773.17	3557.65	3591.79	3666.54
ENSG00000100583	SAMD15	sterile alpha motif domain containing 15 [Source:HGNC Symbol;Acc:HGNC:18631]	protein_coding	-2.2402	0.230042	-9.73822	2.07e-22	2.27e-21	147.638	157.411	129.473	31.1959	25.4524	35.3172	-0.767005	0.194163	-3.95031	7.805e-05	0.000264749	178.48	210.01	226.259	109.423	93.3509	131.539
ENSG00000091542	ALKBH5	alkB homolog 5, RNA demethylase [Source:HGNC Symbol;Acc:HGNC:25996]	protein_coding	-0.854726	0.0432806	-19.7485	8.27e-87	4.19e-85	4185.63	4041.9	4061.51	2370.89	2263.23	2160.58	-0.656531	0.0388594	-16.895	4.89576e-64	1.89891e-62	5536	5781.92	5894.2	3667.07	3931.41	3611.97
ENSG00000143473	KCNH1	potassium voltage-gated channel subfamily H member 1 [Source:HGNC Symbol;Acc:HGNC:6250]	protein_coding	-2.21677	0.768446	-2.88474	0.00391738	0.0102836	10.5456	17.2644	10.3203	1.00632	3.05429	4.15497	-2.95005	0.88881	-3.31909	0.000903098	0.00264696	17.7436	17.6851	19.8107	2.80571	1.77811	1.94873
ENSG00000091831	ESR1	estrogen receptor 1 [Source:HGNC Symbol;Acc:HGNC:3467]	protein_coding	-0.986474	0.0434767	-22.6897	5.66e-114	4.22e-112	8144.05	8483.93	8812.6	4269.81	4553.95	4015.78	-0.710385	0.0284298	-24.9874	8.38174e-138	9.79241e-136	11356.9	11319.6	11335.9	6795.44	7214.69	7064.15
ENSG00000100842	EFS	embryonal Fyn-associated substrate [Source:HGNC Symbol;Acc:HGNC:16898]	protein_coding	-2.2136	0.139574	-15.8597	1.2e-56	3.6e-55	366.218	411.299	410.936	92.5813	80.4297	83.0994	-2.17629	0.138266	-15.7399	8.05585e-56	2.52508e-54	583.451	573.66	577.638	122.516	114.688	133.488
ENSG00000110492	MDK	midkine [Source:HGNC Symbol;Acc:HGNC:6972]	protein_coding	-2.21304	0.0356228	-62.1241	0	0	12365.1	12790.9	12240.8	2775.43	2685.74	2603.09	-1.51321	0.0273937	-55.2395	0	0	18255	17961.4	18761.8	6432.57	6938.19	6408.4
ENSG00000093009	CDC45	cell division cycle 45 [Source:HGNC Symbol;Acc:HGNC:1739]	protein_coding	-0.924932	0.0643342	-14.377	7.22e-47	1.69e-45	1297.1	1348.66	1416.7	695.366	724.886	719.848	-1.00249	0.0646933	-15.496	3.69156e-54	1.1154e-52	1836.98	1876.83	1944.57	945.526	946.845	937.339
ENSG00000119782	FKBP1B	FKBP prolyl isomerase 1B [Source:HGNC Symbol;Acc:HGNC:3712]	protein_coding	-2.20342	0.89101	-2.47294	0.0134006	0.0314451	10.5456	9.13998	8.44388	3.01896	3.05429	0	-1.95585	0.808157	-2.42014	0.0155147	0.0359511	26.0935	13.2638	10.4267	5.61143	6.22339	2.9231
ENSG00000139352	ASCL1	achaete-scute family bHLH transcription factor 1 [Source:HGNC Symbol;Acc:HGNC:738]	protein_coding	-2.195	0.40801	-5.37976	7.46e-08	3.46e-07	37.3888	60.9332	42.2194	7.04423	13.2353	10.3874	-1.93008	0.4662	-4.14002	3.47271e-05	0.0001229	68.8868	46.4233	37.536	12.1581	13.3358	14.6155
ENSG00000097046	CDC7	cell division cycle 7 [Source:HGNC Symbol;Acc:HGNC:1745]	protein_coding	-1.0702	0.0857718	-12.4772	9.94e-36	1.73e-34	759.28	795.178	720.545	379.382	338.008	365.637	-0.692452	0.0844739	-8.19723	2.4599e-16	2.02821e-15	1048.96	1001.42	1058.31	607.905	575.219	675.235
ENSG00000171962	DRC3	dynein regulatory complex subunit 3 [Source:HGNC Symbol;Acc:HGNC:25384]	protein_coding	-2.17163	0.331072	-6.55938	5.4e-11	3.2e-10	72.8602	64.9954	60.0454	12.0758	15.2715	16.6199	-1.46384	0.285126	-5.13403	2.83607e-07	1.24962e-06	112.724	105.005	109.48	44.8914	28.4498	34.1028
ENSG00000164743	C8orf48	chromosome 8 open reading frame 48 [Source:HGNC Symbol;Acc:HGNC:26345]	protein_coding	-2.16377	0.360204	-6.00707	1.89e-09	1e-08	57.5212	51.7932	55.3543	10.0632	14.2534	12.4649	-1.43295	0.330847	-4.33117	1.4832e-05	5.4889e-05	83.4992	69.635	120.949	34.6038	32.8951	33.1284
ENSG00000204815	ODAD4	outer dynein arm docking complex subunit 4 [Source:HGNC Symbol;Acc:HGNC:25280]	protein_coding	-2.1604	0.351519	-6.14589	7.95e-10	4.34e-09	61.356	68.0421	48.7869	12.0758	15.2715	12.4649	-0.736281	0.30061	-2.44929	0.0143139	0.0334744	77.2368	85.1095	86.5414	37.4095	52.4543	62.3594
ENSG00000118515	SGK1	serum/glucocorticoid regulated kinase 1 [Source:HGNC Symbol;Acc:HGNC:10810]	protein_coding	-2.14636	0.377486	-5.68593	1.3e-08	6.41e-08	46.017	47.731	55.3543	10.0632	12.2172	11.4262	-1.86005	0.346256	-5.3719	7.79092e-08	3.61283e-07	81.4117	90.6361	77.1574	26.1867	24.8936	19.4873
ENSG00000100154	TTC28	tetratricopeptide repeat domain 28 [Source:HGNC Symbol;Acc:HGNC:29179]	protein_coding	-2.02401	0.194935	-10.383	2.96e-25	3.61e-24	172.564	185.846	177.322	44.278	43.7782	43.6272	-1.1891	0.182075	-6.53082	6.54114e-11	3.85961e-10	240.06	235.433	235.643	109.423	103.131	98.4109
ENSG00000161860	SYCE2	synaptonemal complex central element protein 2 [Source:HGNC Symbol;Acc:HGNC:27411]	protein_coding	-2.14602	0.262899	-8.16292	3.27e-16	2.66e-15	105.456	146.24	96.6355	26.1643	29.5248	22.8523	-1.9709	0.236534	-8.33241	7.92127e-17	6.6885e-16	184.742	176.851	188.723	43.0209	45.3419	50.667
ENSG00000100167	SEPTIN3	septin 3 [Source:HGNC Symbol;Acc:HGNC:10750]	protein_coding	-0.594161	0.0980436	-6.06016	1.36e-09	7.27e-09	440.037	460.046	463.475	310.952	307.466	284.615	-0.859042	0.107466	-7.9936	1.31052e-15	1.03325e-14	603.282	610.135	606.832	335.75	344.065	333.233
ENSG00000158747	NBL1	NBL1, DAN family BMP antagonist [Source:HGNC Symbol;Acc:HGNC:7650]	protein_coding	-2.1276	0.237477	-8.95916	3.27e-19	3.11e-18	122.712	132.022	124.782	24.1516	29.5248	33.2397	-0.916637	0.226983	-4.03836	5.38262e-05	0.000186051	138.817	141.481	168.912	69.2076	93.3509	89.6416
ENSG00000100228	RAB36	RAB36, member RAS oncogene family [Source:HGNC Symbol;Acc:HGNC:9775]	protein_coding	-0.741699	0.139738	-5.30777	1.11e-07	5.07e-07	267.474	216.313	242.996	146.923	138.461	149.579	-1.43663	0.162779	-8.82565	1.08831e-18	1.00862e-17	339.216	349.28	391	148.703	132.469	116.924
ENSG00000255398	HCAR3	hydroxycarboxylic acid receptor 3 [Source:HGNC Symbol;Acc:HGNC:16824]	protein_coding	-2.12724	0.806266	-2.63839	0.00833018	0.0204606	6.71081	10.1555	18.7642	1.00632	5.09049	2.07748	-2.01692	0.707988	-2.8488	0.00438841	0.0114164	14.6124	24.317	25.024	3.74095	6.22339	6.82056
ENSG00000100246	DNAL4	dynein axonemal light chain 4 [Source:HGNC Symbol;Acc:HGNC:2955]	protein_coding	-1.58102	0.0902243	-17.5233	9.52e-69	3.64e-67	791.875	889.625	790.91	265.668	278.959	281.499	-0.698333	0.078536	-8.89189	6.00782e-19	5.62744e-18	1130.37	1084.32	1153.19	688.335	731.693	695.697
ENSG00000100292	HMOX1	heme oxygenase 1 [Source:HGNC Symbol;Acc:HGNC:5013]	protein_coding	-1.09746	0.133125	-8.24381	1.67e-16	1.38e-15	2818.54	2934.95	3145.82	1345.45	1613.68	1199.75	-1.41537	0.052136	-27.1477	2.69745e-162	4.26219e-160	4090.42	4188.05	4019.48	1450.55	1759.44	1624.27
ENSG00000100350	FOXRED2	FAD dependent oxidoreductase domain containing 2 [Source:HGNC Symbol;Acc:HGNC:26264]	protein_coding	-0.598784	0.0479308	-12.4927	8.18e-36	1.42e-34	2246.2	2319.52	2300.49	1537.65	1482.35	1513.45	-0.908175	0.0498983	-18.2005	5.11237e-74	2.36334e-72	3220.98	3097.1	3228.1	1707.74	1692.76	1683.7
ENSG00000100473	COCH	cochlin [Source:HGNC Symbol;Acc:HGNC:2180]	protein_coding	-1.16809	0.201443	-5.79863	6.69e-09	3.38e-08	116.001	127.96	136.979	52.3286	54.9773	62.3245	-1.02092	0.199892	-5.10733	3.26734e-07	1.43017e-06	193.092	200.063	206.448	83.2362	114.688	114.001
ENSG00000186470	BTN3A2	butyrophilin subfamily 3 member A2 [Source:HGNC Symbol;Acc:HGNC:1139]	protein_coding	-2.10924	0.260643	-8.09245	5.85e-16	4.67e-15	105.456	98.5087	108.832	22.139	21.3801	29.0848	-2.30655	0.293252	-7.86543	3.6784e-15	2.82159e-14	130.468	152.534	157.443	20.5752	48.009	38.9746
ENSG00000122786	CALD1	caldesmon 1 [Source:HGNC Symbol;Acc:HGNC:1441]	protein_coding	-2.09464	0.602324	-3.47759	0.000505942	0.00154767	21.0911	19.2955	20.6406	2.01264	9.16288	3.11623	-2.13866	0.59622	-3.58704	0.000334458	0.00104563	29.2247	27.6329	31.28	7.4819	12.4468	5.84619
ENSG00000100600	LGMN	legumain [Source:HGNC Symbol;Acc:HGNC:9472]	protein_coding	-1.44525	0.0568469	-25.4236	1.38e-142	1.49e-140	2033.38	2141.8	2110.03	777.884	785.971	743.739	-0.590755	0.0505105	-11.6957	1.34088e-31	2.14508e-30	2962.13	3026.36	3024.78	1916.3	2134.62	2074.42
ENSG00000100604	CHGA	chromogranin A [Source:HGNC Symbol;Acc:HGNC:1929]	protein_coding	-1.32886	0.0901567	-14.7394	3.6e-49	8.91e-48	748.735	724.09	713.039	267.681	289.14	313.7	-1.09259	0.0919875	-11.8776	1.54815e-32	2.56169e-31	989.466	931.783	967.595	475.101	486.314	427.746
ENSG00000100605	ITPK1	inositol-tetrakisphosphate 1-kinase [Source:HGNC Symbol;Acc:HGNC:6177]	protein_coding	-0.926026	0.0312844	-29.6002	1.48e-192	2.54e-190	10269.5	10651.1	10406.6	5577.02	5463.11	5446.12	-1.21873	0.0268635	-45.3676	0	0	14855.6	14536	14810	6305.37	6633.25	6356.76
ENSG00000178796	RIIAD1	regulatory subunit of type II PKA R-subunit domain containing 1 [Source:HGNC Symbol;Acc:HGNC:26686]	protein_coding	-2.07674	0.748148	-2.77584	0.00550595	0.0140358	18.2151	11.1711	9.38209	4.02527	1.0181	4.15497	-2.15003	0.813378	-2.64333	0.00820941	0.0202499	12.5249	15.4744	22.9387	2.80571	2.66717	4.87183
ENSG00000100802	C14orf93	chromosome 14 open reading frame 93 [Source:HGNC Symbol;Acc:HGNC:20162]	protein_coding	-0.718764	0.099202	-7.24546	4.31e-13	2.91e-12	488.93	453.952	485.992	295.858	303.393	269.034	-0.726877	0.103114	-7.04924	1.79898e-12	1.17397e-11	719.137	647.716	666.264	399.347	396.519	419.951
ENSG00000180336	MEIOC	meiosis specific with coiled-coil domain [Source:HGNC Symbol;Acc:HGNC:26670]	protein_coding	-2.07603	0.317179	-6.5453	5.94e-11	3.51e-10	79.571	64.9954	70.3657	18.1137	21.3801	11.4262	-1.7686	0.337217	-5.24469	1.56546e-07	7.06236e-07	90.8054	92.8467	75.072	24.3162	16.003	26.3079
ENSG00000100889	PCK2	phosphoenolpyruvate carboxykinase 2, mitochondrial [Source:HGNC Symbol;Acc:HGNC:8725]	protein_coding	-0.724838	0.111921	-6.47636	9.4e-11	5.49e-10	2479.16	2957.29	2521.91	1730.87	1440.61	1643.29	-1.40236	0.0423204	-33.1368	8.76189e-241	2.91212e-238	5162.34	5106.57	5105.94	1940.62	1837.68	1937.04
ENSG00000178531	CTXN1	cortexin 1 [Source:HGNC Symbol;Acc:HGNC:31108]	protein_coding	-2.05994	0.075893	-27.1427	3.09e-162	4.1e-160	1296.14	1277.57	1337.89	309.946	310.52	317.855	-1.02746	0.0703442	-14.6062	2.56572e-48	6.74753e-47	1562.48	1533.08	1540.02	775.312	866.83	740.518
ENSG00000100979	PLTP	phospholipid transfer protein [Source:HGNC Symbol;Acc:HGNC:9093]	protein_coding	-1.71547	0.323179	-5.30809	1.11e-07	5.06e-07	60.3973	62.9643	54.4161	21.1327	13.2353	19.7361	-1.46923	0.347332	-4.23005	2.33637e-05	8.4373e-05	75.1493	82.8988	75.072	36.4743	30.2279	19.4873
ENSG00000187720	THSD4	thrombospondin type 1 domain containing 4 [Source:HGNC Symbol;Acc:HGNC:25835]	protein_coding	-2.05774	0.0642772	-32.0135	7.08e-225	1.72e-222	2477.25	2507.4	2765.84	596.747	672.963	592.083	-1.57736	0.0526325	-29.9693	2.46788e-197	5.28592e-195	3844.09	3995.72	3954.84	1255.09	1411.82	1380.68
ENSG00000101000	PROCR	protein C receptor [Source:HGNC Symbol;Acc:HGNC:9452]	protein_coding	-0.742319	0.242555	-3.06041	0.00221032	0.00608262	69.9842	72.1043	90.0681	40.2527	50.9049	47.7821	-0.850495	0.267161	-3.18346	0.00145525	0.00411273	93.9366	123.796	108.437	50.5029	60.4558	70.1543
ENSG00000101265	RASSF2	Ras association domain family member 2 [Source:HGNC Symbol;Acc:HGNC:9883]	protein_coding	-1.30976	0.151708	-8.63341	5.95e-18	5.31e-17	220.498	249.826	253.316	105.663	93.665	92.448	-2.12436	0.185107	-11.4764	1.73403e-30	2.66776e-29	302.685	340.438	318.014	76.6895	77.3479	70.1543
ENSG00000101412	E2F1	E2F transcription factor 1 [Source:HGNC Symbol;Acc:HGNC:3113]	protein_coding	-0.90379	0.062732	-14.4072	4.67e-47	1.1e-45	1365.17	1354.75	1454.22	742.663	756.447	732.313	-1.00107	0.0670718	-14.9253	2.25571e-50	6.2119e-49	1850.55	1945.36	2009.22	1004.45	996.632	928.57
ENSG00000101849	TBL1X	transducin beta like 1 X-linked [Source:HGNC Symbol;Acc:HGNC:11585]	protein_coding	-1.13082	0.0500351	-22.6006	4.27e-113	3.12e-111	2769.65	2976.59	2922.52	1335.38	1355.09	1267.27	-1.21559	0.0453435	-26.8086	2.56681e-158	3.74852e-156	4182.27	4108.47	4126.88	1778.82	1868.8	1786.01
ENSG00000144218	AFF3	AF4/FMR2 family member 3 [Source:HGNC Symbol;Acc:HGNC:6473]	protein_coding	-2.0142	0.216167	-9.3178	1.19e-20	1.21e-19	147.638	138.115	163.248	40.2527	39.7058	31.1623	-1.06679	0.195337	-5.46131	4.72646e-08	2.22822e-07	194.136	196.747	190.808	94.459	106.687	90.616
ENSG00000166833	NAV2	neuron navigator 2 [Source:HGNC Symbol;Acc:HGNC:15997]	protein_coding	-2.00945	0.234485	-8.56965	1.04e-17	9.15e-17	130.381	111.711	139.793	30.1896	35.6334	29.0848	-1.88018	0.256956	-7.31712	2.53355e-13	1.74177e-12	187.873	166.903	135.547	43.0209	43.5637	45.7952
ENSG00000151164	RAD9B	RAD9 checkpoint clamp component B [Source:HGNC Symbol;Acc:HGNC:21700]	protein_coding	-2.0002	0.51263	-3.90183	9.55e-05	0.000321284	23.9672	28.4355	25.3316	6.03791	4.07239	9.34868	-1.45054	0.415968	-3.48714	0.000488214	0.0014889	61.5807	51.9499	42.7494	21.5105	14.2249	16.5642
ENSG00000143994	ABHD1	abhydrolase domain containing 1 [Source:HGNC Symbol;Acc:HGNC:17553]	protein_coding	-1.99468	0.446266	-4.46972	7.83e-06	3e-05	28.7606	34.5288	38.4666	8.05055	7.12668	10.3874	-1.10509	0.417655	-2.64594	0.00814648	0.0201075	54.2745	54.1606	33.3654	21.5105	20.4483	22.4104
ENSG00000230873	STMND1	stathmin domain containing 1 [Source:HGNC Symbol;Acc:HGNC:44668]	protein_coding	-1.98573	0.842423	-2.35717	0.0184149	0.0419591	7.6695	13.2022	7.50567	2.01264	3.05429	2.07748	-2.37484	0.722128	-3.28866	0.00100664	0.00292773	22.9623	17.6851	26.0667	4.67619	7.11245	3.89746
ENSG00000102362	SYTL4	synaptotagmin like 4 [Source:HGNC Symbol;Acc:HGNC:15588]	protein_coding	-0.757107	0.0838899	-9.02501	1.8e-19	1.73e-18	739.148	749.478	691.46	440.768	396.04	452.891	-1.18812	0.103246	-11.5077	1.20656e-30	1.86817e-29	968.591	813.514	877.926	398.411	334.285	380.002
ENSG00000198814	GK	glycerol kinase [Source:HGNC Symbol;Acc:HGNC:4289]	protein_coding	-1.96468	0.295399	-6.65092	2.91e-11	1.76e-10	77.6536	84.2909	85.377	12.0758	27.4886	23.8911	-1.50252	0.250116	-6.00727	1.88674e-09	9.96186e-09	138.817	149.218	153.272	60.7905	50.6762	42.8721
ENSG00000102384	CENPI	centromere protein I [Source:HGNC Symbol;Acc:HGNC:3968]	protein_coding	-0.709379	0.101422	-6.99435	2.66e-12	1.71e-11	495.641	484.419	482.239	320.009	259.615	314.739	-0.665148	0.104555	-6.36169	1.99546e-10	1.13874e-09	656.512	663.191	650.624	382.512	442.75	446.259
ENSG00000102393	GLA	galactosidase alpha [Source:HGNC Symbol;Acc:HGNC:4296]	protein_coding	-0.755761	0.0739266	-10.2231	1.56e-24	1.86e-23	885.827	910.951	958.85	539.387	567.08	525.603	-0.643918	0.0757655	-8.49883	1.91507e-17	1.66969e-16	1168.99	1237.96	1166.74	754.737	867.719	769.749
ENSG00000163879	DNALI1	dynein axonemal light intermediate chain 1 [Source:HGNC Symbol;Acc:HGNC:14353]	protein_coding	-1.9638	0.569665	-3.44728	0.000566253	0.00171746	20.1324	15.2333	28.1463	7.04423	5.09049	4.15497	-4.75559	1.15445	-4.11934	3.79957e-05	0.000133853	33.3997	19.8957	23.9813	0.935238	6.22339	0.974365
ENSG00000102547	CAB39L	calcium binding protein 39 like [Source:HGNC Symbol;Acc:HGNC:20290]	protein_coding	-1.14244	0.137155	-8.32957	8.11e-17	6.83e-16	323.078	293.495	376.222	142.897	172.059	135.036	-1.35072	0.127924	-10.5588	4.62e-26	6.028e-25	532.307	502.92	524.462	193.594	199.149	214.36
ENSG00000125398	SOX9	SRY-box transcription factor 9 [Source:HGNC Symbol;Acc:HGNC:11204]	protein_coding	-1.96003	0.574391	-3.41236	0.000644036	0.00193694	21.0911	13.2022	29.0845	5.03159	6.10859	5.19371	-1.33773	0.51927	-2.57617	0.00999008	0.0241478	26.0935	32.0542	32.3227	12.1581	13.3358	11.6924
ENSG00000102683	SGCG	sarcoglycan gamma [Source:HGNC Symbol;Acc:HGNC:10809]	protein_coding	-1.49358	0.315501	-4.73397	2.2e-06	8.97e-06	60.3973	58.9021	56.2925	18.1137	16.2896	28.046	-1.46267	0.30127	-4.85501	1.20378e-06	4.98822e-06	116.899	120.48	78.2	41.1505	59.5668	35.0772
ENSG00000103044	HAS3	hyaluronan synthase 3 [Source:HGNC Symbol;Acc:HGNC:4820]	protein_coding	-1.01775	0.290569	-3.50261	0.000460715	0.00141712	60.3973	60.9332	56.2925	31.1959	35.6334	20.7748	-1.28546	0.337449	-3.80935	0.000139331	0.000458967	73.0618	84.0041	62.56	34.6038	43.5637	25.3335
ENSG00000169129	AFAP1L2	actin filament associated protein 1 like 2 [Source:HGNC Symbol;Acc:HGNC:25901]	protein_coding	-1.93394	0.166329	-11.6271	3e-31	4.57e-30	246.383	240.686	242.058	65.4107	70.2487	55.0533	-1.78194	0.167344	-10.6484	1.77e-26	2.355e-25	323.559	361.439	369.104	98.2	128.024	106.206
ENSG00000158423	RIBC1	RIB43A domain with coiled-coils 1 [Source:HGNC Symbol;Acc:HGNC:26537]	protein_coding	-1.92709	0.440222	-4.37754	1.2e-05	4.51e-05	35.4714	35.5444	30.0227	7.04423	10.181	9.34868	-1.45726	0.452037	-3.22376	0.00126521	0.0036186	38.6184	49.7393	41.7067	13.0933	11.5577	18.5129
ENSG00000103196	CRISPLD2	cysteine rich secretory protein LCCL domain containing 2 [Source:HGNC Symbol;Acc:HGNC:25248]	protein_coding	-0.889641	0.11419	-7.79086	6.66e-15	5.01e-14	351.838	371.693	356.519	202.27	191.402	189.051	-1.01794	0.124265	-8.1917	2.5757e-16	2.12006e-15	481.164	498.498	491.096	231.004	232.044	253.335
ENSG00000197261	C6orf141	chromosome 6 open reading frame 141 [Source:HGNC Symbol;Acc:HGNC:21351]	protein_coding	-1.90277	0.196267	-9.69479	3.17e-22	3.45e-21	213.787	169.597	169.816	49.3096	54.9773	43.6272	-2.39	0.227501	-10.5054	8.15e-26	1.0513e-24	229.623	223.274	237.728	41.1505	35.5622	46.7695
ENSG00000109265	CRACD	capping protein inhibiting regulator of actin dynamics [Source:HGNC Symbol;Acc:HGNC:29219]	protein_coding	-1.89883	0.155171	-12.237	1.97e-34	3.29e-33	289.523	257.951	301.165	71.4486	76.3573	79.9831	-1.34035	0.141525	-9.47081	2.77669e-21	2.90588e-20	401.84	412.284	425.408	165.537	164.475	160.77
ENSG00000103404	USP31	ubiquitin specific peptidase 31 [Source:HGNC Symbol;Acc:HGNC:20060]	protein_coding	-0.674308	0.0657873	-10.2498	1.19e-24	1.41e-23	1117.83	1211.56	1207.48	759.77	725.904	730.236	-0.737517	0.0688131	-10.7177	8.4e-27	1.133e-25	1498.81	1461.23	1461.82	897.828	909.504	870.108
ENSG00000182791	CCDC87	coiled-coil domain containing 87 [Source:HGNC Symbol;Acc:HGNC:25579]	protein_coding	-1.89598	0.390032	-4.86108	1.17e-06	4.89e-06	36.4301	46.7155	49.7251	16.1011	9.16288	10.3874	-1.14206	0.382652	-2.9846	0.00283954	0.00761728	40.7059	78.4776	67.7734	24.3162	31.117	32.1541
ENSG00000197696	NMB	neuromedin B [Source:HGNC Symbol;Acc:HGNC:7842]	protein_coding	-1.89396	0.126822	-14.934	1.98e-50	5.04e-49	418.946	451.921	400.615	115.727	116.063	110.107	-0.606078	0.0979951	-6.18478	6.21882e-10	3.40569e-09	726.443	668.717	707.971	446.109	536.101	475.49
ENSG00000103507	BCKDK	branched chain keto acid dehydrogenase kinase [Source:HGNC Symbol;Acc:HGNC:16902]	protein_coding	-0.850038	0.0434166	-19.5786	2.35e-85	1.16e-83	3573.99	3456.94	3522.98	2014.65	1954.75	1885.32	-0.919994	0.0405847	-22.6685	9.16362e-114	7.68031e-112	4842.95	4903.19	4976.65	2618.67	2728.51	2568.43
ENSG00000140406	TLNRD1	talin rod domain containing 1 [Source:HGNC Symbol;Acc:HGNC:13519]	protein_coding	-1.88221	0.079527	-23.6675	7.79e-124	6.6e-122	1183.98	1120.16	1202.78	324.035	295.248	332.397	-1.2652	0.0774074	-16.3447	4.74174e-60	1.68336e-58	1571.87	1420.33	1548.36	633.156	707.689	626.517
ENSG00000175183	CSRP2	cysteine and glycine rich protein 2 [Source:HGNC Symbol;Acc:HGNC:2470]	protein_coding	-1.87795	0.299675	-6.26661	3.69e-10	2.06e-09	69.9842	74.1354	80.686	25.158	22.3982	13.5036	-1.22498	0.231178	-5.29887	1.16523e-07	5.32028e-07	140.905	144.797	159.528	60.7905	74.6807	66.2568
ENSG00000173083	HPSE	heparanase [Source:HGNC Symbol;Acc:HGNC:5164]	protein_coding	-1.87065	0.177631	-10.5311	6.21e-26	7.78e-25	217.622	218.344	220.479	73.4613	58.0316	47.7821	-1.90931	0.18857	-10.1252	4.271e-24	5.16186e-23	285.985	280.751	272.136	74.819	75.5698	74.0518
ENSG00000103599	IQCH	IQ motif containing H [Source:HGNC Symbol;Acc:HGNC:25721]	protein_coding	-1.46411	0.150812	-9.70818	2.78e-22	3.03e-21	255.011	306.697	256.131	91.575	94.6831	110.107	-0.813202	0.140984	-5.76804	8.01987e-09	4.03337e-08	438.371	381.335	357.635	219.781	210.706	227.027
ENSG00000198944	SOWAHA	sosondowah ankyrin repeat domain family member A [Source:HGNC Symbol;Acc:HGNC:27033]	protein_coding	-1.86018	0.28409	-6.54786	5.84e-11	3.45e-10	80.5297	71.0887	89.1299	22.139	20.362	23.8911	-1.04274	0.250293	-4.16609	3.09863e-05	0.000110431	116.899	133.743	117.821	64.5314	52.4543	54.5645
ENSG00000120327	PCDHB14	protocadherin beta 14 [Source:HGNC Symbol;Acc:HGNC:8685]	protein_coding	-1.85527	0.303488	-6.11315	9.77e-10	5.29e-09	67.1081	69.0576	77.8714	25.158	15.2715	18.6974	-0.739171	0.27473	-2.69054	0.00713367	0.0178314	83.4992	89.5307	87.584	50.5029	65.7902	53.5901
ENSG00000104369	JPH1	junctophilin 1 [Source:HGNC Symbol;Acc:HGNC:14201]	protein_coding	-1.19742	0.0997219	-12.0076	3.24e-33	5.23e-32	554.121	559.57	581.69	244.535	225	270.073	-0.622987	0.0962558	-6.4722	9.65852e-11	5.64546e-10	708.699	716.246	751.763	458.267	480.09	484.26
ENSG00000108551	RASD1	ras related dexamethasone induced 1 [Source:HGNC Symbol;Acc:HGNC:15828]	protein_coding	-1.83327	0.397191	-4.61559	3.92e-06	1.55e-05	46.9757	42.6532	37.5284	14.0885	15.2715	6.23245	-1.68025	0.400165	-4.19888	2.68237e-05	9.61475e-05	61.5807	66.3191	65.688	12.1581	18.6702	28.2566
ENSG00000104524	PYCR3	pyrroline-5-carboxylate reductase 3 [Source:HGNC Symbol;Acc:HGNC:25846]	protein_coding	-0.981295	0.0854377	-11.4855	1.56e-30	2.32e-29	815.843	841.894	729.927	409.572	379.75	419.652	-0.777158	0.0775901	-10.0162	1.29382e-23	1.52825e-22	1149.16	1167.22	1177.17	681.788	600.113	677.184
ENSG00000121966	CXCR4	C-X-C motif chemokine receptor 4 [Source:HGNC Symbol;Acc:HGNC:2561]	protein_coding	-1.83291	0.422977	-4.33335	1.47e-05	5.45e-05	37.3888	30.4666	37.5284	10.0632	9.16288	10.3874	-1.70949	0.402784	-4.24419	2.19387e-05	7.95694e-05	55.3182	60.7925	57.3467	15.899	13.3358	19.4873
ENSG00000143494	VASH2	vasohibin 2 [Source:HGNC Symbol;Acc:HGNC:25723]	protein_coding	-1.83024	0.167889	-10.9015	1.1e-27	1.53e-26	221.457	225.453	260.822	62.3917	67.1945	69.5957	-2.69575	0.202209	-13.3315	1.51766e-40	3.24345e-39	339.216	332.701	311.758	47.6971	50.6762	53.5901
ENSG00000121101	TEX14	testis expressed 14, intercellular bridge forming factor [Source:HGNC Symbol;Acc:HGNC:11737]	protein_coding	-1.82789	0.0940139	-19.4428	3.36e-84	1.62e-82	866.653	853.065	759.949	238.497	226.018	233.717	-1.78144	0.0899292	-19.8094	2.47046e-87	1.39657e-85	1286.93	1207.01	1324.19	370.354	357.401	370.259
ENSG00000179750	APOBEC3B	apolipoprotein B mRNA editing enzyme catalytic subunit 3B [Source:HGNC Symbol;Acc:HGNC:17352]	protein_coding	-1.82463	0.281026	-6.49273	8.43e-11	4.94e-10	103.538	76.1665	84.4388	17.1074	26.4705	31.1623	-2.05269	0.260302	-7.88581	3.12501e-15	2.40867e-14	160.736	155.85	147.016	34.6038	43.5637	39.949
ENSG00000105255	FSD1	fibronectin type III and SPRY domain containing 1 [Source:HGNC Symbol;Acc:HGNC:13745]	protein_coding	-1.29886	0.127599	-10.1792	2.45e-24	2.89e-23	348.003	319.899	353.705	137.866	148.642	128.804	-1.17551	0.137555	-8.5457	1.27757e-17	1.12353e-16	425.846	470.865	406.64	196.4	227.598	188.053
ENSG00000105323	HNRNPUL1	heterogeneous nuclear ribonucleoprotein U like 1 [Source:HGNC Symbol;Acc:HGNC:17011]	protein_coding	-0.768508	0.0297582	-25.825	4.64e-147	5.21e-145	15555.7	15269.9	15882	9296.37	9190.37	8932.14	-1.0724	0.0239694	-44.7405	0	0	19758	20025	19849.3	9574.97	9498.68	9327.6
ENSG00000168907	PLA2G4F	phospholipase A2 group IVF [Source:HGNC Symbol;Acc:HGNC:27396]	protein_coding	-1.82177	0.219415	-8.30285	1.02e-16	8.5e-16	134.216	135.069	131.349	42.2654	30.5429	40.5109	-1.77208	0.220564	-8.03431	9.41104e-16	7.47494e-15	215.01	207.8	183.509	59.8552	46.2309	58.4619
ENSG00000176720	BOK	BCL2 family apoptosis regulator BOK [Source:HGNC Symbol;Acc:HGNC:1087]	protein_coding	-1.81632	0.116908	-15.5364	1.97e-54	5.54e-53	543.576	506.761	473.796	149.941	150.678	131.92	-1.36599	0.106527	-12.8229	1.22069e-37	2.39382e-36	730.618	749.405	764.275	281.507	287.165	299.13
ENSG00000111341	MGP	matrix Gla protein [Source:HGNC Symbol;Acc:HGNC:7060]	protein_coding	-1.81411	0.314108	-5.77542	7.68e-09	3.86e-08	60.3973	66.011	63.7982	20.1264	18.3258	15.5811	-0.891355	0.27995	-3.18398	0.00145266	0.00410601	87.6742	96.1626	92.7974	43.9562	48.8981	55.5388
ENSG00000105948	TTC26	tetratricopeptide repeat domain 26 [Source:HGNC Symbol;Acc:HGNC:21882]	protein_coding	-1.36359	0.0904184	-15.0809	2.16e-51	5.7e-50	693.131	705.81	731.803	271.706	263.687	292.925	-0.81201	0.0818388	-9.92207	3.33774e-23	3.85049e-22	1092.8	1078.79	1059.35	633.156	603.669	593.388
ENSG00000106327	TFR2	transferrin receptor 2 [Source:HGNC Symbol;Acc:HGNC:11762]	protein_coding	-0.833315	0.14722	-5.66034	1.51e-08	7.4e-08	238.713	196.002	223.294	121.765	125.226	122.572	-0.668943	0.161631	-4.1387	3.49277e-05	0.000123537	247.366	297.33	285.691	185.177	168.032	162.719
ENSG00000128408	RIBC2	RIB43A domain with coiled-coils 2 [Source:HGNC Symbol;Acc:HGNC:13241]	protein_coding	-1.79863	0.300908	-5.97736	2.27e-09	1.2e-08	60.3973	75.151	74.1185	19.1201	19.3439	21.8136	-2.00376	0.356231	-5.6249	1.8562e-08	9.06104e-08	78.2805	79.5829	83.4134	18.7048	22.2264	21.436
ENSG00000133243	BTBD2	BTB domain containing 2 [Source:HGNC Symbol;Acc:HGNC:15504]	protein_coding	-1.79851	0.0504426	-35.6545	2.01e-278	7.3e-276	3137.78	3043.61	3156.14	910.718	902.035	871.505	-0.682572	0.0413049	-16.5252	2.41621e-61	8.7716e-60	4592.46	4708.65	4712.86	2983.41	3011.23	2836.38
ENSG00000106689	LHX2	LIM homeobox 2 [Source:HGNC Symbol;Acc:HGNC:6594]	protein_coding	-1.24059	0.205743	-6.0298	1.64e-09	8.73e-09	153.39	118.82	137.917	55.3475	47.8506	70.6345	-0.750108	0.18819	-3.9859	6.72242e-05	0.00022997	199.354	190.115	181.424	109.423	129.802	116.924
ENSG00000132016	BRME1	break repair meiotic recombinase recruitment factor 1 [Source:HGNC Symbol;Acc:HGNC:28153]	protein_coding	-1.79261	0.247237	-7.25058	4.15e-13	2.81e-12	96.8274	115.773	106.018	24.1516	35.6334	32.201	-1.16162	0.235581	-4.93086	8.18679e-07	3.44804e-06	163.867	154.744	130.333	60.7905	63.123	73.0774
ENSG00000168758	SEMA4C	semaphorin 4C [Source:HGNC Symbol;Acc:HGNC:10731]	protein_coding	-1.78739	0.041207	-43.3758	0	0	9660.69	9787.9	10425.4	2756.31	3028.84	2870.04	-1.47095	0.0315699	-46.5935	0	0	14954.7	15620.4	15563.9	5710.56	5780.64	5383.37
ENSG00000168778	TCTN2	tectonic family member 2 [Source:HGNC Symbol;Acc:HGNC:25774]	protein_coding	-1.78363	0.105377	-16.9262	2.89e-64	9.97e-63	579.047	662.141	636.106	177.112	192.42	175.547	-0.855474	0.0902335	-9.48067	2.52646e-21	2.64832e-20	971.722	922.94	948.827	491	571.663	557.337
ENSG00000214212	C19orf38	chromosome 19 open reading frame 38 [Source:HGNC Symbol;Acc:HGNC:34073]	protein_coding	-1.78174	0.402703	-4.42446	9.67e-06	3.67e-05	41.2235	43.6688	34.7137	10.0632	8.14478	16.6199	-1.26974	0.365032	-3.47843	0.000504353	0.00153489	72.0181	51.9499	62.56	22.4457	32.8951	29.231
ENSG00000106852	LHX6	LIM homeobox 6 [Source:HGNC Symbol;Acc:HGNC:21735]	protein_coding	-1.38141	0.203485	-6.78876	1.13e-11	7e-11	149.555	141.162	119.153	48.3033	54.9773	54.0146	-0.92809	0.186716	-4.97059	6.67497e-07	2.83734e-06	209.792	194.536	213.747	109.423	115.577	107.18
ENSG00000141665	FBXO15	F-box protein 15 [Source:HGNC Symbol;Acc:HGNC:13617]	protein_coding	-1.75997	0.311846	-5.64373	1.66e-08	8.14e-08	76.695	64.9954	55.3543	22.139	18.3258	17.6586	-1.03994	0.281586	-3.69315	0.000221492	0.000710671	106.461	97.268	87.584	48.6324	33.7841	45.7952
ENSG00000141542	RAB40B	RAB40B, member RAS oncogene family [Source:HGNC Symbol;Acc:HGNC:18284]	protein_coding	-1.75378	0.149431	-11.7364	8.3e-32	1.29e-30	272.267	302.635	286.154	88.556	76.3573	90.3706	-1.00023	0.126129	-7.9302	2.18792e-15	1.70136e-14	468.639	465.339	478.584	223.522	248.936	247.489
ENSG00000162104	ADCY9	adenylate cyclase 9 [Source:HGNC Symbol;Acc:HGNC:240]	protein_coding	-1.75073	0.065403	-26.7683	7.56e-158	9.4e-156	1715.09	1819.87	1831.38	513.222	566.062	515.216	-1.31759	0.0584041	-22.5599	1.07436e-112	8.88858e-111	2558.21	2519.02	2482.59	1025.96	1175.33	995.801
ENSG00000107954	NEURL1	neuralized E3 ubiquitin protein ligase 1 [Source:HGNC Symbol;Acc:HGNC:7761]	protein_coding	-1.6759	0.621359	-2.69715	0.00699354	0.0174413	14.3803	17.2644	14.0731	5.03159	4.07239	5.19371	-1.86013	0.726915	-2.55894	0.0104992	0.0252675	21.9185	19.8957	15.64	2.80571	6.22339	7.79492
ENSG00000123094	RASSF8	Ras association domain family member 8 [Source:HGNC Symbol;Acc:HGNC:13232]	protein_coding	-1.74175	0.0832758	-20.9154	3.87e-97	2.25e-95	984.572	932.278	1011.39	294.851	297.285	283.577	-0.80837	0.0754542	-10.7134	8.8e-27	1.186e-25	1417.4	1478.92	1366.94	770.636	754.809	852.57
ENSG00000108375	RNF43	ring finger protein 43 [Source:HGNC Symbol;Acc:HGNC:18505]	protein_coding	-1.52509	0.180184	-8.46404	2.58e-17	2.23e-16	193.655	207.173	218.603	69.436	91.6288	54.0146	-1.67532	0.174978	-9.57444	1.02412e-21	1.08951e-20	298.51	305.068	328.44	103.811	88.0166	90.616
ENSG00000137474	MYO7A	myosin VIIA [Source:HGNC Symbol;Acc:HGNC:7606]	protein_coding	-1.73723	0.215038	-8.07874	6.54e-16	5.21e-15	146.679	123.898	144.484	35.2211	47.8506	41.5497	-0.967696	0.190284	-5.08553	3.66595e-07	1.59523e-06	213.967	194.536	196.021	104.747	110.243	101.334
ENSG00000151224	MAT1A	methionine adenosyltransferase 1A [Source:HGNC Symbol;Acc:HGNC:6903]	protein_coding	-1.7347	0.738436	-2.34915	0.0188164	0.0427829	7.6695	13.2022	13.1349	4.02527	2.0362	4.15497	-2.11539	0.82101	-2.57657	0.00997858	0.0241261	20.8748	14.3691	14.5973	1.87048	2.66717	5.84619
ENSG00000108528	SLC25A11	solute carrier family 25 member 11 [Source:HGNC Symbol;Acc:HGNC:10981]	protein_coding	-0.999933	0.0442705	-22.5869	5.83e-113	4.24e-111	3239.4	3282.27	3381.31	1649.36	1671.72	1630.82	-0.966593	0.0446813	-21.6331	8.77361e-104	6.53007e-102	4493.3	4252.16	4390.67	2276.37	2369.33	2204.99
ENSG00000187624	C17orf97	chromosome 17 open reading frame 97 [Source:HGNC Symbol;Acc:HGNC:33800]	protein_coding	-1.72747	0.170425	-10.1362	3.81e-24	4.47e-23	216.663	225.453	217.665	59.3728	61.0859	78.9444	-0.833212	0.155773	-5.3489	8.84886e-08	4.08574e-07	272.416	297.33	289.861	162.731	184.924	158.822
ENSG00000108671	PSMD11	proteasome 26S subunit, non-ATPase 11 [Source:HGNC Symbol;Acc:HGNC:9556]	protein_coding	-0.672353	0.0458697	-14.6579	1.2e-48	2.94e-47	3020.82	3221.34	3242.45	1973.39	2039.25	1938.29	-0.596302	0.0463067	-12.8772	6.04671e-38	1.19551e-36	4027.79	4089.68	4111.24	2568.16	2721.4	2825.66
ENSG00000146700	SSC4D	scavenger receptor cysteine rich family member with 4 domains [Source:HGNC Symbol;Acc:HGNC:14461]	protein_coding	-1.72394	0.312113	-5.52345	3.32e-08	1.58e-07	59.4386	67.0265	65.6746	19.1201	24.4343	14.5424	-0.679761	0.289947	-2.34443	0.0190562	0.0431816	78.2805	82.8988	75.072	49.5676	42.6747	48.7183
ENSG00000108788	MLX	MAX dimerization protein MLX [Source:HGNC Symbol;Acc:HGNC:11645]	protein_coding	-1.02004	0.0494908	-20.6107	2.2e-94	1.24e-92	2690.08	2909.56	2880.3	1403.81	1412.1	1364.91	-1.11977	0.0456928	-24.5064	1.2613e-132	1.4136e-130	3945.34	4006.78	3928.77	1833.07	1904.36	1811.35
ENSG00000161405	IKZF3	IKAROS family zinc finger 3 [Source:HGNC Symbol;Acc:HGNC:13178]	protein_coding	-1.71618	0.444319	-3.86249	0.000112237	0.000374639	28.7606	40.6221	28.1463	10.0632	6.10859	13.5036	-2.54558	0.515723	-4.93595	7.97612e-07	3.36298e-06	57.4057	40.8968	43.792	7.4819	13.3358	8.76929
ENSG00000109079	TNFAIP1	TNF alpha induced protein 1 [Source:HGNC Symbol;Acc:HGNC:11894]	protein_coding	-0.755226	0.0573434	-13.1702	1.3e-39	2.5e-38	1573.21	1601.53	1676.58	962.04	973.301	939.023	-0.753861	0.0559925	-13.4636	2.56082e-41	5.60328e-40	2319.19	2258.16	2256.33	1356.1	1395.82	1345.6
ENSG00000109107	ALDOC	aldolase, fructose-bisphosphate C [Source:HGNC Symbol;Acc:HGNC:418]	protein_coding	-0.666394	0.103281	-6.45224	1.1e-10	6.41e-10	4343.81	3844.89	4174.09	2857.94	2635.86	2295.62	-0.694231	0.0422336	-16.4379	1.02429e-60	3.67013e-59	6148.67	6801.02	6291.45	3993.47	4295.92	3932.54
ENSG00000160767	FAM189B	family with sequence similarity 189 member B [Source:HGNC Symbol;Acc:HGNC:1233]	protein_coding	-1.69924	0.057548	-29.5274	1.28e-191	2.12e-189	2721.71	2542.95	2691.72	758.764	868.437	823.722	-0.59535	0.0450336	-13.2201	6.71485e-40	1.40851e-38	3455.82	3519.33	3424.12	2273.56	2427.12	2315.09
ENSG00000109861	CTSC	cathepsin C [Source:HGNC Symbol;Acc:HGNC:2528]	protein_coding	-1.20099	0.0887669	-13.5297	1.04e-41	2.1e-40	749.693	875.407	770.27	333.091	362.443	345.901	-1.32908	0.092297	-14.4001	5.16766e-47	1.31248e-45	1035.39	973.785	1024.94	414.31	387.628	390.72
ENSG00000121361	KCNJ8	potassium inwardly rectifying channel subfamily J member 8 [Source:HGNC Symbol;Acc:HGNC:6269]	protein_coding	-1.69626	0.186361	-9.10203	8.87e-20	8.71e-19	164.894	176.706	181.074	54.3412	53.9592	52.9758	-2.1799	0.217779	-10.0097	1.38195e-23	1.62935e-22	252.585	217.748	256.496	48.6324	52.4543	58.4619
ENSG00000109881	CCDC34	coiled-coil domain containing 34 [Source:HGNC Symbol;Acc:HGNC:25079]	protein_coding	-1.18013	0.0975294	-12.1003	1.05e-33	1.72e-32	565.625	589.021	579.813	266.674	266.742	231.639	-0.95915	0.0979669	-9.79054	1.23631e-22	1.37759e-21	809.942	763.775	803.896	391.865	416.967	423.849
ENSG00000118513	MYB	MYB proto-oncogene, transcription factor [Source:HGNC Symbol;Acc:HGNC:7545]	protein_coding	-1.69617	0.070735	-23.9792	4.58e-127	4.09e-125	1629.77	1647.23	1755.39	518.254	568.099	466.395	-1.48557	0.0613214	-24.226	1.1855e-129	1.2696e-127	2448.61	2551.07	2459.65	867.901	920.173	908.108
ENSG00000115641	FHL2	four and a half LIM domains 2 [Source:HGNC Symbol;Acc:HGNC:3703]	protein_coding	-1.69527	0.283645	-5.97675	2.28e-09	1.2e-08	74.7776	72.1043	77.8714	25.158	19.3439	24.9298	-0.942315	0.264931	-3.55684	0.000375348	0.00116477	113.768	106.111	93.8401	53.3086	53.3434	55.5388
ENSG00000159403	C1R	complement C1r [Source:HGNC Symbol;Acc:HGNC:1246]	protein_coding	-1.69395	0.470704	-3.59876	0.000319733	0.00100608	23.9672	33.5133	31.8991	9.05687	4.07239	14.5424	-1.54507	0.480712	-3.21413	0.0013084	0.0037286	36.5309	37.5808	38.5787	14.0286	14.2249	11.6924
ENSG00000110108	TMEM109	transmembrane protein 109 [Source:HGNC Symbol;Acc:HGNC:28771]	protein_coding	-0.827381	0.0535653	-15.4462	8e-54	2.23e-52	2023.79	2075.79	2202.91	1199.53	1189.14	1163.39	-0.954998	0.0542034	-17.6188	1.76802e-69	7.69349e-68	2842.1	2899.25	2717.19	1439.33	1498.95	1469.34
ENSG00000129116	PALLD	palladin, cytoskeletal associated protein [Source:HGNC Symbol;Acc:HGNC:17068]	protein_coding	-1.68849	0.0808638	-20.8807	8.02e-97	4.6e-95	1083.32	1177.03	1249.69	363.281	381.787	343.824	-1.07584	0.0753914	-14.27	3.36534e-46	8.29585e-45	1529.08	1695.56	1641.16	730.421	849.049	808.723
ENSG00000184949	FAM227A	family with sequence similarity 227 member A [Source:HGNC Symbol;Acc:HGNC:44197]	protein_coding	-1.68806	0.308989	-5.46317	4.68e-08	2.2e-07	79.571	61.9488	59.1072	24.1516	15.2715	22.8523	-0.60133	0.252611	-2.38045	0.0172913	0.0395319	98.1116	111.637	101.139	65.4667	49.7871	71.1287
ENSG00000171587	DSCAM	DS cell adhesion molecule [Source:HGNC Symbol;Acc:HGNC:3039]	protein_coding	-1.67613	0.0687466	-24.3812	2.71e-131	2.5e-129	1556.91	1487.79	1582.76	482.027	514.139	451.853	-1.10327	0.0592385	-18.6242	2.04614e-77	1.00621e-75	2377.64	2569.86	2518.04	1160.63	1255.35	1155.6
ENSG00000111199	TRPV4	transient receptor potential cation channel subfamily V member 4 [Source:HGNC Symbol;Acc:HGNC:18083]	protein_coding	-1.15893	0.122618	-9.45152	3.34e-21	3.49e-20	387.31	332.086	364.963	161.011	171.04	153.734	-1.53399	0.129712	-11.8261	2.86088e-32	4.68557e-31	511.433	546.027	551.571	181.436	167.143	189.027
ENSG00000176641	RNF152	ring finger protein 152 [Source:HGNC Symbol;Acc:HGNC:26811]	protein_coding	-1.66655	0.095966	-17.366	1.49e-67	5.55e-66	728.602	755.572	697.089	224.409	250.452	211.903	-1.97659	0.105064	-18.8132	5.88495e-79	2.98538e-77	962.328	967.153	934.23	231.004	233.822	254.309
ENSG00000111206	FOXM1	forkhead box M1 [Source:HGNC Symbol;Acc:HGNC:3818]	protein_coding	-0.612739	0.0356068	-17.2085	2.29e-66	8.3e-65	5678.3	5694.21	5903.21	3763.63	3816.85	3717.66	-0.909528	0.0351292	-25.8909	8.42248e-148	1.09703e-145	7378.2	7654.33	7664.65	3965.41	4075.43	4090.39
ENSG00000172731	LRRC20	leucine rich repeat containing 20 [Source:HGNC Symbol;Acc:HGNC:23421]	protein_coding	-1.65892	0.111053	-14.938	1.86e-50	4.76e-49	502.352	494.575	515.077	147.929	166.968	164.121	-0.732787	0.101415	-7.22564	4.98751e-13	3.36757e-12	698.262	698.561	669.392	435.821	435.637	392.669
ENSG00000168785	TSPAN5	tetraspanin 5 [Source:HGNC Symbol;Acc:HGNC:17753]	protein_coding	-1.65742	0.150526	-11.0108	3e-28	4.6e-27	251.176	285.371	288.03	88.556	82.4659	90.3706	-1.26104	0.15085	-8.35954	6.2965e-17	5.33997e-16	355.915	345.964	372.232	144.962	138.693	153.95
ENSG00000111666	CHPT1	choline phosphotransferase 1 [Source:HGNC Symbol;Acc:HGNC:17852]	protein_coding	-1.3759	0.0597357	-23.0331	2.17e-117	1.68e-115	1857.94	2000.64	2023.72	764.802	733.03	768.669	-1.32156	0.0561409	-23.54	1.59095e-122	1.51078e-120	2820.19	2740.08	2730.75	1095.16	1189.56	1116.62
ENSG00000164039	BDH2	3-hydroxybutyrate dehydrogenase 2 [Source:HGNC Symbol;Acc:HGNC:32389]	protein_coding	-1.6477	0.138277	-11.9159	9.78e-33	1.56e-31	357.59	348.335	311.485	101.638	122.172	100.758	-0.766357	0.12354	-6.20331	5.52889e-10	3.03759e-09	481.164	449.864	514.035	296.47	292.499	269.899
ENSG00000111696	NT5DC3	5'-nucleotidase domain containing 3 [Source:HGNC Symbol;Acc:HGNC:30826]	protein_coding	-0.869367	0.136752	-6.35725	2.05e-10	1.17e-09	251.176	241.702	242.058	128.809	133.371	140.23	-0.835494	0.129469	-6.45326	1.09471e-10	6.37547e-10	420.627	449.864	407.683	231.939	266.717	245.54
ENSG00000136167	LCP1	lymphocyte cytosolic protein 1 [Source:HGNC Symbol;Acc:HGNC:6528]	protein_coding	-1.64507	0.0487855	-33.7205	2.89e-249	9.03e-247	3448.4	3589.98	3653.39	1134.12	1185.07	1098.99	-1.19734	0.0449165	-26.6571	1.48092e-156	2.09909e-154	4586.19	4436.75	4600.25	1936.88	2112.4	2024.73
ENSG00000111731	C2CD5	C2 calcium dependent domain containing 5 [Source:HGNC Symbol;Acc:HGNC:29062]	protein_coding	-0.693465	0.0566809	-12.2346	2.03e-34	3.39e-33	1698.79	1769.09	1655	1095.88	1051.69	1019.01	-0.764145	0.0526978	-14.5005	1.20226e-47	3.11087e-46	2591.61	2635.08	2674.44	1563.72	1452.72	1537.55
ENSG00000187372	PCDHB13	protocadherin beta 13 [Source:HGNC Symbol;Acc:HGNC:8684]	protein_coding	-1.63692	0.209222	-7.82384	5.12e-15	3.88e-14	139.968	129.991	133.226	41.2591	44.7963	43.6272	-0.622542	0.192028	-3.24194	0.0011872	0.00341067	199.354	169.114	201.235	136.545	146.694	110.103
ENSG00000111752	PHC1	polyhomeotic homolog 1 [Source:HGNC Symbol;Acc:HGNC:3182]	protein_coding	-1.107	0.162426	-6.81541	9.4e-12	5.85e-11	193.655	188.893	178.26	87.5497	86.5383	86.2156	-0.827171	0.146153	-5.65962	1.51706e-08	7.447e-08	335.041	380.229	340.952	210.429	166.253	186.104
ENSG00000111817	DSE	dermatan sulfate epimerase [Source:HGNC Symbol;Acc:HGNC:21144]	protein_coding	-1.03076	0.230228	-4.47714	7.56e-06	2.9e-05	100.662	101.555	81.6242	43.2717	52.9411	42.5884	-0.700326	0.218232	-3.20909	0.00133155	0.00379037	132.555	135.954	140.76	86.0419	104.02	81.8467
ENSG00000157927	RADIL	Rap associating with DIL domain [Source:HGNC Symbol;Acc:HGNC:22226]	protein_coding	-1.6245	0.1388	-11.7039	1.22e-31	1.88e-30	299.11	332.086	313.362	100.632	106.9	98.6805	-1.91134	0.144103	-13.2637	3.75912e-40	7.94567e-39	475.945	532.763	489.011	130.933	127.135	134.462
ENSG00000111907	TPD52L1	TPD52 like 1 [Source:HGNC Symbol;Acc:HGNC:12006]	protein_coding	-0.755514	0.040731	-18.5488	8.33e-77	3.67e-75	6548.79	7238.87	7065.65	4203.39	4137.55	4009.54	-1.61535	0.0332191	-48.627	0	0	9880.04	9814.12	9948.09	3176.07	3145.48	3274.84
ENSG00000137404	NRM	nurim [Source:HGNC Symbol;Acc:HGNC:8003]	protein_coding	-1.60986	0.118847	-13.5457	8.4e-42	1.7e-40	439.079	426.532	411.874	143.904	138.461	136.075	-0.77599	0.10596	-7.32339	2.41777e-13	1.66515e-12	622.069	602.398	612.046	348.844	384.961	366.361
ENSG00000112208	BAG2	BAG cochaperone 2 [Source:HGNC Symbol;Acc:HGNC:938]	protein_coding	-1.20469	0.0911943	-13.2102	7.67e-40	1.48e-38	659.577	711.903	657.685	278.75	309.502	291.886	-1.13363	0.0970746	-11.6779	1.65362e-31	2.63881e-30	850.648	937.309	854.987	395.606	409.855	407.285
ENSG00000167965	MLST8	MTOR associated protein, LST8 homolog [Source:HGNC Symbol;Acc:HGNC:24825]	protein_coding	-1.59013	0.0585781	-27.1454	2.87e-162	3.84e-160	2222.24	2165.16	2323.94	771.846	701.469	756.204	-1.08539	0.0517665	-20.9671	1.31056e-97	8.8027e-96	3123.91	3019.73	3091.51	1474.87	1523.84	1426.47
ENSG00000248712	CCDC153	coiled-coil domain containing 153 [Source:HGNC Symbol;Acc:HGNC:27446]	protein_coding	-1.58806	0.336885	-4.71394	2.43e-06	9.85e-06	49.8517	53.8243	49.7251	19.1201	18.3258	13.5036	-1.88869	0.383911	-4.91961	8.67188e-07	3.64597e-06	59.4932	77.3722	86.5414	14.0286	25.7826	26.3079
ENSG00000112379	ARFGEF3	ARFGEF family member 3 [Source:HGNC Symbol;Acc:HGNC:21213]	protein_coding	-0.679584	0.0596708	-11.3889	4.75e-30	1e-28	1517.6	1585.28	1673.77	1031.48	965.157	985.766	-0.624626	0.0608282	-10.2687	9.751e-25	1.21276e-23	2146.97	2259.27	2326.19	1519.76	1366.48	1390.42
ENSG00000132004	FBXW9	F-box and WD repeat domain containing 9 [Source:HGNC Symbol;Acc:HGNC:28136]	protein_coding	-1.58442	0.0573845	-27.6105	8.31e-168	1.18e-165	2187.72	2315.46	2177.58	768.827	725.904	732.313	-1.10815	0.0522416	-21.2121	7.38465e-100	5.1954e-98	3266.91	3168.95	3264.59	1553.43	1586.97	1445.96
ENSG00000112624	BICRAL	BRD4 interacting chromatin remodeling complex associated protein like [Source:HGNC Symbol;Acc:HGNC:21111]	protein_coding	-0.764713	0.0682306	-11.2078	3.73e-29	5e-28	1213.7	1202.42	1153.06	693.353	752.374	654.407	-0.650703	0.0622544	-10.4523	1.43e-25	1.8325e-24	1830.72	1776.25	1748.55	1140.06	1162	1134.16
ENSG00000164920	OSR2	odd-skipped related transciption factor 2 [Source:HGNC Symbol;Acc:HGNC:15830]	protein_coding	-1.582	0.107106	-14.7705	2.27e-49	5.66e-48	527.278	563.632	586.381	204.283	179.185	176.586	-1.07331	0.0944465	-11.3642	6.30423e-30	1e-28	852.736	857.727	900.865	417.116	400.075	410.208
ENSG00000112855	HARS2	histidyl-tRNA synthetase 2, mitochondrial [Source:HGNC Symbol;Acc:HGNC:4817]	protein_coding	-0.748934	0.0572817	-13.0746	4.6e-39	8.7e-38	1615.39	1616.76	1634.36	950.971	931.559	1013.81	-0.858816	0.0590012	-14.5559	5.35598e-48	1.39335e-46	2160.54	2242.69	2249.03	1256.02	1322.03	1188.73
ENSG00000112992	NNT	nicotinamide nucleotide transhydrogenase [Source:HGNC Symbol;Acc:HGNC:7863]	protein_coding	-0.630751	0.0641229	-9.83659	7.83e-23	8.72e-22	1180.14	1247.1	1260.01	795.998	823.641	761.398	-0.661639	0.065475	-10.1052	5.2383e-24	6.31512e-23	1824.46	1982.94	1824.67	1141.93	1306.91	1231.6
ENSG00000185880	TRIM69	tripartite motif containing 69 [Source:HGNC Symbol;Acc:HGNC:17857]	protein_coding	-1.57405	0.133591	-11.7826	4.8e-32	7.52e-31	360.466	371.693	325.559	129.815	119.117	105.952	-0.933234	0.125617	-7.42919	1.09268e-13	7.68466e-13	535.439	474.181	500.48	243.162	297.834	284.515
ENSG00000181788	SIAH2	siah E3 ubiquitin protein ligase 2 [Source:HGNC Symbol;Acc:HGNC:10858]	protein_coding	-1.56657	0.041759	-37.5146	5.33e-308	2.5e-305	5058.99	5291.03	5375	1744.96	1779.63	1784.56	-1.01857	0.0383587	-26.5539	2.31829e-155	3.23839e-153	7036.9	6602.06	6794.02	3329.45	3546.44	3395.66
ENSG00000113389	NPR3	natriuretic peptide receptor 3 [Source:HGNC Symbol;Acc:HGNC:7945]	protein_coding	-0.608144	0.194779	-3.12223	0.00179486	0.00501372	99.7034	115.773	131.349	78.4928	76.3573	72.7119	-0.861277	0.197005	-4.37186	1.23195e-05	4.5997e-05	179.523	189.009	169.955	99.1352	116.466	98.4109
ENSG00000117245	KIF17	kinesin family member 17 [Source:HGNC Symbol;Acc:HGNC:19167]	protein_coding	-1.56578	0.242352	-6.46076	1.04e-10	6.07e-10	97.7861	92.4154	111.647	36.2275	36.6515	29.0848	-2.24283	0.27701	-8.09656	5.65339e-16	4.55985e-15	157.605	131.533	164.741	30.8629	31.117	33.1284
ENSG00000113494	PRLR	prolactin receptor [Source:HGNC Symbol;Acc:HGNC:9446]	protein_coding	-0.808499	0.0488776	-16.5413	1.85e-61	6.08e-60	2943.17	3091.34	3288.42	1772.13	1790.83	1760.67	-1.31517	0.0445684	-29.5089	2.211e-191	4.39397e-189	4737.54	4832.45	4702.43	1862.99	1964.81	1961.4
ENSG00000185436	IFNLR1	interferon lambda receptor 1 [Source:HGNC Symbol;Acc:HGNC:18584]	protein_coding	-1.56266	0.224815	-6.95086	3.63e-12	2.32e-11	113.125	116.789	128.535	45.2843	44.7963	31.1623	-1.0539	0.215233	-4.89655	9.75314e-07	4.07745e-06	151.342	176.851	174.125	82.3009	65.7902	78.9236
ENSG00000132517	SLC52A1	solute carrier family 52 member 1 [Source:HGNC Symbol;Acc:HGNC:30225]	protein_coding	-1.56053	0.222587	-7.01087	2.37e-12	1.53e-11	123.671	119.835	129.473	43.2717	51.923	31.1623	-1.53721	0.243332	-6.31734	2.66107e-10	1.503e-09	160.736	162.482	137.632	57.9848	59.5668	47.7439
ENSG00000162241	SLC25A45	solute carrier family 25 member 45 [Source:HGNC Symbol;Acc:HGNC:27442]	protein_coding	-1.5602	0.211968	-7.36057	1.83e-13	1.26e-12	145.72	126.944	124.782	46.2907	38.6877	49.8596	-0.588396	0.201131	-2.92543	0.00343982	0.0090922	169.086	153.639	161.613	104.747	84.4603	110.103
ENSG00000113790	EHHADH	enoyl-CoA hydratase and 3-hydroxyacyl CoA dehydrogenase [Source:HGNC Symbol;Acc:HGNC:3247]	protein_coding	-1.01203	0.135041	-7.49421	6.67e-14	4.73e-13	266.515	264.044	280.525	138.872	122.172	141.269	-0.640994	0.132185	-4.84924	1.23937e-06	5.13019e-06	386.184	359.228	379.531	239.421	257.826	241.643
ENSG00000119714	GPR68	G protein-coupled receptor 68 [Source:HGNC Symbol;Acc:HGNC:4519]	protein_coding	-1.55874	0.121354	-12.8446	9.22e-38	1.68e-36	394.02	436.688	429.7	132.834	155.769	139.191	-2.26384	0.131748	-17.1831	3.55596e-66	1.45229e-64	663.819	637.768	685.032	138.415	134.247	137.386
ENSG00000158270	COLEC12	collectin subfamily member 12 [Source:HGNC Symbol;Acc:HGNC:16016]	protein_coding	-1.54018	0.341753	-4.50669	6.58e-06	2.55e-05	46.017	50.7777	48.7869	14.0885	18.3258	17.6586	-1.66336	0.378437	-4.39533	1.10607e-05	4.15141e-05	61.5807	59.6872	78.2	20.5752	14.2249	21.436
ENSG00000114279	FGF12	fibroblast growth factor 12 [Source:HGNC Symbol;Acc:HGNC:3668]	protein_coding	-0.973464	0.127995	-7.60548	2.84e-14	2.06e-13	299.11	331.07	325.559	174.093	172.059	140.23	-0.628793	0.123202	-5.10375	3.32996e-07	1.45624e-06	416.452	463.128	463.987	295.535	308.502	283.54
ENSG00000137285	TUBB2B	tubulin beta 2B class IIb [Source:HGNC Symbol;Acc:HGNC:30829]	protein_coding	-1.53896	0.282049	-5.45637	4.86e-08	2.28e-07	65.1907	72.1043	93.8209	26.1643	30.5429	22.8523	-2.11409	0.324629	-6.51232	7.39981e-11	4.34764e-10	102.287	100.584	101.139	20.5752	26.6717	26.3079
ENSG00000114446	IFT57	intraflagellar transport 57 [Source:HGNC Symbol;Acc:HGNC:17367]	protein_coding	-0.765337	0.0887935	-8.61929	6.74e-18	5.99e-17	587.675	570.741	612.651	354.224	342.081	345.901	-0.643199	0.0904729	-7.1093	1.1663e-12	7.70751e-12	839.167	851.095	815.366	515.316	516.542	554.414
ENSG00000114473	IQCG	IQ motif containing G [Source:HGNC Symbol;Acc:HGNC:25251]	protein_coding	-0.887652	0.113177	-7.84302	4.4e-15	3.34e-14	386.351	421.455	360.272	213.34	203.62	213.981	-0.987893	0.128246	-7.70308	1.32825e-14	9.88981e-14	588.669	491.866	499.438	278.701	240.045	252.361
ENSG00000166578	IQCD	IQ motif containing D [Source:HGNC Symbol;Acc:HGNC:25168]	protein_coding	-1.5352	0.19864	-7.72854	1.09e-14	8.09e-14	165.853	142.177	141.67	54.3412	45.8144	55.0533	-0.858871	0.198344	-4.33021	1.48969e-05	5.5108e-05	226.492	172.43	238.771	123.451	98.6852	111.078
ENSG00000139178	C1RL	complement C1r subcomponent like [Source:HGNC Symbol;Acc:HGNC:21265]	protein_coding	-1.52981	0.622898	-2.45596	0.0140511	0.0328421	17.2564	15.2333	17.826	1.00632	5.09049	11.4262	-2.29434	0.837018	-2.74108	0.00612367	0.0155064	16.6998	21.001	11.4693	3.74095	4.44528	2.9231
ENSG00000114739	ACVR2B	activin A receptor type 2B [Source:HGNC Symbol;Acc:HGNC:174]	protein_coding	-1.22247	0.0620084	-19.7146	1.62e-86	8.12e-85	1485.01	1493.88	1483.31	625.93	645.474	640.904	-1.20219	0.064469	-18.6475	1.32267e-77	6.5377e-76	1975.8	2013.89	1984.2	885.67	851.716	844.775
ENSG00000114790	ARHGEF26	Rho guanine nucleotide exchange factor 26 [Source:HGNC Symbol;Acc:HGNC:24490]	protein_coding	-0.591506	0.0775131	-7.63104	2.33e-14	1.7e-13	737.23	738.307	771.208	500.14	511.085	479.899	-0.690958	0.0764472	-9.03837	1.59026e-19	1.52971e-18	1161.68	1179.37	1146.93	716.392	686.351	723.953
ENSG00000185052	SLC24A3	solute carrier family 24 member 3 [Source:HGNC Symbol;Acc:HGNC:10977]	protein_coding	-1.51241	0.186587	-8.10568	5.25e-16	4.21e-15	159.142	187.877	168.878	63.3981	50.9049	66.4795	-1.63056	0.179	-9.10928	8.29337e-20	8.11529e-19	308.947	266.382	314.886	99.1352	111.132	92.5647
ENSG00000115318	LOXL3	lysyl oxidase like 3 [Source:HGNC Symbol;Acc:HGNC:13869]	protein_coding	-1.30976	0.161397	-8.11517	4.85e-16	3.9e-15	195.572	230.531	216.726	95.6003	82.4659	81.0219	-1.57708	0.197554	-7.98303	1.42784e-15	1.12345e-14	269.285	248.696	249.197	101.006	73.7917	70.1543
ENSG00000278023	RDM1	RAD52 motif containing 1 [Source:HGNC Symbol;Acc:HGNC:19950]	protein_coding	-1.49391	0.26777	-5.57907	2.42e-08	1.17e-07	97.7861	93.4309	78.8096	34.2148	41.742	19.7361	-0.794935	0.242217	-3.28192	0.00103104	0.00299192	155.517	127.112	109.48	79.4952	76.4588	71.1287
ENSG00000162882	HAAO	3-hydroxyanthranilate 3,4-dioxygenase [Source:HGNC Symbol;Acc:HGNC:4796]	protein_coding	-1.49376	0.421751	-3.5418	0.00039741	0.00123586	36.4301	28.4355	30.0227	9.05687	12.2172	12.4649	-2.38506	0.572647	-4.16498	3.11378e-05	0.00011091	39.6621	27.6329	44.8347	6.54667	5.33434	7.79492
ENSG00000115935	WIPF1	WAS/WASL interacting protein family member 1 [Source:HGNC Symbol;Acc:HGNC:12736]	protein_coding	-1.34495	0.140533	-9.57031	1.07e-21	1.14e-20	327.871	323.962	334.941	158.998	125.226	103.874	-1.65903	0.143653	-11.5489	7.47908e-31	1.16552e-29	456.114	491.866	459.816	134.674	173.366	162.719
ENSG00000139289	PHLDA1	pleckstrin homology like domain family A member 1 [Source:HGNC Symbol;Acc:HGNC:8933]	protein_coding	-1.49107	0.272737	-5.46705	4.58e-08	2.16e-07	70.9428	72.1043	83.5006	28.1769	26.4705	25.9685	-0.694409	0.271757	-2.55526	0.0106109	0.0255013	87.6742	102.795	85.4987	55.179	51.5653	58.4619
ENSG00000241360	PDXP	pyridoxal phosphatase [Source:HGNC Symbol;Acc:HGNC:30259]	protein_coding	-1.48948	0.470675	-3.16455	0.00155321	0.00439238	32.5954	19.2955	28.1463	10.0632	12.2172	6.23245	-1.00917	0.434966	-2.32012	0.0203343	0.045775	39.6621	44.2127	34.408	18.7048	16.8921	20.4617
ENSG00000116544	DLGAP3	DLG associated protein 3 [Source:HGNC Symbol;Acc:HGNC:30368]	protein_coding	-0.851361	0.169832	-5.01296	5.36e-07	2.31e-06	148.596	168.582	183.889	91.575	85.5202	100.758	-1.01197	0.196068	-5.16133	2.45199e-07	1.0871e-06	191.004	218.853	214.789	91.6533	85.3494	114.975
ENSG00000116574	RHOU	ras homolog family member U [Source:HGNC Symbol;Acc:HGNC:17794]	protein_coding	-0.974527	0.17097	-5.7	1.2e-08	5.92e-08	153.39	172.644	177.322	86.5434	92.6469	76.8669	-0.796765	0.167986	-4.74304	2.10536e-06	8.53882e-06	242.148	252.012	232.515	134.674	167.143	144.206
ENSG00000174015	CBY2	chibby family member 2 [Source:HGNC Symbol;Acc:HGNC:30720]	protein_coding	-1.48443	0.629078	-2.35968	0.0182905	0.0417192	12.4629	17.2644	13.1349	5.03159	7.12668	3.11623	-1.21237	0.517493	-2.34277	0.0191411	0.0433436	30.2685	32.0542	27.1093	14.9638	10.6687	10.718
ENSG00000196917	HCAR1	hydroxycarboxylic acid receptor 1 [Source:HGNC Symbol;Acc:HGNC:4532]	protein_coding	-1.48337	0.146435	-10.1299	4.07e-24	4.77e-23	371.971	335.133	379.975	105.663	169.004	114.262	-1.83116	0.136775	-13.3882	7.09148e-41	1.53426e-39	555.27	584.713	548.443	140.286	176.033	176.36
ENSG00000116833	NR5A2	nuclear receptor subfamily 5 group A member 2 [Source:HGNC Symbol;Acc:HGNC:7984]	protein_coding	-0.831149	0.129972	-6.39482	1.61e-10	9.23e-10	301.986	297.557	271.142	156.986	149.66	182.819	-1.14642	0.163006	-7.03302	2.02103e-12	1.31531e-11	322.516	309.489	277.349	140.286	142.249	133.488
ENSG00000116885	OSCP1	organic solute carrier partner 1 [Source:HGNC Symbol;Acc:HGNC:29971]	protein_coding	-1.43119	0.149388	-9.58039	9.67e-22	1.04e-20	255.011	298.573	283.339	119.752	87.5564	102.835	-1.2512	0.149141	-8.38934	4.88877e-17	4.17919e-16	382.009	405.652	444.176	153.379	177.811	191.95
ENSG00000137821	LRRC49	leucine rich repeat containing 49 [Source:HGNC Symbol;Acc:HGNC:25965]	protein_coding	-1.47807	0.223111	-6.62482	3.48e-11	2.09e-10	114.084	115.773	108.832	36.2275	39.7058	45.7046	-1.128	0.235938	-4.7809	1.74509e-06	7.11958e-06	136.73	130.427	145.973	59.8552	71.1245	66.2568
ENSG00000116991	SIPA1L2	signal induced proliferation associated 1 like 2 [Source:HGNC Symbol;Acc:HGNC:23800]	protein_coding	-1.26162	0.0817771	-15.4276	1.07e-53	2.97e-52	843.645	915.014	846.265	365.294	370.588	350.056	-1.24195	0.0827921	-15.0008	7.25006e-51	2.03434e-49	1192.99	1233.53	1235.56	496.611	543.213	535.901
ENSG00000272674	PCDHB16	protocadherin beta 16 [Source:HGNC Symbol;Acc:HGNC:14546]	protein_coding	-1.47527	0.167028	-8.83248	1.02e-18	9.47e-18	191.737	231.546	207.344	71.4486	77.3754	77.9056	-0.768662	0.163133	-4.71187	2.45453e-06	9.88002e-06	275.547	247.591	271.093	164.602	160.03	146.155
ENSG00000213420	GPC2	glypican 2 [Source:HGNC Symbol;Acc:HGNC:4450]	protein_coding	-1.46655	0.183346	-7.9988	1.26e-15	9.85e-15	184.068	180.769	157.619	57.3602	60.0678	71.6732	-1.50521	0.197737	-7.61221	2.69438e-14	1.96741e-13	223.36	223.274	227.301	86.0419	87.1275	72.103
ENSG00000117394	SLC2A1	solute carrier family 2 member 1 [Source:HGNC Symbol;Acc:HGNC:11005]	protein_coding	-0.927616	0.039847	-23.2794	7.17e-120	5.75e-118	10461.2	10373.9	11185.3	5647.46	5862.21	5324.59	-1.58434	0.0280845	-56.4133	0	0	14840.9	14656.5	14781.9	4857.63	5309.44	4987.78
ENSG00000117448	AKR1A1	aldo-keto reductase family 1 member A1 [Source:HGNC Symbol;Acc:HGNC:380]	protein_coding	-0.70069	0.0638763	-10.9695	5e-28	7.3e-27	1184.94	1199.37	1154	711.467	729.976	735.429	-0.695666	0.0654758	-10.6248	2.29e-26	3.022e-25	1709.65	1656.87	1791.3	1065.24	1041.97	1058.16
ENSG00000117748	RPA2	replication protein A2 [Source:HGNC Symbol;Acc:HGNC:10290]	protein_coding	-0.723094	0.0666813	-10.844	2.1e-27	2.83e-26	1088.11	1160.78	1135.23	705.429	660.745	683.492	-0.884449	0.0735357	-12.0275	2.54867e-33	4.35943e-32	1835.94	1587.24	1738.13	912.792	893.501	951.955
ENSG00000154237	LRRK1	leucine rich repeat kinase 1 [Source:HGNC Symbol;Acc:HGNC:18608]	protein_coding	-1.45675	0.286277	-5.08859	3.61e-07	1.58e-06	71.9015	67.0265	62.86	23.1453	26.4705	23.8911	-0.59628	0.237981	-2.50558	0.0122251	0.029019	123.161	117.164	108.437	72.0133	65.7902	81.8467
ENSG00000117984	CTSD	cathepsin D [Source:HGNC Symbol;Acc:HGNC:2529]	protein_coding	-1.40919	0.035009	-40.2523	0	0	10449.7	10099.7	10533.3	3866.28	4042.87	3794.52	-1.0539	0.027537	-38.2721	0	0	13843.1	14056.3	13788.2	6583.14	7516.08	6803.99
ENSG00000153551	CMTM7	CKLF like MARVEL transmembrane domain containing 7 [Source:HGNC Symbol;Acc:HGNC:19178]	protein_coding	-1.45652	0.356532	-4.08526	4.4e-05	0.000154213	48.893	41.6377	46.9105	11.0695	16.2896	22.8523	-1.33824	0.383251	-3.4918	0.000479784	0.00146643	63.6681	58.5818	59.432	15.899	31.117	32.1541
ENSG00000118137	APOA1	apolipoprotein A1 [Source:HGNC Symbol;Acc:HGNC:600]	protein_coding	-0.975069	0.283406	-3.44054	0.000580563	0.00175788	69.0255	67.0265	52.5397	34.2148	37.6696	23.8911	-1.64462	0.354654	-4.63724	3.53088e-06	1.39792e-05	76.193	77.3722	69.8587	28.0571	20.4483	19.4873
ENSG00000196182	STK40	serine/threonine kinase 40 [Source:HGNC Symbol;Acc:HGNC:21373]	protein_coding	-1.4497	0.067301	-21.5406	6.49e-103	4.1e-101	1649.9	1769.09	1801.36	596.747	697.397	617.013	-1.21998	0.0593098	-20.5697	5.12925e-94	3.22074e-92	2425.65	2441.65	2476.33	1084.88	1047.31	1016.26
ENSG00000196684	HSH2D	hematopoietic SH2 domain containing [Source:HGNC Symbol;Acc:HGNC:24920]	protein_coding	-1.44629	0.135975	-10.6365	2.02e-26	2.59e-25	323.078	296.542	298.35	112.708	109.955	114.262	-2.43155	0.16539	-14.7019	6.26305e-49	1.67452e-47	457.158	444.338	502.566	95.3943	73.7917	77.9492
ENSG00000118242	MREG	melanoregulin [Source:HGNC Symbol;Acc:HGNC:25478]	protein_coding	-0.684732	0.0561043	-12.2046	2.94e-34	4.86e-33	2061.18	2248.44	2143.81	1334.38	1422.28	1256.88	-0.619011	0.0476288	-12.9966	1.27964e-38	2.59114e-37	3201.15	3098.21	3107.15	2023.85	2091.95	2059.81
ENSG00000138795	LEF1	lymphoid enhancer binding factor 1 [Source:HGNC Symbol;Acc:HGNC:6551]	protein_coding	-1.4261	0.405643	-3.51566	0.000438667	0.00135494	36.4301	42.6532	25.3316	14.0885	12.2172	12.4649	-1.47944	0.433161	-3.41544	0.000636794	0.00190731	54.2745	38.6861	54.2187	21.5105	16.003	13.6411
ENSG00000203950	RTL8A	retrotransposon Gag like 8A [Source:HGNC Symbol;Acc:HGNC:24514]	protein_coding	-1.42606	0.059581	-23.9348	1.33e-126	1.16e-124	1888.61	1898.07	1983.37	718.511	747.284	681.415	-0.624662	0.0508346	-12.2881	1.04913e-34	1.87957e-33	2835.84	2795.35	2867.33	1891.99	1970.15	1782.11
ENSG00000119397	CNTRL	centriolin [Source:HGNC Symbol;Acc:HGNC:1858]	protein_coding	-1.25208	0.0836341	-14.9709	1.14e-50	2.93e-49	875.281	960.714	837.821	379.382	358.37	384.335	-0.719827	0.074833	-9.61911	6.64036e-22	7.1273e-21	1274.41	1220.27	1230.35	753.802	720.135	754.159
ENSG00000119630	PGF	placental growth factor [Source:HGNC Symbol;Acc:HGNC:8893]	protein_coding	-1.10317	0.42301	-2.60792	0.00910944	0.0221786	23.9672	28.4355	37.5284	15.0948	8.14478	18.6974	-1.48343	0.41095	-3.60977	0.000306472	0.000963132	46.9683	67.4244	45.8774	19.64	22.2264	18.5129
ENSG00000131370	SH3BP5	SH3 domain binding protein 5 [Source:HGNC Symbol;Acc:HGNC:10827]	protein_coding	-1.4065	0.0465451	-30.218	1.37e-200	2.6e-198	3286.38	3344.22	3246.2	1211.61	1266.51	1247.53	-1.33504	0.0438705	-30.4314	2.11175e-203	4.84622e-201	4825.21	4719.71	4793.14	1928.46	1981.71	1860.06
ENSG00000160606	TLCD1	TLC domain containing 1 [Source:HGNC Symbol;Acc:HGNC:25177]	protein_coding	-1.40394	0.0848858	-16.5392	1.92e-61	6.29e-60	812.967	811.427	788.096	313.971	294.23	303.313	-1.2894	0.0922308	-13.9801	2.06072e-44	4.90426e-43	1085.49	992.575	1096.89	448.914	445.417	417.028
ENSG00000119661	DNAL1	dynein axonemal light chain 1 [Source:HGNC Symbol;Acc:HGNC:23247]	protein_coding	-1.04058	0.10484	-9.92538	3.23e-23	3.64e-22	464.963	520.979	495.374	218.371	257.579	244.104	-0.697609	0.0984583	-7.08532	1.38721e-12	9.12048e-12	810.986	750.511	736.123	447.979	460.531	496.926
ENSG00000204950	LRRC10B	leucine rich repeat containing 10B [Source:HGNC Symbol;Acc:HGNC:37215]	protein_coding	-1.40287	0.122378	-11.4634	2.01e-30	2.99e-29	359.508	405.206	391.233	140.885	142.534	153.734	-2.51608	0.154942	-16.2388	2.67921e-59	9.33945e-58	609.544	519.499	564.083	108.488	113.799	88.6672
ENSG00000119711	ALDH6A1	aldehyde dehydrogenase 6 family member A1 [Source:HGNC Symbol;Acc:HGNC:7179]	protein_coding	-1.13908	0.0596596	-19.093	2.89e-81	1.33e-79	1808.08	1892.99	1790.1	873.484	780.881	838.265	-0.908416	0.0547299	-16.5982	7.18399e-62	2.64791e-60	2907.86	2703.61	2902.79	1502.93	1572.74	1521.96
ENSG00000144476	ACKR3	atypical chemokine receptor 3 [Source:HGNC Symbol;Acc:HGNC:23692]	protein_coding	-1.40252	0.0922118	-15.2098	3.04e-52	8.18e-51	693.131	704.794	706.471	289.82	254.524	251.376	-1.5104	0.0927566	-16.2835	1.29244e-59	4.52988e-58	1016.6	1067.74	1063.52	378.771	384.072	357.592
ENSG00000188732	FAM221A	family with sequence similarity 221 member A [Source:HGNC Symbol;Acc:HGNC:27977]	protein_coding	-1.39962	0.192214	-7.28154	3.3e-13	2.25e-12	153.39	186.862	179.198	70.4423	78.3935	47.7821	-0.741224	0.184164	-4.0248	5.7024e-05	0.000196646	281.81	211.116	230.429	129.063	150.25	159.796
ENSG00000185950	IRS2	insulin receptor substrate 2 [Source:HGNC Symbol;Acc:HGNC:6126]	protein_coding	-1.3983	0.127951	-10.9284	8e-28	1.14e-26	398.814	338.179	357.458	146.923	139.479	128.804	-0.699591	0.116341	-6.0133	1.8178e-09	9.61365e-09	491.602	529.447	487.968	315.175	344.065	304.002
ENSG00000137825	ITPKA	inositol-trisphosphate 3-kinase A [Source:HGNC Symbol;Acc:HGNC:6178]	protein_coding	-1.39315	0.205055	-6.79406	1.09e-11	6.75e-11	130.381	141.162	146.361	66.417	46.8325	45.7046	-1.11293	0.206162	-5.39832	6.7266e-08	3.13512e-07	198.311	179.061	179.339	92.5886	79.126	78.9236
ENSG00000120262	CCDC170	coiled-coil domain containing 170 [Source:HGNC Symbol;Acc:HGNC:21177]	protein_coding	-1.37889	0.103799	-13.2842	2.86e-40	5.57e-39	571.377	579.881	522.582	200.257	211.764	231.639	-1.20397	0.0996957	-12.0765	1.40598e-33	2.44172e-32	901.791	803.566	886.267	372.225	388.518	378.054
ENSG00000127774	EMC6	ER membrane protein complex subunit 6 [Source:HGNC Symbol;Acc:HGNC:28430]	protein_coding	-1.38697	0.0762458	-18.1907	6.11e-74	2.55e-72	1047.84	986.102	1022.65	388.439	385.859	394.722	-1.46607	0.0791023	-18.5339	1.10025e-76	5.35594e-75	1452.89	1410.39	1384.66	509.705	558.327	515.439
ENSG00000183779	ZNF703	zinc finger protein 703 [Source:HGNC Symbol;Acc:HGNC:25883]	protein_coding	-1.38378	0.0599847	-23.0689	9.5e-118	7.5e-116	1959.56	1839.17	2012.46	728.575	763.573	735.429	-1.33005	0.0582734	-22.8243	2.62934e-115	2.28315e-113	2681.37	2841.77	2774.54	1133.51	1135.32	1065.96
ENSG00000187860	CCDC157	coiled-coil domain containing 157 [Source:HGNC Symbol;Acc:HGNC:33854]	protein_coding	-1.38334	0.180445	-7.66623	1.77e-14	1.3e-13	170.646	169.597	166.063	58.3665	63.1221	72.7119	-1.10302	0.175775	-6.27519	3.49218e-10	1.95353e-09	267.197	253.118	235.643	124.387	141.36	110.103
ENSG00000172361	CFAP53	cilia and flagella associated protein 53 [Source:HGNC Symbol;Acc:HGNC:26530]	protein_coding	-1.37788	0.245445	-5.61379	1.98e-08	9.62e-08	88.1992	106.633	89.1299	44.278	30.5429	34.2785	-0.736743	0.210616	-3.49804	0.000468684	0.00143455	161.78	140.375	153.272	91.6533	104.909	90.616
ENSG00000127124	HIVEP3	HIVEP zinc finger 3 [Source:HGNC Symbol;Acc:HGNC:13561]	protein_coding	-1.37488	0.161796	-8.4976	1.94e-17	1.68e-16	218.581	198.033	215.788	80.5055	87.5564	75.8282	-1.92151	0.200171	-9.59934	8.04567e-22	8.58784e-21	254.673	288.488	253.368	78.56	72.0135	61.385
ENSG00000188763	FZD9	frizzled class receptor 9 [Source:HGNC Symbol;Acc:HGNC:4047]	protein_coding	-1.36433	0.276289	-4.93804	7.89e-07	3.36e-06	112.166	71.0887	91.9445	40.2527	45.8144	20.7748	-0.835818	0.23204	-3.60204	0.000315728	0.000990284	151.342	133.743	124.077	71.0781	64.012	81.8467
ENSG00000137767	SQOR	sulfide quinone oxidoreductase [Source:HGNC Symbol;Acc:HGNC:20390]	protein_coding	-1.36319	0.322294	-4.22966	2.34e-05	8.49e-05	59.4386	46.7155	61.9218	14.0885	26.4705	24.9298	-1.20944	0.30026	-4.02797	5.62595e-05	0.000194149	87.6742	81.7935	99.0534	32.7333	53.3434	44.8208
ENSG00000122970	IFT81	intraflagellar transport 81 [Source:HGNC Symbol;Acc:HGNC:14313]	protein_coding	-1.15992	0.100838	-11.5029	1.28e-30	1.9e-29	532.071	589.021	561.987	271.706	253.506	227.484	-0.614397	0.0904427	-6.79322	1.09661e-11	6.83236e-11	799.505	784.776	815.366	521.863	532.545	523.234
ENSG00000123374	CDK2	cyclin dependent kinase 2 [Source:HGNC Symbol;Acc:HGNC:1771]	protein_coding	-0.599232	0.0477831	-12.5407	4.47e-36	7.82e-35	2297.97	2349.99	2378.36	1578.91	1549.54	1509.29	-0.593739	0.0472502	-12.5658	3.25362e-36	6.11903e-35	3265.86	3199.89	3167.62	2165.08	2095.51	2090.01
ENSG00000163818	LZTFL1	leucine zipper transcription factor like 1 [Source:HGNC Symbol;Acc:HGNC:6741]	protein_coding	-1.34585	0.111086	-12.1154	8.75e-34	1.43e-32	471.674	509.808	459.722	188.182	172.059	206.71	-1.07735	0.113906	-9.4582	3.1328e-21	3.26437e-20	636.681	746.089	639.155	319.851	309.392	318.617
ENSG00000124191	TOX2	TOX high mobility group box family member 2 [Source:HGNC Symbol;Acc:HGNC:16095]	protein_coding	-0.870775	0.207129	-4.20403	2.62e-05	9.45e-05	118.877	105.618	106.018	61.3854	50.9049	68.557	-1.56969	0.234214	-6.70193	2.05678e-11	1.25391e-10	159.692	172.43	165.784	49.5676	54.2324	62.3594
ENSG00000126773	PCNX4	pecanex 4 [Source:HGNC Symbol;Acc:HGNC:20349]	protein_coding	-1.34069	0.0603338	-22.2213	2.14e-109	1.47e-107	1734.26	1696.99	1652.19	675.24	664.818	666.872	-0.81453	0.0591895	-13.7614	4.35029e-43	1.00312e-41	2395.38	2236.06	2291.78	1272.86	1368.26	1352.42
ENSG00000241935	HOGA1	4-hydroxy-2-oxoglutarate aldolase 1 [Source:HGNC Symbol;Acc:HGNC:25155]	protein_coding	-1.33506	0.358693	-3.72201	0.000197646	0.000638478	60.3973	46.7155	34.7137	20.1264	12.2172	23.8911	-1.72752	0.36664	-4.71177	2.45579e-06	9.88106e-06	66.7994	63.0031	83.4134	21.5105	24.8936	21.436
ENSG00000173281	PPP1R3B	protein phosphatase 1 regulatory subunit 3B [Source:HGNC Symbol;Acc:HGNC:14942]	protein_coding	-1.33274	0.0789736	-16.8757	6.79e-64	2.31e-62	1018.13	952.589	992.625	422.654	378.732	374.986	-0.97817	0.0748166	-13.0742	4.62169e-39	9.45777e-38	1533.25	1499.92	1513.95	718.263	792.149	821.39
ENSG00000124635	H2BC11	H2B clustered histone 11 [Source:HGNC Symbol;Acc:HGNC:4761]	protein_coding	-0.981936	0.248292	-3.95477	7.66e-05	0.000260809	72.8602	75.151	93.8209	35.2211	46.8325	40.5109	-0.613025	0.248642	-2.46549	0.0136827	0.0321072	94.9803	108.321	118.864	65.4667	80.9041	75.0261
ENSG00000159713	TPPP3	tubulin polymerization promoting protein family member 3 [Source:HGNC Symbol;Acc:HGNC:24162]	protein_coding	-1.32905	0.449277	-2.95819	0.00309451	0.00829582	26.8432	24.3733	28.1463	14.0885	9.16288	8.30994	-1.77029	0.538437	-3.28783	0.00100961	0.00293501	31.3122	29.8436	36.4934	9.35238	9.77962	9.74365
ENSG00000124766	SOX4	SRY-box transcription factor 4 [Source:HGNC Symbol;Acc:HGNC:11200]	protein_coding	-0.774445	0.0440647	-17.5752	3.82e-69	1.47e-67	2888.52	2903.47	2919.71	1693.63	1714.48	1684.84	-1.19131	0.0472712	-25.2017	3.83863e-140	4.59611e-138	4161.39	4038.83	4164.41	1749.83	1879.46	1861.04
ENSG00000179241	LDLRAD3	low density lipoprotein receptor class A domain containing 3 [Source:HGNC Symbol;Acc:HGNC:27046]	protein_coding	-1.32684	0.15356	-8.6405	5.6e-18	4.99e-17	240.63	226.468	239.243	94.5939	104.864	82.0606	-0.937462	0.161999	-5.78685	7.17197e-09	3.62776e-08	306.86	278.54	357.635	158.99	158.252	169.54
ENSG00000138002	IFT172	intraflagellar transport 172 [Source:HGNC Symbol;Acc:HGNC:30391]	protein_coding	-1.32397	0.0928595	-14.2578	4.01e-46	9.24e-45	641.362	640.814	668.005	248.561	261.651	269.034	-0.757446	0.089025	-8.50824	1.766e-17	1.54461e-16	976.941	905.255	923.803	530.28	524.543	576.824
ENSG00000126226	PCID2	PCI domain containing 2 [Source:HGNC Symbol;Acc:HGNC:25653]	protein_coding	-0.694142	0.0766527	-9.05568	1.36e-19	1.31e-18	859.942	919.076	952.282	523.286	567.08	598.315	-0.612855	0.0713311	-8.59169	8.5697e-18	7.6023e-17	1429.92	1424.75	1386.75	880.994	917.506	968.519
ENSG00000126243	LRFN3	leucine rich repeat and fibronectin type III domain containing 3 [Source:HGNC Symbol;Acc:HGNC:28370]	protein_coding	-1.00096	0.092772	-10.7895	3.9e-27	5.1e-26	613.56	578.865	653.932	295.858	314.592	312.661	-0.978286	0.0930096	-10.5181	7.13e-26	9.21e-25	848.561	862.148	874.798	448.914	446.306	425.798
ENSG00000127399	LRRC61	leucine rich repeat containing 61 [Source:HGNC Symbol;Acc:HGNC:21704]	protein_coding	-0.591865	0.0681989	-8.67851	4.01e-18	3.61e-17	1067.98	1148.59	1131.48	726.562	790.044	704.267	-0.672249	0.0670522	-10.0258	1.17459e-23	1.39083e-22	1505.07	1594.97	1543.15	972.648	1056.2	969.493
ENSG00000136854	STXBP1	syntaxin binding protein 1 [Source:HGNC Symbol;Acc:HGNC:11444]	protein_coding	-1.29837	0.100386	-12.9338	2.9e-38	5.38e-37	559.873	605.27	594.825	233.466	262.669	219.175	-0.612449	0.0894667	-6.84556	7.61768e-12	4.79263e-11	809.942	865.464	836.219	535.891	586.777	559.286
ENSG00000128266	GNAZ	G protein subunit alpha z [Source:HGNC Symbol;Acc:HGNC:4395]	protein_coding	-0.757423	0.0995619	-7.60756	2.79e-14	2.03e-13	494.683	443.797	470.981	275.731	280.995	277.344	-1.54444	0.126188	-12.2392	1.91965e-34	3.4169e-33	559.445	558.185	576.595	204.817	221.375	182.206
ENSG00000128274	A4GALT	alpha 1,4-galactosyltransferase (P blood group) [Source:HGNC Symbol;Acc:HGNC:18149]	protein_coding	-1.09751	0.111534	-9.84014	7.56e-23	8.42e-22	494.683	536.212	587.319	230.447	296.266	229.562	-1.54058	0.109525	-14.066	6.14822e-45	1.4778e-43	745.23	788.092	776.787	280.571	292.499	248.463
ENSG00000128394	APOBEC3F	apolipoprotein B mRNA editing enzyme catalytic subunit 3F [Source:HGNC Symbol;Acc:HGNC:17356]	protein_coding	-1.08515	0.261098	-4.15613	3.24e-05	0.00011533	72.8602	72.1043	82.5624	26.1643	40.7239	40.5109	-0.837484	0.232859	-3.59652	0.000322497	0.00100987	122.118	138.165	126.163	72.0133	72.9026	72.103
ENSG00000136010	ALDH1L2	aldehyde dehydrogenase 1 family member L2 [Source:HGNC Symbol;Acc:HGNC:26777]	protein_coding	-1.28973	0.411284	-3.13587	0.00171347	0.00480961	33.554	36.5599	27.2081	14.0885	17.3077	8.30994	-1.84331	0.373393	-4.93665	7.94745e-07	3.35236e-06	72.0181	60.7925	87.584	23.3809	24.8936	17.5386
ENSG00000183067	IGSF5	immunoglobulin superfamily member 5 [Source:HGNC Symbol;Acc:HGNC:5952]	protein_coding	-1.28857	0.427472	-3.01439	0.002575	0.006999	36.4301	22.3422	30.9609	9.05687	13.2353	14.5424	-1.2177	0.41437	-2.93867	0.0032962	0.00874496	52.187	48.634	42.7494	15.899	20.4483	25.3335
ENSG00000128581	IFT22	intraflagellar transport 22 [Source:HGNC Symbol;Acc:HGNC:21895]	protein_coding	-0.947471	0.054694	-17.3231	3.15e-67	1.17e-65	2045.84	2201.72	2125.04	1153.24	1074.09	1076.14	-0.786857	0.0508445	-15.4758	5.05697e-54	1.51843e-52	2957.96	2828.51	2904.87	1670.34	1802.12	1688.58
ENSG00000162946	DISC1	DISC1 scaffold protein [Source:HGNC Symbol;Acc:HGNC:2888]	protein_coding	-1.28412	0.286114	-4.48812	7.19e-06	2.77e-05	60.3973	62.9643	70.3657	28.1769	29.5248	21.8136	-1.37485	0.315969	-4.35121	1.35386e-05	5.03359e-05	121.074	77.3722	87.584	32.7333	35.5622	40.9233
ENSG00000128965	CHAC1	ChaC glutathione specific gamma-glutamylcyclotransferase 1 [Source:HGNC Symbol;Acc:HGNC:28680]	protein_coding	-0.77621	0.179068	-4.33473	1.46e-05	5.42e-05	144.762	212.251	225.17	127.802	95.7012	116.339	-0.898127	0.150802	-5.95567	2.59014e-09	1.35386e-08	371.571	416.705	336.782	219.781	168.032	182.206
ENSG00000129028	THAP10	THAP domain containing 10 [Source:HGNC Symbol;Acc:HGNC:23193]	protein_coding	-0.890848	0.146828	-6.06729	1.3e-09	6.97e-09	209.952	222.406	248.625	132.834	119.117	115.3	-0.99509	0.156909	-6.34182	2.27069e-10	1.28969e-09	329.822	365.86	297.16	174.89	173.366	156.873
ENSG00000129038	LOXL1	lysyl oxidase like 1 [Source:HGNC Symbol;Acc:HGNC:6665]	protein_coding	-1.12379	0.234714	-4.78789	1.69e-06	6.96e-06	100.662	90.3843	87.2534	35.2211	43.7782	48.8209	-1.13194	0.249017	-4.54564	5.47676e-06	2.1234e-05	122.118	122.69	125.12	59.8552	58.6777	52.6157
ENSG00000172794	RAB37	RAB37, member RAS oncogene family [Source:HGNC Symbol;Acc:HGNC:30268]	protein_coding	-1.27095	0.277255	-4.58406	4.56e-06	1.79e-05	80.5297	63.9799	81.6242	34.2148	38.6877	20.7748	-1.48153	0.29738	-4.98195	6.29481e-07	2.68284e-06	93.9366	122.69	100.096	30.8629	44.4528	44.8208
ENSG00000129197	RPAIN	RPA interacting protein [Source:HGNC Symbol;Acc:HGNC:28641]	protein_coding	-0.679396	0.0592744	-11.4619	2.05e-30	3.04e-29	1534.86	1478.65	1590.26	918.769	966.175	990.96	-0.652433	0.0575991	-11.3271	9.63067e-30	1e-28	2090.61	2081.31	2040.5	1327.1	1309.58	1307.6
ENSG00000130303	BST2	bone marrow stromal cell antigen 2 [Source:HGNC Symbol;Acc:HGNC:1119]	protein_coding	-0.843984	0.147259	-5.73128	9.97e-09	4.97e-08	218.581	219.36	199.839	119.752	124.208	111.145	-1.12579	0.165338	-6.80903	9.82619e-12	6.144e-11	270.329	323.858	330.526	144.027	134.247	138.36
ENSG00000130513	GDF15	growth differentiation factor 15 [Source:HGNC Symbol;Acc:HGNC:30142]	protein_coding	-0.628533	0.0732938	-8.57553	9.86e-18	8.7e-17	1442.82	1227.8	1292.85	863.421	920.36	780.095	-1.68041	0.06971	-24.1057	2.17973e-128	2.28363e-126	1968.49	1943.15	1964.39	627.545	750.363	594.363
ENSG00000164171	ITGA2	integrin subunit alpha 2 [Source:HGNC Symbol;Acc:HGNC:6137]	protein_coding	-1.26382	0.0644254	-19.6167	1.11e-85	5.51e-84	1496.51	1624.89	1658.75	676.246	652.601	661.679	-1.02316	0.0586633	-17.4412	4.01592e-68	1.72416e-66	2345.28	2421.75	2379.37	1134.44	1132.66	1210.16
ENSG00000130584	ZBTB46	zinc finger and BTB domain containing 46 [Source:HGNC Symbol;Acc:HGNC:16094]	protein_coding	-0.645568	0.118183	-5.46244	4.7e-08	2.21e-07	327.871	310.759	354.643	196.232	209.728	229.562	-0.903107	0.121108	-7.45703	8.84967e-14	6.25808e-13	480.12	489.656	507.779	266.543	246.269	260.156
ENSG00000130921	C12orf65	chromosome 12 open reading frame 65 [Source:HGNC Symbol;Acc:HGNC:26784]	protein_coding	-0.920756	0.117215	-7.85528	3.99e-15	3.04e-14	364.301	403.175	467.228	211.327	217.873	223.33	-0.889148	0.105754	-8.40769	4.18168e-17	3.58906e-16	648.163	654.348	714.227	373.16	403.631	352.72
ENSG00000154274	C4orf19	chromosome 4 open reading frame 19 [Source:HGNC Symbol;Acc:HGNC:25618]	protein_coding	-1.25675	0.148954	-8.43716	3.25e-17	2.79e-16	233.92	231.546	258.946	98.6192	96.7193	108.029	-0.598338	0.1456	-4.10948	3.96555e-05	0.000139522	300.597	301.752	303.416	202.947	198.26	195.847
ENSG00000131242	RAB11FIP4	RAB11 family interacting protein 4 [Source:HGNC Symbol;Acc:HGNC:30267]	protein_coding	-0.846198	0.0592681	-14.2775	3.02e-46	6.99e-45	1772.61	1825.97	1939.28	994.243	1093.44	993.037	-0.695874	0.0520119	-13.3791	8.00745e-41	1.73049e-39	2813.92	2900.35	2716.15	1742.35	1817.23	1726.58
ENSG00000131470	PSMC3IP	PSMC3 interacting protein [Source:HGNC Symbol;Acc:HGNC:17928]	protein_coding	-0.813301	0.101652	-8.0008	1.24e-15	9.7e-15	477.426	496.606	490.683	267.681	255.543	310.584	-1.01516	0.110099	-9.22049	2.95745e-20	2.95239e-19	628.331	612.346	650.624	321.722	283.609	302.053
ENSG00000131873	CHSY1	chondroitin sulfate synthase 1 [Source:HGNC Symbol;Acc:HGNC:17198]	protein_coding	-1.23058	0.0572436	-21.4972	1.65e-102	1.03e-100	1972.02	2028.06	2111.91	873.484	901.016	829.955	-1.5566	0.0576747	-26.9892	1.9764e-160	2.99992e-158	3088.43	2979.94	2946.58	989.482	1031.31	1054.26
ENSG00000132182	NUP210	nucleoporin 210 [Source:HGNC Symbol;Acc:HGNC:30052]	protein_coding	-1.13925	0.0287932	-39.5667	0	0	14477.1	14854.5	14885.6	6706.11	6687.88	6680.15	-1.23282	0.0237073	-52.0016	0	0	21333	20971.2	20967	9035.33	9246.18	8911.55
ENSG00000132405	TBC1D14	TBC1 domain family member 14 [Source:HGNC Symbol;Acc:HGNC:29246]	protein_coding	-0.958909	0.0524229	-18.2918	9.62e-75	4.05e-73	2760.06	3071.03	2873.73	1552.75	1500.68	1423.08	-1.12944	0.0461903	-24.4519	4.80479e-132	5.35387e-130	3999.61	4036.62	4068.49	1886.38	1758.55	1801.6
ENSG00000178999	AURKB	aurora kinase B [Source:HGNC Symbol;Acc:HGNC:11390]	protein_coding	-1.23966	0.0529815	-23.398	4.48e-121	3.64e-119	2285.51	2421.08	2365.23	1011.35	966.175	1016.93	-0.815566	0.0477357	-17.085	1.91921e-65	7.72372e-64	3355.62	3299.37	3431.42	1890.12	1996.82	1931.19
ENSG00000141753	IGFBP4	insulin like growth factor binding protein 4 [Source:HGNC Symbol;Acc:HGNC:5473]	protein_coding	-1.23378	0.0404924	-30.4694	6.63e-204	1.3e-201	4557.6	4686.78	4606.61	1949.24	2013.8	1925.83	-1.59562	0.0417314	-38.2354	0	0	6744.65	6372.16	6545.87	2129.54	2253.76	2208.89
ENSG00000171903	CYP4F11	cytochrome P450 family 4 subfamily F member 11 [Source:HGNC Symbol;Acc:HGNC:13265]	protein_coding	-1.2305	0.0777694	-15.8225	2.18e-56	6.46e-55	974.985	1102.89	994.502	432.717	440.836	435.233	-1.94137	0.0836839	-23.1989	4.67562e-119	4.2515e-117	1579.18	1499.92	1504.57	411.505	384.072	383.9
ENSG00000132780	NASP	nuclear autoantigenic sperm protein [Source:HGNC Symbol;Acc:HGNC:7644]	protein_coding	-0.64755	0.0475207	-13.6267	2.78e-42	5.7e-41	2690.08	2935.97	2847.46	1832.51	1777.6	1798.06	-0.651546	0.0420893	-15.4801	4.72838e-54	1.42198e-52	4171.83	4138.31	4189.44	2601.83	2758.74	2703.86
ENSG00000187049	TMEM216	transmembrane protein 216 [Source:HGNC Symbol;Acc:HGNC:25018]	protein_coding	-1.22572	0.111978	-10.9461	7e-28	9.4e-27	476.467	445.828	484.116	200.257	176.131	225.407	-0.890596	0.10497	-8.48427	2.17077e-17	1.88581e-16	671.125	638.874	651.667	345.103	365.402	360.515
ENSG00000168743	NPNT	nephronectin [Source:HGNC Symbol;Acc:HGNC:27405]	protein_coding	-1.22539	0.050008	-24.5039	1.34e-132	1.26e-130	2599.96	2616.07	2709.55	1138.15	1153.5	1097.95	-0.999291	0.0485199	-20.5955	3.01216e-94	1.89756e-92	3709.45	3919.46	3872.47	1862.99	2010.16	1973.09
ENSG00000189362	NEMP2	nuclear envelope integral membrane protein 2 [Source:HGNC Symbol;Acc:HGNC:33700]	protein_coding	-1.22404	0.148526	-8.24122	1.7e-16	1.41e-15	247.341	252.873	255.193	126.796	101.81	94.5255	-1.14199	0.147261	-7.75485	8.84479e-15	6.64721e-14	362.178	350.386	352.422	156.185	170.699	165.642
ENSG00000158669	GPAT4	glycerol-3-phosphate acyltransferase 4 [Source:HGNC Symbol;Acc:HGNC:20880]	protein_coding	-1.21847	0.0526376	-23.1482	1.52e-118	1.21e-116	2355.49	2433.27	2455.29	992.23	1077.15	1043.94	-1.1543	0.0493281	-23.4004	4.23565e-121	3.92551e-119	3615.52	3574.6	3737.96	1603	1676.76	1671.04
ENSG00000133302	SLF1	SMC5-SMC6 complex localization factor 1 [Source:HGNC Symbol;Acc:HGNC:25408]	protein_coding	-0.653022	0.0927122	-7.04354	1.87e-12	1.22e-11	586.716	681.436	625.785	438.755	399.094	365.637	-0.806208	0.0930666	-8.6627	4.60716e-18	4.13272e-17	875.698	903.045	944.657	485.389	477.423	553.439
ENSG00000137868	STRA6	signaling receptor and transporter of retinol STRA6 [Source:HGNC Symbol;Acc:HGNC:30650]	protein_coding	-1.21816	0.31033	-3.92537	8.66e-05	0.000293096	57.5212	54.8399	46.9105	21.1327	22.3982	24.9298	-1.53391	0.37639	-4.07533	4.59493e-05	0.000160465	51.1433	74.0563	65.688	21.5105	29.3389	22.4104
ENSG00000133639	BTG1	BTG anti-proliferation factor 1 [Source:HGNC Symbol;Acc:HGNC:1130]	protein_coding	-0.61488	0.0539755	-11.3918	4.59e-30	1e-28	1715.09	1739.64	1705.66	1137.14	1145.36	1086.52	-1.05375	0.0545562	-19.3149	4.02609e-83	2.15586e-81	2851.5	2705.82	2837.1	1345.81	1342.47	1350.47
ENSG00000228594	FNDC10	fibronectin type III domain containing 10 [Source:HGNC Symbol;Acc:HGNC:42951]	protein_coding	-1.21125	0.0686385	-17.6468	1.08e-69	4.18e-68	1241.5	1248.12	1282.53	523.286	577.261	528.72	-1.2231	0.0715174	-17.1021	1.43039e-65	5.78065e-64	1634.5	1681.19	1712.06	742.579	683.684	692.774
ENSG00000134490	TMEM241	transmembrane protein 241 [Source:HGNC Symbol;Acc:HGNC:31723]	protein_coding	-0.604742	0.0688095	-8.78865	1.51e-18	1.39e-17	1021	1100.86	1037.66	669.202	679.071	729.197	-0.834928	0.0673417	-12.3984	2.66649e-35	4.84923e-34	1726.35	1631.45	1623.43	938.044	959.292	923.698
ENSG00000134533	RERG	RAS like estrogen regulated growth inhibitor [Source:HGNC Symbol;Acc:HGNC:15980]	protein_coding	-1.06544	0.102115	-10.4337	1.74e-25	2.13e-24	511.939	530.119	531.965	280.763	231.108	239.949	-1.32164	0.108775	-12.1503	5.71775e-34	1.00475e-32	696.175	691.929	698.587	271.219	290.721	285.489
ENSG00000185250	PPIL6	peptidylprolyl isomerase like 6 [Source:HGNC Symbol;Acc:HGNC:21557]	protein_coding	-1.20735	0.276875	-4.36063	1.3e-05	4.85e-05	56.5625	73.1199	77.8714	28.1769	28.5067	33.2397	-1.08225	0.248907	-4.34799	1.37388e-05	5.10687e-05	115.855	126.006	115.736	58.92	79.126	53.5901
ENSG00000134574	DDB2	damage specific DNA binding protein 2 [Source:HGNC Symbol;Acc:HGNC:2718]	protein_coding	-0.814066	0.051256	-15.8824	8.4e-57	2.51e-55	2294.14	2344.91	2324.88	1366.58	1348.98	1244.41	-0.632563	0.0459847	-13.7559	4.69112e-43	1.07913e-41	3640.57	3752.55	3548.2	2383.92	2283.1	2319.96
ENSG00000214357	NEURL1B	neuralized E3 ubiquitin protein ligase 1B [Source:HGNC Symbol;Acc:HGNC:35422]	protein_coding	-1.20514	0.0853454	-14.1208	2.83e-45	6.33e-44	777.495	819.552	761.826	361.268	319.683	341.746	-1.36766	0.0800201	-17.0915	1.71737e-65	6.92589e-64	1335.99	1372.8	1432.62	532.15	494.315	537.85
ENSG00000134759	ELP2	elongator acetyltransferase complex subunit 2 [Source:HGNC Symbol;Acc:HGNC:18248]	protein_coding	-0.618398	0.0455388	-13.5796	5.29e-42	1.07e-40	2811.83	2835.43	2819.32	1916.03	1780.65	1817.8	-0.730854	0.0430495	-16.9771	1.21389e-64	4.7853e-63	4402.5	4384.8	4364.61	2556.01	2668.06	2728.22
ENSG00000134779	TPGS2	tubulin polyglutamylase complex subunit 2 [Source:HGNC Symbol;Acc:HGNC:24561]	protein_coding	-0.989308	0.0499362	-19.8114	2.37e-87	1.21e-85	2597.08	2553.1	2531.29	1355.51	1256.33	1256.88	-0.70572	0.0456508	-15.4591	6.55256e-54	1.95835e-52	3520.54	3501.65	3457.48	2168.82	2123.07	2114.37
ENSG00000134830	C5AR2	complement component 5a receptor 2 [Source:HGNC Symbol;Acc:HGNC:4527]	protein_coding	-1.17461	0.0727161	-16.1534	1.07e-58	3.33e-57	1018.13	1043.99	1048.92	451.837	472.397	453.93	-1.22	0.0787449	-15.4931	3.86271e-54	1.16528e-52	1391.31	1306.49	1399.26	593.876	588.555	578.773
ENSG00000197157	SND1	staphylococcal nuclease and tudor domain containing 1 [Source:HGNC Symbol;Acc:HGNC:30646]	protein_coding	-1.19638	0.0394438	-30.3313	4.43e-202	8.55e-200	8138.29	8550.96	8670.93	3852.19	3693.66	3519.26	-0.590194	0.028364	-20.8078	3.67688e-96	2.41086e-94	11518.7	11621.3	11487.1	7500.61	8224.66	7834.87
ENSG00000134909	ARHGAP32	Rho GTPase activating protein 32 [Source:HGNC Symbol;Acc:HGNC:17399]	protein_coding	-0.643047	0.0702018	-9.15997	5.19e-20	5.14e-19	945.265	924.154	926.951	580.646	610.859	599.354	-0.657309	0.0774344	-8.4886	2.09147e-17	1.82101e-16	1173.16	1263.38	1162.57	774.377	796.594	746.364
ENSG00000134962	KLB	klotho beta [Source:HGNC Symbol;Acc:HGNC:15527]	protein_coding	-0.990092	0.35192	-2.8134	0.00490205	0.0126307	33.554	41.6377	40.343	23.1453	18.3258	16.6199	-1.06797	0.359625	-2.96968	0.00298109	0.0079737	58.4494	58.5818	60.4747	22.4457	34.6732	34.1028
ENSG00000134986	NREP	neuronal regeneration related protein [Source:HGNC Symbol;Acc:HGNC:16834]	protein_coding	-0.631422	0.0847938	-7.44656	9.58e-14	6.73e-13	626.023	623.55	648.302	403.534	390.95	431.078	-0.678751	0.0850952	-7.97638	1.50692e-15	1.18373e-14	997.815	942.836	1007.22	591.07	630.341	637.235
ENSG00000177096	PHETA2	PH domain containing endocytic trafficking adaptor 2 [Source:HGNC Symbol;Acc:HGNC:27161]	protein_coding	-1.1922	0.200107	-5.95783	2.56e-09	1.34e-08	150.514	146.24	136.979	79.4992	46.8325	63.3633	-1.28571	0.213047	-6.0349	1.59065e-09	8.44712e-09	207.704	169.114	198.107	86.0419	75.5698	71.1287
ENSG00000135372	NAT10	N-acetyltransferase 10 [Source:HGNC Symbol;Acc:HGNC:29830]	protein_coding	-1.15791	0.0507617	-22.8107	3.59e-115	2.71e-113	2452.32	2431.24	2406.51	1097.89	1051.69	1117.69	-0.779221	0.0484914	-16.0693	4.18939e-58	1.41931e-56	3448.52	3271.74	3433.5	1993.93	1883.91	1950.68
ENSG00000135414	GDF11	growth differentiation factor 11 [Source:HGNC Symbol;Acc:HGNC:4216]	protein_coding	-0.905609	0.0622987	-14.5366	7.11e-48	1.71e-46	1383.39	1403.49	1486.12	775.872	764.591	740.623	-1.48552	0.072092	-20.6059	2.42934e-94	1.54047e-92	1784.8	1756.35	1748.55	606.034	625.895	653.799
ENSG00000135750	KCNK1	potassium two pore domain channel subfamily K member 1 [Source:HGNC Symbol;Acc:HGNC:6272]	protein_coding	-0.879517	0.0688802	-12.7688	2.45e-37	4.41e-36	1037.3	1078.52	1073.31	591.715	566.062	575.463	-1.39877	0.0773722	-18.0785	4.70571e-73	2.1344e-71	1538.47	1587.24	1607.79	561.143	680.128	636.261
ENSG00000156500	PABIR3	PABIR family member 3 [Source:HGNC Symbol;Acc:HGNC:25202]	protein_coding	-1.17966	0.269165	-4.38265	1.17e-05	4.41e-05	80.5297	80.2287	63.7982	36.2275	24.4343	38.4335	-1.31722	0.277794	-4.7417	2.11935e-06	8.59377e-06	100.199	105.005	115.736	43.9562	38.2294	41.8977
ENSG00000180347	ITPRID1	ITPR interacting domain containing 1 [Source:HGNC Symbol;Acc:HGNC:27363]	protein_coding	-1.17692	0.421003	-2.79552	0.0051817	0.0132816	33.554	27.4199	24.3934	14.0885	12.2172	11.4262	-1.1742	0.397923	-2.95083	0.00316918	0.00843001	57.4057	49.7393	44.8347	20.5752	16.003	24.3591
ENSG00000183844	FAM3B	FAM3 metabolism regulating signaling molecule B [Source:HGNC Symbol;Acc:HGNC:1253]	protein_coding	-1.17147	0.236438	-4.95465	7.25e-07	3.1e-06	92.034	89.3687	85.377	40.2527	37.6696	40.5109	-1.73833	0.260228	-6.68002	2.38914e-11	1.45057e-10	138.817	147.007	134.504	43.0209	31.117	40.9233
ENSG00000174276	ZNHIT2	zinc finger HIT-type containing 2 [Source:HGNC Symbol;Acc:HGNC:1177]	protein_coding	-1.16831	0.123427	-9.46554	2.92e-21	3.06e-20	337.458	332.086	333.064	152.96	142.534	150.618	-1.0331	0.131094	-7.88057	3.25893e-15	2.50688e-14	472.814	475.287	561.998	260.931	283.609	230.925
ENSG00000136261	BZW2	basic leucine zipper and W2 domains 2 [Source:HGNC Symbol;Acc:HGNC:18808]	protein_coding	-0.752385	0.0462378	-16.2721	1.56e-59	4.91e-58	3106.15	3338.12	3249.96	1950.25	1843.77	1960.11	-0.883443	0.0406703	-21.7221	1.26885e-104	9.51735e-103	4790.77	4833.55	4718.07	2576.58	2590.71	2606.43
ENSG00000136463	TACO1	translational activator of cytochrome c oxidase I [Source:HGNC Symbol;Acc:HGNC:24316]	protein_coding	-1.00466	0.0561268	-17.8999	1.18e-71	4.77e-70	2024.75	2202.74	2061.25	1054.62	999.772	1079.25	-0.688339	0.0510706	-13.4782	2.10238e-41	4.6159e-40	2762.78	2680.4	2755.77	1680.62	1787	1711.96
ENSG00000136492	BRIP1	BRCA1 interacting protein C-terminal helicase 1 [Source:HGNC Symbol;Acc:HGNC:20473]	protein_coding	-0.629265	0.0391541	-16.0715	4.04e-58	1.23e-56	5189.37	5415.95	5320.58	3529.16	3279.29	3487.06	-0.687556	0.0325402	-21.1294	4.26994e-99	2.96085e-97	7792.56	7590.22	7741.8	4747.27	4662.21	4826.03
ENSG00000196405	EVL	Enah/Vasp-like [Source:HGNC Symbol;Acc:HGNC:20234]	protein_coding	-1.16431	0.0683345	-17.0384	4.27e-65	1.51e-63	1435.15	1303.97	1315.37	603.791	579.298	626.361	-0.763075	0.0593807	-12.8506	8.53978e-38	1.6781e-36	2039.47	1998.41	1992.54	1178.4	1192.22	1190.67
ENSG00000136689	IL1RN	interleukin 1 receptor antagonist [Source:HGNC Symbol;Acc:HGNC:6000]	protein_coding	-0.864864	0.342141	-2.5278	0.011478	0.0272886	42.1822	34.5288	38.4666	20.1264	23.4162	19.7361	-1.61432	0.410853	-3.9292	8.52297e-05	0.000287938	52.187	61.8978	52.1334	22.4457	19.5592	13.6411
ENSG00000139737	SLAIN1	SLAIN motif family member 1 [Source:HGNC Symbol;Acc:HGNC:26387]	protein_coding	-1.1627	0.169713	-6.85096	7.34e-12	4.6e-11	197.49	185.846	192.333	78.4928	104.864	73.7507	-1.10821	0.172979	-6.40662	1.48785e-10	8.559e-10	244.235	274.119	296.118	129.998	128.913	121.796
ENSG00000136720	HS6ST1	heparan sulfate 6-O-sulfotransferase 1 [Source:HGNC Symbol;Acc:HGNC:5201]	protein_coding	-1.07809	0.0709268	-15.2001	3.53e-52	9.47e-51	1607.72	1712.22	1845.46	764.802	909.161	772.824	-1.27057	0.0602424	-21.091	9.62361e-99	6.62551e-97	2584.3	2565.44	2721.36	1043.73	1178.89	1132.21
ENSG00000136944	LMX1B	LIM homeobox transcription factor 1 beta [Source:HGNC Symbol;Acc:HGNC:6654]	protein_coding	-0.737505	0.0665673	-11.0791	2e-28	2.2e-27	1158.09	1082.58	1133.36	685.303	681.107	657.524	-1.20858	0.0720597	-16.7719	3.9159e-63	1.49183e-61	1634.5	1683.4	1786.09	746.32	769.034	725.902
ENSG00000166171	DPCD	deleted in primary ciliary dyskinesia homolog (mouse) [Source:HGNC Symbol;Acc:HGNC:24542]	protein_coding	-1.16018	0.0638495	-18.1705	8.83e-74	3.64e-72	1506.1	1400.45	1441.09	661.151	637.329	647.136	-0.87188	0.0621117	-14.0373	9.21669e-45	2.20983e-43	1892.3	1887.88	1911.21	1020.34	1075.76	1053.29
ENSG00000137135	ARHGEF39	Rho guanine nucleotide exchange factor 39 [Source:HGNC Symbol;Acc:HGNC:25909]	protein_coding	-0.96138	0.0981143	-9.79857	1.14e-22	1.26e-21	541.658	564.648	638.92	284.788	297.285	314.739	-0.988628	0.0994153	-9.94443	2.66704e-23	3.09342e-22	821.423	786.986	796.598	377.836	405.41	430.669
ENSG00000137193	PIM1	Pim-1 proto-oncogene, serine/threonine kinase [Source:HGNC Symbol;Acc:HGNC:8986]	protein_coding	-1.13071	0.113579	-9.95531	2.39e-23	2.72e-22	388.268	423.486	395.924	184.156	176.131	191.129	-1.01902	0.119093	-8.5565	1.16348e-17	1.02553e-16	673.212	547.132	618.302	300.211	341.398	304.976
ENSG00000150961	SEC24D	SEC24 homolog D, COPII coat complex component [Source:HGNC Symbol;Acc:HGNC:10706]	protein_coding	-1.15545	0.0863447	-13.3818	7.72e-41	1.52e-39	765.032	828.692	816.242	363.281	390.95	327.204	-0.65167	0.0845009	-7.71199	1.23871e-14	9.24454e-14	962.328	982.627	944.657	588.265	675.683	638.209
ENSG00000198417	MT1F	metallothionein 1F [Source:HGNC Symbol;Acc:HGNC:7398]	protein_coding	-1.15171	0.205346	-5.60863	2.04e-08	9.89e-08	125.588	137.1	111.647	64.4044	52.9411	50.8984	-0.946189	0.184836	-5.11908	3.07029e-07	1.34748e-06	213.967	218.853	210.619	101.941	125.357	120.821
ENSG00000137502	RAB30	RAB30, member RAS oncogene family [Source:HGNC Symbol;Acc:HGNC:9770]	protein_coding	-0.947213	0.14071	-6.73168	1.68e-11	1.03e-10	254.052	232.562	235.49	129.815	126.244	118.417	-0.888968	0.152037	-5.84705	5.00358e-09	2.56595e-08	328.778	322.753	314.886	191.724	216.93	155.898
ENSG00000170545	SMAGP	small cell adhesion glycoprotein [Source:HGNC Symbol;Acc:HGNC:26918]	protein_coding	-1.14662	0.074205	-15.4521	7.3e-54	2.04e-52	1013.33	994.227	964.479	452.843	453.053	436.272	-0.919377	0.07623	-12.0606	1.70598e-33	2.93364e-32	1318.24	1263.38	1317.93	670.566	667.681	704.466
ENSG00000163138	PACRGL	parkin coregulated like [Source:HGNC Symbol;Acc:HGNC:28442]	protein_coding	-1.13517	0.102212	-11.106	1e-28	1.6e-27	484.137	486.45	517.891	228.434	226.018	223.33	-0.764414	0.101506	-7.53072	5.04612e-14	3.62557e-13	766.105	704.087	697.544	406.829	410.744	444.311
ENSG00000138119	MYOF	myoferlin [Source:HGNC Symbol;Acc:HGNC:3656]	protein_coding	-0.841506	0.034856	-24.1423	8.99e-129	8.18e-127	9183.26	9319.73	9265.75	5122.16	5397.95	4975.57	-1.24915	0.0280544	-44.5262	0	0	12817.1	12711.2	12832.1	5343.95	5321.89	5415.52
ENSG00000138172	CALHM2	calcium homeostasis modulator family member 2 [Source:HGNC Symbol;Acc:HGNC:23493]	protein_coding	-0.676005	0.0955404	-7.07559	1.49e-12	9.71e-12	532.071	555.508	518.83	340.136	362.443	302.274	-1.25671	0.10635	-11.8168	3.19758e-32	5.22813e-31	747.318	762.669	718.398	297.406	274.718	324.464
ENSG00000187566	NHLRC1	NHL repeat containing E3 ubiquitin protein ligase 1 [Source:HGNC Symbol;Acc:HGNC:21576]	protein_coding	-1.13117	0.178716	-6.32944	2.46e-10	1.39e-09	150.514	170.613	157.619	77.4865	65.1583	75.8282	-0.685446	0.182884	-3.74799	0.000178259	0.0005786	199.354	231.011	200.192	140.286	131.58	120.821
ENSG00000138271	GPR87	G protein-coupled receptor 87 [Source:HGNC Symbol;Acc:HGNC:4538]	protein_coding	-0.914954	0.317928	-2.87787	0.00400375	0.0104922	42.1822	46.7155	49.7251	26.1643	19.3439	28.046	-0.845096	0.364765	-2.31682	0.0205134	0.0461258	63.6681	47.5287	56.304	24.3162	36.4513	38.0002
ENSG00000170006	TMEM154	transmembrane protein 154 [Source:HGNC Symbol;Acc:HGNC:26489]	protein_coding	-1.13065	0.1855	-6.09516	1.09e-09	5.9e-09	144.762	149.286	146.361	72.4549	58.0316	70.6345	-1.01683	0.18087	-5.6219	1.8887e-08	9.21501e-08	244.235	224.38	273.179	115.034	88.9056	129.591
ENSG00000138346	DNA2	DNA replication helicase/nuclease 2 [Source:HGNC Symbol;Acc:HGNC:2939]	protein_coding	-0.98264	0.0732853	-13.4084	5.4e-41	1.07e-39	953.894	957.667	1017.02	497.121	489.705	495.48	-0.791953	0.074986	-10.5613	4.5e-26	5.88e-25	1405.92	1370.59	1340.87	752.867	754.809	833.082
ENSG00000177839	PCDHB9	protocadherin beta 9 [Source:HGNC Symbol;Acc:HGNC:8694]	protein_coding	-1.12134	0.332684	-3.37059	0.00075007	0.00223058	40.2649	41.6377	53.4779	20.1264	20.362	21.8136	-1.0394	0.342788	-3.03218	0.00242791	0.00659753	65.7556	71.8457	75.072	24.3162	33.7841	44.8208
ENSG00000156535	CD109	CD109 molecule [Source:HGNC Symbol;Acc:HGNC:21685]	protein_coding	-1.12003	0.189189	-5.92016	3.22e-09	1.68e-08	132.299	143.193	154.804	63.3981	74.3211	60.247	-0.696798	0.182038	-3.82776	0.000129313	0.000427576	210.835	216.642	189.765	129.998	120.912	123.744
ENSG00000164430	CGAS	cyclic GMP-AMP synthase [Source:HGNC Symbol;Acc:HGNC:21367]	protein_coding	-1.11839	0.344956	-3.24211	0.00118648	0.00341974	43.1409	42.6532	38.4666	17.1074	17.3077	22.8523	-0.968431	0.398619	-2.42946	0.0151211	0.0351597	56.362	50.8446	41.7067	19.64	19.5592	31.1797
ENSG00000204963	PCDHA7	protocadherin alpha 7 [Source:HGNC Symbol;Acc:HGNC:8673]	protein_coding	-1.11784	0.212861	-5.25149	1.51e-07	6.82e-07	121.753	104.602	112.585	44.278	59.0497	52.9758	-0.625748	0.210221	-2.97663	0.0029144	0.00780182	156.561	139.27	159.528	89.7828	106.687	107.18
ENSG00000138757	G3BP2	G3BP stress granule assembly factor 2 [Source:HGNC Symbol;Acc:HGNC:30291]	protein_coding	-0.841417	0.0368339	-22.8436	1.69e-115	1.28e-113	5911.26	6113.63	6214.7	3364.12	3343.43	3472.51	-0.716101	0.0328633	-21.7903	2.86754e-105	2.18489e-103	8490.82	8151.72	8150.53	5030.65	5127.19	5031.62
ENSG00000174871	CNIH2	cornichon family AMPA receptor auxiliary protein 2 [Source:HGNC Symbol;Acc:HGNC:28744]	protein_coding	-1.11591	0.149126	-7.483	7.26e-14	5.14e-13	233.92	238.655	242.058	98.6192	128.28	102.835	-1.38328	0.169726	-8.15007	3.63716e-16	2.97092e-15	307.903	292.909	290.904	122.516	112.91	105.231
ENSG00000139269	INHBE	inhibin subunit beta E [Source:HGNC Symbol;Acc:HGNC:24029]	protein_coding	-0.86703	0.20568	-4.21543	2.49e-05	9.02e-05	98.7448	116.789	143.546	68.4297	65.1583	63.3633	-2.40344	0.218906	-10.9793	5e-28	6.7e-27	250.498	242.065	241.899	47.6971	64.9011	44.8208
ENSG00000141424	SLC39A6	solute carrier family 39 member 6 [Source:HGNC Symbol;Acc:HGNC:18607]	protein_coding	-1.10499	0.034106	-32.3987	2.86e-230	7.49e-228	20241.7	21062.6	21788	9836.76	10062.9	9431.78	-1.23725	0.0230912	-53.5811	0	0	30139	30218.3	29858.9	12467.7	13255.8	13046.8
ENSG00000162894	FCMR	Fc fragment of IgM receptor [Source:HGNC Symbol;Acc:HGNC:14315]	protein_coding	-1.10497	0.217081	-5.0901	3.58e-07	1.57e-06	113.125	97.4931	103.203	50.3159	48.8687	46.7434	-1.30523	0.269273	-4.84725	1.25183e-06	5.17956e-06	138.817	129.322	109.48	61.7257	57.7886	39.949
ENSG00000164742	ADCY1	adenylate cyclase 1 [Source:HGNC Symbol;Acc:HGNC:232]	protein_coding	-1.0978	0.0640974	-17.1271	9.32e-66	3.34e-64	1386.26	1414.67	1483.31	650.082	693.325	658.562	-1.08019	0.0685761	-15.7517	6.68162e-56	2.10117e-54	2057.21	1915.52	2033.2	891.282	985.963	1003.6
ENSG00000141279	NPEPPS	aminopeptidase puromycin sensitive [Source:HGNC Symbol;Acc:HGNC:7900]	protein_coding	-1.03502	0.0378018	-27.3801	4.74e-165	6.56e-163	5337.01	5510.39	5556.07	2679.83	2704.07	2620.75	-0.779609	0.0342201	-22.7822	6.88385e-115	5.89778e-113	8460.56	8712.11	8544.66	4838.92	5069.4	5149.52
ENSG00000141452	RMC1	regulator of MON1-CCZ1 [Source:HGNC Symbol;Acc:HGNC:24326]	protein_coding	-0.641712	0.0799999	-8.0214	1.05e-15	8.23e-15	732.437	771.821	839.697	508.191	491.741	502.751	-0.62498	0.0790385	-7.90729	2.63063e-15	2.03575e-14	1074.01	1124.11	1097.93	686.465	782.369	738.569
ENSG00000141499	WRAP53	WD repeat containing antisense to TP53 [Source:HGNC Symbol;Acc:HGNC:25522]	protein_coding	-0.72328	0.0862654	-8.38436	5.1e-17	4.33e-16	700.8	642.845	694.275	418.628	436.764	379.141	-0.631002	0.0848566	-7.43609	1.03709e-13	7.29899e-13	935.191	904.15	905.035	592.941	628.563	588.517
ENSG00000176974	SHMT1	serine hydroxymethyltransferase 1 [Source:HGNC Symbol;Acc:HGNC:10850]	protein_coding	-1.09466	0.0635123	-17.2354	1.44e-66	5.25e-65	1722.76	1897.05	1935.53	905.687	886.763	808.141	-0.645967	0.0519799	-12.4272	1.8595e-35	3.40091e-34	2745.04	2606.34	2708.85	1730.19	1781.67	1704.16
ENSG00000141576	RNF157	ring finger protein 157 [Source:HGNC Symbol;Acc:HGNC:29402]	protein_coding	-0.947509	0.107321	-8.82877	1.06e-18	9.78e-18	444.831	454.968	453.155	208.308	258.597	234.756	-1.43077	0.122182	-11.7101	1.13158e-31	1.81628e-30	651.294	656.559	640.198	212.299	224.931	269.899
ENSG00000165806	CASP7	caspase 7 [Source:HGNC Symbol;Acc:HGNC:1508]	protein_coding	-1.08712	0.0697849	-15.5781	1.02e-54	2.92e-53	1121.66	1105.94	1126.79	550.456	513.121	515.216	-0.726022	0.0681115	-10.6593	1.58e-26	2.099e-25	1678.33	1568.45	1560.87	951.137	1091.76	987.032
ENSG00000164758	MED30	mediator complex subunit 30 [Source:HGNC Symbol;Acc:HGNC:23032]	protein_coding	-1.08497	0.102197	-10.6165	2.5e-26	3.19e-25	497.559	513.87	519.768	252.586	216.855	252.414	-0.65434	0.0978773	-6.68531	2.30441e-11	1.40045e-10	731.662	758.248	690.246	448.914	477.423	474.516
ENSG00000144802	NFKBIZ	NFKB inhibitor zeta [Source:HGNC Symbol;Acc:HGNC:29805]	protein_coding	-1.08293	0.184334	-5.87484	4.23e-09	2.18e-08	140.927	147.255	167.939	77.4865	62.104	75.8282	-1.12131	0.19563	-5.73179	9.93789e-09	4.95661e-08	193.092	202.273	202.277	96.3295	104.02	86.7185
ENSG00000160182	TFF1	trefoil factor 1 [Source:HGNC Symbol;Acc:HGNC:11755]	protein_coding	-1.08003	0.041539	-26.0005	4.89e-149	5.72e-147	8168.01	7692.82	7394.96	3811.93	3615.27	3572.23	-1.54656	0.0338241	-45.7236	0	0	9727.66	9420.62	9720.79	3304.2	3373.97	3284.59
ENSG00000141965	FEM1A	fem-1 homolog A [Source:HGNC Symbol;Acc:HGNC:16934]	protein_coding	-0.848132	0.06785	-12.5001	7.46e-36	1.3e-34	1078.52	1088.67	1135.23	601.778	605.768	627.4	-0.73943	0.0658051	-11.2367	2.69375e-29	4e-28	1656.42	1781.77	1719.36	1011.93	1064.2	1047.44
ENSG00000142453	CARM1	coactivator associated arginine methyltransferase 1 [Source:HGNC Symbol;Acc:HGNC:23393]	protein_coding	-0.972508	0.0388698	-25.0196	3.74e-138	3.83e-136	4751.25	4920.36	4737.96	2469.51	2461.76	2410.92	-0.640792	0.0342418	-18.7137	3.82665e-78	1.90611e-76	6600.61	6575.54	6769	4265.62	4559.97	4262.85
ENSG00000142694	EVA1B	eva-1 homolog B [Source:HGNC Symbol;Acc:HGNC:25558]	protein_coding	-1.03617	0.292877	-3.53789	0.000403338	0.00125311	49.8517	55.8554	82.5624	28.1769	30.5429	33.2397	-1.26046	0.279295	-4.51299	6.39214e-06	2.46e-05	98.1116	97.268	103.224	38.3448	66.6792	44.8208
ENSG00000143319	ISG20L2	interferon stimulated exonuclease gene 20 like 2 [Source:HGNC Symbol;Acc:HGNC:25745]	protein_coding	-0.732278	0.0513339	-14.265	3.62e-46	8.34e-45	2073.64	2141.8	2121.29	1319.28	1264.48	1229.87	-0.681362	0.0503824	-13.5238	1.13172e-41	2.50473e-40	2869.24	2796.45	2930.94	1787.24	1845.68	1786.99
ENSG00000235750	KIAA0040	KIAA0040 [Source:HGNC Symbol;Acc:HGNC:28950]	protein_coding	-1.07631	0.0746937	-14.4097	4.5e-47	1.06e-45	933.761	992.196	967.294	463.913	464.253	443.543	-1.16377	0.0738097	-15.7672	5.22927e-56	1.64713e-54	1626.15	1514.29	1578.6	680.853	661.458	723.953
ENSG00000168994	PXDC1	PX domain containing 1 [Source:HGNC Symbol;Acc:HGNC:21361]	protein_coding	-1.07449	0.229847	-4.67483	2.94e-06	1.18e-05	86.2818	106.633	91.0063	49.3096	43.7782	41.5497	-0.8532	0.229787	-3.713	0.000204813	0.000660231	137.774	123.796	164.741	80.4305	83.5713	76.9749
ENSG00000155254	MARVELD1	MARVEL domain containing 1 [Source:HGNC Symbol;Acc:HGNC:28674]	protein_coding	-1.07397	0.0634709	-16.9207	3.17e-64	1.09e-62	1472.54	1537.55	1496.44	759.77	674.999	705.306	-1.09412	0.0638281	-17.1417	7.24482e-66	2.94638e-64	2006.07	2074.68	1961.26	956.748	948.623	929.545
ENSG00000176390	CRLF3	cytokine receptor like factor 3 [Source:HGNC Symbol;Acc:HGNC:17177]	protein_coding	-1.07285	0.097401	-11.0147	3e-28	4.4e-27	531.113	545.352	593.886	263.655	264.705	265.918	-0.777857	0.0962288	-8.08341	6.29785e-16	5.05849e-15	861.086	887.57	832.048	459.202	567.218	544.67
ENSG00000143476	DTL	denticleless E3 ubiquitin protein ligase homolog [Source:HGNC Symbol;Acc:HGNC:30288]	protein_coding	-0.590604	0.0843283	-7.00363	2.49e-12	1.61e-11	633.692	668.234	626.724	431.711	403.167	445.62	-0.75572	0.0899926	-8.39758	4.55774e-17	3.89967e-16	853.779	840.041	853.944	500.352	459.642	505.696
ENSG00000143811	PYCR2	pyrroline-5-carboxylate reductase 2 [Source:HGNC Symbol;Acc:HGNC:30262]	protein_coding	-0.746457	0.0784481	-9.5153	1.81e-21	1.92e-20	815.843	803.303	865.967	459.888	514.139	507.945	-0.71089	0.0826874	-8.59732	8.15977e-18	7.24866e-17	999.903	980.417	993.662	596.682	623.228	614.825
ENSG00000144233	AMMECR1L	AMMECR1 like [Source:HGNC Symbol;Acc:HGNC:28658]	protein_coding	-0.994548	0.0547241	-18.1738	8.32e-74	3.43e-72	2083.23	2134.69	2232.94	1060.66	1131.11	1046.01	-0.642463	0.0473318	-13.5736	5.74357e-42	1.28593e-40	3114.52	3143.52	3091.51	2011.7	2052.83	1980.88
ENSG00000144290	SLC4A10	solute carrier family 4 member 10 [Source:HGNC Symbol;Acc:HGNC:13811]	protein_coding	-0.883584	0.10821	-8.16542	3.2e-16	2.61e-15	421.822	467.155	415.627	222.396	229.072	255.531	-0.669157	0.103427	-6.46984	9.81094e-11	5.73108e-10	737.924	638.874	682.947	427.404	408.077	436.516
ENSG00000167005	NUDT21	nudix hydrolase 21 [Source:HGNC Symbol;Acc:HGNC:13870]	protein_coding	-1.04753	0.0704775	-14.8633	5.71e-50	1.44e-48	1099.61	1216.63	1160.56	545.425	561.99	574.424	-0.88219	0.0646052	-13.6551	1.88268e-42	4.26971e-41	1839.07	1912.2	1782.96	1002.58	1073.09	998.724
ENSG00000144354	CDCA7	cell division cycle associated 7 [Source:HGNC Symbol;Acc:HGNC:14628]	protein_coding	-0.922896	0.0840013	-10.9867	4e-28	6e-27	737.23	755.572	761.826	424.666	362.443	401.993	-1.32578	0.0881989	-15.0317	4.55036e-51	1.28429e-49	1096.97	1134.06	1066.65	447.044	429.414	429.695
ENSG00000203995	ZYG11A	zyg-11 family member A, cell cycle regulator [Source:HGNC Symbol;Acc:HGNC:32058]	protein_coding	-1.04699	0.107346	-9.75334	1.78e-22	1.96e-21	466.881	540.274	472.857	216.358	252.488	247.221	-1.14561	0.10514	-10.8961	1.2e-27	1.66e-26	765.061	700.771	740.294	344.168	352.066	320.566
ENSG00000188010	MORN2	MORN repeat containing 2 [Source:HGNC Symbol;Acc:HGNC:30166]	protein_coding	-1.04667	0.100709	-10.393	2.67e-25	3.26e-24	482.22	503.715	499.127	229.441	242.307	247.221	-0.632112	0.0939611	-6.72738	1.7274e-11	1.05947e-10	746.274	763.775	730.91	486.324	493.426	477.439
ENSG00000157303	SUSD3	sushi domain containing 3 [Source:HGNC Symbol;Acc:HGNC:28391]	protein_coding	-1.04539	0.067456	-15.4974	3.61e-54	1.01e-52	1304.77	1302.96	1431.71	658.132	673.981	625.323	-1.8529	0.0728918	-25.4199	1.51901e-142	1.88915e-140	1901.69	1922.15	1935.19	548.049	535.212	514.465
ENSG00000144468	RHBDD1	rhomboid domain containing 1 [Source:HGNC Symbol;Acc:HGNC:23081]	protein_coding	-0.641547	0.0913441	-7.02341	2.17e-12	1.4e-11	546.452	573.788	528.212	369.319	351.244	335.514	-0.718623	0.0893441	-8.04332	8.74355e-16	6.96197e-15	876.742	888.675	842.475	534.021	472.978	522.26
ENSG00000145604	SKP2	S-phase kinase associated protein 2 [Source:HGNC Symbol;Acc:HGNC:10901]	protein_coding	-1.04248	0.061442	-16.9669	1.44e-64	5.03e-63	1577.04	1549.73	1563.06	763.796	713.687	799.831	-1.31075	0.0606758	-21.6024	1.70413e-103	1.26348e-101	2388.08	2349.91	2312.64	934.303	866.83	960.724
ENSG00000144485	HES6	hes family bHLH transcription factor 6 [Source:HGNC Symbol;Acc:HGNC:18254]	protein_coding	-0.837494	0.131401	-6.37357	1.85e-10	1.05e-09	286.647	258.966	271.142	155.979	160.859	140.23	-0.763097	0.139656	-5.46411	4.65239e-08	2.19545e-07	377.834	355.912	434.792	223.522	248.047	235.796
ENSG00000149043	SYT8	synaptotagmin 8 [Source:HGNC Symbol;Acc:HGNC:19264]	protein_coding	-1.04182	0.440654	-2.36425	0.0180664	0.0412848	43.1409	22.3422	20.6406	11.0695	18.3258	12.4649	-1.12957	0.481608	-2.34542	0.0190056	0.0430873	36.5309	37.5808	26.0667	16.8343	19.5592	13.6411
ENSG00000144749	LRIG1	leucine rich repeats and immunoglobulin like domains 1 [Source:HGNC Symbol;Acc:HGNC:17360]	protein_coding	-0.884539	0.0498753	-17.735	2.25e-70	8.92e-69	2453.28	2464.75	2425.27	1351.49	1365.27	1259.99	-1.38031	0.0495951	-27.8316	1.80006e-170	3.01738e-168	3716.76	3621.02	3742.13	1406.6	1493.61	1431.34
ENSG00000166246	C16orf71	chromosome 16 open reading frame 71 [Source:HGNC Symbol;Acc:HGNC:25081]	protein_coding	-1.0393	0.397351	-2.61557	0.00890786	0.0217572	27.8019	30.4666	31.8991	15.0948	16.2896	12.4649	-1.03522	0.449411	-2.30351	0.02125	0.0476211	32.3559	39.7914	39.6214	14.9638	20.4483	21.436
ENSG00000155380	SLC16A1	solute carrier family 16 member 1 [Source:HGNC Symbol;Acc:HGNC:10922]	protein_coding	-1.03842	0.0798216	-13.0092	1.08e-38	2.02e-37	829.264	858.143	838.759	434.73	409.275	385.373	-0.782961	0.0851972	-9.18998	3.92907e-20	3.90013e-19	1137.68	1108.63	1019.73	606.034	686.351	659.645
ENSG00000263155	MYZAP	myocardial zonula adherens protein [Source:HGNC Symbol;Acc:HGNC:43444]	protein_coding	-1.03667	0.289904	-3.57592	0.000348998	0.00109292	50.8104	61.9488	59.1072	25.158	29.5248	29.0848	-1.22273	0.314675	-3.88568	0.000102042	0.000341446	85.5867	72.951	91.7547	37.4095	21.3373	34.1028
ENSG00000171208	NETO2	neuropilin and tolloid like 2 [Source:HGNC Symbol;Acc:HGNC:14644]	protein_coding	-1.03538	0.0524654	-19.7346	1.09e-86	5.5e-85	2065.01	2065.64	2125.04	1024.43	1015.04	1012.77	-1.50309	0.0624702	-24.0609	6.42328e-128	6.62148e-126	2902.64	2668.24	2864.21	950.202	975.295	1034.78
ENSG00000178057	NDUFAF3	NADH:ubiquinone oxidoreductase complex assembly factor 3 [Source:HGNC Symbol;Acc:HGNC:29918]	protein_coding	-1.0345	0.0756154	-13.6811	1.32e-42	2.73e-41	897.331	936.34	897.866	451.837	435.746	445.62	-1.3157	0.082583	-15.9319	3.80788e-57	1.24837e-55	1441.4	1402.65	1288.74	567.689	583.221	538.824
ENSG00000186603	HPDL	4-hydroxyphenylpyruvate dioxygenase like [Source:HGNC Symbol;Acc:HGNC:28242]	protein_coding	-1.03274	0.108703	-9.50055	2.09e-21	2.2e-20	411.277	441.766	423.132	212.333	214.819	196.322	-1.49038	0.133373	-11.1745	1e-28	8e-28	561.532	557.08	573.467	173.019	189.369	228.976
ENSG00000146242	TPBG	trophoblast glycoprotein [Source:HGNC Symbol;Acc:HGNC:12004]	protein_coding	-1.0092	0.0494503	-20.4084	1.41e-92	7.65e-91	2553.94	2641.45	2620.42	1292.11	1344.91	1245.45	-0.72349	0.0465982	-15.5261	2.30856e-54	6.98706e-53	3471.48	3364.59	3493.98	2065.01	2164.85	2106.58
ENSG00000152213	ARL11	ADP ribosylation factor like GTPase 11 [Source:HGNC Symbol;Acc:HGNC:24046]	protein_coding	-1.03028	0.401645	-2.56516	0.0103129	0.0248433	24.9259	39.6066	37.5284	25.158	11.1991	13.5036	-1.04914	0.38178	-2.74801	0.00599576	0.0152179	55.3182	53.0553	45.8774	22.4457	26.6717	27.2822
ENSG00000146476	ARMT1	acidic residue methyltransferase 1 [Source:HGNC Symbol;Acc:HGNC:17872]	protein_coding	-0.910849	0.0403421	-22.5781	7.11e-113	5.16e-111	5513.41	5843.49	6004.54	3072.29	3133.7	3027.93	-0.866292	0.036008	-24.0583	6.83007e-128	7.00337e-126	8243.46	8213.62	8007.68	4312.38	4728	4636.03
ENSG00000235863	B3GALT4	beta-1,3-galactosyltransferase 4 [Source:HGNC Symbol;Acc:HGNC:919]	protein_coding	-1.02799	0.168945	-6.08476	1.17e-09	6.28e-09	163.935	171.629	182.951	76.4802	85.5202	92.448	-1.14772	0.163644	-7.01357	2.32318e-12	1.50686e-11	306.86	285.172	304.459	146.832	157.363	122.77
ENSG00000163001	CFAP36	cilia and flagella associated protein 36 [Source:HGNC Symbol;Acc:HGNC:30540]	protein_coding	-1.02786	0.0685209	-15.0007	7.26e-51	1.88e-49	1190.69	1158.75	1204.66	614.861	557.918	570.269	-0.614344	0.0629874	-9.75344	1.78321e-22	1.96765e-21	1660.59	1709.93	1683.91	1097.03	1155.77	1103.96
ENSG00000221829	FANCG	FA complementation group G [Source:HGNC Symbol;Acc:HGNC:3588]	protein_coding	-1.02166	0.0707677	-14.4369	3.03e-47	7.21e-46	1054.56	1098.83	1096.77	515.235	559.954	525.603	-0.666922	0.0698931	-9.54203	1.4006e-21	1.47942e-20	1401.74	1433.6	1375.28	873.512	886.389	894.467
ENSG00000149485	FADS1	fatty acid desaturase 1 [Source:HGNC Symbol;Acc:HGNC:3574]	protein_coding	-0.62252	0.0627066	-9.92751	3.16e-23	3.57e-22	1530.06	1593.4	1738.5	1074.75	1091.4	991.999	-0.776627	0.0615319	-12.6215	1.60677e-36	3.0456e-35	2060.34	2225	2046.76	1224.23	1306.02	1239.39
ENSG00000149573	MPZL2	myelin protein zero like 2 [Source:HGNC Symbol;Acc:HGNC:3496]	protein_coding	-0.786081	0.077914	-10.0891	6.17e-24	7.19e-23	872.405	880.485	858.461	548.444	499.886	465.356	-0.987413	0.0781689	-12.6318	1.41053e-36	2.68363e-35	1245.18	1341.86	1329.4	671.501	630.341	645.03
ENSG00000149596	JPH2	junctophilin 2 [Source:HGNC Symbol;Acc:HGNC:14202]	protein_coding	-0.764715	0.316187	-2.41855	0.0155825	0.036108	69.0255	38.591	43.1576	26.1643	33.5972	29.0848	-1.03684	0.32628	-3.17776	0.00148417	0.0041877	58.4494	87.3201	71.944	33.6686	53.3434	37.0259
ENSG00000149679	CABLES2	Cdk5 and Abl enzyme substrate 2 [Source:HGNC Symbol;Acc:HGNC:16143]	protein_coding	-0.946468	0.0677759	-13.9647	2.56e-44	5.56e-43	1150.42	1112.03	1179.33	597.753	607.804	580.657	-1.24155	0.0743137	-16.7069	1.16783e-62	4.37982e-61	1508.2	1571.76	1486.84	648.12	618.783	639.184
ENSG00000186260	MRTFB	myocardin related transcription factor B [Source:HGNC Symbol;Acc:HGNC:29819]	protein_coding	-1.01108	0.0525432	-19.2428	1.62e-82	7.65e-81	2070.76	2131.65	2124.11	1044.56	1073.08	1021.08	-0.627569	0.0484288	-12.9586	2.10064e-38	4.22693e-37	2941.26	2930.2	2945.53	1885.44	1942.59	1919.5
ENSG00000164818	DNAAF5	dynein axonemal assembly factor 5 [Source:HGNC Symbol;Acc:HGNC:26013]	protein_coding	-1.00507	0.0463922	-21.6646	4.43e-104	2.84e-102	3016.99	2953.23	3121.42	1529.6	1481.33	1519.68	-1.04759	0.0452869	-23.1324	2.18582e-118	1.97821e-116	4343	4278.68	4125.83	2071.55	2147.96	2039.35
ENSG00000176714	CCDC121	coiled-coil domain containing 121 [Source:HGNC Symbol;Acc:HGNC:25833]	protein_coding	-1.00061	0.170702	-5.86172	4.58e-09	2.35e-08	178.316	208.188	180.136	91.575	77.3754	114.262	-1.22107	0.153671	-7.94597	1.92671e-15	1.50248e-14	344.434	330.49	376.403	145.897	136.915	154.924
ENSG00000214654	B3GALT9	beta-1,3-galactosyltransferase 9 [Source:HGNC Symbol;Acc:HGNC:53652]	protein_coding	-0.999737	0.200273	-4.99188	5.98e-07	2.57e-06	116.96	119.835	114.462	57.3602	57.0135	61.2858	-0.813976	0.192353	-4.23168	2.31957e-05	8.37976e-05	197.267	177.956	190.808	108.488	99.5743	106.206
ENSG00000151576	QTRT2	queuine tRNA-ribosyltransferase accessory subunit 2 [Source:HGNC Symbol;Acc:HGNC:25771]	protein_coding	-0.918509	0.0611634	-15.0173	5.66e-51	1.47e-49	1425.57	1511.14	1489.88	807.067	759.501	774.902	-0.90628	0.0634273	-14.2885	2.58145e-46	6.40445e-45	1953.88	2131.05	2045.71	1074.59	1089.98	1105.9
ENSG00000151835	SACS	sacsin molecular chaperone [Source:HGNC Symbol;Acc:HGNC:10519]	protein_coding	-0.760779	0.101426	-7.5008	6.34e-14	4.51e-13	468.798	449.89	428.762	273.719	262.669	258.647	-0.778875	0.110335	-7.05917	1.67505e-12	1.09606e-11	598.063	555.975	587.022	339.491	288.054	337.13
ENSG00000182575	NXPH3	neurexophilin 3 [Source:HGNC Symbol;Acc:HGNC:8077]	protein_coding	-0.992983	0.0949115	-10.4622	1.29e-25	1.59e-24	593.427	596.13	550.729	271.706	296.266	306.429	-0.949862	0.0962292	-9.87083	5.5702e-23	6.32744e-22	837.079	786.986	829.963	439.562	460.531	407.285
ENSG00000174628	IQCK	IQ motif containing K [Source:HGNC Symbol;Acc:HGNC:28556]	protein_coding	-0.992747	0.0951333	-10.4353	1.71e-25	2.1e-24	547.41	580.897	594.825	285.794	272.85	307.468	-0.775938	0.101332	-7.65739	1.89757e-14	1.39616e-13	757.755	738.352	871.67	453.59	535.212	468.67
ENSG00000152804	HHEX	hematopoietically expressed homeobox [Source:HGNC Symbol;Acc:HGNC:4901]	protein_coding	-0.912593	0.29903	-3.05185	0.00227439	0.00624146	46.9757	48.7466	73.1803	27.1706	32.5791	30.1235	-1.29636	0.337678	-3.83903	0.00012352	0.000409052	77.2368	93.952	76.1147	22.4457	40.0075	44.8208
ENSG00000152952	PLOD2	procollagen-lysine,2-oxoglutarate 5-dioxygenase 2 [Source:HGNC Symbol;Acc:HGNC:9082]	protein_coding	-0.723541	0.0515579	-14.0336	9.71e-45	2.13e-43	1953.8	2032.12	2004.95	1221.67	1221.72	1184.17	-0.924523	0.0517935	-17.8502	2.88116e-71	1.29163e-69	2854.63	2905.88	2830.84	1488.9	1589.63	1528.78
ENSG00000214050	FBXO16	F-box protein 16 [Source:HGNC Symbol;Acc:HGNC:13618]	protein_coding	-0.988973	0.211431	-4.67751	2.9e-06	1.17e-05	110.249	114.758	101.327	61.3854	46.8325	56.0921	-0.686416	0.22813	-3.00888	0.00262213	0.00707543	137.774	114.953	150.144	83.2362	87.1275	83.7954
ENSG00000153832	FBXO36	F-box protein 36 [Source:HGNC Symbol;Acc:HGNC:27020]	protein_coding	-0.93363	0.147319	-6.33747	2.34e-10	1.32e-09	228.168	258.966	215.788	111.701	121.154	135.036	-0.690863	0.133575	-5.17208	2.31502e-07	1.02969e-06	389.315	364.755	376.403	223.522	259.604	243.591
ENSG00000153879	CEBPG	CCAAT enhancer binding protein gamma [Source:HGNC Symbol;Acc:HGNC:1837]	protein_coding	-0.672456	0.0588511	-11.4264	3.09e-30	4.53e-29	1581.83	1773.16	1700.97	1081.79	1042.53	1047.05	-0.944566	0.0525652	-17.9694	3.38391e-72	1.52055e-70	2781.57	2883.77	2799.56	1469.26	1444.72	1462.52
ENSG00000175279	CENPS	centromere protein S [Source:HGNC Symbol;Acc:HGNC:23163]	protein_coding	-0.977983	0.264541	-3.69691	0.000218242	0.000702009	67.1081	62.9643	80.686	39.2464	38.6877	29.0848	-0.769652	0.260652	-2.9528	0.00314905	0.00837878	96.0241	105.005	96.9681	56.1143	63.123	60.4106
ENSG00000154920	EME1	essential meiotic structure-specific endonuclease 1 [Source:HGNC Symbol;Acc:HGNC:24965]	protein_coding	-0.825746	0.105452	-7.83053	4.86e-15	3.68e-14	518.65	441.766	440.02	261.643	257.579	271.112	-1.00005	0.106247	-9.41243	4.84777e-21	4.98935e-20	721.224	708.509	718.398	385.318	290.721	330.31
ENSG00000154945	ANKRD40	ankyrin repeat domain 40 [Source:HGNC Symbol;Acc:HGNC:28233]	protein_coding	-0.788918	0.0538131	-14.6603	1.16e-48	2.84e-47	2201.15	2433.27	2382.11	1351.49	1402.94	1305.7	-0.611556	0.0494499	-12.3672	3.93382e-35	7.1405e-34	3329.53	3243	3145.73	2056.59	2169.3	2184.53
ENSG00000154978	VOPP1	VOPP1 WW domain binding protein [Source:HGNC Symbol;Acc:HGNC:34518]	protein_coding	-0.630304	0.107841	-5.84477	5.07e-09	2.6e-08	382.516	425.517	414.688	277.744	275.904	235.794	-0.773697	0.107581	-7.19178	6.39531e-13	4.29107e-12	587.626	627.82	608.918	346.038	342.287	365.387
ENSG00000155906	RMND1	required for meiotic nuclear division 1 homolog [Source:HGNC Symbol;Acc:HGNC:21176]	protein_coding	-0.95899	0.0564683	-16.9828	1.1e-64	3.86e-63	1830.13	1864.56	1981.5	988.205	979.41	952.526	-0.941302	0.0533382	-17.6478	1.05762e-69	4.62305e-68	2714.77	2694.76	2721.36	1381.35	1505.17	1442.06
ENSG00000250565	ATP6V1E2	ATPase H+ transporting V1 subunit E2 [Source:HGNC Symbol;Acc:HGNC:18125]	protein_coding	-0.962439	0.113694	-8.46518	2.56e-17	2.21e-16	357.59	383.879	390.295	197.238	196.493	186.974	-0.806817	0.113942	-7.08094	1.43185e-12	9.41075e-12	538.57	555.975	561.998	299.276	312.948	332.259
ENSG00000155975	VPS37A	VPS37A subunit of ESCRT-I [Source:HGNC Symbol;Acc:HGNC:24928]	protein_coding	-0.829589	0.0668347	-12.4126	2.23e-35	3.83e-34	1136.04	1163.82	1169.95	681.278	649.546	621.168	-0.701718	0.0633895	-11.0699	2e-28	2.5e-27	1761.83	1730.93	1705.8	1077.39	1064.2	1053.29
ENSG00000182199	SHMT2	serine hydroxymethyltransferase 2 [Source:HGNC Symbol;Acc:HGNC:10852]	protein_coding	-0.960763	0.0430926	-22.2953	4.1e-110	2.86e-108	6635.07	6991.07	7004.67	3755.58	3320.02	3523.41	-0.968858	0.028886	-33.5408	1.22643e-246	4.29852e-244	11331.9	11179.2	11495.4	5793.8	6027.8	5789.68
ENSG00000156398	SFXN2	sideroflexin 2 [Source:HGNC Symbol;Acc:HGNC:16086]	protein_coding	-0.831721	0.105309	-7.8979	2.84e-15	2.19e-14	503.311	497.621	427.823	279.757	249.434	273.189	-0.927334	0.110307	-8.40684	4.21201e-17	3.61348e-16	686.781	602.398	689.203	347.909	299.612	345.9
ENSG00000185442	FAM174B	family with sequence similarity 174 member B [Source:HGNC Symbol;Acc:HGNC:34339]	protein_coding	-0.958487	0.0635772	-15.076	2.33e-51	6.13e-50	1370.92	1467.47	1481.43	732.6	717.759	772.824	-0.986725	0.066522	-14.8331	8.95567e-50	2.44185e-48	2064.52	2048.15	2139.55	1121.35	1057.09	981.186
ENSG00000168679	SLC16A4	solute carrier family 16 member 4 [Source:HGNC Symbol;Acc:HGNC:10925]	protein_coding	-0.95804	0.201035	-4.76553	1.88e-06	7.73e-06	110.249	135.069	167.001	65.4107	78.3935	68.557	-1.92585	0.205718	-9.36158	7.85499e-21	8.01168e-20	228.579	260.855	234.6	60.7905	72.9026	66.2568
ENSG00000157184	CPT2	carnitine palmitoyltransferase 2 [Source:HGNC Symbol;Acc:HGNC:2330]	protein_coding	-0.733875	0.0570992	-12.8526	8.31e-38	1.52e-36	1554.03	1555.83	1506.76	928.832	932.578	914.093	-0.777833	0.0573949	-13.5523	7.67835e-42	1.71116e-40	2307.71	2209.53	2226.09	1292.5	1328.25	1330.01
ENSG00000170075	GPR37L1	G protein-coupled receptor 37 like 1 [Source:HGNC Symbol;Acc:HGNC:14923]	protein_coding	-0.953633	0.111287	-8.56911	1.04e-17	9.18e-17	406.483	380.833	408.121	212.333	213.801	191.129	-1.0328	0.114852	-8.99246	2.41749e-19	2.30589e-18	573.013	578.081	570.339	292.729	289.832	267.95
ENSG00000157470	FAM81A	family with sequence similarity 81 member A [Source:HGNC Symbol;Acc:HGNC:28379]	protein_coding	-0.752735	0.156655	-4.80506	1.55e-06	6.4e-06	177.357	196.002	177.322	116.733	99.7736	110.107	-0.912365	0.169782	-5.37375	7.71155e-08	3.5812e-07	253.629	236.538	253.368	130.933	136.026	132.514
ENSG00000196118	CCDC189	coiled-coil domain containing 189 [Source:HGNC Symbol;Acc:HGNC:28078]	protein_coding	-0.950529	0.201289	-4.72221	2.33e-06	9.47e-06	176.398	133.038	136.979	56.3538	79.4116	95.5643	-0.987764	0.181336	-5.44716	5.11804e-08	2.4087e-07	227.535	258.644	231.472	132.804	118.244	108.155
ENSG00000157833	GAREM2	GRB2 associated regulator of MAPK1 subtype 2 [Source:HGNC Symbol;Acc:HGNC:27172]	protein_coding	-0.62439	0.163776	-3.81247	0.000137587	0.000453861	153.39	173.66	162.31	117.739	103.846	95.5643	-0.992161	0.190431	-5.21009	1.88749e-07	8.45575e-07	187.873	221.064	221.045	99.1352	134.247	112.052
ENSG00000158062	UBXN11	UBX domain protein 11 [Source:HGNC Symbol;Acc:HGNC:30600]	protein_coding	-0.854292	0.117351	-7.27982	3.34e-13	2.27e-12	348.003	376.77	334.941	194.219	208.71	182.819	-0.686249	0.119582	-5.73874	9.53824e-09	4.76591e-08	498.908	520.605	459.816	306.758	269.384	305.951
ENSG00000173227	SYT12	synaptotagmin 12 [Source:HGNC Symbol;Acc:HGNC:18381]	protein_coding	-0.941221	0.0550952	-17.0835	1.97e-65	7.01e-64	1922.17	1857.45	1972.12	990.217	1028.28	977.456	-0.792073	0.0532342	-14.879	4.51033e-50	1.23854e-48	2650.06	2768.82	2713.02	1526.31	1729.21	1604.78
ENSG00000167552	TUBA1A	tubulin alpha 1a [Source:HGNC Symbol;Acc:HGNC:20766]	protein_coding	-0.940865	0.0800151	-11.7586	6.38e-32	9.94e-31	808.173	875.407	851.894	467.938	438.8	413.419	-0.829793	0.0761709	-10.8938	1.2e-27	1.71e-26	1406.96	1338.54	1397.17	731.356	801.929	823.339
ENSG00000168769	TET2	tet methylcytosine dioxygenase 2 [Source:HGNC Symbol;Acc:HGNC:25941]	protein_coding	-0.940427	0.0535503	-17.5616	4.85e-69	1.87e-67	2510.8	2494.2	2753.64	1375.64	1373.41	1294.27	-0.585954	0.0481075	-12.1801	3.96812e-34	7.00489e-33	3309.7	3539.23	3420.99	2232.41	2231.53	2328.73
ENSG00000158480	SPATA2	spermatogenesis associated 2 [Source:HGNC Symbol;Acc:HGNC:14681]	protein_coding	-0.882091	0.0554859	-15.8976	6.59e-57	1.98e-55	1845.47	1786.36	1860.47	953.99	1009.95	1016.93	-0.591197	0.0532095	-11.1107	1e-28	1.6e-27	2590.56	2577.6	2504.49	1647.89	1795.89	1748.01
ENSG00000159259	CHAF1B	chromatin assembly factor 1 subunit B [Source:HGNC Symbol;Acc:HGNC:1911]	protein_coding	-0.610553	0.0853893	-7.15023	8.66e-13	5.75e-12	592.469	633.705	604.207	407.559	389.931	400.954	-0.717936	0.0936689	-7.66462	1.79359e-14	1.32319e-13	773.411	779.249	832.048	489.129	508.54	477.439
ENSG00000159399	HK2	hexokinase 2 [Source:HGNC Symbol;Acc:HGNC:4923]	protein_coding	-0.727123	0.0439362	-16.5495	1.61e-61	5.32e-60	4745.5	4356.72	4440.54	2813.67	2746.83	2620.75	-0.796281	0.0347345	-22.9248	2.62823e-116	2.30293e-114	6909.56	7160.25	7120.37	4040.23	4024.76	4094.28
ENSG00000186976	EFCAB6	EF-hand calcium binding domain 6 [Source:HGNC Symbol;Acc:HGNC:24204]	protein_coding	-0.925795	0.277801	-3.33258	0.000860453	0.00253582	57.5212	59.9177	59.1072	29.1832	31.561	32.201	-0.811162	0.281845	-2.87804	0.00400156	0.0104807	97.0678	76.2669	112.608	56.1143	50.6762	52.6157
ENSG00000159461	AMFR	autocrine motility factor receptor [Source:HGNC Symbol;Acc:HGNC:463]	protein_coding	-0.916662	0.0535001	-17.1338	8.3e-66	2.98e-64	2912.49	3088.3	3019.16	1607.09	1709.39	1460.47	-1.18061	0.0436563	-27.0434	4.57262e-161	6.99574e-159	4475.56	4445.59	4514.75	1953.71	2051.94	1998.42
ENSG00000159556	ISL2	ISL LIM homeobox 2 [Source:HGNC Symbol;Acc:HGNC:18524]	protein_coding	-0.82473	0.348025	-2.36975	0.0178003	0.0407476	39.3062	40.6221	37.5284	30.1896	15.2715	20.7748	-0.993957	0.337189	-2.94778	0.00320068	0.00850442	69.9306	57.4765	63.6027	30.8629	40.8966	33.1284
ENSG00000160050	CCDC28B	coiled-coil domain containing 28B [Source:HGNC Symbol;Acc:HGNC:28163]	protein_coding	-0.923504	0.201416	-4.58506	4.54e-06	1.78e-05	113.125	126.944	133.226	76.4802	68.2125	51.9371	-0.783757	0.200116	-3.91651	8.9841e-05	0.000302879	183.698	165.798	198.107	95.3943	112.021	116.924
ENSG00000177508	IRX3	iroquois homeobox 3 [Source:HGNC Symbol;Acc:HGNC:14360]	protein_coding	-0.913505	0.0606592	-15.0596	2.98e-51	7.82e-50	1640.31	1611.68	1666.26	910.718	894.908	805.025	-1.02654	0.0564424	-18.1874	6.48963e-74	2.99283e-72	2460.1	2502.44	2505.53	1196.17	1222.45	1248.16
ENSG00000160991	ORAI2	ORAI calcium release-activated calcium modulator 2 [Source:HGNC Symbol;Acc:HGNC:21667]	protein_coding	-0.60773	0.0545027	-11.1505	1e-28	1e-27	1732.35	1799.56	1881.11	1183.43	1196.26	1172.74	-0.707897	0.0527976	-13.4077	5.44696e-41	1.18111e-39	2668.84	2565.44	2705.72	1619.83	1695.43	1621.34
ENSG00000161905	ALOX15	arachidonate 15-lipoxygenase [Source:HGNC Symbol;Acc:HGNC:433]	protein_coding	-0.669576	0.065543	-10.2158	1.68e-24	2e-23	1305.73	1439.04	1307.86	827.194	818.551	901.628	-0.880872	0.0653542	-13.4784	2.0949e-41	4.60471e-40	1998.76	1846.99	1958.13	1085.81	1091.76	1015.29
ENSG00000179363	TMEM31	transmembrane protein 31 [Source:HGNC Symbol;Acc:HGNC:28601]	protein_coding	-0.902151	0.320819	-2.81202	0.00492311	0.0126767	45.0583	38.591	49.7251	24.1516	24.4343	22.8523	-1.20781	0.342905	-3.52228	0.000427847	0.00131709	66.7994	60.7925	74.0294	28.9924	29.3389	29.231
ENSG00000162194	LBHD1	LBH domain containing 1 [Source:HGNC Symbol;Acc:HGNC:28351]	protein_coding	-0.611416	0.183929	-3.32419	0.00088675	0.00260785	157.225	113.742	141.67	96.6066	91.6288	82.0606	-0.686318	0.216133	-3.17544	0.00149607	0.00422003	168.042	184.588	133.461	105.682	84.4603	95.4878
ENSG00000162521	RBBP4	RB binding protein 4, chromatin remodeling factor [Source:HGNC Symbol;Acc:HGNC:9887]	protein_coding	-0.774629	0.0502173	-15.4255	1.1e-53	3.06e-52	2215.53	2298.2	2341.77	1370.61	1328.62	1307.78	-0.626268	0.0436114	-14.3602	9.19636e-47	2.31132e-45	4050.75	3992.41	3991.33	2525.14	2719.62	2673.66
ENSG00000214456	PLIN5	perilipin 5 [Source:HGNC Symbol;Acc:HGNC:33196]	protein_coding	-0.898924	0.114348	-7.86127	3.8e-15	2.9e-14	580.006	507.777	434.391	245.542	278.959	291.886	-1.27657	0.109628	-11.6445	2.44653e-31	3.88162e-30	703.481	765.985	808.067	326.398	264.05	300.105
ENSG00000180233	ZNRF2	zinc and ring finger 2 [Source:HGNC Symbol;Acc:HGNC:22316]	protein_coding	-0.896142	0.0844959	-10.6058	2.8e-26	3.57e-25	685.461	701.747	759.011	391.458	382.805	379.141	-0.767163	0.08624	-8.89568	5.80644e-19	5.4441e-18	1048.96	1014.68	971.766	565.819	614.338	623.594
ENSG00000162694	EXTL2	exostosin like glycosyltransferase 2 [Source:HGNC Symbol;Acc:HGNC:3516]	protein_coding	-0.596562	0.129288	-4.61421	3.95e-06	1.56e-05	241.589	264.044	264.575	180.131	163.914	165.16	-0.855941	0.152336	-5.61879	1.92304e-08	9.37545e-08	413.321	319.437	350.336	191.724	178.7	207.54
ENSG00000162757	C1orf74	chromosome 1 open reading frame 74 [Source:HGNC Symbol;Acc:HGNC:26319]	protein_coding	-0.661055	0.147121	-4.49328	7.01e-06	2.7e-05	195.572	210.22	218.603	147.929	122.172	124.649	-0.718378	0.138318	-5.19365	2.06207e-07	9.20792e-07	351.74	344.859	353.464	218.846	217.819	206.565
ENSG00000164649	CDCA7L	cell division cycle associated 7 like [Source:HGNC Symbol;Acc:HGNC:30777]	protein_coding	-0.893315	0.0952238	-9.38121	6.52e-21	6.74e-20	510.98	530.119	549.791	283.782	283.031	289.809	-0.695413	0.10001	-6.95341	3.56553e-12	2.29262e-11	724.356	727.299	777.83	430.209	412.522	488.157
ENSG00000241878	PISD	phosphatidylserine decarboxylase [Source:HGNC Symbol;Acc:HGNC:8999]	protein_coding	-0.891589	0.0533156	-16.7229	8.93e-63	2.99e-61	2105.28	2017.9	1987.13	1071.73	1119.91	1102.11	-0.991049	0.0512829	-19.3251	3.30109e-83	1.77256e-81	2952.74	2944.57	2936.15	1467.39	1474.06	1495.65
ENSG00000196981	WDR5B	WD repeat domain 5B [Source:HGNC Symbol;Acc:HGNC:17826]	protein_coding	-0.890972	0.12902	-6.90569	5e-12	3.16e-11	298.152	325.993	287.092	147.929	182.239	161.005	-0.701637	0.123962	-5.66011	1.51276e-08	7.4278e-08	449.852	436.601	427.494	256.255	332.507	282.566
ENSG00000162892	IL24	interleukin 24 [Source:HGNC Symbol;Acc:HGNC:11346]	protein_coding	-0.873739	0.289259	-3.02062	0.0025226	0.00686798	64.232	48.7466	55.3543	25.158	33.5972	33.2397	-2.04269	0.422277	-4.83731	1.31605e-06	5.43595e-06	65.7556	49.7393	66.7307	18.7048	24.8936	10.718
ENSG00000163026	WDCP	WD repeat and coiled coil containing [Source:HGNC Symbol;Acc:HGNC:26157]	protein_coding	-0.731214	0.0998576	-7.32257	2.43e-13	1.67e-12	470.715	467.155	462.537	269.693	268.778	305.39	-0.799315	0.104614	-7.64061	2.1619e-14	1.58641e-13	672.169	698.561	629.771	391.865	389.407	374.156
ENSG00000163053	SLC16A14	solute carrier family 16 member 14 [Source:HGNC Symbol;Acc:HGNC:26417]	protein_coding	-0.770989	0.114616	-6.72669	1.74e-11	1.06e-10	359.508	397.081	345.261	218.371	200.565	226.446	-0.971711	0.121677	-7.98597	1.39419e-15	1.09831e-14	586.582	520.605	522.376	294.6	321.838	259.181
ENSG00000186187	ZNRF1	zinc and ring finger 1 [Source:HGNC Symbol;Acc:HGNC:18452]	protein_coding	-0.880838	0.0505031	-17.4412	4.01e-68	1.51e-66	2929.75	2954.25	3085.77	1704.7	1655.43	1510.33	-0.858672	0.0433566	-19.8049	2.70194e-87	1.52296e-85	4214.62	4241.1	4324.98	2302.56	2468.02	2396.94
ENSG00000163312	HELQ	helicase, POLQ like [Source:HGNC Symbol;Acc:HGNC:18536]	protein_coding	-0.624847	0.0973281	-6.42	1.36e-10	7.87e-10	441.955	484.419	481.301	301.896	302.375	308.506	-0.598029	0.103967	-5.75212	8.81305e-09	4.4173e-08	661.731	644.4	594.32	420.857	399.186	416.054
ENSG00000172059	KLF11	Kruppel like factor 11 [Source:HGNC Symbol;Acc:HGNC:11811]	protein_coding	-0.87619	0.0861978	-10.1649	2.84e-24	3.35e-23	853.231	843.925	905.372	482.027	527.375	408.226	-1.17782	0.0778026	-15.1385	9.01812e-52	2.57544e-50	1305.72	1348.49	1367.98	598.552	564.551	586.568
ENSG00000163406	SLC15A2	solute carrier family 15 member 2 [Source:HGNC Symbol;Acc:HGNC:10921]	protein_coding	-0.619916	0.221599	-2.79746	0.00515058	0.0132105	86.2818	83.2754	84.4388	60.3791	54.9773	49.8596	-0.981911	0.225664	-4.35121	1.3539e-05	5.03359e-05	162.823	147.007	136.589	79.4952	68.4573	71.1287
ENSG00000172331	BPGM	bisphosphoglycerate mutase [Source:HGNC Symbol;Acc:HGNC:1093]	protein_coding	-0.8706	0.0924692	-9.41503	4.73e-21	4.92e-20	573.295	548.399	598.577	308.94	326.809	305.39	-1.0263	0.103679	-9.89875	4.21518e-23	4.82805e-22	805.767	750.511	772.616	350.714	402.742	412.157
ENSG00000184574	LPAR5	lysophosphatidic acid receptor 5 [Source:HGNC Symbol;Acc:HGNC:13307]	protein_coding	-0.868325	0.207552	-4.18364	2.87e-05	0.000102903	101.621	137.1	115.4	74.4676	65.1583	54.0146	-1.32948	0.240513	-5.52769	3.24472e-08	1.55053e-07	133.599	153.639	152.229	53.3086	53.3434	63.3337
ENSG00000259431	THTPA	thiamine triphosphatase [Source:HGNC Symbol;Acc:HGNC:18987]	protein_coding	-0.862843	0.192088	-4.49191	7.06e-06	2.72e-05	122.712	124.913	127.596	59.3728	72.2849	74.7894	-0.728334	0.216851	-3.35868	0.000783159	0.00231548	144.036	144.797	147.016	96.3295	92.4618	78.9236
ENSG00000267385		novel protein	protein_coding	-0.86202	0.36948	-2.33306	0.0196451	0.0444581	41.2235	37.5755	27.2081	14.0885	20.362	23.8911	-1.22169	0.410204	-2.97825	0.00289901	0.00776926	41.7496	50.8446	51.0907	19.64	15.114	21.436
ENSG00000164104	HMGB2	high mobility group box 2 [Source:HGNC Symbol;Acc:HGNC:5000]	protein_coding	-0.741761	0.0450354	-16.4706	5.97e-61	1.93e-59	7612.93	8538.77	7593.86	4806.18	4527.48	4864.43	-1.01224	0.0276996	-36.5435	2.26288e-292	1.32186e-289	14451.6	13964.6	14019.7	7059.18	6805.72	6966.71
ENSG00000186314	PRELID2	PRELI domain containing 2 [Source:HGNC Symbol;Acc:HGNC:28306]	protein_coding	-0.859995	0.123006	-6.9915	2.72e-12	1.75e-11	412.235	320.915	349.952	208.308	197.511	191.129	-0.810342	0.122859	-6.59573	4.23182e-11	2.53266e-10	497.864	595.766	509.864	291.794	316.504	317.643
ENSG00000238227	TMEM250	transmembrane protein 250 [Source:HGNC Symbol;Acc:HGNC:31009]	protein_coding	-0.849211	0.0509573	-16.6652	2.35e-62	7.78e-61	2200.19	2218.98	2182.27	1180.41	1266.51	1217.41	-0.951124	0.0500714	-18.9954	1.86322e-80	9.70737e-79	3188.63	3074.99	3195.78	1629.18	1762.11	1633.04
ENSG00000168385	SEPTIN2	septin 2 [Source:HGNC Symbol;Acc:HGNC:7729]	protein_coding	-0.846277	0.0389488	-21.7279	1.12e-104	7.2e-103	5875.79	6271.04	6200.62	3508.03	3378.05	3317.74	-0.58863	0.0331887	-17.7358	2.21724e-70	9.78074e-69	8833.17	8897.81	8761.53	5676.89	5994.91	6069.32
ENSG00000261652	C15orf65	chromosome 15 open reading frame 65 [Source:HGNC Symbol;Acc:HGNC:44654]	protein_coding	-0.844969	0.292492	-2.88886	0.00386642	0.0101662	54.6452	58.9021	49.7251	36.2275	23.4162	31.1623	-1.02742	0.295589	-3.47584	0.000509247	0.00154839	103.33	81.7935	80.2854	43.9562	40.8966	42.8721
ENSG00000169902	TPST1	tyrosylprotein sulfotransferase 1 [Source:HGNC Symbol;Acc:HGNC:12020]	protein_coding	-0.838842	0.138003	-6.07841	1.21e-09	6.52e-09	230.085	239.671	249.564	138.872	128.28	135.036	-0.62942	0.137063	-4.59219	4.38614e-06	1.72063e-05	338.172	349.28	351.379	221.651	216.93	226.053
ENSG00000169403	PTAFR	platelet activating factor receptor [Source:HGNC Symbol;Acc:HGNC:9582]	protein_coding	-0.83834	0.253954	-3.30115	0.000962878	0.0028174	70.9428	74.1354	68.4893	37.2338	47.8506	34.2785	-1.64485	0.301329	-5.45867	4.79725e-08	2.26104e-07	96.0241	101.689	111.565	28.9924	28.4498	37.0259
ENSG00000168754	FAM178B	family with sequence similarity 178 member B [Source:HGNC Symbol;Acc:HGNC:28036]	protein_coding	-0.83603	0.227608	-3.67311	0.000239616	0.000766591	84.3645	102.571	90.0681	53.3349	60.0678	41.5497	-1.21393	0.27527	-4.40998	1.0338e-05	3.89306e-05	93.9366	119.374	144.931	56.1143	58.6777	46.7695
ENSG00000165891	E2F7	E2F transcription factor 7 [Source:HGNC Symbol;Acc:HGNC:23820]	protein_coding	-0.821122	0.0758279	-10.8288	2.5e-27	3.34e-26	911.711	863.22	844.388	489.071	482.578	511.061	-0.750191	0.076905	-9.75478	1.75981e-22	1.94406e-21	1202.39	1199.27	1199.07	737.903	685.462	688.876
ENSG00000165929	TC2N	tandem C2 domains, nuclear [Source:HGNC Symbol;Acc:HGNC:19859]	protein_coding	-0.655632	0.0466818	-14.0447	8.3e-45	1.83e-43	2508.88	2601.85	2588.52	1642.31	1587.21	1657.83	-0.760893	0.0458338	-16.6011	6.83866e-62	2.52546e-60	3600.9	3531.49	3562.79	2069.68	2069.72	2138.73
ENSG00000166508	MCM7	minichromosome maintenance complex component 7 [Source:HGNC Symbol;Acc:HGNC:6950]	protein_coding	-0.622654	0.0286344	-21.745	7.71e-105	5.02e-103	15921.9	16197.1	16568.8	10629.7	10376.5	10615.9	-0.780474	0.02383	-32.7517	2.87037e-235	8.64564e-233	21728.6	21151.4	21974.2	12635.1	12521.5	12537.2
ENSG00000221838	AP4M1	adaptor related protein complex 4 subunit mu 1 [Source:HGNC Symbol;Acc:HGNC:574]	protein_coding	-0.827197	0.0709328	-11.6617	2e-31	3.06e-30	1045.93	1007.43	966.355	570.583	559.954	571.308	-0.997399	0.0732349	-13.6192	3.08067e-42	6.96202e-41	1392.35	1417.02	1401.34	694.882	692.575	711.287
ENSG00000179388	EGR3	early growth response 3 [Source:HGNC Symbol;Acc:HGNC:3240]	protein_coding	-0.826087	0.077898	-10.6047	2.83e-26	3.61e-25	1105.37	931.263	1010.45	545.425	599.66	574.424	-1.53877	0.0839427	-18.3312	4.66766e-75	2.20535e-73	1324.51	1276.64	1278.31	456.396	452.53	433.593
ENSG00000178921	PFAS	phosphoribosylformylglycinamidine synthase [Source:HGNC Symbol;Acc:HGNC:8863]	protein_coding	-0.82451	0.0593884	-13.8834	7.99e-44	1.71e-42	1895.32	1784.33	1796.67	954.996	1046.6	1091.72	-1.18168	0.105925	-11.1557	1e-28	1e-27	2449.66	2386.38	2434.63	1177.46	1052.64	958.775
ENSG00000183978	COA3	cytochrome c oxidase assembly factor 3 [Source:HGNC Symbol;Acc:HGNC:24990]	protein_coding	-0.821527	0.0698755	-11.757	6.5e-32	1.01e-30	1177.27	1208.51	1215.92	705.429	612.895	719.848	-0.62159	0.0665027	-9.34683	9.03154e-21	9.18739e-20	1558.3	1524.23	1600.49	1036.24	1070.42	992.878
ENSG00000168944	CEP120	centrosomal protein 120 [Source:HGNC Symbol;Acc:HGNC:26690]	protein_coding	-0.816926	0.0596193	-13.7024	9.83e-43	2.04e-41	1485.01	1533.49	1615.6	872.478	877.6	880.853	-1.07673	0.0628405	-17.1343	8.23093e-66	3.33335e-64	2182.46	2219.48	2152.07	986.676	1026.86	1085.44
ENSG00000169908	TM4SF1	transmembrane 4 L six family member 1 [Source:HGNC Symbol;Acc:HGNC:11853]	protein_coding	-0.814942	0.230258	-3.53926	0.000401256	0.00124723	90.1166	92.4154	77.8714	53.3349	52.9411	41.5497	-1.1464	0.225085	-5.09318	3.52112e-07	1.53498e-06	157.605	149.218	156.4	61.7257	87.1275	77.9492
ENSG00000173065	FAM222B	family with sequence similarity 222 member B [Source:HGNC Symbol;Acc:HGNC:25563]	protein_coding	-0.81171	0.0572193	-14.186	1.12e-45	2.53e-44	1631.69	1692.93	1667.2	905.687	975.338	962.914	-0.988745	0.0611812	-16.1609	9.51224e-59	3.26858e-57	2179.33	2069.15	2092.63	1054.95	1093.54	1075.7
ENSG00000229676	ZNF492	zinc finger protein 492 [Source:HGNC Symbol;Acc:HGNC:23707]	protein_coding	-0.811203	0.291534	-2.78253	0.00539364	0.0137853	48.893	57.8865	54.4161	37.2338	25.4524	29.0848	-0.790508	0.239594	-3.29936	0.000969051	0.0028295	127.336	131.533	105.309	70.1428	90.6837	70.1543
ENSG00000169087	HSPBAP1	HSPB1 associated protein 1 [Source:HGNC Symbol;Acc:HGNC:16389]	protein_coding	-0.669855	0.175731	-3.81182	0.000137949	0.000454782	132.299	157.411	169.816	106.67	83.484	98.6805	-1.17675	0.193107	-6.09376	1.10289e-09	5.93698e-09	210.835	215.537	198.107	95.3943	109.354	88.6672
ENSG00000169174	PCSK9	proprotein convertase subtilisin/kexin type 9 [Source:HGNC Symbol;Acc:HGNC:20001]	protein_coding	-0.693399	0.0881215	-7.86867	3.58e-15	2.74e-14	709.428	775.883	815.304	454.856	531.447	436.272	-1.85577	0.0962513	-19.2805	7.8317e-83	4.17049e-81	1093.84	1116.37	1063.52	314.24	373.404	288.412
ENSG00000185261	KIAA0825	KIAA0825 [Source:HGNC Symbol;Acc:HGNC:28532]	protein_coding	-0.792816	0.34073	-2.32681	0.0199752	0.0451069	43.1409	37.5755	43.1576	24.1516	15.2715	32.201	-0.763136	0.314602	-2.42572	0.0152782	0.0354841	63.6681	71.8457	68.816	37.4095	44.4528	42.8721
ENSG00000188486	H2AX	H2A.X variant histone [Source:HGNC Symbol;Acc:HGNC:4739]	protein_coding	-0.79169	0.0387507	-20.4304	8.98e-93	4.92e-91	5987	5979.58	6052.39	3527.15	3287.44	3595.09	-1.69285	0.0409439	-41.3457	0	0	8419.85	7933.97	8310.06	2632.69	2428.01	2452.48
ENSG00000171236	LRG1	leucine rich alpha-2-glycoprotein 1 [Source:HGNC Symbol;Acc:HGNC:29480]	protein_coding	-0.719548	0.103174	-6.97409	3.08e-12	1.97e-11	482.22	456.999	441.896	299.883	288.122	250.337	-1.92287	0.1156	-16.6338	3.96484e-62	1.47264e-60	796.374	753.827	750.72	206.688	208.039	197.796
ENSG00000182175	RGMA	repulsive guidance molecule BMP co-receptor a [Source:HGNC Symbol;Acc:HGNC:30308]	protein_coding	-0.785717	0.252418	-3.11276	0.00185344	0.00516194	83.4058	94.4465	63.7982	47.297	35.6334	57.1308	-1.35674	0.271219	-5.00237	5.6631e-07	2.42003e-06	136.73	99.4786	126.163	50.5029	51.5653	43.8464
ENSG00000180011	ZADH2	zinc binding alcohol dehydrogenase domain containing 2 [Source:HGNC Symbol;Acc:HGNC:28697]	protein_coding	-0.782668	0.0684807	-11.429	2.99e-30	4.41e-29	1065.1	1135.39	1049.86	625.93	624.094	638.826	-0.625934	0.0688776	-9.08762	1.01226e-19	9.85027e-19	1621.97	1487.76	1508.74	1002.58	1023.3	992.878
ENSG00000237649	KIFC1	kinesin family member C1 [Source:HGNC Symbol;Acc:HGNC:6389]	protein_coding	-0.775601	0.0421686	-18.3929	1.5e-75	6.39e-74	3612.33	3760.59	3673.09	2214.91	2132.91	2103.45	-0.700626	0.0406597	-17.2315	1.54177e-66	6.36418e-65	4859.65	5019.25	4950.58	2963.77	3103.69	3119.92
ENSG00000172939	OXSR1	oxidative stress responsive kinase 1 [Source:HGNC Symbol;Acc:HGNC:8508]	protein_coding	-0.691962	0.0440144	-15.7213	1.08e-55	3.14e-54	2997.81	3054.78	3026.66	1911	1894.68	1813.64	-0.737433	0.0445611	-16.5488	1.63292e-61	5.95045e-60	4159.3	4256.58	4229.06	2437.23	2559.59	2620.07
ENSG00000176485	PLAAT3	phospholipase A and acyltransferase 3 [Source:HGNC Symbol;Acc:HGNC:17825]	protein_coding	-0.762784	0.208835	-3.65257	0.000259632	0.00082609	121.753	100.54	109.77	80.5055	59.0497	56.0921	-1.41328	0.227283	-6.21813	5.03109e-10	2.77098e-09	157.605	161.376	191.851	63.5962	63.123	64.3081
ENSG00000197724	PHF2	PHD finger protein 2 [Source:HGNC Symbol;Acc:HGNC:8920]	protein_coding	-0.759023	0.0528703	-14.3563	9.73e-47	2.27e-45	2049.67	2200.7	2143.81	1256.89	1304.18	1216.37	-0.681369	0.0488089	-13.96	2.73616e-44	6.47972e-43	2944.39	2995.41	3031.03	1848.03	1993.26	1881.5
ENSG00000183943	PRKX	protein kinase X-linked [Source:HGNC Symbol;Acc:HGNC:9441]	protein_coding	-0.753691	0.0905638	-8.32222	8.63e-17	7.26e-16	609.725	732.214	724.297	394.477	420.474	410.303	-0.646683	0.0781053	-8.27962	1.23566e-16	1.03385e-15	1104.28	1096.48	1094.8	686.465	700.576	717.133
ENSG00000174943	KCTD13	potassium channel tetramerization domain containing 13 [Source:HGNC Symbol;Acc:HGNC:22234]	protein_coding	-0.655058	0.0663088	-9.8789	5.14e-23	5.76e-22	1311.48	1213.59	1218.73	754.739	844.003	779.056	-0.854118	0.0635776	-13.4343	3.80841e-41	8.28608e-40	1830.72	1898.94	1815.28	1008.19	1025.97	1036.72
ENSG00000204392	LSM2	LSM2 homolog, U6 small nuclear RNA and mRNA degradation associated [Source:HGNC Symbol;Acc:HGNC:13940]	protein_coding	-0.750788	0.0608347	-12.3414	5.42e-35	9.18e-34	1624.02	1769.09	1817.31	1088.84	1011.99	995.115	-0.613032	0.0570545	-10.7447	6.3e-27	8.5e-26	2322.32	2269.22	2325.15	1571.2	1558.52	1443.04
ENSG00000175697	GPR156	G protein-coupled receptor 156 [Source:HGNC Symbol;Acc:HGNC:20844]	protein_coding	-0.655704	0.162374	-4.03822	5.39e-05	0.000186649	176.398	152.333	163.248	104.657	98.7555	109.068	-1.09606	0.189399	-5.78703	7.16434e-09	3.62486e-08	242.148	198.957	250.24	105.682	102.241	110.103
ENSG00000175792	RUVBL1	RuvB like AAA ATPase 1 [Source:HGNC Symbol;Acc:HGNC:10474]	protein_coding	-0.722299	0.0464074	-15.5643	1.27e-54	3.6e-53	4172.21	4563.9	4466.81	2751.27	2512.67	2738.12	-0.778268	0.037253	-20.8915	6.40367e-97	4.22752e-95	5906.52	5737.7	5775.33	3348.15	3415.75	3423.92
ENSG00000176225	RTTN	rotatin [Source:HGNC Symbol;Acc:HGNC:18654]	protein_coding	-0.718162	0.17071	-4.20691	2.59e-05	9.35e-05	176.398	164.52	162.31	117.739	107.918	79.9831	-0.852672	0.165911	-5.13933	2.75719e-07	1.21625e-06	246.323	267.487	264.837	138.415	130.691	149.078
ENSG00000198929	NOS1AP	nitric oxide synthase 1 adaptor protein [Source:HGNC Symbol;Acc:HGNC:16859]	protein_coding	-0.747193	0.187712	-3.98053	6.88e-05	0.000235523	114.084	131.006	136.979	74.4676	81.4478	71.6732	-0.798572	0.181961	-4.38871	1.14026e-05	4.27226e-05	221.273	198.957	214.789	117.84	111.132	125.693
ENSG00000203879	GDI1	GDP dissociation inhibitor 1 [Source:HGNC Symbol;Acc:HGNC:4226]	protein_coding	-0.746359	0.0395412	-18.8755	1.81e-79	8.22e-78	5071.45	5035.11	4966.88	2930.4	3139.81	2914.71	-0.656271	0.0360476	-18.2057	4.65246e-74	2.1559e-72	6647.58	6523.59	6776.29	4125.33	4237.24	4314.49
ENSG00000198837	DENND4B	DENN domain containing 4B [Source:HGNC Symbol;Acc:HGNC:29044]	protein_coding	-0.745878	0.0468199	-15.9308	3.87e-57	1.17e-55	4614.16	4391.25	4449.93	2486.61	2854.75	2683.07	-0.591695	0.0359005	-16.4815	4.98071e-61	1.79464e-59	5899.22	6110.2	6010.98	4020.59	4006.09	3950.08
ENSG00000177352	CCDC71	coiled-coil domain containing 71 [Source:HGNC Symbol;Acc:HGNC:25760]	protein_coding	-0.709774	0.0954191	-7.43848	1.02e-13	7.14e-13	497.559	496.606	488.807	303.908	288.122	314.739	-0.724788	0.105492	-6.87054	6.3958e-12	4.03838e-11	654.425	611.241	695.459	389.059	400.964	402.413
ENSG00000185404	SP140L	SP140 nuclear body protein like [Source:HGNC Symbol;Acc:HGNC:25105]	protein_coding	-0.73492	0.145614	-5.04705	4.49e-07	1.95e-06	227.209	218.344	197.024	119.752	135.407	130.881	-0.599197	0.141902	-4.22262	2.41484e-05	8.70598e-05	345.478	317.226	322.184	208.558	209.817	225.078
ENSG00000177854	TMEM187	transmembrane protein 187 [Source:HGNC Symbol;Acc:HGNC:13705]	protein_coding	-0.667146	0.0998776	-6.67964	2.4e-11	1.46e-10	460.17	427.548	481.301	287.807	291.176	283.577	-0.779273	0.103331	-7.54149	4.64628e-14	3.34453e-13	619.982	642.19	642.283	367.549	458.753	372.208
ENSG00000178878	APOLD1	apolipoprotein L domain containing 1 [Source:HGNC Symbol;Acc:HGNC:25268]	protein_coding	-0.734738	0.233847	-3.14196	0.00167822	0.00471874	91.0753	82.2598	77.8714	61.3854	45.8144	43.6272	-1.05585	0.237993	-4.43648	9.144e-06	3.461e-05	142.992	135.954	129.291	58.92	59.5668	72.103
ENSG00000178700	DHFR2	dihydrofolate reductase 2 [Source:HGNC Symbol;Acc:HGNC:27309]	protein_coding	-0.614568	0.119537	-5.14123	2.73e-07	1.21e-06	312.532	289.433	293.659	190.194	194.457	200.477	-0.814056	0.123507	-6.59117	4.36374e-11	2.60837e-10	465.508	442.127	463.987	258.126	255.159	262.104
ENSG00000178764	ZHX2	zinc fingers and homeoboxes 2 [Source:HGNC Symbol;Acc:HGNC:18513]	protein_coding	-0.72532	0.0441933	-16.4124	1.56e-60	5e-59	3897.06	4012.45	4020.23	2306.48	2551.35	2357.94	-1.51753	0.0435793	-34.8224	1.11618e-265	5.12299e-263	5458.76	5411.64	5699.22	1929.4	1977.26	1929.24
ENSG00000178802	MPI	mannose phosphate isomerase [Source:HGNC Symbol;Acc:HGNC:7216]	protein_coding	-0.659566	0.0593904	-11.1056	1e-28	1.6e-27	1689.21	1687.85	1561.18	1090.85	991.627	1042.9	-0.7339	0.0543721	-13.4977	1.61291e-41	3.55338e-40	2383.9	2395.22	2405.43	1457.1	1426.05	1422.57
ENSG00000211445	GPX3	glutathione peroxidase 3 [Source:HGNC Symbol;Acc:HGNC:4555]	protein_coding	-0.727118	0.0877601	-8.28529	1.18e-16	9.82e-16	655.742	743.385	754.32	402.527	466.289	432.117	-0.789252	0.0875999	-9.00974	2.06541e-19	1.97789e-18	901.791	929.572	938.401	516.251	599.224	552.465
ENSG00000197168	NEK5	NIMA related kinase 5 [Source:HGNC Symbol;Acc:HGNC:7748]	protein_coding	-0.721882	0.300394	-2.40311	0.0162561	0.0375539	43.1409	55.8554	45.9722	31.1959	26.4705	30.1235	-0.90275	0.3185	-2.83438	0.0045915	0.0119014	73.0618	86.2148	62.56	46.7619	62.2339	32.1541
ENSG00000240204	SMKR1	small lysine rich protein 1 [Source:HGNC Symbol;Acc:HGNC:43561]	protein_coding	-0.721815	0.190601	-3.78704	0.000152453	0.000499629	120.795	124.913	116.338	80.5055	65.1583	73.7507	-0.888545	0.221194	-4.01703	5.89365e-05	0.000202987	171.173	145.902	138.675	82.3009	74.6807	81.8467
ENSG00000204852	TCTN1	tectonic family member 1 [Source:HGNC Symbol;Acc:HGNC:26113]	protein_coding	-0.713631	0.0864266	-8.25707	1.49e-16	1.24e-15	716.139	829.707	713.977	479.008	427.601	470.55	-0.808132	0.0795843	-10.1544	3.1671e-24	3.85917e-23	1148.11	1102	1120.87	643.444	589.444	640.158
ENSG00000243943	ZNF512	zinc finger protein 512 [Source:HGNC Symbol;Acc:HGNC:29380]	protein_coding	-0.712369	0.155608	-4.57796	4.7e-06	1.84e-05	224.333	178.737	227.047	112.708	145.588	126.727	-0.711003	0.155148	-4.58273	4.58953e-06	1.79603e-05	264.066	286.277	288.819	169.278	180.478	172.463
ENSG00000204257	HLA-DMA	major histocompatibility complex, class II, DM alpha [Source:HGNC Symbol;Acc:HGNC:4934]	protein_coding	-0.709947	0.260444	-2.72591	0.00641249	0.0161293	76.695	59.9177	68.4893	40.2527	51.923	33.2397	-0.900708	0.279246	-3.2255	0.00125751	0.00360034	83.4992	87.3201	99.0534	48.6324	64.012	47.7439
ENSG00000188312	CENPP	centromere protein P [Source:HGNC Symbol;Acc:HGNC:32933]	protein_coding	-0.707634	0.151745	-4.66331	3.11e-06	1.25e-05	185.027	211.235	218.603	131.828	135.407	109.068	-0.732459	0.161006	-4.54927	5.3833e-06	2.08969e-05	253.629	263.066	265.88	157.12	137.804	156.873
ENSG00000196208	GREB1	growth regulating estrogen receptor binding 1 [Source:HGNC Symbol;Acc:HGNC:24885]	protein_coding	-0.706986	0.0418553	-16.8912	5.22e-64	1.78e-62	14136.8	14124.3	14764.6	8385.65	9525.32	8447.05	-0.723769	0.0229721	-31.5064	7.09494e-218	1.92633e-215	20753.7	20211.8	20351.8	12347.9	12621.9	12405.6
ENSG00000213337	ANKRD39	ankyrin repeat domain 39 [Source:HGNC Symbol;Acc:HGNC:28640]	protein_coding	-0.706422	0.0964116	-7.32715	2.35e-13	1.61e-12	497.559	478.326	481.301	312.965	290.158	289.809	-0.659644	0.109916	-6.00135	1.95681e-09	1.03205e-08	592.844	600.188	641.24	416.181	360.957	357.592
ENSG00000196422	PPP1R26	protein phosphatase 1 regulatory subunit 26 [Source:HGNC Symbol;Acc:HGNC:29089]	protein_coding	-0.690978	0.0475099	-14.5439	6.39e-48	1.54e-46	2756.23	2736.92	2874.67	1650.36	1775.56	1758.59	-0.963871	0.0460024	-20.9526	1.7752e-97	1.1841e-95	3756.42	3876.35	3901.66	1989.25	2095.51	1952.63
ENSG00000203667	COX20	cytochrome c oxidase assembly factor COX20 [Source:HGNC Symbol;Acc:HGNC:26970]	protein_coding	-0.688466	0.0789618	-8.71897	2.81e-18	2.54e-17	744.9	784.007	740.247	488.064	451.017	468.473	-0.8022	0.0812985	-9.86734	5.76747e-23	6.53997e-22	1110.54	1141.79	1079.16	661.213	708.578	611.901
ENSG00000185551	NR2F2	nuclear receptor subfamily 2 group F member 2 [Source:HGNC Symbol;Acc:HGNC:7976]	protein_coding	-0.620145	0.0537909	-11.5288	9.44e-31	1.41e-29	2040.09	1984.39	1989.94	1245.82	1387.67	1279.73	-0.90738	0.0601239	-15.0918	1.8332e-51	5.20452e-50	2311.88	2147.63	2221.92	1198.04	1179.78	1177.03
ENSG00000185585	OLFML2A	olfactomedin like 2A [Source:HGNC Symbol;Acc:HGNC:27270]	protein_coding	-0.638505	0.175348	-3.64135	0.000271214	0.000860574	142.844	132.022	139.793	93.5876	80.4297	92.448	-0.883317	0.18132	-4.87159	1.10703e-06	4.60613e-06	235.885	239.854	217.917	139.35	116.466	111.078
ENSG00000185800	DMWD	DM1 locus, WD repeat containing [Source:HGNC Symbol;Acc:HGNC:2936]	protein_coding	-0.614135	0.0696224	-8.82095	1.13e-18	1.05e-17	947.183	925.169	947.591	611.842	630.202	600.393	-0.615574	0.0742421	-8.29144	1.11887e-16	9.38984e-16	1200.3	1247.9	1288.74	824.88	910.393	800.928
ENSG00000196428	TSC22D2	TSC22 domain family member 2 [Source:HGNC Symbol;Acc:HGNC:29095]	protein_coding	-0.665884	0.0515912	-12.9069	4.11e-38	7.6e-37	1967.23	1886.9	1946.78	1211.61	1223.75	1221.56	-0.942853	0.0544156	-17.3269	2.9488e-67	1.23574e-65	2537.33	2551.07	2526.38	1323.36	1366.48	1317.34
ENSG00000198964	SGMS1	sphingomyelin synthase 1 [Source:HGNC Symbol;Acc:HGNC:29799]	protein_coding	-0.662384	0.0818712	-8.09056	5.94e-16	4.74e-15	695.048	734.245	784.343	445.799	475.452	477.821	-0.6656	0.0816992	-8.14695	3.7321e-16	3.04588e-15	1026	1095.37	1093.76	651.861	684.573	699.594
ENSG00000197385	ZNF860	zinc finger protein 860 [Source:HGNC Symbol;Acc:HGNC:34513]	protein_coding	-0.636	0.186728	-3.40602	0.000659168	0.00197821	128.464	133.038	123.844	85.5371	94.6831	67.5182	-0.638006	0.202935	-3.1439	0.00166714	0.00466301	152.386	152.534	160.571	101.006	116.466	98.4109
ENSG00000204310	AGPAT1	1-acylglycerol-3-phosphate O-acyltransferase 1 [Source:HGNC Symbol;Acc:HGNC:324]	protein_coding	-0.634249	0.0470101	-13.4918	1.75e-41	3.49e-40	2635.43	2543.96	2523.78	1700.68	1616.74	1645.37	-0.797524	0.0483914	-16.4807	5.0498e-61	1.81614e-59	3322.22	3336.95	3371.99	1980.83	1915.92	1865.91
ENSG00000204856	FAM216A	family with sequence similarity 216 member A [Source:HGNC Symbol;Acc:HGNC:30180]	protein_coding	-0.622508	0.0838798	-7.42142	1.16e-13	8.1e-13	765.032	847.987	747.753	561.526	484.615	486.131	-0.645728	0.0813176	-7.94082	2.00851e-15	1.565e-14	1124.11	1031.26	1057.26	697.688	697.909	671.338
ENSG00000259956	RBM15B	RNA binding motif protein 15B [Source:HGNC Symbol;Acc:HGNC:24303]	protein_coding	-0.622826	0.0444788	-14.0027	1.5e-44	3.28e-43	2923.04	2918.7	3004.15	1902.95	1975.11	1866.62	-1.0635	0.050637	-21.0024	6.23535e-98	4.2175e-96	3940.12	3640.92	3666.02	1778.82	1875.91	1809.4
ENSG00000228716	DHFR	dihydrofolate reductase [Source:HGNC Symbol;Acc:HGNC:2861]	protein_coding	-0.595031	0.0873651	-6.81086	9.7e-12	6.03e-11	590.551	579.881	575.122	400.515	363.461	391.606	-1.08549	0.0737813	-14.7123	5.37703e-49	1.43962e-47	1461.24	1408.17	1458.69	686.465	664.125	673.286
ENSG00000239887	C1orf226	chromosome 1 open reading frame 226 [Source:HGNC Symbol;Acc:HGNC:34351]	protein_coding	-0.600154	0.112087	-5.35434	8.59e-08	3.96e-07	350.879	345.288	362.149	218.371	254.524	225.407	-0.990553	0.112848	-8.77776	1.66756e-18	1.5344e-17	611.632	657.664	583.894	300.211	326.284	321.541

## Sheet: GT3-INCP-GATA3 Co-down
Gene ID	Symbol	description	gene_biotype	GATA3RNA-seq/log2FoldChange	GATA3RNA-seq/lfcSE	GATA3RNA-seq/stat	GATA3RNA-seq/pvalue	GATA3RNA-seq/padj	GATA3RNA-seq/siNTR1	GATA3RNA-seq/siNTR2	GATA3RNA-seq/siNTR3	GATA3RNA-seq/siGATA3R1	GATA3RNA-seq/siGATA3R2	GATA3RNA-seq/siGATA3R3	GT3-INCPRNA-seq/log2FoldChange	GT3-INCPRNA-seq/lfcSE	GT3-INCPRNA-seq/stat	GT3-INCPRNA-seq/pvalue	GT3-INCPRNA-seq/padj	GT3-INCPRNA-seq/sgNCR1	GT3-INCPRNA-seq/sgNCR2	GT3-INCPRNA-seq/sgNCR3	GT3-INCPRNA-seq/sgGT3-INCPR1	GT3-INCPRNA-seq/sgGT3-INCPR2	GT3-INCPRNA-seq/sgGT3-INCPR3
ENSG00000002834	LASP1	LIM and SH3 protein 1 [Source:HGNC Symbol;Acc:HGNC:6513]	protein_coding	1.0816	0.0403693	26.7926	3.94e-158	4.93e-156	2131.16	2037.2	2127.86	4514.34	4407.35	4406.34	0.768784	0.0390196	19.7025	2.05091e-86	1.13935e-84	2873.42	2849.51	2862.12	4910	4943.15	4841.62
ENSG00000004660	CAMKK1	calcium/calmodulin dependent protein kinase kinase 1 [Source:HGNC Symbol;Acc:HGNC:1469]	protein_coding	1.55516	0.132504	11.7367	8.27e-32	1.28e-30	133.257	101.555	124.782	365.294	341.063	352.134	0.823183	0.151126	5.44701	5.12239e-08	2.41016e-07	158.648	170.219	185.595	307.693	336.952	299.13
ENSG00000004848	ARX	aristaless related homeobox [Source:HGNC Symbol;Acc:HGNC:18060]	protein_coding	2.93676	0.759432	3.86705	0.000110162	0.000367961	4.79344	2.03111	0	20.1264	13.2353	18.6974	3.78777	0.965674	3.92241	8.7666e-05	0.000295857	3.13122	0	1.04267	23.3809	25.7826	15.5898
ENSG00000005073	HOXA11	homeobox A11 [Source:HGNC Symbol;Acc:HGNC:5101]	protein_coding	1.96187	0.630135	3.11341	0.00184937	0.00515135	3.83475	3.04666	5.62925	17.1074	17.3077	14.5424	2.05372	0.534313	3.84367	0.000121209	0.000402089	7.30618	8.84254	10.4267	34.6038	22.2264	38.9746
ENSG00000005469	CROT	carnitine O-octanoyltransferase [Source:HGNC Symbol;Acc:HGNC:2366]	protein_coding	1.00564	0.0792005	12.6974	6.12e-37	1.09e-35	396.896	451.921	417.503	854.364	839.931	846.575	1.02545	0.0791415	12.9572	2.13914e-38	4.29992e-37	615.807	581.397	584.936	1195.23	1156.66	1223.8
ENSG00000006327	TNFRSF12A	TNF receptor superfamily member 12A [Source:HGNC Symbol;Acc:HGNC:18152]	protein_coding	2.01783	0.052991	38.0787	0	0	809.132	786.038	886.608	3276.57	3414.7	3366.56	1.28558	0.0535902	23.9892	3.60909e-127	3.64253e-125	1209.69	1226.9	1200.11	3010.53	2997.01	2898.74
ENSG00000006453	BAIAP2L1	BAR/IMD domain containing adaptor protein 2 like 1 [Source:HGNC Symbol;Acc:HGNC:21649]	protein_coding	0.911511	0.0522157	17.4567	3.06e-68	1.16e-66	1110.16	1156.72	1195.28	2166.6	2128.84	2217.71	0.929468	0.0510401	18.2106	4.25537e-74	1.97664e-72	1627.19	1604.92	1712.06	3082.54	3221.05	3196.89
ENSG00000006576	PHTF2	putative homeodomain transcription factor 2 [Source:HGNC Symbol;Acc:HGNC:13411]	protein_coding	1.27141	0.0598794	21.2328	4.76e-100	2.89e-98	768.867	815.489	810.613	2015.66	1823.41	1941.41	1.50399	0.0533997	28.1648	1.58094e-174	2.82183e-172	1130.37	1098.69	1120.87	3115.28	3244.17	3220.28
ENSG00000007402	CACNA2D2	calcium voltage-gated channel auxiliary subunit alpha2delta 2 [Source:HGNC Symbol;Acc:HGNC:1400]	protein_coding	1.28738	0.257302	5.00338	5.63e-07	2.43e-06	40.2649	32.4977	28.1463	72.4549	82.4659	91.4093	1.42346	0.250844	5.67466	1.38961e-08	6.83877e-08	48.012	48.634	46.92	129.998	129.802	126.667
ENSG00000007944	MYLIP	myosin regulatory light chain interacting protein [Source:HGNC Symbol;Acc:HGNC:21155]	protein_coding	1.02991	0.0550244	18.7173	3.58e-78	1.61e-76	906.918	900.796	906.31	1838.54	1886.54	1816.76	0.718967	0.0564025	12.7471	3.23647e-37	6.27029e-36	1332.86	1368.38	1313.76	2217.45	2191.52	2187.45
ENSG00000008256	CYTH3	cytohesin 3 [Source:HGNC Symbol;Acc:HGNC:9504]	protein_coding	0.764481	0.0844976	9.04737	1.46e-19	1.42e-18	366.218	402.159	402.492	656.12	670.926	661.679	0.999199	0.0799421	12.499	7.55676e-36	1.40339e-34	566.751	559.291	577.638	1132.57	1197.56	1138.06
ENSG00000008282	SYPL1	synaptophysin like 1 [Source:HGNC Symbol;Acc:HGNC:11507]	protein_coding	1.31535	0.0363489	36.1868	9.81e-287	3.78e-284	2946.05	2997.91	2989.13	7534.31	7164.35	7531.92	1.11695	0.0313639	35.6127	8.90817e-278	4.51902e-275	4324.21	4366.01	4240.53	9310.29	9185.73	9385.09
ENSG00000008513	ST3GAL1	ST3 beta-galactoside alpha-2,3-sialyltransferase 1 [Source:HGNC Symbol;Acc:HGNC:10862]	protein_coding	1.82933	0.0565001	32.3775	5.7e-230	1.47e-227	638.486	642.845	677.387	2294.41	2335.52	2333.01	0.990064	0.0708697	13.9702	2.36953e-44	5.62531e-43	966.503	869.885	932.145	1929.4	1847.46	1737.29
ENSG00000008853	RHOBTB2	Rho related BTB domain containing 2 [Source:HGNC Symbol;Acc:HGNC:18756]	protein_coding	1.81833	0.0946334	19.2145	2.8e-82	1.31e-80	269.391	225.453	212.973	845.308	850.112	800.87	1.20141	0.106198	11.3129	1.13266e-29	2e-28	301.641	296.225	319.056	724.809	705.021	681.081
ENSG00000009844	VTA1	vesicle trafficking 1 [Source:HGNC Symbol;Acc:HGNC:20954]	protein_coding	0.615911	0.0550082	11.1967	4.23e-29	6e-28	1216.57	1366.94	1305.99	2050.88	1954.75	1952.83	0.670241	0.051294	13.0667	5.10562e-39	1.0426e-37	1941.36	1788.4	1849.69	2913.27	3096.58	3007.87
ENSG00000011105	TSPAN9	tetraspanin 9 [Source:HGNC Symbol;Acc:HGNC:21640]	protein_coding	1.38705	0.0742613	18.6779	7.49e-78	3.35e-76	419.905	403.175	399.677	1092.86	1042.53	1062.63	0.967273	0.0798837	12.1085	9.5199e-34	1.66228e-32	635.638	592.45	589.107	1179.34	1112.21	1189.7
ENSG00000012983	MAP4K5	mitogen-activated protein kinase kinase kinase kinase 5 [Source:HGNC Symbol;Acc:HGNC:6867]	protein_coding	0.798397	0.0610729	13.0728	4.71e-39	8.89e-38	799.545	789.085	798.416	1421.93	1331.67	1398.15	0.587148	0.0642369	9.14036	6.22463e-20	6.12205e-19	1092.8	1102	1079.16	1597.39	1597.63	1681.75
ENSG00000013288	MAN2B2	mannosidase alpha class 2B member 2 [Source:HGNC Symbol;Acc:HGNC:29623]	protein_coding	1.24663	0.0522659	23.8517	9.72e-126	8.42e-124	1001.83	999.305	978.552	2400.07	2278.5	2391.18	0.920895	0.0574063	16.0417	6.53355e-58	2.20573e-56	1451.84	1370.59	1418.03	2788.88	2457.35	2563.56
ENSG00000018408	WWTR1	WW domain containing transcription regulator 1 [Source:HGNC Symbol;Acc:HGNC:24042]	protein_coding	1.15959	0.160615	7.21968	5.21e-13	3.5e-12	83.4058	100.54	107.894	244.535	198.529	208.787	1.63685	0.14633	11.186	4.77456e-29	7e-28	135.686	124.901	133.461	396.541	435.637	420.926
ENSG00000019485	PRDM11	PR/SET domain 11 [Source:HGNC Symbol;Acc:HGNC:13996]	protein_coding	0.667607	0.143122	4.6646	3.09e-06	1.24e-05	119.836	146.24	151.052	226.422	217.873	218.136	1.13572	0.133482	8.50838	1.76387e-17	1.54344e-16	203.529	197.852	228.344	491.935	476.534	430.669
ENSG00000020577	SAMD4A	sterile alpha motif domain containing 4A [Source:HGNC Symbol;Acc:HGNC:23023]	protein_coding	1.97613	0.27937	7.07352	1.51e-12	9.86e-12	19.1737	24.3733	20.6406	88.556	82.4659	81.0219	2.01928	0.278884	7.24058	4.46757e-13	3.02818e-12	31.3122	32.0542	29.1947	125.322	124.468	124.719
ENSG00000021574	SPAST	spastin [Source:HGNC Symbol;Acc:HGNC:11233]	protein_coding	1.27714	0.088641	14.408	4.61e-47	1.09e-45	290.482	296.542	278.648	695.366	682.125	719.848	1.7766	0.0822578	21.598	1.87598e-103	1.38557e-101	421.671	393.493	407.683	1409.4	1335.36	1384.57
ENSG00000022567	SLC45A4	solute carrier family 45 member 4 [Source:HGNC Symbol;Acc:HGNC:29196]	protein_coding	0.689918	0.0972271	7.09594	1.28e-12	8.41e-12	311.573	305.682	303.98	483.033	534.501	468.473	0.989379	0.0991481	9.9788	1.88729e-23	2.21163e-22	377.834	433.285	388.915	790.276	748.585	797.031
ENSG00000023839	ABCC2	ATP binding cassette subfamily C member 2 [Source:HGNC Symbol;Acc:HGNC:53]	protein_coding	1.60945	0.311154	5.17251	2.31e-07	1.03e-06	26.8432	18.28	20.6406	61.3854	86.5383	52.9758	0.913314	0.302375	3.02047	0.00252386	0.00683379	32.3559	46.4233	51.0907	88.8476	97.7962	74.0518
ENSG00000029153	ARNTL2	aryl hydrocarbon receptor nuclear translocator like 2 [Source:HGNC Symbol;Acc:HGNC:18984]	protein_coding	0.765475	0.192362	3.97935	6.91e-05	0.000236614	80.5297	76.1665	60.9836	119.752	119.117	130.881	1.40388	0.17997	7.80061	6.16085e-15	4.67018e-14	93.9366	95.0573	90.7121	249.709	266.717	243.591
ENSG00000030419	IKZF2	IKAROS family zinc finger 2 [Source:HGNC Symbol;Acc:HGNC:13177]	protein_coding	0.849516	0.18264	4.65131	3.3e-06	1.32e-05	72.8602	75.151	74.1185	128.809	139.479	131.92	1.20101	0.180676	6.64733	2.9846e-11	1.80076e-10	115.855	135.954	94.8827	266.543	256.937	264.053
ENSG00000031691	CENPQ	centromere protein Q [Source:HGNC Symbol;Acc:HGNC:21347]	protein_coding	1.33187	0.117493	11.3358	8.73e-30	1e-28	155.307	159.442	161.372	413.597	373.642	411.342	1.24908	0.12557	9.94728	2.59166e-23	3.01142e-22	218.142	228.801	198.107	499.417	533.434	522.26
ENSG00000033627	ATP6V0A1	ATPase H+ transporting V0 subunit a1 [Source:HGNC Symbol;Acc:HGNC:865]	protein_coding	1.05201	0.0649918	16.1869	6.24e-59	1.94e-57	627.94	622.534	618.28	1249.85	1328.62	1296.35	1.43365	0.064456	22.2423	1.33965e-109	1.06713e-107	810.986	895.307	822.664	2322.2	2265.31	2229.35
ENSG00000033867	SLC4A7	solute carrier family 4 member 7 [Source:HGNC Symbol;Acc:HGNC:11033]	protein_coding	0.827684	0.0797651	10.3765	3.17e-25	3.86e-24	492.765	458.015	453.155	862.415	854.184	774.902	0.75577	0.0817726	9.24234	2.41158e-20	2.41873e-19	625.2	680.876	622.472	1064.3	1050.86	1105.9
ENSG00000035862	TIMP2	TIMP metallopeptidase inhibitor 2 [Source:HGNC Symbol;Acc:HGNC:11821]	protein_coding	1.71437	0.0497393	34.4671	2.5e-260	8.47e-258	998.952	946.496	1002.01	3288.65	3249.77	3137	0.843596	0.0531148	15.8825	8.37757e-57	2.71876e-55	1462.28	1560.71	1522.29	2740.25	2657.39	2696.07
ENSG00000036672	USP2	ubiquitin specific peptidase 2 [Source:HGNC Symbol;Acc:HGNC:12618]	protein_coding	1.79668	0.166157	10.8132	3e-27	3.95e-26	62.3147	60.9332	78.8096	236.485	242.307	224.368	0.984499	0.196384	5.01313	5.35523e-07	2.29304e-06	107.505	103.9	86.5414	207.623	192.925	185.129
ENSG00000039068	CDH1	cadherin 1 [Source:HGNC Symbol;Acc:HGNC:1748]	protein_coding	1.23222	0.0309412	39.8244	0	0	5476.02	5335.72	5430.35	12856.7	12881	12421.3	1.15619	0.0255372	45.2748	0	0	8005.49	8237.93	8236.03	17967.8	18296.8	18402.8
ENSG00000041353	RAB27B	RAB27B, member RAS oncogene family [Source:HGNC Symbol;Acc:HGNC:9767]	protein_coding	1.66488	0.0586445	28.3893	2.74e-177	4.17e-175	610.684	651.985	656.746	2031.76	2008.71	2045.28	0.592912	0.0666046	8.90196	5.48667e-19	5.1493e-18	1051.05	1046.74	982.193	1532.86	1528.29	1563.86
ENSG00000042062	RIPOR3	RIPOR family member 3 [Source:HGNC Symbol;Acc:HGNC:16168]	protein_coding	4.71476	0.340088	13.8633	1.06e-43	2.24e-42	8.62818	4.06221	10.3203	171.074	202.601	236.833	4.92061	0.49322	9.97649	1.93182e-23	2.26243e-22	4.17496	3.31595	5.21334	135.61	106.687	121.796
ENSG00000043093	DCUN1D1	defective in cullin neddylation 1 domain containing 1 [Source:HGNC Symbol;Acc:HGNC:18184]	protein_coding	0.823483	0.0588531	13.9922	1.74e-44	3.8e-43	812.967	819.552	831.253	1458.16	1435.52	1466.7	0.914616	0.0627478	14.5761	3.9892e-48	1.04342e-46	1190.91	1236.85	1094.8	2165.08	2262.65	2260.53
ENSG00000047365	ARAP2	ArfGAP with RhoGAP domain, ankyrin repeat and PH domain 2 [Source:HGNC Symbol;Acc:HGNC:16924]	protein_coding	1.69061	0.113786	14.8578	6.19e-50	1.56e-48	158.183	148.271	148.237	472.97	522.284	472.628	1.28636	0.127665	10.0761	7.0474e-24	8.44329e-23	189.961	204.484	192.893	468.554	544.991	486.208
ENSG00000047457	CP	ceruloplasmin [Source:HGNC Symbol;Acc:HGNC:2295]	protein_coding	4.52414	0.835746	5.41329	6.19e-08	2.89e-07	0.958687	3.04666	0	41.2591	25.4524	22.8523	3.09496	0.882244	3.50805	0.000451397	0.00138494	2.08748	2.21064	2.08533	15.899	15.114	20.4617
ENSG00000047634	SCML1	Scm polycomb group protein like 1 [Source:HGNC Symbol;Acc:HGNC:10580]	protein_coding	0.832515	0.091935	9.05548	1.36e-19	1.32e-18	318.284	347.319	327.435	551.463	615.949	600.393	1.21542	0.0880608	13.8021	2.47555e-43	5.74261e-42	451.939	505.13	452.518	1061.5	1107.76	1119.55
ENSG00000047932	GOPC	golgi associated PDZ and coiled-coil motif containing [Source:HGNC Symbol;Acc:HGNC:17643]	protein_coding	0.660261	0.0799259	8.26091	1.45e-16	1.2e-15	547.41	555.508	626.724	968.078	835.858	930.713	0.630464	0.0734276	8.58619	8.98995e-18	7.95316e-17	812.03	904.15	873.755	1314.01	1350.48	1358.27
ENSG00000049323	LTBP1	latent transforming growth factor beta binding protein 1 [Source:HGNC Symbol;Acc:HGNC:6714]	protein_coding	2.27205	0.0401162	56.6367	0	0	1829.17	1828	1968.36	9190.71	9219.89	8769.06	1.2605	0.0373664	33.7333	1.87593e-249	7.09065e-247	2753.39	2771.03	2678.61	6600.91	6314.08	6499.02
ENSG00000054179	ENTPD2	ectonucleoside triphosphate diphosphohydrolase 2 [Source:HGNC Symbol;Acc:HGNC:3364]	protein_coding	1.21267	0.089611	13.5326	1e-41	2.03e-40	377.723	333.102	308.671	750.714	829.75	782.173	0.807008	0.092745	8.70136	3.27922e-18	2.95805e-17	515.608	561.501	476.499	889.411	877.498	921.75
ENSG00000056487	PHF21B	PHD finger protein 21B [Source:HGNC Symbol;Acc:HGNC:25161]	protein_coding	0.752552	0.266734	2.82136	0.00478209	0.0123426	36.4301	34.5288	35.6519	58.3665	63.1221	58.1696	0.91422	0.25563	3.57634	0.000348433	0.00108597	50.0995	75.1616	64.6454	129.998	119.134	108.155
ENSG00000056586	RC3H2	ring finger and CCCH-type domains 2 [Source:HGNC Symbol;Acc:HGNC:21461]	protein_coding	0.817627	0.0519614	15.7353	8.67e-56	2.52e-54	1316.28	1205.46	1275.96	2256.17	2267.3	2172.01	0.612969	0.0512663	11.9566	5.99887e-33	1.01173e-31	1660.59	1694.45	1706.85	2563.49	2619.16	2597.66
ENSG00000057704	TMCC3	transmembrane and coiled-coil domain family 3 [Source:HGNC Symbol;Acc:HGNC:29199]	protein_coding	2.86658	0.138254	20.7342	1.7e-95	9.64e-94	62.3147	77.1821	68.4893	530.33	496.832	487.17	1.64423	0.172886	9.51048	1.8978e-21	1.99912e-20	92.8929	105.005	88.6267	298.341	293.389	298.156
ENSG00000060749	QSER1	glutamine and serine rich 1 [Source:HGNC Symbol;Acc:HGNC:26154]	protein_coding	0.793462	0.0597899	13.2708	3.42e-40	6.64e-39	905.959	835.801	865.967	1496.4	1551.58	1472.94	0.834489	0.0576226	14.482	1.57526e-47	4.07056e-46	1196.13	1204.8	1237.65	2147.31	2213.75	2178.68
ENSG00000063180	CA11	carbonic anhydrase 11 [Source:HGNC Symbol;Acc:HGNC:1370]	protein_coding	0.631459	0.124869	5.05698	4.26e-07	1.85e-06	198.448	174.675	192.333	320.009	276.923	279.422	1.36578	0.106616	12.8104	1.43447e-37	2.80449e-36	272.416	326.069	300.288	779.053	777.035	763.902
ENSG00000064042	LIMCH1	LIM and calponin homology domains 1 [Source:HGNC Symbol;Acc:HGNC:29191]	protein_coding	1.39513	0.200703	6.95123	3.62e-12	2.31e-11	66.1494	47.731	47.8487	147.929	134.389	143.346	0.788832	0.211557	3.7287	0.000192473	0.000622012	88.7179	111.637	82.3707	171.149	174.255	153.95
ENSG00000064195	DLX3	distal-less homeobox 3 [Source:HGNC Symbol;Acc:HGNC:2916]	protein_coding	2.10976	0.110192	19.1462	1.04e-81	4.84e-80	129.423	146.24	134.164	583.665	588.46	595.199	0.700435	0.131443	5.32882	9.8853e-08	4.54036e-07	236.929	288.488	248.155	408.699	416.078	428.721
ENSG00000064313	TAF2	TATA-box binding protein associated factor 2 [Source:HGNC Symbol;Acc:HGNC:11536]	protein_coding	0.724553	0.060092	12.0574	1.77e-33	2.88e-32	990.324	925.169	907.248	1486.33	1594.34	1584.08	0.745093	0.0643384	11.5809	5.15314e-31	8.07619e-30	1256.66	1326.38	1159.45	2036.01	2122.18	2144.58
ENSG00000064651	SLC12A2	solute carrier family 12 member 2 [Source:HGNC Symbol;Acc:HGNC:10911]	protein_coding	1.73604	0.0767073	22.632	2.1e-113	1.54e-111	441.955	389.973	407.183	1342.43	1487.44	1299.47	1.32789	0.0794437	16.7148	1.02231e-62	3.84905e-61	538.57	612.346	597.448	1416.89	1441.16	1508.32
ENSG00000064655	EYA2	EYA transcriptional coactivator and phosphatase 2 [Source:HGNC Symbol;Acc:HGNC:3520]	protein_coding	2.0832	0.202115	10.307	6.55e-25	7.88e-24	33.554	49.7621	40.343	180.131	165.95	176.586	1.2108	0.243729	4.9678	6.77155e-07	2.87649e-06	66.7994	59.6872	49.0054	144.962	144.916	125.693
ENSG00000064726	BTBD1	BTB domain containing 1 [Source:HGNC Symbol;Acc:HGNC:1120]	protein_coding	0.689588	0.0511274	13.4877	1.85e-41	3.68e-40	1273.14	1350.69	1382.92	2131.38	2183.82	2147.08	0.916505	0.0498546	18.3836	1.77911e-75	8.48908e-74	1904.83	1911.09	1859.08	3429.52	3545.56	3712.33
ENSG00000064787	BCAS1	brain enriched myelin associated protein 1 [Source:HGNC Symbol;Acc:HGNC:974]	protein_coding	2.94129	0.113328	25.9539	1.64e-148	1.91e-146	590.551	546.368	463.475	4354.34	3783.25	4151.85	1.57855	0.0626368	25.2017	3.83608e-140	4.59611e-138	789.067	807.987	845.603	2478.38	2163.07	2385.25
ENSG00000065154	OAT	ornithine aminotransferase [Source:HGNC Symbol;Acc:HGNC:8091]	protein_coding	1.96244	0.0693444	28.2999	3.47e-176	5.2e-174	394.02	431.61	448.464	1660.43	1707.35	1597.59	1.44631	0.0723409	19.993	6.33433e-89	3.6559e-87	594.932	621.189	626.643	1631.06	1722.99	1716.83
ENSG00000065320	NTN1	netrin 1 [Source:HGNC Symbol;Acc:HGNC:8029]	protein_coding	2.44682	0.0788853	31.0174	3.14e-211	6.57e-209	252.135	244.748	253.316	1348.47	1400.9	1342.05	1.33494	0.102065	13.0793	4.32679e-39	8.88175e-38	349.653	423.337	343.038	953.008	868.608	921.75
ENSG00000065413	ANKRD44	ankyrin repeat domain 44 [Source:HGNC Symbol;Acc:HGNC:25259]	protein_coding	1.23453	0.279212	4.42148	9.8e-06	3.72e-05	25.8845	24.3733	37.5284	71.4486	74.3211	61.2858	2.32499	0.239098	9.72399	2.38255e-22	2.60808e-21	38.6184	34.2649	39.6214	183.307	192.925	192.924
ENSG00000065534	MYLK	myosin light chain kinase [Source:HGNC Symbol;Acc:HGNC:7590]	protein_coding	0.732963	0.288885	2.53721	0.011174	0.0266432	34.5127	35.5444	29.0845	46.2907	49.8868	68.557	1.0365	0.307014	3.37608	0.00073526	0.00218123	33.3997	49.7393	38.5787	80.4305	66.6792	85.7441
ENSG00000066027	PPP2R5A	protein phosphatase 2 regulatory subunit B'alpha [Source:HGNC Symbol;Acc:HGNC:9309]	protein_coding	0.698553	0.0668206	10.4542	1.4e-25	1.73e-24	730.52	820.567	780.59	1295.13	1190.16	1297.39	0.684029	0.0616323	11.0985	1e-28	1.8e-27	1115.76	1134.06	1117.74	1773.21	1777.22	1833.76
ENSG00000066697	MSANTD3	Myb/SANT DNA binding domain containing 3 [Source:HGNC Symbol;Acc:HGNC:23370]	protein_coding	0.83913	0.096801	8.6686	4.37e-18	3.93e-17	312.532	290.448	335.879	554.481	601.696	524.565	0.638454	0.0985252	6.4801	9.16601e-11	5.36572e-10	466.552	454.286	434.792	672.436	732.582	734.671
ENSG00000066933	MYO9A	myosin IXA [Source:HGNC Symbol;Acc:HGNC:7608]	protein_coding	1.07966	0.0674316	16.0112	1.07e-57	3.24e-56	633.692	653.001	680.202	1304.19	1471.15	1382.57	0.83895	0.068745	12.2038	2.96684e-34	5.26628e-33	888.223	964.942	939.443	1713.36	1463.39	1615.5
ENSG00000067208	EVI5	ecotropic viral integration site 5 [Source:HGNC Symbol;Acc:HGNC:3501]	protein_coding	1.19031	0.187557	6.34638	2.2e-10	1.25e-09	60.3973	67.0265	75.9949	142.897	177.149	144.385	2.02022	0.159032	12.7032	5.67311e-37	1.08708e-35	101.243	110.532	87.584	396.541	404.521	412.157
ENSG00000068024	HDAC4	histone deacetylase 4 [Source:HGNC Symbol;Acc:HGNC:14063]	protein_coding	1.64898	0.197717	8.3401	7.42e-17	6.26e-16	46.9757	43.6688	61.9218	165.036	166.968	147.501	0.960061	0.228475	4.20205	2.64514e-05	9.48481e-05	88.7179	85.1095	60.4747	146.832	147.583	156.873
ENSG00000068078	FGFR3	fibroblast growth factor receptor 3 [Source:HGNC Symbol;Acc:HGNC:3690]	protein_coding	2.35509	0.0468077	50.3143	0	0	1090.99	1061.25	1012.33	5288.2	5286.98	5613.36	1.29005	0.0488246	26.4222	7.62196e-154	1.02747e-151	1528.04	1527.55	1575.47	3858.79	3594.45	3690.9
ENSG00000068305	MEF2A	myocyte enhancer factor 2A [Source:HGNC Symbol;Acc:HGNC:6993]	protein_coding	1.04899	0.0657245	15.9604	2.41e-57	7.3e-56	624.105	670.265	617.342	1313.25	1359.16	1280.77	1.0538	0.0663897	15.8729	9.76407e-57	3.14753e-55	830.817	874.306	873.755	1748.9	1757.66	1820.11
ENSG00000068383	INPP5A	inositol polyphosphate-5-phosphatase A [Source:HGNC Symbol;Acc:HGNC:6076]	protein_coding	2.27572	0.0718765	31.6616	5.26e-220	1.2e-217	331.706	367.63	354.643	1780.18	1636.08	1684.84	1.6303	0.0772711	21.0984	8.23155e-99	5.68744e-97	528.132	483.024	492.139	1555.3	1474.94	1548.27
ENSG00000070182	SPTB	spectrin beta, erythrocytic [Source:HGNC Symbol;Acc:HGNC:11274]	protein_coding	0.955087	0.345625	2.76337	0.00572086	0.0145234	23.0085	16.2489	20.6406	39.2464	40.7239	36.356	1.8785	0.314999	5.96351	2.46877e-09	1.29287e-08	22.9623	27.6329	26.0667	101.941	107.576	85.7441
ENSG00000070404	FSTL3	follistatin like 3 [Source:HGNC Symbol;Acc:HGNC:3973]	protein_coding	1.56243	0.102353	15.2652	1.3e-52	3.53e-51	233.92	214.282	191.395	620.899	667.872	599.354	0.886098	0.111838	7.92303	2.31797e-15	1.79741e-14	312.078	324.963	297.16	587.329	540.546	563.183
ENSG00000070778	PTPN21	protein tyrosine phosphatase non-receptor type 21 [Source:HGNC Symbol;Acc:HGNC:9651]	protein_coding	1.47735	0.205347	7.1944	6.27e-13	4.19e-12	64.232	39.6066	51.6015	153.967	134.389	145.424	1.36553	0.216631	6.30347	2.91049e-10	1.63955e-09	59.4932	69.635	79.2427	177.695	173.366	180.258
ENSG00000071073	MGAT4A	alpha-1,3-mannosyl-glycoprotein 4-beta-N-acetylglucosaminyltransferase A [Source:HGNC Symbol;Acc:HGNC:7047]	protein_coding	1.77136	0.0685405	25.844	2.84e-147	3.23e-145	412.235	437.704	451.279	1473.25	1459.95	1509.29	1.24264	0.0698266	17.7961	7.57533e-71	3.38816e-69	697.218	722.878	695.459	1635.73	1680.32	1701.24
ENSG00000072274	TFRC	transferrin receptor [Source:HGNC Symbol;Acc:HGNC:11763]	protein_coding	1.37745	0.0401342	34.321	3.81e-258	1.27e-255	14010.3	13008.2	14683.9	36132.9	37684.9	34538.2	1.0542	0.043351	24.3179	1.26827e-130	1.38127e-128	18575.4	19822.8	18837.9	38732.9	40599.6	40501.4
ENSG00000072415	MPP5	membrane palmitoylated protein 5 [Source:HGNC Symbol;Acc:HGNC:18669]	protein_coding	1.36612	0.0552512	24.7256	5.68e-135	5.56e-133	812.967	868.298	872.534	2241.07	2198.07	2142.92	1.31683	0.0563024	23.3885	5.59773e-121	5.16303e-119	1235.79	1274.43	1138.59	3028.3	3013.9	3029.3
ENSG00000072803	FBXW11	F-box and WD repeat domain containing 11 [Source:HGNC Symbol;Acc:HGNC:13607]	protein_coding	0.776342	0.0549272	14.134	2.34e-45	5.25e-44	1023.88	1063.28	1008.57	1776.15	1800	1724.31	0.658808	0.0577728	11.4034	4.01949e-30	1e-28	1584.4	1681.19	1566.09	2426.01	2656.5	2659.04
ENSG00000072954	TMEM38A	transmembrane protein 38A [Source:HGNC Symbol;Acc:HGNC:28462]	protein_coding	1.06513	0.143785	7.40778	1.28e-13	8.94e-13	113.125	108.664	141.67	252.586	251.47	257.608	0.841468	0.14941	5.63193	1.78203e-08	8.7078e-08	194.136	163.587	196.021	309.564	389.407	352.72
ENSG00000073605	GSDMB	gasdermin B [Source:HGNC Symbol;Acc:HGNC:23690]	protein_coding	1.09448	0.258337	4.23666	2.27e-05	8.25e-05	51.7691	33.5133	31.8991	69.436	86.5383	94.5255	0.684852	0.244266	2.80371	0.00505181	0.0129984	69.9306	89.5307	66.7307	131.869	104.02	110.103
ENSG00000073803	MAP3K13	mitogen-activated protein kinase kinase kinase 13 [Source:HGNC Symbol;Acc:HGNC:6852]	protein_coding	1.46556	0.100493	14.5837	3.57e-48	8.65e-47	208.994	207.173	219.541	615.867	583.37	556.766	1.68671	0.0952465	17.7089	3.57881e-70	1.57509e-68	356.959	307.278	320.099	1034.37	1122.88	1079.6
ENSG00000073849	ST6GAL1	ST6 beta-galactoside alpha-2,6-sialyltransferase 1 [Source:HGNC Symbol;Acc:HGNC:10860]	protein_coding	2.17225	0.140995	15.4066	1.48e-53	4.08e-52	84.3645	81.2443	91.9445	422.654	387.895	351.095	0.953554	0.187311	5.09076	3.56628e-07	1.55396e-06	118.986	102.795	147.016	223.522	223.153	253.335
ENSG00000074527	NTN4	netrin 4 [Source:HGNC Symbol;Acc:HGNC:13658]	protein_coding	2.02145	0.533557	3.78863	0.000151479	0.000497035	9.58687	4.06221	4.69105	18.1137	25.4524	31.1623	1.64379	0.544693	3.01783	0.00254593	0.00688813	14.6124	7.73722	7.29867	35.539	32.8951	26.3079
ENSG00000074695	LMAN1	lectin, mannose binding 1 [Source:HGNC Symbol;Acc:HGNC:6631]	protein_coding	0.990435	0.0420034	23.5799	6.2e-123	5.16e-121	2013.24	1968.14	1942.09	4022.26	3911.53	3834	0.686104	0.045898	14.9485	1.59409e-50	4.41513e-49	2731.47	3003.15	2729.7	4498.49	4497.73	4577.57
ENSG00000075303	SLC25A40	solute carrier family 25 member 40 [Source:HGNC Symbol;Acc:HGNC:29680]	protein_coding	0.865474	0.0699087	12.3801	3.35e-35	5.71e-34	667.246	654.016	696.151	1265.95	1127.03	1283.89	0.876185	0.0662511	13.2252	6.27582e-40	1.31929e-38	937.279	987.049	908.163	1750.77	1666.98	1713.91
ENSG00000075461	CACNG4	calcium voltage-gated channel auxiliary subunit gamma 4 [Source:HGNC Symbol;Acc:HGNC:1408]	protein_coding	2.46756	0.0622797	39.6206	0	0	549.328	549.414	607.959	3040.09	3379.07	3025.86	1.14259	0.0671371	17.0188	5.96153e-65	2.36949e-63	845.429	952.784	937.358	2061.26	2085.73	1963.35
ENSG00000075651	PLD1	phospholipase D1 [Source:HGNC Symbol;Acc:HGNC:9067]	protein_coding	1.94978	0.238155	8.18699	2.68e-16	2.19e-15	31.6367	26.4044	31.8991	124.783	107.918	115.3	1.1692	0.255957	4.56794	4.92546e-06	1.91969e-05	52.187	45.318	62.56	127.192	128.913	113.026
ENSG00000075711	DLG1	discs large MAGUK scaffold protein 1 [Source:HGNC Symbol;Acc:HGNC:2900]	protein_coding	0.645916	0.0380365	16.9815	1.13e-64	3.93e-63	2720.75	2767.38	2821.19	4369.43	4305.54	4327.4	0.781884	0.0371138	21.0672	1.58982e-98	1.08677e-96	4005.87	4182.52	3942.32	6801.99	6932.86	7101.17
ENSG00000076864	RAP1GAP	RAP1 GTPase activating protein [Source:HGNC Symbol;Acc:HGNC:9858]	protein_coding	2.05636	0.0570237	36.0615	9.12e-285	3.45e-282	640.403	595.114	608.898	2572.15	2609.38	2491.94	0.896778	0.06331	14.1649	1.51136e-45	3.66934e-44	962.328	960.521	985.321	1787.24	1818.12	1823.04
ENSG00000077254	USP33	ubiquitin specific peptidase 33 [Source:HGNC Symbol;Acc:HGNC:20059]	protein_coding	0.649619	0.0701844	9.25589	2.12e-20	2.16e-19	604.932	648.939	667.067	1031.48	969.229	1012.77	0.610681	0.0653388	9.34637	9.07108e-21	9.22274e-20	995.728	1019.1	1005.13	1541.27	1518.51	1532.68
ENSG00000077585	GPR137B	G protein-coupled receptor 137B [Source:HGNC Symbol;Acc:HGNC:11862]	protein_coding	0.925639	0.144224	6.41806	1.38e-10	7.96e-10	108.332	135.069	138.855	246.548	228.054	251.376	0.971708	0.14122	6.88082	5.9509e-12	3.76981e-11	212.923	174.64	220.003	391.865	383.183	403.387
ENSG00000078114	NEBL	nebulette [Source:HGNC Symbol;Acc:HGNC:16932]	protein_coding	1.46231	0.0513958	28.4519	4.61e-178	7.08e-176	1058.39	967.822	1006.7	2849.89	2746.83	2763.05	0.89707	0.0556698	16.1141	2.03015e-58	6.92658e-57	1478.98	1665.71	1542.1	2875.86	2896.54	2940.63
ENSG00000078124	ACER3	alkaline ceramidase 3 [Source:HGNC Symbol;Acc:HGNC:16066]	protein_coding	0.825666	0.0805019	10.2565	1.11e-24	1.32e-23	414.153	462.077	418.441	763.796	755.429	773.863	0.885066	0.0790159	11.2011	4.0262e-29	6e-28	663.819	721.772	639.155	1225.16	1263.35	1266.67
ENSG00000078246	TULP3	TUB like protein 3 [Source:HGNC Symbol;Acc:HGNC:12425]	protein_coding	1.9835	0.0883433	22.4522	1.22e-111	8.67e-110	249.259	218.344	244.873	924.807	917.306	978.495	2.15888	0.0870764	24.7929	1.06957e-135	1.22001e-133	323.559	394.598	355.55	1543.14	1625.19	1650.57
ENSG00000078401	EDN1	endothelin 1 [Source:HGNC Symbol;Acc:HGNC:3176]	protein_coding	2.82432	0.234387	12.0498	1.94e-33	3.15e-32	35.4714	23.3577	17.826	200.257	175.113	167.237	1.55915	0.274117	5.68789	1.28618e-08	6.35409e-08	38.6184	39.7914	33.3654	112.229	136.026	107.18
ENSG00000078687	TNRC6C	trinucleotide repeat containing adaptor 6C [Source:HGNC Symbol;Acc:HGNC:29318]	protein_coding	1.512	0.0847822	17.834	3.85e-71	1.53e-69	329.788	336.148	366.84	910.718	1059.84	976.417	1.11967	0.0863361	12.9687	1.84028e-38	3.71467e-37	466.552	486.34	517.163	1080.2	1067.76	1049.39
ENSG00000079337	RAPGEF3	Rap guanine nucleotide exchange factor 3 [Source:HGNC Symbol;Acc:HGNC:16629]	protein_coding	1.97408	0.286657	6.88656	5.72e-12	3.6e-11	17.2564	25.3888	22.517	71.4486	83.484	100.758	1.69767	0.342222	4.96072	7.02308e-07	2.97809e-06	24.006	19.8957	34.408	89.7828	60.4558	79.898
ENSG00000080819	CPOX	coproporphyrinogen oxidase [Source:HGNC Symbol;Acc:HGNC:2321]	protein_coding	2.00755	0.126097	15.9207	4.55e-57	1.37e-55	115.042	101.555	113.523	471.963	425.565	431.078	1.75685	0.137558	12.7718	2.3575e-37	4.58583e-36	158.648	147.007	132.419	491	513.874	495.952
ENSG00000081087	OSTM1	osteoclastogenesis associated transmembrane protein 1 [Source:HGNC Symbol;Acc:HGNC:21652]	protein_coding	2.37581	0.114837	20.6884	4.4e-95	2.49e-93	120.795	121.866	105.079	603.791	593.551	605.587	2.54146	0.112088	22.6737	8.1486e-114	6.85941e-112	175.348	150.323	167.869	927.756	1049.98	989.955
ENSG00000081320	STK17B	serine/threonine kinase 17b [Source:HGNC Symbol;Acc:HGNC:11396]	protein_coding	2.03163	0.158481	12.8194	1.28e-37	2.32e-36	56.5625	79.2132	71.3039	279.757	279.977	285.654	1.87056	0.154405	12.1146	8.8389e-34	1.54757e-32	104.374	117.164	110.523	384.383	411.633	424.823
ENSG00000081377	CDC14B	cell division cycle 14B [Source:HGNC Symbol;Acc:HGNC:1719]	protein_coding	0.983359	0.162194	6.06287	1.34e-09	7.15e-09	92.9926	83.2754	102.265	181.137	178.167	192.167	1.44251	0.145776	9.89542	4.35772e-23	4.97948e-22	131.511	153.639	142.845	388.124	449.862	386.823
ENSG00000081803	CADPS2	calcium dependent secretion activator 2 [Source:HGNC Symbol;Acc:HGNC:16018]	protein_coding	2.62674	0.552566	4.7537	2e-06	8.17e-06	2.87606	4.06221	6.56746	24.1516	33.5972	25.9685	1.70388	0.676295	2.51944	0.0117543	0.0280082	6.26244	4.42127	7.29867	18.7048	17.7811	20.4617
ENSG00000082014	SMARCD3	SWI/SNF related, matrix associated, actin dependent regulator of chromatin, subfamily d, member 3 [Source:HGNC Symbol;Acc:HGNC:11108]	protein_coding	0.758552	0.140838	5.38598	7.21e-08	3.34e-07	139.968	137.1	123.844	215.352	237.217	225.407	1.13977	0.133444	8.54121	1.32823e-17	1.16702e-16	197.267	183.483	215.832	443.303	448.973	433.593
ENSG00000082146	STRADB	STE20 related adaptor beta [Source:HGNC Symbol;Acc:HGNC:13205]	protein_coding	0.613259	0.0896458	6.84091	7.87e-12	4.93e-11	406.483	458.015	446.588	738.638	626.13	639.865	0.643772	0.0701907	9.17176	4.6537e-20	4.60284e-19	945.628	891.991	874.798	1396.31	1416.27	1429.39
ENSG00000082258	CCNT2	cyclin T2 [Source:HGNC Symbol;Acc:HGNC:1600]	protein_coding	1.38455	0.0783152	17.6792	6.06e-70	2.37e-68	482.22	440.75	388.419	1169.34	1130.09	1122.88	1.613	0.0731926	22.0377	1.25225e-107	9.73373e-106	556.313	605.714	573.467	1721.77	1765.67	1816.22
ENSG00000083312	TNPO1	transportin 1 [Source:HGNC Symbol;Acc:HGNC:6401]	protein_coding	1.05588	0.0443819	23.7908	4.16e-125	3.56e-123	1695.92	1746.75	1733.81	3547.27	3718.09	3495.37	1.02493	0.0424794	24.1276	1.28237e-128	1.35826e-126	2509.15	2490.28	2475.29	4910.93	5124.52	5230.39
ENSG00000083454	P2RX5	purinergic receptor P2X 5 [Source:HGNC Symbol;Acc:HGNC:8536]	protein_coding	0.935273	0.182227	5.13245	2.86e-07	1.27e-06	74.7776	70.0732	101.327	163.024	144.57	164.121	1.3548	0.180558	7.50339	6.2186e-14	4.44974e-13	101.243	101.689	90.7121	237.55	258.715	263.079
ENSG00000083799	CYLD	CYLD lysine 63 deubiquitinase [Source:HGNC Symbol;Acc:HGNC:2584]	protein_coding	0.796456	0.116515	6.83564	8.16e-12	5.1e-11	222.415	185.846	222.356	346.174	388.913	361.482	0.762395	0.113604	6.71102	1.93274e-11	1.17978e-10	300.597	319.437	319.056	513.446	546.769	548.568
ENSG00000083844	ZNF264	zinc finger protein 264 [Source:HGNC Symbol;Acc:HGNC:13057]	protein_coding	0.754898	0.268336	2.81325	0.00490429	0.0126348	41.2235	34.5288	31.8991	64.4044	59.0497	58.1696	1.34647	0.243598	5.52744	3.24939e-08	1.55238e-07	48.012	55.2659	57.3467	129.063	139.582	143.232
ENSG00000084636	COL16A1	collagen type XVI alpha 1 chain [Source:HGNC Symbol;Acc:HGNC:2193]	protein_coding	1.29064	0.332482	3.88183	0.000103671	0.000347285	20.1324	25.3888	15.9496	52.3286	58.0316	39.4722	0.962452	0.367931	2.61585	0.00890063	0.02176	24.006	27.6329	31.28	57.9848	48.009	49.6926
ENSG00000085117	CD82	CD82 molecule [Source:HGNC Symbol;Acc:HGNC:6210]	protein_coding	1.7572	0.08258	21.2787	1.79e-100	1.09e-98	281.854	296.542	287.092	1001.29	935.632	987.844	0.786385	0.0970967	8.09898	5.54201e-16	4.47188e-15	439.415	456.496	510.907	832.362	829.489	785.338
ENSG00000085276	MECOM	MDS1 and EVI1 complex locus [Source:HGNC Symbol;Acc:HGNC:3498]	protein_coding	1.34469	0.164465	8.17618	2.93e-16	2.39e-15	78.6123	81.2443	79.7478	190.194	223.982	194.245	1.00145	0.190292	5.26269	1.41963e-07	6.43004e-07	108.549	93.952	101.139	206.688	187.591	198.771
ENSG00000086548	CEACAM6	CEA cell adhesion molecule 6 [Source:HGNC Symbol;Acc:HGNC:1818]	protein_coding	3.46837	0.280709	12.3558	4.53e-35	7.7e-34	17.2564	14.2177	12.1967	170.068	132.353	180.741	1.9402	0.326545	5.94161	2.82238e-09	1.46966e-08	19.8311	27.6329	26.0667	98.2	75.5698	89.6416
ENSG00000086848	ALG9	ALG9 alpha-1,2-mannosyltransferase [Source:HGNC Symbol;Acc:HGNC:15672]	protein_coding	0.933657	0.195751	4.76961	1.85e-06	7.59e-06	63.2733	80.2287	66.6128	150.948	137.443	112.184	0.870927	0.206283	4.22201	2.42132e-05	8.72607e-05	80.368	96.1626	95.9254	169.278	167.143	162.719
ENSG00000089682	RBM41	RNA binding motif protein 41 [Source:HGNC Symbol;Acc:HGNC:25617]	protein_coding	0.767602	0.103207	7.43747	1.03e-13	7.19e-13	236.796	260.997	262.699	436.742	420.474	437.31	0.98806	0.100419	9.83932	7.62219e-23	8.5976e-22	360.09	379.124	370.147	710.781	731.693	756.107
ENSG00000090054	SPTLC1	serine palmitoyltransferase long chain base subunit 1 [Source:HGNC Symbol;Acc:HGNC:11277]	protein_coding	0.69471	0.0465739	14.9163	2.58e-50	6.54e-49	1710.3	1805.65	1748.82	2943.48	2779.41	2796.29	0.665557	0.0425381	15.6461	3.53027e-55	1.09059e-53	2747.12	2744.5	2690.08	4213.25	4340.37	4439.21
ENSG00000090097	PCBP4	poly(rC) binding protein 4 [Source:HGNC Symbol;Acc:HGNC:8652]	protein_coding	0.903403	0.0921252	9.80626	1.06e-22	1.17e-21	306.78	312.79	288.968	576.621	557.918	564.037	1.10721	0.0968976	11.4266	3.07862e-30	4.68402e-29	392.446	418.915	372.232	874.448	867.719	824.313
ENSG00000090238	YPEL3	yippee like 3 [Source:HGNC Symbol;Acc:HGNC:18327]	protein_coding	1.05811	0.131817	8.02714	9.98e-16	7.86e-15	178.316	137.1	138.855	305.921	326.809	313.7	0.586841	0.132062	4.44368	8.84311e-06	3.35238e-05	235.885	240.959	258.581	378.771	393.852	357.592
ENSG00000090612	ZNF268	zinc finger protein 268 [Source:HGNC Symbol;Acc:HGNC:13061]	protein_coding	0.647691	0.102388	6.32583	2.52e-10	1.42e-09	327.871	317.868	306.794	506.178	437.782	548.456	0.595193	0.0927254	6.41888	1.37279e-10	7.93025e-10	550.051	533.868	514.035	767.83	754.809	841.852
ENSG00000090621	PABPC4	poly(A) binding protein cytoplasmic 4 [Source:HGNC Symbol;Acc:HGNC:8557]	protein_coding	1.42554	0.0433041	32.9192	1.17e-237	3.33e-235	1555.95	1462.4	1493.63	4032.32	4031.67	4058.36	1.18511	0.0423817	27.9628	4.60261e-172	7.9932e-170	2071.82	2093.47	2036.33	4669.64	4599.09	4730.54
ENSG00000091039	OSBPL8	oxysterol binding protein like 8 [Source:HGNC Symbol;Acc:HGNC:16396]	protein_coding	0.837169	0.0562821	14.8745	4.82e-50	1.22e-48	931.844	956.651	971.046	1703.7	1749.09	1655.75	0.675949	0.0567345	11.9142	9.97658e-33	1.66366e-31	1439.32	1449.07	1429.5	2224	2107.06	2375.5
ENSG00000091129	NRCAM	neuronal cell adhesion molecule [Source:HGNC Symbol;Acc:HGNC:7994]	protein_coding	1.86468	0.0692293	26.9348	8.59e-160	1.1e-157	509.063	535.197	580.751	1915.02	2132.91	1871.81	0.734168	0.0760624	9.65218	4.81215e-22	5.19103e-21	735.837	778.144	706.928	1213	1328.25	1249.14
ENSG00000091140	DLD	dihydrolipoamide dehydrogenase [Source:HGNC Symbol;Acc:HGNC:2898]	protein_coding	0.839681	0.0335949	24.9943	7.05e-138	7.18e-136	5015.85	5198.62	5078.53	9263.16	8838.11	9265.58	0.869525	0.0284995	30.5102	1.90564e-204	4.42591e-202	7405.34	7035.35	7183.98	13065.3	13016.7	13278.7
ENSG00000091409	ITGA6	integrin subunit alpha 6 [Source:HGNC Symbol;Acc:HGNC:6142]	protein_coding	0.98726	0.276479	3.57083	0.000355853	0.00111324	28.7606	34.5288	30.0227	66.417	54.9773	63.3633	1.33958	0.26651	5.02639	4.99808e-07	2.1487e-06	55.3182	37.5808	45.8774	125.322	133.358	109.129
ENSG00000091844	RGS17	regulator of G protein signaling 17 [Source:HGNC Symbol;Acc:HGNC:14088]	protein_coding	1.96421	0.109428	17.9498	4.82e-72	1.95e-70	144.762	139.131	157.619	558.507	592.533	573.386	1.45141	0.116876	12.4184	2.07779e-35	3.79295e-34	247.366	250.907	242.941	624.739	633.008	726.877
ENSG00000092295	TGM1	transglutaminase 1 [Source:HGNC Symbol;Acc:HGNC:11777]	protein_coding	2.33074	0.182564	12.7667	2.52e-37	4.53e-36	61.356	44.6844	39.4048	245.542	256.561	229.562	1.13778	0.228601	4.97714	6.45297e-07	2.74964e-06	58.4494	89.5307	69.8587	153.379	167.143	165.642
ENSG00000092929	UNC13D	unc-13 homolog D [Source:HGNC Symbol;Acc:HGNC:23147]	protein_coding	2.41047	0.0922356	26.1338	1.51e-150	1.77e-148	192.696	182.8	214.85	983.173	1073.08	1086.52	1.27309	0.112862	11.2801	1.64565e-29	2e-28	252.585	302.857	272.136	667.76	658.791	664.517
ENSG00000094755	GABRP	gamma-aminobutyric acid type A receptor subunit pi [Source:HGNC Symbol;Acc:HGNC:4089]	protein_coding	5.74765	0.514285	11.176	1e-28	8e-28	4.79344	0	3.75284	156.986	167.986	143.346	4.54039	0.492552	9.21809	3.02444e-20	3.01771e-19	3.13122	6.63191	4.17067	109.423	88.0166	105.231
ENSG00000094975	SUCO	SUN domain containing ossification factor [Source:HGNC Symbol;Acc:HGNC:1240]	protein_coding	1.51078	0.047747	31.6414	9.96e-220	2.25e-217	1126.46	1080.55	1077.06	3122.61	3141.85	3094.41	1.25607	0.0476323	26.3702	3.01331e-153	4.03386e-151	1545.78	1531.97	1577.56	3687.64	3632.68	3725.97
ENSG00000095321	CRAT	carnitine O-acetyltransferase [Source:HGNC Symbol;Acc:HGNC:2342]	protein_coding	2.81279	0.193423	14.5422	6.55e-48	1.58e-46	42.1822	38.591	30.9609	281.769	227.036	275.267	2.02247	0.225803	8.95679	3.34269e-19	3.16955e-18	43.8371	46.4233	56.304	193.594	186.702	203.642
ENSG00000095564	BTAF1	B-TFIID TATA-box binding protein associated factor 1 [Source:HGNC Symbol;Acc:HGNC:17307]	protein_coding	0.74643	0.070436	10.5973	3.07e-26	3.9e-25	809.132	708.856	715.854	1206.58	1334.73	1207.02	0.943723	0.0631447	14.9454	1.66878e-50	4.60874e-49	1041.65	1037.89	1002	2036.01	1861.68	1914.63
ENSG00000095794	CREM	cAMP responsive element modulator [Source:HGNC Symbol;Acc:HGNC:2352]	protein_coding	1.30009	0.116331	11.1757	1e-28	8e-28	169.688	203.111	172.63	421.647	488.687	431.078	0.92556	0.138966	6.66035	2.73171e-11	1.65231e-10	258.848	267.487	226.259	416.181	470.311	536.875
ENSG00000096006	CRISP3	cysteine rich secretory protein 3 [Source:HGNC Symbol;Acc:HGNC:16904]	protein_coding	2.36793	0.311457	7.60275	2.9e-14	2.11e-13	11.5042	21.3266	14.0731	83.5244	77.3754	79.9831	1.17811	0.37854	3.11225	0.00185668	0.00514907	31.3122	18.7904	25.024	57.0495	45.3419	56.5132
ENSG00000099219	ERMP1	endoplasmic reticulum metallopeptidase 1 [Source:HGNC Symbol;Acc:HGNC:23703]	protein_coding	1.48145	0.0452886	32.7113	1.08e-234	2.95e-232	1805.21	1692.93	1883.92	5131.22	5068.09	4835.34	0.877187	0.042759	20.5147	1.59275e-93	9.93639e-92	2587.43	2796.45	2714.06	4883.81	4884.47	5030.65
ENSG00000099246	RAB18	RAB18, member RAS oncogene family [Source:HGNC Symbol;Acc:HGNC:14244]	protein_coding	0.820034	0.0564898	14.5165	9.53e-48	2.28e-46	1043.05	1019.62	1084.57	1941.19	1833.59	1782.48	0.79127	0.0573283	13.8024	2.46375e-43	5.72214e-42	1565.61	1575.08	1433.67	2564.42	2564.04	2712.63
ENSG00000099250	NRP1	neuropilin 1 [Source:HGNC Symbol;Acc:HGNC:8004]	protein_coding	1.79949	0.0974921	18.4578	4.51e-76	1.95e-74	236.796	216.313	287.092	915.75	824.659	840.342	1.39706	0.102908	13.5759	5.56535e-42	1.24748e-40	328.778	354.807	305.502	826.75	839.269	909.083
ENSG00000099849	RASSF7	Ras association domain family member 7 [Source:HGNC Symbol;Acc:HGNC:1166]	protein_coding	0.95884	0.0694797	13.8003	2.54e-43	5.35e-42	551.245	542.306	538.532	1030.47	1065.95	1076.14	0.642698	0.0727277	8.83705	9.82778e-19	9.12573e-18	853.779	835.62	878.968	1385.09	1309.58	1288.11
ENSG00000099994	SUSD2	sushi domain containing 2 [Source:HGNC Symbol;Acc:HGNC:30667]	protein_coding	2.74448	0.0953961	28.7693	5.2e-182	8.31e-180	152.431	160.457	148.237	1060.66	996.718	1030.43	1.52867	0.114823	13.3132	1.93895e-40	4.13921e-39	234.842	226.59	263.795	714.522	599.224	681.081
ENSG00000100014	SPECC1L	sperm antigen with calponin homology and coiled-coil domains 1 like [Source:HGNC Symbol;Acc:HGNC:29022]	protein_coding	0.632986	0.0859719	7.36271	1.8e-13	1.24e-12	381.557	412.315	411.874	593.728	643.438	632.594	0.878657	0.0870195	10.0972	5.6815e-24	6.84092e-23	523.957	605.714	609.96	1048.4	1158.44	1083.49
ENSG00000100320	RBFOX2	RNA binding fox-1 homolog 2 [Source:HGNC Symbol;Acc:HGNC:9906]	protein_coding	0.896514	0.0580515	15.4434	8.35e-54	2.33e-52	905.001	884.547	973.861	1754.01	1696.15	1696.27	0.964946	0.0556731	17.3323	2.68157e-67	1.1262e-65	1332.86	1345.17	1437.84	2624.28	2823.64	2733.09
ENSG00000100429	HDAC10	histone deacetylase 10 [Source:HGNC Symbol;Acc:HGNC:18128]	protein_coding	0.907377	0.240579	3.77164	0.00016218	0.000529916	63.2733	44.6844	41.2812	73.4613	104.864	101.797	1.09081	0.316516	3.44629	0.00056833	0.00171489	31.3122	47.5287	32.3227	78.56	75.5698	78.9236
ENSG00000100478	AP4S1	adaptor related protein complex 4 subunit sigma 1 [Source:HGNC Symbol;Acc:HGNC:575]	protein_coding	0.705951	0.161252	4.37794	1.2e-05	4.5e-05	118.877	104.602	93.8209	178.118	174.095	165.16	1.21684	0.133216	9.13436	6.57951e-20	6.46448e-19	181.611	185.693	202.277	442.368	434.748	440.413
ENSG00000100522	GNPNAT1	glucosamine-phosphate N-acetyltransferase 1 [Source:HGNC Symbol;Acc:HGNC:19980]	protein_coding	2.57439	0.0423357	60.8088	0	0	1110.16	1097.81	1074.25	6606.48	6390.6	6550.31	1.96596	0.0440814	44.5983	0	0	1601.1	1738.66	1578.6	6384.87	6290.07	6418.14
ENSG00000100647	SUSD6	sushi domain containing 6 [Source:HGNC Symbol;Acc:HGNC:19956]	protein_coding	0.874282	0.0829163	10.5442	5.41e-26	6.79e-25	425.657	383.879	397.801	734.613	767.646	711.538	0.697507	0.0823409	8.47096	2.43372e-17	2.10853e-16	595.976	645.506	619.344	996.964	1049.98	1014.31
ENSG00000100722	ZC3H14	zinc finger CCCH-type containing 14 [Source:HGNC Symbol;Acc:HGNC:20509]	protein_coding	0.812333	0.047468	17.1133	1.18e-65	4.22e-64	1438.03	1381.15	1406.38	2485.61	2485.18	2450.39	0.807947	0.0478147	16.8975	4.69644e-64	1.82527e-62	2083.31	2041.52	2153.11	3557.65	3647.8	3771.77
ENSG00000100941	PNN	pinin, desmosome associated protein [Source:HGNC Symbol;Acc:HGNC:9162]	protein_coding	0.840226	0.0950581	8.83908	9.65e-19	8.96e-18	3805.99	3211.18	3161.76	5754.13	6247.05	6223.1	0.610295	0.0382731	15.9458	3.04744e-57	1.0042e-55	3897.33	4100.73	4090.38	6291.35	5177.86	6008.91
ENSG00000101213	PTK6	protein tyrosine kinase 6 [Source:HGNC Symbol;Acc:HGNC:9617]	protein_coding	1.26506	0.115418	10.9607	6e-28	8e-27	190.779	208.188	167.001	414.603	466.289	477.821	0.690392	0.131357	5.25584	1.47349e-07	6.65989e-07	249.454	257.539	270.051	450.785	386.739	384.874
ENSG00000101333	PLCB4	phospholipase C beta 4 [Source:HGNC Symbol;Acc:HGNC:9059]	protein_coding	1.68587	0.0974984	17.2913	5.47e-67	2.03e-65	220.498	216.313	197.962	646.056	696.379	699.073	0.772415	0.110567	6.98593	2.82979e-12	1.82686e-11	356.959	337.122	322.184	591.07	511.207	566.106
ENSG00000101752	MIB1	MIB E3 ubiquitin protein ligase 1 [Source:HGNC Symbol;Acc:HGNC:21086]	protein_coding	0.791016	0.0501111	15.7852	3.93e-56	1.15e-54	1474.46	1359.83	1481.43	2431.27	2518.77	2521.03	0.782674	0.0466908	16.7629	4.55553e-63	1.73209e-61	2070.78	2135.47	2008.18	3530.52	3555.34	3595.41
ENSG00000101966	XIAP	X-linked inhibitor of apoptosis [Source:HGNC Symbol;Acc:HGNC:592]	protein_coding	0.965988	0.0499595	19.3354	2.7e-83	1.3e-81	1185.9	1164.84	1207.48	2299.44	2289.7	2363.14	1.04061	0.0474448	21.9332	1.25403e-106	9.70843e-105	1750.35	1687.82	1682.86	3506.21	3752.71	3517.46
ENSG00000102098	SCML2	Scm polycomb group protein like 2 [Source:HGNC Symbol;Acc:HGNC:10581]	protein_coding	0.870972	0.0702048	12.4062	2.42e-35	4.14e-34	599.179	557.539	610.774	1116.01	1077.15	1040.82	1.08783	0.0685023	15.8802	8.69506e-57	2.81705e-55	761.93	770.406	744.464	1613.29	1666.09	1612.57
ENSG00000102218	RP2	RP2 activator of ARL3 GTPase [Source:HGNC Symbol;Acc:HGNC:10274]	protein_coding	1.04597	0.165934	6.30355	2.91e-10	1.63e-09	91.0753	101.555	103.203	229.441	214.819	166.199	1.49875	0.154686	9.689	3.35807e-22	3.63876e-21	124.205	119.374	125.12	346.973	352.955	347.848
ENSG00000102743	SLC25A15	solute carrier family 25 member 15 [Source:HGNC Symbol;Acc:HGNC:10985]	protein_coding	1.54054	0.0667995	23.0621	1.11e-117	8.75e-116	562.749	584.959	619.218	1785.21	1598.41	1757.55	1.6543	0.0604857	27.3502	1.07313e-164	1.75311e-162	792.199	826.778	818.494	2602.77	2644.94	2510.94
ENSG00000102780	DGKH	diacylglycerol kinase eta [Source:HGNC Symbol;Acc:HGNC:2854]	protein_coding	1.50641	0.105134	14.3285	1.45e-46	3.38e-45	241.589	199.048	197.962	563.538	614.931	636.749	1.40481	0.102485	13.7075	9.16058e-43	2.09476e-41	293.291	328.279	316.971	853.872	792.149	801.903
ENSG00000103064	SLC7A6	solute carrier family 7 member 6 [Source:HGNC Symbol;Acc:HGNC:11064]	protein_coding	1.56131	0.0689948	22.6293	2.23e-113	1.64e-111	447.707	459.03	482.239	1330.35	1404.97	1364.91	1.04153	0.0814595	12.7858	1.96749e-37	3.83104e-36	557.357	635.558	630.814	1241.06	1239.34	1260.83
ENSG00000103066	PLA2G15	phospholipase A2 group XV [Source:HGNC Symbol;Acc:HGNC:17163]	protein_coding	0.769603	0.101779	7.56151	3.98e-14	2.87e-13	259.804	245.764	277.71	451.837	437.782	446.659	0.589659	0.10889	5.41518	6.12269e-08	2.86196e-07	406.015	364.755	413.939	563.013	621.45	626.517
ENSG00000104081	BMF	Bcl2 modifying factor [Source:HGNC Symbol;Acc:HGNC:24132]	protein_coding	1.79635	0.0966277	18.5905	3.84e-77	1.7e-75	187.903	222.406	230.799	747.695	729.976	748.933	0.791664	0.107425	7.36944	1.71352e-13	1.19118e-12	346.522	375.808	349.294	640.638	588.555	595.337
ENSG00000104164	BLOC1S6	biogenesis of lysosomal organelles complex 1 subunit 6 [Source:HGNC Symbol;Acc:HGNC:8549]	protein_coding	1.29613	0.0820122	15.8041	2.92e-56	8.59e-55	325.954	338.179	332.126	819.143	806.333	820.606	1.31464	0.0814082	16.1488	1.15822e-58	3.95868e-57	502.039	529.447	483.798	1265.38	1251.79	1246.21
ENSG00000104320	NBN	nibrin [Source:HGNC Symbol;Acc:HGNC:7652]	protein_coding	1.16457	0.0552216	21.089	1e-98	5.98e-97	1125.5	1104.92	1080.82	2626.49	2333.48	2461.82	1.48662	0.048408	30.7102	4.15579e-207	9.89026e-205	1624.06	1527.55	1531.68	4262.81	4492.4	4488.9
ENSG00000104331	BPNT2	3'(2'), 5'-bisphosphate nucleotidase 2 [Source:HGNC Symbol;Acc:HGNC:26019]	protein_coding	1.68871	0.0539559	31.298	4.97e-215	1.09e-212	968.274	863.22	981.367	3103.49	3006.44	2964.57	1.79827	0.0565933	31.7754	1.41776e-221	4.01914e-219	1302.59	1428.07	1292.91	4404.04	4594.64	4922.49
ENSG00000104343	UBE2W	ubiquitin conjugating enzyme E2 W [Source:HGNC Symbol;Acc:HGNC:25616]	protein_coding	1.03536	0.114013	9.08109	1.07e-19	1.05e-18	236.796	188.893	194.209	422.654	407.239	441.465	1.58146	0.10471	15.1033	1.53984e-51	4.3781e-50	312.078	309.489	303.416	848.261	872.164	997.75
ENSG00000104361	NIPAL2	NIPA like domain containing 2 [Source:HGNC Symbol;Acc:HGNC:25854]	protein_coding	1.12195	0.0795602	14.1019	3.7e-45	8.23e-44	372.929	379.817	382.789	839.27	809.388	822.684	0.878907	0.0780004	11.268	1.88864e-29	3e-28	631.463	618.978	651.667	1170.92	1202	1161.44
ENSG00000104450	SPAG1	sperm associated antigen 1 [Source:HGNC Symbol;Acc:HGNC:11212]	protein_coding	0.930562	0.139653	6.66337	2.68e-11	1.62e-10	128.464	122.882	154.804	250.573	250.452	274.228	0.758185	0.135056	5.61388	1.97839e-08	9.63553e-08	218.142	207.8	236.685	366.613	404.521	380.977
ENSG00000104643	MTMR9	myotubularin related protein 9 [Source:HGNC Symbol;Acc:HGNC:14596]	protein_coding	1.56455	0.0974475	16.0553	5.25e-58	1.6e-56	236.796	217.328	206.406	675.24	642.42	635.71	1.80599	0.0923531	19.5552	3.72188e-85	2.02674e-83	318.341	315.016	314.886	1070.85	1175.33	1140.01
ENSG00000104856	RELB	RELB proto-oncogene, NF-kB subunit [Source:HGNC Symbol;Acc:HGNC:9956]	protein_coding	0.888477	0.182133	4.87818	1.07e-06	4.51e-06	85.3231	80.2287	80.686	158.998	172.059	124.649	1.11839	0.177396	6.30445	2.89213e-10	1.62969e-09	103.33	131.533	105.309	240.356	302.279	251.386
ENSG00000104863	LIN7B	lin-7 homolog B, crumbs cell polarity complex component [Source:HGNC Symbol;Acc:HGNC:17788]	protein_coding	0.673267	0.121489	5.54181	2.99e-08	1.43e-07	212.829	191.94	191.395	285.794	335.972	329.281	0.677429	0.117888	5.74639	9.11688e-09	4.56246e-08	314.166	289.593	298.203	484.453	436.527	477.439
ENSG00000105127	AKAP8	A-kinase anchoring protein 8 [Source:HGNC Symbol;Acc:HGNC:378]	protein_coding	0.704221	0.0655485	10.7435	6.4e-27	8.33e-26	737.23	711.903	799.354	1246.83	1219.68	1198.71	0.693321	0.0630292	11	4e-28	5.4e-27	1033.3	1052.26	1059.35	1691.85	1735.44	1698.32
ENSG00000105173	CCNE1	cyclin E1 [Source:HGNC Symbol;Acc:HGNC:1589]	protein_coding	1.0762	0.0909624	11.8313	2.69e-32	4.26e-31	331.706	290.448	340.57	695.366	692.306	644.02	0.870958	0.104951	8.29873	1.05227e-16	8.83859e-16	446.721	393.493	362.848	730.421	751.252	736.62
ENSG00000105339	DENND3	DENN domain containing 3 [Source:HGNC Symbol;Acc:HGNC:29134]	protein_coding	0.723313	0.220647	3.27815	0.00104491	0.00303842	65.1907	55.8554	47.8487	85.5371	102.828	90.3706	0.868664	0.212985	4.07852	4.53241e-05	0.000158344	79.3242	87.3201	86.5414	158.99	141.36	149.078
ENSG00000105388	CEACAM5	CEA cell adhesion molecule 5 [Source:HGNC Symbol;Acc:HGNC:1817]	protein_coding	2.7346	0.244848	11.1685	1e-28	8e-28	23.9672	26.4044	16.8878	149.941	153.733	142.308	1.89686	0.301748	6.28624	3.25255e-10	1.82372e-09	31.3122	25.4223	29.1947	113.164	91.5728	100.36
ENSG00000105810	CDK6	cyclin dependent kinase 6 [Source:HGNC Symbol;Acc:HGNC:1777]	protein_coding	2.94664	0.292575	10.0714	7.39e-24	8.59e-23	10.5456	16.2489	18.7642	121.765	99.7736	129.843	2.43222	0.313366	7.76158	8.38784e-15	6.31364e-14	17.7436	23.2117	26.0667	132.804	107.576	108.155
ENSG00000105971	CAV2	caveolin 2 [Source:HGNC Symbol;Acc:HGNC:1528]	protein_coding	1.33933	0.331606	4.03892	5.37e-05	0.000186166	21.0911	20.3111	15.9496	53.3349	42.7601	48.8209	1.43147	0.320271	4.46955	7.83842e-06	2.98914e-05	32.3559	38.6861	28.152	71.0781	92.4618	107.18
ENSG00000106003	LFNG	LFNG O-fucosylpeptide 3-beta-N-acetylglucosaminyltransferase [Source:HGNC Symbol;Acc:HGNC:6560]	protein_coding	2.62148	0.10589	24.7567	2.63e-135	2.6e-133	133.257	145.224	131.349	827.194	788.008	904.744	1.43944	0.129279	11.1343	1e-28	1.2e-27	195.179	196.747	225.216	598.552	545.88	517.388
ENSG00000106086	PLEKHA8	pleckstrin homology domain containing A8 [Source:HGNC Symbol;Acc:HGNC:30037]	protein_coding	1.44997	0.0738873	19.6241	9.63e-86	4.78e-84	431.409	400.128	444.711	1139.15	1208.48	1141.58	0.839849	0.0818543	10.2603	1.0638e-24	1.32043e-23	611.632	656.559	590.15	1097.97	1074.87	1118.57
ENSG00000106089	STX1A	syntaxin 1A [Source:HGNC Symbol;Acc:HGNC:11433]	protein_coding	1.35165	0.140414	9.62617	6.2e-22	6.7e-21	162.018	107.649	132.287	311.959	359.389	356.288	0.643532	0.147151	4.37327	1.22398e-05	4.57084e-05	191.004	203.378	185.595	314.24	320.949	289.386
ENSG00000106123	EPHB6	EPH receptor B6 [Source:HGNC Symbol;Acc:HGNC:3396]	protein_coding	1.5732	0.356921	4.40769	1.04e-05	3.95e-05	17.2564	15.2333	13.1349	52.3286	40.7239	42.5884	2.53518	0.340301	7.44983	9.34603e-14	6.59215e-13	14.6124	15.4744	32.3227	137.48	110.243	104.257
ENSG00000106366	SERPINE1	serpin family E member 1 [Source:HGNC Symbol;Acc:HGNC:8583]	protein_coding	1.36496	0.234888	5.81112	6.21e-09	3.15e-08	53.6865	32.4977	38.4666	96.6066	119.117	105.952	0.735566	0.306111	2.40294	0.0162638	0.0374932	43.8371	48.634	37.536	70.1428	67.5683	74.0518
ENSG00000106404	CLDN15	claudin 15 [Source:HGNC Symbol;Acc:HGNC:2036]	protein_coding	0.677664	0.162982	4.15789	3.21e-05	0.000114503	148.596	123.898	106.018	185.163	236.199	183.857	1.26118	0.13362	9.43856	3.77926e-21	3.91893e-20	183.698	189.009	216.875	487.259	439.194	455.029
ENSG00000106443	PHF14	PHD finger protein 14 [Source:HGNC Symbol;Acc:HGNC:22203]	protein_coding	1.06914	0.0650682	16.4312	1.14e-60	3.68e-59	709.428	668.234	664.252	1505.45	1373.41	1405.42	0.871415	0.0622377	14.0014	1.52837e-44	3.64182e-43	1058.35	1005.84	1065.61	1887.31	1980.82	1931.19
ENSG00000106615	RHEB	Ras homolog, mTORC1 binding [Source:HGNC Symbol;Acc:HGNC:10011]	protein_coding	0.959388	0.0531741	18.0424	9.05e-73	3.7e-71	1066.06	1000.32	1041.41	2021.69	1990.38	2032.82	0.709128	0.0540686	13.1153	2.6901e-39	5.55214e-38	1614.67	1684.5	1605.71	2583.13	2756.96	2762.33
ENSG00000106617	PRKAG2	protein kinase AMP-activated non-catalytic subunit gamma 2 [Source:HGNC Symbol;Acc:HGNC:9386]	protein_coding	1.09196	0.109011	10.017	1.28e-23	1.47e-22	221.457	201.08	258.946	470.957	508.031	475.744	1.44324	0.102728	14.0492	7.79396e-45	1.87104e-43	297.466	291.804	331.568	808.046	897.058	862.313
ENSG00000106771	TMEM245	transmembrane protein 245 [Source:HGNC Symbol;Acc:HGNC:1363]	protein_coding	0.767764	0.0451574	17.002	7.94e-65	2.8e-63	2045.84	2130.63	2232	3748.54	3636.65	3526.53	0.635887	0.0402242	15.8086	2.71518e-56	8.62282e-55	3018.5	2941.25	3027.91	4577.05	4764.45	4735.42
ENSG00000106799	TGFBR1	transforming growth factor beta receptor 1 [Source:HGNC Symbol;Acc:HGNC:11772]	protein_coding	1.54428	0.0873009	17.6892	5.08e-70	1.99e-68	280.895	255.919	286.154	798.011	792.08	812.296	1.47011	0.0930562	15.7981	3.20594e-56	1.01479e-54	373.659	368.071	348.251	974.518	1019.75	1038.67
ENSG00000106927	AMBP	alpha-1-microglobulin/bikunin precursor [Source:HGNC Symbol;Acc:HGNC:453]	protein_coding	2.58548	0.226466	11.4167	3.45e-30	1e-28	28.7606	29.4511	25.3316	178.118	177.149	145.424	2.02919	0.312276	6.49805	8.13675e-11	4.77335e-10	26.0935	22.1064	25.024	100.07	103.131	99.3853
ENSG00000107165	TYRP1	tyrosinase related protein 1 [Source:HGNC Symbol;Acc:HGNC:12450]	protein_coding	1.08121	0.147528	7.32879	2.32e-13	1.6e-12	124.629	111.711	104.141	258.624	243.325	218.136	0.889942	0.138052	6.44641	1.1453e-10	6.65198e-10	226.492	198.957	194.979	373.16	389.407	393.644
ENSG00000107186	MPDZ	multiple PDZ domain crumbs cell polarity complex component [Source:HGNC Symbol;Acc:HGNC:7208]	protein_coding	0.845821	0.106463	7.94474	1.95e-15	1.51e-14	232.002	233.577	251.44	419.635	461.198	408.226	1.31962	0.105021	12.5653	3.27461e-36	6.1525e-35	306.86	287.383	286.733	724.809	729.915	741.492
ENSG00000107281	NPDC1	neural proliferation, differentiation and control 1 [Source:HGNC Symbol;Acc:HGNC:7899]	protein_coding	1.1445	0.0531237	21.544	6.02e-103	3.82e-101	2012.28	1796.51	1765.71	3850.17	4203.73	4271.31	0.707465	0.0431346	16.4013	1.87151e-60	6.68093e-59	2680.32	2667.13	2691.12	4513.46	4487.07	4236.54
ENSG00000107443	CCNJ	cyclin J [Source:HGNC Symbol;Acc:HGNC:23434]	protein_coding	1.29631	0.0901427	14.3806	6.85e-47	1.6e-45	302.945	280.293	283.339	735.619	723.867	668.95	0.629234	0.109635	5.73938	9.50232e-09	4.75042e-08	432.108	445.443	398.299	596.682	690.797	719.082
ENSG00000107614	TRDMT1	tRNA aspartic acid methyltransferase 1 [Source:HGNC Symbol;Acc:HGNC:2977]	protein_coding	0.687875	0.170104	4.04385	5.26e-05	0.000182483	94.91	95.462	89.1299	163.024	138.461	148.54	0.879379	0.17461	5.03623	4.74787e-07	2.04296e-06	133.599	121.585	119.907	227.263	220.486	232.873
ENSG00000107679	PLEKHA1	pleckstrin homology domain containing A1 [Source:HGNC Symbol;Acc:HGNC:14335]	protein_coding	1.61254	0.0769298	20.9612	1.48e-97	8.63e-96	350.879	388.957	393.11	1169.34	1193.21	1101.07	1.72054	0.0766876	22.4358	1.7628e-111	1.42182e-109	480.12	537.184	533.846	1658.18	1771.89	1748.99
ENSG00000107731	UNC5B	unc-5 netrin receptor B [Source:HGNC Symbol;Acc:HGNC:12568]	protein_coding	1.74814	0.142176	12.2956	9.57e-35	1.61e-33	90.1166	111.711	91.0063	349.193	303.393	329.281	1.01546	0.14895	6.81745	9.26722e-12	5.80768e-11	173.261	151.429	180.381	346.973	338.73	334.207
ENSG00000107798	LIPA	lipase A, lysosomal acid type [Source:HGNC Symbol;Acc:HGNC:6617]	protein_coding	0.845327	0.0602491	14.0305	1.01e-44	2.22e-43	790.917	796.194	806.86	1480.29	1400.9	1419.96	1.20646	0.0583218	20.6863	4.60251e-95	2.94759e-93	1143.94	1079.9	1047.88	2507.37	2640.5	2526.53
ENSG00000107854	TNKS2	tankyrase 2 [Source:HGNC Symbol;Acc:HGNC:15677]	protein_coding	0.611254	0.0480269	12.7273	4.17e-37	7.47e-36	1605.8	1585.28	1624.98	2487.62	2514.7	2354.83	0.792298	0.043244	18.3216	5.56744e-75	2.62405e-73	2361.98	2357.64	2279.27	4070.16	4172.34	4009.51
ENSG00000107864	CPEB3	cytoplasmic polyadenylation element binding protein 3 [Source:HGNC Symbol;Acc:HGNC:21746]	protein_coding	2.00885	0.18892	10.6334	2.08e-26	2.67e-25	46.017	43.6688	50.6633	184.156	199.547	181.78	1.97064	0.19228	10.2488	1.1977e-24	1.48385e-23	65.7556	75.1616	62.56	252.514	286.276	278.668
ENSG00000107959	PITRM1	pitrilysin metallopeptidase 1 [Source:HGNC Symbol;Acc:HGNC:17663]	protein_coding	0.716961	0.0438501	16.3503	4.33e-60	1.37e-58	1810	1782.3	1771.34	2899.2	2933.14	2984.31	0.626469	0.0460668	13.5991	4.05151e-42	9.12394e-41	2443.4	2378.64	2409.6	3841.96	3611.35	3600.28
ENSG00000107984	DKK1	dickkopf WNT signaling pathway inhibitor 1 [Source:HGNC Symbol;Acc:HGNC:2891]	protein_coding	2.01013	0.053534	37.5486	0	0	1194.52	1070.39	1132.42	4815.23	4262.78	4612.01	1.11572	0.053231	20.96	1.52128e-97	1.01825e-95	1599.01	1680.08	1584.85	3660.52	3177.49	3363.51
ENSG00000108256	NUFIP2	nuclear FMR1 interacting protein 2 [Source:HGNC Symbol;Acc:HGNC:17634]	protein_coding	1.41465	0.0380829	37.1466	4.98e-302	2.17e-299	2136.91	2081.88	2139.12	5580.04	5645.35	5727.62	1.35826	0.0402986	33.7048	4.91833e-249	1.78888e-246	2669.89	2841.77	2656.72	6819.76	6748.82	7138.2
ENSG00000108510	MED13	mediator complex subunit 13 [Source:HGNC Symbol;Acc:HGNC:22474]	protein_coding	1.09955	0.0401086	27.4142	1.86e-165	2.59e-163	2530.93	2579.51	2622.29	5347.58	5746.14	5477.29	1.14181	0.0333727	34.2139	1.50355e-256	6.30087e-254	3528.88	3572.39	3534.64	7807.37	7749.01	7837.79
ENSG00000108846	ABCC3	ATP binding cassette subfamily C member 3 [Source:HGNC Symbol;Acc:HGNC:54]	protein_coding	2.16823	0.152157	14.2499	4.49e-46	1.03e-44	91.0753	59.9177	72.2421	333.091	343.099	329.281	1.31093	0.189309	6.92479	4.36632e-12	2.79282e-11	111.68	93.952	83.4134	238.486	214.263	239.694
ENSG00000108852	MPP2	membrane palmitoylated protein 2 [Source:HGNC Symbol;Acc:HGNC:7220]	protein_coding	0.626751	0.0892072	7.02578	2.13e-12	1.38e-11	380.599	364.584	376.222	615.867	553.845	561.959	0.780264	0.0859314	9.08008	1.08492e-19	1.0536e-18	552.138	546.027	522.376	929.627	959.292	925.647
ENSG00000108861	DUSP3	dual specificity phosphatase 3 [Source:HGNC Symbol;Acc:HGNC:3069]	protein_coding	0.777034	0.0546565	14.2167	7.22e-46	1.64e-44	1273.14	1235.93	1299.42	2120.31	2317.19	2089.95	0.759468	0.0544421	13.95	3.14618e-44	7.44158e-43	1560.39	1736.45	1669.31	2813.2	2772.08	2789.61
ENSG00000108932	SLC16A6	solute carrier family 16 member 6 [Source:HGNC Symbol;Acc:HGNC:10927]	protein_coding	1.6356	0.167718	9.75205	1.81e-22	1.98e-21	92.034	103.586	66.6128	290.826	227.036	295.003	0.753007	0.170489	4.41675	1.00196e-05	3.77907e-05	140.905	137.059	139.717	242.227	190.258	227.027
ENSG00000109466	KLHL2	kelch like family member 2 [Source:HGNC Symbol;Acc:HGNC:6353]	protein_coding	2.47573	0.189717	13.0496	6.39e-39	1.2e-37	43.1409	38.591	37.5284	221.39	229.072	212.942	2.81919	0.178565	15.788	3.76123e-56	1.18667e-54	54.2745	55.2659	59.432	390.929	406.299	404.362
ENSG00000109472	CPE	carboxypeptidase E [Source:HGNC Symbol;Acc:HGNC:2303]	protein_coding	1.27485	0.108605	11.7385	8.1e-32	1.26e-30	211.87	179.753	201.715	504.166	462.216	470.55	0.963806	0.124632	7.73322	1.04859e-14	7.84998e-14	233.798	255.328	230.429	473.23	477.423	461.849
ENSG00000109586	GALNT7	polypeptide N-acetylgalactosaminyltransferase 7 [Source:HGNC Symbol;Acc:HGNC:4129]	protein_coding	1.24991	0.0626305	19.957	1.3e-88	6.8e-87	744.9	738.307	728.05	1856.66	1643.21	1758.59	0.944343	0.0644946	14.6422	1.51093e-48	4.00085e-47	1029.13	936.204	991.577	1894.79	1833.23	1900.01
ENSG00000109654	TRIM2	tripartite motif containing 2 [Source:HGNC Symbol;Acc:HGNC:15974]	protein_coding	1.73132	0.147535	11.735	8.43e-32	1.31e-30	95.8687	84.2909	89.1299	325.041	299.321	270.073	1.09986	0.163412	6.73059	1.68977e-11	1.03804e-10	165.955	135.954	136.589	288.053	311.17	339.079
ENSG00000109705	NKX3-2	NK3 homeobox 2 [Source:HGNC Symbol;Acc:HGNC:951]	protein_coding	1.24488	0.530006	2.34879	0.0188344	0.0428132	8.62818	8.12443	6.56746	17.1074	14.2534	23.8911	2.08484	0.40972	5.08846	3.60987e-07	1.5726e-06	16.6998	9.94786	18.768	62.6609	47.12	66.2568
ENSG00000110169	HPX	hemopexin [Source:HGNC Symbol;Acc:HGNC:5171]	protein_coding	2.92981	0.379791	7.71425	1.22e-14	9.02e-14	11.5042	6.09332	9.38209	56.3538	67.1945	83.0994	1.83084	0.449398	4.07399	4.62141e-05	0.000161331	17.7436	15.4744	8.34134	44.8914	45.3419	53.5901
ENSG00000110171	TRIM3	tripartite motif containing 3 [Source:HGNC Symbol;Acc:HGNC:10064]	protein_coding	1.65153	0.0603509	27.3654	7.08e-165	9.73e-163	765.991	667.219	745.876	2193.77	2356.9	2300.81	0.818391	0.0655455	12.4859	8.91842e-36	1.65149e-34	1080.27	999.207	1120.87	1914.43	1837.68	1849.35
ENSG00000110195	FOLR1	folate receptor alpha [Source:HGNC Symbol;Acc:HGNC:3791]	protein_coding	1.84423	0.191906	9.61008	7.25e-22	7.8e-21	46.017	57.8865	43.1576	182.144	171.04	173.47	0.707417	0.231464	3.05628	0.00224105	0.00611996	75.1493	87.3201	70.9014	129.063	112.021	124.719
ENSG00000110218	PANX1	pannexin 1 [Source:HGNC Symbol;Acc:HGNC:8599]	protein_coding	0.771745	0.0884523	8.72498	2.66e-18	2.41e-17	346.086	376.77	356.519	611.842	587.442	642.981	0.608324	0.0920303	6.61004	3.84211e-11	2.30515e-10	498.908	506.236	504.651	745.385	797.483	789.236
ENSG00000110315	RNF141	ring finger protein 141 [Source:HGNC Symbol;Acc:HGNC:21159]	protein_coding	0.945417	0.102703	9.20535	3.41e-20	3.41e-19	267.474	240.686	239.243	492.09	452.035	495.48	0.922338	0.10001	9.22249	2.90273e-20	2.90077e-19	382.009	384.651	405.598	769.701	731.693	711.287
ENSG00000110375	UPK2	uroplakin 2 [Source:HGNC Symbol;Acc:HGNC:12579]	protein_coding	1.1428	0.237163	4.81863	1.45e-06	6e-06	40.2649	40.6221	37.5284	90.5687	81.4478	89.3318	0.884009	0.259809	3.40253	0.000667642	0.00199228	55.3182	57.4765	53.176	105.682	102.241	98.4109
ENSG00000110395	CBL	Cbl proto-oncogene [Source:HGNC Symbol;Acc:HGNC:1541]	protein_coding	1.48019	0.0674535	21.9438	9.91e-107	6.61e-105	643.279	632.69	712.101	1758.04	1996.49	1794.95	1.65859	0.0645795	25.6829	1.8169e-145	2.30424e-143	771.324	908.571	838.304	2632.69	2766.74	2663.91
ENSG00000110435	PDHX	pyruvate dehydrogenase complex component X [Source:HGNC Symbol;Acc:HGNC:21350]	protein_coding	1.56537	0.0802851	19.4976	1.15e-84	5.61e-83	331.706	330.055	349.952	1031.48	1017.08	946.294	1.44348	0.0847766	17.0269	5.18617e-65	2.06557e-63	482.208	455.391	476.499	1214.87	1350.48	1350.47
ENSG00000110721	CHKA	choline kinase alpha [Source:HGNC Symbol;Acc:HGNC:1937]	protein_coding	1.02745	0.0605086	16.9802	1.15e-64	4.01e-63	748.735	723.074	770.27	1528.6	1553.62	1489.56	0.634526	0.0616706	10.289	7.903e-25	9.8792e-24	1163.77	1231.32	1154.23	1812.49	1928.36	1860.06
ENSG00000110881	ASIC1	acid sensing ion channel subunit 1 [Source:HGNC Symbol;Acc:HGNC:100]	protein_coding	0.865201	0.0936369	9.23996	2.47e-20	2.49e-19	302.945	304.666	300.227	543.412	582.352	527.681	0.735448	0.0945678	7.77694	7.4297e-15	5.60776e-14	440.458	473.076	461.902	756.608	741.473	769.749
ENSG00000110911	SLC11A2	solute carrier family 11 member 2 [Source:HGNC Symbol;Acc:HGNC:10908]	protein_coding	1.15575	0.0414371	27.8918	3.36e-171	4.93e-169	1915.46	1875.73	1813.56	4127.92	4170.13	4188.21	0.732544	0.0432376	16.9423	2.19387e-64	8.57833e-63	2628.14	2716.87	2528.47	4327.35	4431.94	4392.44
ENSG00000110975	SYT10	synaptotagmin 10 [Source:HGNC Symbol;Acc:HGNC:19266]	protein_coding	1.2813	0.274102	4.67453	2.95e-06	1.18e-05	31.6367	29.4511	26.2699	69.436	81.4478	61.2858	0.987281	0.291462	3.38734	0.000705747	0.00209852	36.5309	45.318	57.3467	98.2	88.9056	85.7441
ENSG00000111077	TNS2	tensin 2 [Source:HGNC Symbol;Acc:HGNC:19737]	protein_coding	1.57005	0.095677	16.4099	1.62e-60	5.21e-59	419.905	293.495	324.62	1004.31	1016.06	1064.71	0.595028	0.0922853	6.44771	1.13556e-10	6.60339e-10	500.995	548.238	514.035	793.082	718.357	780.467
ENSG00000111412	SPRING1	SREBF pathway regulator in golgi 1 [Source:HGNC Symbol;Acc:HGNC:26128]	protein_coding	1.65436	0.0597114	27.7059	5.92e-169	8.5e-167	701.759	657.063	679.263	2163.58	2218.43	2034.9	1.81443	0.058333	31.1047	2.08306e-212	5.35402e-210	887.179	920.73	924.846	3081.61	3253.06	3326.48
ENSG00000111452	ADGRD1	adhesion G protein-coupled receptor D1 [Source:HGNC Symbol;Acc:HGNC:19893]	protein_coding	1.94799	0.365735	5.32622	1e-07	4.6e-07	12.4629	12.1866	15.9496	68.4297	45.8144	42.5884	2.7176	0.278343	9.76349	1.61492e-22	1.78913e-21	24.006	24.317	25.024	159.926	134.247	161.745
ENSG00000111711	GOLT1B	golgi transport 1B [Source:HGNC Symbol;Acc:HGNC:20175]	protein_coding	1.07819	0.0750593	14.3645	8.65e-47	2.02e-45	455.376	468.17	432.514	956.003	928.505	977.456	0.764309	0.0795228	9.6112	7.17115e-22	7.6799e-21	636.681	674.244	649.582	1093.29	1019.75	1126.37
ENSG00000111727	HCFC2	host cell factor C2 [Source:HGNC Symbol;Acc:HGNC:24972]	protein_coding	1.09909	0.11733	9.36748	7.43e-21	7.67e-20	167.77	199.048	172.63	405.546	373.642	374.986	0.904096	0.124769	7.24615	4.28774e-13	2.91038e-12	253.629	238.749	238.771	459.202	421.413	453.08
ENSG00000111859	NEDD9	neural precursor cell expressed, developmentally down-regulated 9 [Source:HGNC Symbol;Acc:HGNC:7733]	protein_coding	2.03339	0.189658	10.7214	8.1e-27	1.05e-25	48.893	42.6532	45.034	184.156	185.294	190.09	0.608918	0.260376	2.33861	0.0193557	0.0437677	55.3182	86.2148	92.7974	104.747	106.687	133.488
ENSG00000111885	MAN1A1	mannosidase alpha class 1A member 1 [Source:HGNC Symbol;Acc:HGNC:6821]	protein_coding	1.03833	0.0666642	15.5755	1.07e-54	3.03e-53	692.172	751.51	718.668	1528.6	1542.42	1368.02	1.88276	0.0536005	35.1257	2.72831e-270	1.31484e-267	968.591	1013.58	987.406	3567.93	3719.81	3731.82
ENSG00000111897	SERINC1	serine incorporator 1 [Source:HGNC Symbol;Acc:HGNC:13464]	protein_coding	1.02002	0.0527887	19.3227	3.46e-83	1.65e-81	1109.2	1129.3	1156.81	2403.09	2244.91	2237.45	1.45769	0.0492281	29.6109	1.08178e-192	2.19511e-190	1644.93	1695.56	1796.52	4546.19	4805.35	4862.08
ENSG00000111911	HINT3	histidine triad nucleotide binding protein 3 [Source:HGNC Symbol;Acc:HGNC:18468]	protein_coding	1.17124	0.0738901	15.8511	1.38e-56	4.12e-55	485.096	517.932	493.498	1165.32	1044.57	1159.24	1.19702	0.0650134	18.4118	1.05585e-75	5.05052e-74	813.073	840.041	808.067	1860.19	1937.25	1900.99
ENSG00000111961	SASH1	SAM and SH3 domain containing 1 [Source:HGNC Symbol;Acc:HGNC:19182]	protein_coding	2.30829	0.126899	18.1899	6.2e-74	2.58e-72	98.7448	92.4154	100.388	456.869	481.56	506.906	1.41318	0.157042	8.99872	2.2836e-19	2.18141e-18	142.992	155.85	142.845	441.432	389.407	342.002
ENSG00000112146	FBXO9	F-box protein 9 [Source:HGNC Symbol;Acc:HGNC:13588]	protein_coding	0.948352	0.0583197	16.2613	1.86e-59	5.84e-58	883.909	901.812	870.658	1786.22	1645.25	1693.15	0.784925	0.0546274	14.3687	8.13307e-47	2.04675e-45	1417.4	1396.02	1469.12	2487.73	2452.91	2432.02
ENSG00000112200	ZNF451	zinc finger protein 451 [Source:HGNC Symbol;Acc:HGNC:21091]	protein_coding	0.699423	0.0747962	9.35105	8.68e-21	8.92e-20	572.336	643.861	595.763	1019.4	1008.93	912.015	0.83441	0.0715389	11.6637	1.95309e-31	3.10642e-30	955.022	855.516	864.371	1541.27	1694.54	1639.86
ENSG00000112290	WASF1	WASP family member 1 [Source:HGNC Symbol;Acc:HGNC:12732]	protein_coding	0.867073	0.0896954	9.66687	4.17e-22	4.52e-21	376.764	321.93	369.654	675.24	646.492	628.439	0.985496	0.0955271	10.3164	5.941e-25	7.4655e-24	483.252	544.922	438.963	953.008	985.074	982.16
ENSG00000112406	HECA	hdc homolog, cell cycle regulator [Source:HGNC Symbol;Acc:HGNC:21041]	protein_coding	1.5863	0.131801	12.0355	2.31e-33	3.74e-32	126.547	107.649	112.585	361.268	351.244	329.281	1.57486	0.122915	12.8125	1.3954e-37	2.73364e-36	184.742	189.009	198.107	564.884	584.999	570.978
ENSG00000112561	TFEB	transcription factor EB [Source:HGNC Symbol;Acc:HGNC:11753]	protein_coding	2.08454	0.290655	7.17186	7.4e-13	4.93e-12	16.2977	15.2333	33.7755	100.632	91.6288	86.2156	1.45878	0.300316	4.85747	1.18893e-06	4.92882e-06	31.3122	34.2649	33.3654	93.5238	92.4618	87.6929
ENSG00000112679	DUSP22	dual specificity phosphatase 22 [Source:HGNC Symbol;Acc:HGNC:16077]	protein_coding	0.956485	0.110532	8.65348	5e-18	4.47e-17	271.308	207.173	223.294	449.824	457.126	456.008	1.13156	0.101661	11.1308	1e-28	1.3e-27	328.778	378.019	356.592	759.413	800.15	793.133
ENSG00000112773	TENT5A	terminal nucleotidyltransferase 5A [Source:HGNC Symbol;Acc:HGNC:18345]	protein_coding	3.79677	0.180093	21.0823	1.16e-98	6.86e-97	34.5127	34.5288	26.2699	421.647	440.836	459.124	3.03962	0.1832	16.5918	7.9882e-62	2.93871e-60	54.2745	42.0021	66.7307	420.857	460.531	475.49
ENSG00000112796	ENPP5	ectonucleotide pyrophosphatase/phosphodiesterase family member 5 [Source:HGNC Symbol;Acc:HGNC:13717]	protein_coding	1.70882	0.122968	13.8964	6.66e-44	1.42e-42	116.001	157.411	141.67	430.704	458.144	466.395	1.75346	0.123871	14.1556	1.72567e-45	4.17912e-44	184.742	184.588	167.869	609.775	576.108	597.286
ENSG00000113300	CNOT6	CCR4-NOT transcription complex subunit 6 [Source:HGNC Symbol;Acc:HGNC:14099]	protein_coding	1.37104	0.0430673	31.8347	2.14e-222	5.13e-220	1460.08	1484.74	1497.38	3844.14	3861.64	3784.14	1.28338	0.0436004	29.435	1.9565e-190	3.84851e-188	1896.48	1946.46	1974.81	4650	4820.46	4790.95
ENSG00000113441	LNPEP	leucyl and cystinyl aminopeptidase [Source:HGNC Symbol;Acc:HGNC:6656]	protein_coding	1.60697	0.0647661	24.8119	6.68e-136	6.63e-134	560.832	501.683	526.335	1610.11	1609.61	1622.51	1.46399	0.0626822	23.3557	1.20688e-120	1.10786e-118	789.067	798.039	798.683	2185.65	2046.61	2202.07
ENSG00000113448	PDE4D	phosphodiesterase 4D [Source:HGNC Symbol;Acc:HGNC:8783]	protein_coding	1.70662	0.248299	6.87324	6.28e-12	3.95e-11	37.3888	23.3577	38.4666	95.6003	102.828	126.727	1.71992	0.274338	6.26935	3.62549e-10	2.02576e-09	41.7496	30.9489	37.536	119.71	118.244	122.77
ENSG00000113595	TRIM23	tripartite motif containing 23 [Source:HGNC Symbol;Acc:HGNC:660]	protein_coding	0.735134	0.126025	5.83325	5.44e-09	2.77e-08	170.646	211.235	169.816	291.832	309.502	315.778	1.14977	0.111865	10.2782	8.838e-25	1.10199e-23	279.722	275.224	267.965	597.617	597.446	619.696
ENSG00000113638	TTC33	tetratricopeptide repeat domain 33 [Source:HGNC Symbol;Acc:HGNC:29959]	protein_coding	1.48695	0.195568	7.60323	2.89e-14	2.1e-13	59.4386	51.7932	58.169	186.169	146.606	142.308	2.19402	0.178984	12.2582	1.51856e-34	2.71553e-33	68.8868	69.635	88.6267	327.333	347.621	366.361
ENSG00000113658	SMAD5	SMAD family member 5 [Source:HGNC Symbol;Acc:HGNC:6771]	protein_coding	1.60016	0.0624227	25.6342	6.34e-145	7.04e-143	588.634	608.317	611.712	1896.91	1844.79	1740.93	1.57872	0.0586752	26.9061	1.86097e-159	2.78092e-157	865.26	909.677	900.865	2631.76	2684.06	2696.07
ENSG00000113742	CPEB4	cytoplasmic polyadenylation element binding protein 4 [Source:HGNC Symbol;Acc:HGNC:21747]	protein_coding	1.127	0.0962387	11.7105	1.13e-31	1.74e-30	269.391	262.013	242.058	564.545	551.809	572.347	0.698232	0.109078	6.40119	1.54168e-10	8.86341e-10	384.096	334.911	364.934	581.718	567.218	591.44
ENSG00000113845	TIMMDC1	translocase of inner mitochondrial membrane domain containing 1 [Source:HGNC Symbol;Acc:HGNC:1321]	protein_coding	0.922534	0.0629859	14.6467	1.41e-48	3.45e-47	753.528	870.329	814.365	1525.58	1516.97	1576.81	1.00542	0.0570915	17.6106	2.04196e-69	8.86549e-68	1242.05	1180.48	1228.26	2393.27	2426.23	2494.38
ENSG00000114019	AMOTL2	angiomotin like 2 [Source:HGNC Symbol;Acc:HGNC:17812]	protein_coding	0.852728	0.0959958	8.88297	6.51e-19	6.1e-18	278.019	293.495	324.62	552.469	525.338	541.185	0.703335	0.094035	7.4795	7.46044e-14	5.30878e-13	476.989	544.922	512.992	803.369	827.711	862.313
ENSG00000114405	C3orf14	chromosome 3 open reading frame 14 [Source:HGNC Symbol;Acc:HGNC:25024]	protein_coding	1.92963	0.0606727	31.804	5.71e-222	1.35e-219	709.428	689.561	670.819	2803.6	2461.76	2618.67	1.68953	0.056549	29.8774	3.87508e-196	8.20879e-194	1074.01	1142.9	999.918	3436.06	3470.87	3477.51
ENSG00000114450	GNB4	G protein subunit beta 4 [Source:HGNC Symbol;Acc:HGNC:20731]	protein_coding	1.15973	0.0802012	14.4603	2.16e-47	5.14e-46	397.855	388.957	377.16	894.617	820.587	885.008	0.796932	0.0843926	9.44314	3.61756e-21	3.75731e-20	562.576	599.082	554.699	986.676	969.071	1000.67
ENSG00000114923	SLC4A3	solute carrier family 4 member 3 [Source:HGNC Symbol;Acc:HGNC:11029]	protein_coding	0.687723	0.161339	4.2626	2.02e-05	7.38e-05	132.299	96.4776	118.214	167.049	199.547	193.206	0.680185	0.160951	4.22603	2.37852e-05	8.58145e-05	164.911	183.483	155.357	286.183	269.384	251.386
ENSG00000115084	SLC35F5	solute carrier family 35 member F5 [Source:HGNC Symbol;Acc:HGNC:23617]	protein_coding	1.10848	0.0603255	18.3749	2.09e-75	8.86e-74	714.222	694.639	727.112	1560.8	1522.06	1523.83	1.40876	0.0557464	25.271	6.66602e-141	8.13297e-139	1030.17	1029.05	1062.48	2757.08	2759.63	2769.15
ENSG00000115364	MRPL19	mitochondrial ribosomal protein L19 [Source:HGNC Symbol;Acc:HGNC:14052]	protein_coding	1.21481	0.0491947	24.694	1.24e-134	1.21e-132	1150.42	1181.09	1193.4	2805.62	2709.16	2666.45	1.15746	0.0492139	23.519	2.60577e-122	2.46232e-120	1625.1	1588.34	1531.68	3488.44	3474.43	3568.13
ENSG00000115461	IGFBP5	insulin like growth factor binding protein 5 [Source:HGNC Symbol;Acc:HGNC:5474]	protein_coding	1.61944	0.0394932	41.0056	0	0	4158.78	3846.92	4259.47	13064	12253.8	12377.6	0.59035	0.0345779	17.073	2.35587e-65	9.46127e-64	4730.23	5035.83	4905.75	7398.67	6778.16	7325.28
ENSG00000115507	OTX1	orthodenticle homeobox 1 [Source:HGNC Symbol;Acc:HGNC:8521]	protein_coding	1.04184	0.157472	6.61603	3.69e-11	2.22e-10	103.538	114.758	95.6973	202.27	197.511	246.182	0.762855	0.17603	4.33367	1.46642e-05	5.42993e-05	132.555	131.533	124.077	218.846	182.256	220.207
ENSG00000115525	ST3GAL5	ST3 beta-galactoside alpha-2,3-sialyltransferase 5 [Source:HGNC Symbol;Acc:HGNC:10872]	protein_coding	1.02627	0.135463	7.57604	3.56e-14	2.58e-13	121.753	138.115	134.164	280.763	260.633	260.724	0.60866	0.144584	4.20972	2.55684e-05	9.18358e-05	207.704	198.957	209.576	296.47	310.281	330.31
ENSG00000115596	WNT6	Wnt family member 6 [Source:HGNC Symbol;Acc:HGNC:12785]	protein_coding	4.13582	0.295624	13.9901	1.79e-44	3.9e-43	12.4629	9.13998	11.2585	179.125	183.258	217.097	2.90622	0.33198	8.7542	2.05559e-18	1.88156e-17	13.5686	17.6851	16.6827	129.063	124.468	110.103
ENSG00000115616	SLC9A2	solute carrier family 9 member A2 [Source:HGNC Symbol;Acc:HGNC:11072]	protein_coding	1.67191	0.0705246	23.7067	3.08e-124	2.62e-122	400.731	412.315	401.553	1289.09	1280.77	1299.47	0.899549	0.0877037	10.2567	1.1043e-24	1.36984e-23	508.301	533.868	575.552	1030.63	990.408	981.186
ENSG00000115738	ID2	inhibitor of DNA binding 2 [Source:HGNC Symbol;Acc:HGNC:5361]	protein_coding	1.84918	0.0564395	32.764	1.92e-235	5.32e-233	819.677	799.241	834.068	2902.22	2801.8	3137	1.28824	0.0484981	26.5628	1.82771e-155	2.57174e-153	1519.69	1515.39	1482.67	3741.89	3785.6	3612.95
ENSG00000115827	DCAF17	DDB1 and CUL4 associated factor 17 [Source:HGNC Symbol;Acc:HGNC:25784]	protein_coding	0.862164	0.109047	7.90633	2.65e-15	2.04e-14	203.242	245.764	232.676	413.597	409.275	415.497	1.49414	0.100334	14.8917	3.73339e-50	1.02666e-48	339.216	352.596	294.032	908.116	969.96	942.211
ENSG00000115844	DLX2	distal-less homeobox 2 [Source:HGNC Symbol;Acc:HGNC:2915]	protein_coding	5.12295	0.324363	15.7939	3.43e-56	1.01e-54	4.79344	7.10887	11.2585	262.649	275.904	272.15	3.54877	0.325114	10.9155	1e-27	1.35e-26	7.30618	17.6851	18.768	178.63	141.36	161.745
ENSG00000115884	SDC1	syndecan 1 [Source:HGNC Symbol;Acc:HGNC:10658]	protein_coding	1.75596	0.0360025	48.7731	0	0	3058.21	2989.79	3061.38	10562.3	9885.73	10322	0.716833	0.0383728	18.6808	7.09909e-78	3.51797e-76	3916.11	4008.99	4026.78	6772.99	6064.25	6320.71
ENSG00000116005	PCYOX1	prenylcysteine oxidase 1 [Source:HGNC Symbol;Acc:HGNC:20588]	protein_coding	0.656076	0.0424347	15.4608	6.38e-54	1.78e-52	2114.86	2225.08	2220.74	3376.2	3482.91	3478.75	0.614411	0.0379282	16.1993	5.09938e-59	1.768e-57	3194.89	3209.84	3231.23	4898.78	5090.74	4936.13
ENSG00000116016	EPAS1	endothelial PAS domain protein 1 [Source:HGNC Symbol;Acc:HGNC:3374]	protein_coding	1.19898	0.201587	5.9477	2.72e-09	1.43e-08	52.7278	53.8243	60.0454	124.783	141.516	116.339	0.739008	0.224018	3.29888	0.000970722	0.00283353	83.4992	84.0041	71.944	131.869	134.247	134.462
ENSG00000116254	CHD5	chromodomain helicase DNA binding protein 5 [Source:HGNC Symbol;Acc:HGNC:16816]	protein_coding	1.12197	0.134936	8.31482	9.19e-17	7.71e-16	129.423	135.069	119.153	266.674	276.923	290.848	1.02959	0.147681	6.97167	3.13193e-12	2.01786e-11	160.736	164.692	160.571	332.945	331.618	328.361
ENSG00000116675	DNAJC6	DnaJ heat shock protein family (Hsp40) member C6 [Source:HGNC Symbol;Acc:HGNC:15469]	protein_coding	1.7634	0.13865	12.7184	4.67e-37	8.37e-36	99.7034	86.322	106.018	338.123	335.972	318.894	1.66738	0.148894	11.1985	4.14793e-29	6e-28	152.386	135.954	117.821	426.469	413.411	433.593
ENSG00000116678	LEPR	leptin receptor [Source:HGNC Symbol;Acc:HGNC:6554]	protein_coding	0.684686	0.190391	3.59621	0.000322888	0.00101568	85.3231	91.3998	79.7478	170.068	121.154	120.494	1.00797	0.16641	6.05712	1.38584e-09	7.39e-09	124.205	132.638	135.547	258.126	248.936	267.95
ENSG00000116704	SLC35D1	solute carrier family 35 member D1 [Source:HGNC Symbol;Acc:HGNC:20800]	protein_coding	1.08824	0.122997	8.84771	8.93e-19	8.32e-18	159.142	158.426	150.113	335.104	345.135	313.7	1.47931	0.118194	12.5159	6.11106e-36	1.13709e-34	248.41	210.01	229.387	652.796	596.557	626.517
ENSG00000116747	RO60	Ro60, Y RNA binding protein [Source:HGNC Symbol;Acc:HGNC:11313]	protein_coding	1.10613	0.0718138	15.4028	1.57e-53	4.32e-52	487.972	513.87	486.931	1087.83	1027.26	1088.6	1.08386	0.0733884	14.7688	2.32977e-49	6.2725e-48	669.037	652.137	678.776	1420.63	1367.37	1406.01
ENSG00000116815	CD58	CD58 molecule [Source:HGNC Symbol;Acc:HGNC:1688]	protein_coding	0.641007	0.134719	4.75811	1.95e-06	8e-06	152.431	147.255	159.496	244.535	250.452	221.252	0.698798	0.143008	4.88642	1.02686e-06	4.28737e-06	191.004	228.801	231.472	347.909	309.392	356.618
ENSG00000116871	MAP7D1	MAP7 domain containing 1 [Source:HGNC Symbol;Acc:HGNC:25514]	protein_coding	0.853597	0.0710973	12.006	3.3e-33	5.32e-32	793.793	806.349	820.933	1365.57	1632.01	1377.37	0.585913	0.069079	8.48178	2.21775e-17	1.92488e-16	960.241	1044.53	1013.47	1457.1	1653.64	1562.88
ENSG00000117009	KMO	kynurenine 3-monooxygenase [Source:HGNC Symbol;Acc:HGNC:6381]	protein_coding	1.83073	0.516536	3.54424	0.000393754	0.00122507	7.6695	7.10887	5.62925	28.1769	16.2896	28.046	2.0232	0.755673	2.67735	0.00742074	0.0184843	9.39366	2.21064	3.128	18.7048	11.5577	21.436
ENSG00000117115	PADI2	peptidyl arginine deiminase 2 [Source:HGNC Symbol;Acc:HGNC:18341]	protein_coding	1.89396	0.0716173	26.4455	4.11e-154	5.01e-152	475.509	446.844	396.862	1699.67	1577.03	1623.55	0.757143	0.0835384	9.06341	1.26435e-19	1.22231e-18	609.544	595.766	607.875	1056.82	893.501	986.058
ENSG00000117155	SSX2IP	SSX family member 2 interacting protein [Source:HGNC Symbol;Acc:HGNC:16509]	protein_coding	1.36106	0.0849521	16.0215	9.04e-58	2.75e-56	298.152	334.117	308.671	818.137	786.99	810.219	1.39573	0.0868166	16.0767	3.71364e-58	1.26257e-56	413.321	447.654	430.622	1100.78	1182.44	1164.37
ENSG00000117318	ID3	inhibitor of DNA binding 3, HLH protein [Source:HGNC Symbol;Acc:HGNC:5362]	protein_coding	2.53586	0.0510402	49.6836	0	0	720.933	655.032	714.915	4082.63	4014.36	4037.59	1.58061	0.0508792	31.0661	6.92474e-212	1.75643e-209	1181.51	1204.8	1169.87	3585.7	3717.14	3503.82
ENSG00000117335	CD46	CD46 molecule [Source:HGNC Symbol;Acc:HGNC:6953]	protein_coding	1.58224	0.0508787	31.0982	2.55e-212	5.38e-210	971.15	913.998	912.877	2784.48	2820.13	2774.48	1.46592	0.0493668	29.6945	9.05592e-194	1.85714e-191	1395.48	1466.76	1398.22	3845.7	3833.61	3998.8
ENSG00000117906	RCN2	reticulocalbin 2 [Source:HGNC Symbol;Acc:HGNC:9935]	protein_coding	1.67397	0.0583569	28.6851	5.85e-181	9.2e-179	741.065	778.93	685.831	2406.11	2274.43	2352.75	1.81376	0.0584301	31.0415	1.4853e-211	3.71846e-209	955.022	1048.95	969.681	3350.02	3368.63	3616.84
ENSG00000117983	MUC5B	mucin 5B, oligomeric mucus/gel-forming [Source:HGNC Symbol;Acc:HGNC:7516]	protein_coding	1.99277	0.109879	18.136	1.66e-73	6.8e-72	194.613	149.286	146.361	649.075	634.275	668.95	1.19236	0.152685	7.8093	5.75072e-15	4.3696e-14	174.305	172.43	210.619	476.971	377.849	372.208
ENSG00000118200	CAMSAP2	calmodulin regulated spectrin associated protein family member 2 [Source:HGNC Symbol;Acc:HGNC:29188]	protein_coding	1.29702	0.0620982	20.8865	7.1e-97	4.1e-95	943.348	834.785	914.754	2072.01	2356.9	2191.75	1.70253	0.055462	30.6971	6.21478e-207	1.461e-204	1043.74	1151.74	1130.25	3508.08	3651.35	3706.49
ENSG00000118276	B4GALT6	beta-1,4-galactosyltransferase 6 [Source:HGNC Symbol;Acc:HGNC:929]	protein_coding	0.761637	0.24496	3.10923	0.00187573	0.00521579	41.2235	43.6688	42.2194	73.4613	66.1764	75.8282	1.86771	0.213594	8.74423	2.24542e-18	2.05044e-17	52.187	68.5297	54.2187	207.623	215.152	217.283
ENSG00000118454	ANKRD13C	ankyrin repeat domain 13C [Source:HGNC Symbol;Acc:HGNC:25374]	protein_coding	1.36016	0.0966972	14.0662	6.13e-45	1.35e-43	234.878	247.795	226.108	584.671	627.148	606.625	1.38593	0.104883	13.214	7.28683e-40	1.52683e-38	302.685	382.44	323.227	885.67	900.614	869.134
ENSG00000118495	PLAGL1	PLAG1 like zinc finger 1 [Source:HGNC Symbol;Acc:HGNC:9046]	protein_coding	1.20404	0.165279	7.28486	3.22e-13	2.19e-12	121.753	79.2132	85.377	221.39	222.963	216.058	1.99936	0.158167	12.6409	1.25676e-36	2.3963e-35	105.418	132.638	100.096	484.453	449.862	415.08
ENSG00000118680	MYL12B	myosin light chain 12B [Source:HGNC Symbol;Acc:HGNC:29827]	protein_coding	0.801935	0.0363725	22.0478	1e-107	6.75e-106	13150.3	13761.8	14033.7	25106.6	23441.7	22836.7	0.591	0.0196152	30.1296	1.98298e-199	4.39378e-197	23595.8	23087.9	22977.3	34875	34870.6	35080.1
ENSG00000118762	PKD2	polycystin 2, transient receptor potential cation channel [Source:HGNC Symbol;Acc:HGNC:9009]	protein_coding	1.04857	0.12206	8.59056	8.65e-18	7.65e-17	173.522	206.157	154.804	367.306	367.533	368.753	0.874964	0.122122	7.1647	7.79591e-13	5.20547e-12	275.547	246.486	257.539	474.166	470.311	479.388
ENSG00000118777	ABCG2	ATP binding cassette subfamily G member 2 (Junior blood group) [Source:HGNC Symbol;Acc:HGNC:74]	protein_coding	1.94517	0.104922	18.5392	9.97e-77	4.36e-75	163.935	176.706	161.372	610.835	684.162	636.749	0.988639	0.119777	8.25398	1.53204e-16	1.27573e-15	250.498	288.488	284.648	569.56	553.882	519.337
ENSG00000118985	ELL2	elongation factor for RNA polymerase II 2 [Source:HGNC Symbol;Acc:HGNC:17064]	protein_coding	2.18088	0.187799	11.6128	3.55e-31	5.39e-30	42.1822	49.7621	42.2194	202.27	208.71	196.322	1.75741	0.195098	9.00783	2.1017e-19	2.01165e-18	64.7119	74.0563	76.1147	232.874	241.823	251.386
ENSG00000119048	UBE2B	ubiquitin conjugating enzyme E2 B [Source:HGNC Symbol;Acc:HGNC:12473]	protein_coding	1.71895	0.0880404	19.5246	6.78e-85	3.32e-83	237.754	267.091	264.575	823.169	853.166	855.923	1.45454	0.0895181	16.2486	2.28613e-59	7.98364e-58	414.365	402.336	374.318	1063.37	1138.88	1112.73
ENSG00000119514	GALNT12	polypeptide N-acetylgalactosaminyltransferase 12 [Source:HGNC Symbol;Acc:HGNC:19877]	protein_coding	2.12734	0.0711	29.9204	1.07e-196	1.96e-194	413.194	483.403	417.503	1999.55	1797.96	1937.25	0.892311	0.0782677	11.4007	4.14547e-30	1e-28	721.224	652.137	661.051	1244.8	1146.88	1273.5
ENSG00000119682	AREL1	apoptosis resistant E3 ubiquitin protein ligase 1 [Source:HGNC Symbol;Acc:HGNC:20363]	protein_coding	1.48797	0.0477691	31.1493	5.18e-213	1.11e-210	1295.19	1183.12	1297.54	3539.22	3566.4	3491.21	1.28937	0.0470869	27.3827	4.40849e-165	7.26346e-163	1755.57	1625.92	1717.27	4148.72	4228.35	4162.49
ENSG00000119699	TGFB3	transforming growth factor beta 3 [Source:HGNC Symbol;Acc:HGNC:11769]	protein_coding	1.85685	0.126184	14.7154	5.13e-49	1.27e-47	144.762	136.084	118.214	520.267	420.474	503.79	0.894541	0.150317	5.95105	2.66432e-09	1.39074e-08	198.311	177.956	169.955	356.326	258.715	320.566
ENSG00000119771	KLHL29	kelch like family member 29 [Source:HGNC Symbol;Acc:HGNC:29404]	protein_coding	1.25629	0.33303	3.7723	0.000161752	0.000528782	19.1737	19.2955	22.517	61.3854	40.7239	43.6272	1.01176	0.425072	2.3802	0.0173033	0.0395536	13.5686	23.2117	29.1947	47.6971	42.6747	40.9233
ENSG00000119900	OGFRL1	opioid growth factor receptor like 1 [Source:HGNC Symbol;Acc:HGNC:21378]	protein_coding	0.586579	0.0825832	7.10289	1.22e-12	8.02e-12	424.698	415.361	417.503	634.987	624.094	629.478	0.667781	0.0871489	7.66253	1.82307e-14	1.3434e-13	551.095	586.924	616.216	909.987	928.175	948.057
ENSG00000120129	DUSP1	dual specificity phosphatase 1 [Source:HGNC Symbol;Acc:HGNC:3064]	protein_coding	1.38784	0.170399	8.14463	3.8e-16	3.08e-15	93.9513	66.011	76.9331	189.188	225	206.71	0.954953	0.189017	5.0522	4.36746e-07	1.88686e-06	101.243	102.795	118.864	196.4	196.481	221.181
ENSG00000120594	PLXDC2	plexin domain containing 2 [Source:HGNC Symbol;Acc:HGNC:21013]	protein_coding	0.650413	0.0902732	7.20494	5.81e-13	3.89e-12	363.342	380.833	403.43	579.639	574.207	648.175	1.12267	0.0778877	14.4139	4.22951e-47	1.07704e-45	593.888	568.133	612.046	1279.41	1272.24	1296.88
ENSG00000120656	TAF12	TATA-box binding protein associated factor 12 [Source:HGNC Symbol;Acc:HGNC:11545]	protein_coding	1.03403	0.0968612	10.6754	1.33e-26	1.71e-25	255.969	277.246	273.957	579.639	525.338	547.417	0.605703	0.10684	5.66926	1.43418e-08	7.05093e-08	374.703	366.965	393.086	561.143	552.104	590.465
ENSG00000120708	TGFBI	transforming growth factor beta induced [Source:HGNC Symbol;Acc:HGNC:11771]	protein_coding	2.6187	0.408669	6.40787	1.48e-10	8.49e-10	6.71081	9.13998	8.44388	53.3349	47.8506	47.7821	1.39217	0.524375	2.65491	0.00793301	0.0196384	18.7873	9.94786	8.34134	29.9276	27.5607	35.0772
ENSG00000120756	PLS1	plastin 1 [Source:HGNC Symbol;Acc:HGNC:9090]	protein_coding	0.7527	0.103451	7.27588	3.44e-13	2.34e-12	254.052	257.951	284.277	435.736	477.488	429	1.25867	0.0983176	12.8021	1.59619e-37	3.11434e-36	353.828	400.125	359.72	852.937	907.726	922.724
ENSG00000120805	ARL1	ADP ribosylation factor like GTPase 1 [Source:HGNC Symbol;Acc:HGNC:692]	protein_coding	0.792398	0.0483851	16.3769	2.8e-60	8.94e-59	1543.49	1670.59	1626.85	2884.11	2712.21	2785.91	0.673032	0.043547	15.4553	6.94867e-54	2.07032e-52	2415.21	2362.06	2441.93	3797.07	3816.72	3877.97
ENSG00000120875	DUSP4	dual specificity phosphatase 4 [Source:HGNC Symbol;Acc:HGNC:3070]	protein_coding	2.64948	0.118888	22.2854	5.12e-110	3.54e-108	114.084	105.618	88.1917	620.899	655.655	653.369	1.578	0.15407	10.2421	1.2847e-24	1.58646e-23	128.38	122.69	118.864	352.585	363.624	383.9
ENSG00000121039	RDH10	retinol dehydrogenase 10 [Source:HGNC Symbol;Acc:HGNC:19975]	protein_coding	1.02931	0.12117	8.49476	1.98e-17	1.73e-16	183.109	156.395	160.434	344.161	335.972	340.707	0.966051	0.139381	6.931	4.17878e-12	2.67622e-11	177.436	210.01	206.448	386.253	381.405	386.823
ENSG00000121274	TENT4B	terminal nucleotidyltransferase 4B [Source:HGNC Symbol;Acc:HGNC:30758]	protein_coding	1.19418	0.0942871	12.6654	9.2e-37	1.64e-35	300.069	263.028	330.25	665.177	708.596	673.105	0.645516	0.103195	6.25531	3.96733e-10	2.20716e-09	397.665	412.284	378.488	613.516	635.675	625.543
ENSG00000121454	LHX4	LIM homeobox 4 [Source:HGNC Symbol;Acc:HGNC:21734]	protein_coding	0.848714	0.225595	3.7621	0.00016849	0.000549437	55.6038	48.7466	75.9949	99.6255	133.371	92.448	0.680596	0.232055	2.93291	0.00335805	0.00889557	76.193	67.4244	81.328	118.775	136.026	121.796
ENSG00000121653	MAPK8IP1	mitogen-activated protein kinase 8 interacting protein 1 [Source:HGNC Symbol;Acc:HGNC:6882]	protein_coding	0.850818	0.0938154	9.06906	1.2e-19	1.17e-18	341.293	314.822	342.446	551.463	604.75	646.098	0.806594	0.0955947	8.43764	3.23807e-17	2.78911e-16	436.283	497.393	442.091	808.046	874.831	795.082
ENSG00000121671	CRY2	cryptochrome circadian regulator 2 [Source:HGNC Symbol;Acc:HGNC:2385]	protein_coding	0.990276	0.0932107	10.6241	2.3e-26	2.95e-25	278.019	283.339	305.856	562.532	579.298	581.696	1.26611	0.086152	14.6962	6.82077e-49	1.81859e-47	475.945	445.443	459.816	1074.59	1122.88	1140.98
ENSG00000122085	MTERF4	mitochondrial transcription termination factor 4 [Source:HGNC Symbol;Acc:HGNC:28785]	protein_coding	1.62829	0.0769626	21.1569	2.38e-99	1.43e-97	353.756	361.537	379.975	1139.15	1074.09	1173.78	1.00283	0.0881914	11.371	5.83095e-30	1e-28	505.17	463.128	489.011	983.87	913.061	963.647
ENSG00000122557	HERPUD2	HERPUD family member 2 [Source:HGNC Symbol;Acc:HGNC:21915]	protein_coding	0.708082	0.0913387	7.75227	9.03e-15	6.74e-14	320.201	325.993	349.014	543.412	535.519	547.417	0.894811	0.0919404	9.73251	2.19115e-22	2.4054e-21	462.377	436.601	466.072	830.491	889.056	862.313
ENSG00000123104	ITPR2	inositol 1,4,5-trisphosphate receptor type 2 [Source:HGNC Symbol;Acc:HGNC:6181]	protein_coding	0.922506	0.111187	8.29687	1.07e-16	8.93e-16	206.118	189.909	211.097	380.388	387.895	383.296	1.31121	0.112096	11.6973	1.31623e-31	2.10914e-30	256.76	274.119	303.416	709.846	663.236	670.363
ENSG00000123240	OPTN	optineurin [Source:HGNC Symbol;Acc:HGNC:17142]	protein_coding	0.83531	0.158242	5.27868	1.3e-07	5.91e-07	119.836	99.5242	121.029	203.276	228.054	176.586	1.17854	0.14715	8.0091	1.15552e-15	9.12159e-15	150.299	153.639	157.443	332.945	408.077	363.438
ENSG00000123364	HOXC13	homeobox C13 [Source:HGNC Symbol;Acc:HGNC:5125]	protein_coding	1.50041	0.0889513	16.8678	7.77e-64	2.64e-62	280.895	288.417	262.699	785.935	820.587	745.817	0.613682	0.107026	5.73395	9.81165e-09	4.89744e-08	376.79	384.651	377.446	606.969	564.551	554.414
ENSG00000123612	ACVR1C	activin A receptor type 1C [Source:HGNC Symbol;Acc:HGNC:18123]	protein_coding	1.59981	0.588905	2.71658	0.00659607	0.0165392	7.6695	5.07777	3.75284	19.1201	15.2715	15.5811	2.35836	0.536446	4.39626	1.10132e-05	4.13522e-05	9.39366	7.73722	5.21334	38.3448	37.3404	38.0002
ENSG00000123836	PFKFB2	6-phosphofructo-2-kinase/fructose-2,6-biphosphatase 2 [Source:HGNC Symbol;Acc:HGNC:8873]	protein_coding	0.65131	0.0831137	7.83638	4.64e-15	3.52e-14	399.772	406.221	404.368	629.955	638.347	632.594	1.43805	0.0774127	18.5765	4.98154e-77	2.43112e-75	615.807	544.922	553.656	1518.83	1571.85	1579.45
ENSG00000123908	AGO2	argonaute RISC catalytic component 2 [Source:HGNC Symbol;Acc:HGNC:3263]	protein_coding	0.800301	0.0510495	15.677	2.17e-55	6.26e-54	3067.8	3066.97	3490.14	5315.37	5940.6	5509.49	0.65788	0.0353359	18.6179	2.30033e-77	1.12833e-75	4039.27	4033.3	3980.9	6226.81	6237.62	6452.25
ENSG00000123989	CHPF	chondroitin polymerizing factor [Source:HGNC Symbol;Acc:HGNC:24291]	protein_coding	1.21032	0.0397706	30.4325	2.04e-203	3.98e-201	2124.45	2007.75	2059.37	4762.91	4782.01	4784.45	0.644027	0.0443476	14.5222	8.76039e-48	2.27287e-46	2819.14	2849.51	3046.67	4643.46	4766.23	4436.29
ENSG00000124140	SLC12A5	solute carrier family 12 member 5 [Source:HGNC Symbol;Acc:HGNC:13818]	protein_coding	1.07277	0.136982	7.83147	4.82e-15	3.65e-14	133.257	119.835	125.72	260.636	282.013	254.492	1.24552	0.132008	9.43521	3.90213e-21	4.04198e-20	187.873	198.957	181.424	457.331	464.087	440.413
ENSG00000124249	KCNK15	potassium two pore domain channel subfamily K member 15 [Source:HGNC Symbol;Acc:HGNC:13814]	protein_coding	1.65762	0.086642	19.1319	1.37e-81	6.35e-80	270.35	270.137	261.76	871.472	811.424	847.613	0.632662	0.103808	6.09454	1.09756e-09	5.91161e-09	392.446	450.97	405.598	649.055	631.23	641.132
ENSG00000124333	VAMP7	vesicle associated membrane protein 7 [Source:HGNC Symbol;Acc:HGNC:11486]	protein_coding	0.629042	0.0576088	10.9192	9e-28	1.26e-26	997.034	995.242	988.872	1606.08	1494.57	1509.29	0.86958	0.0549553	15.8234	2.14579e-56	6.83709e-55	1560.39	1460.12	1483.72	2661.69	2758.74	2826.63
ENSG00000124406	ATP8A1	ATPase phospholipid transporting 8A1 [Source:HGNC Symbol;Acc:HGNC:13531]	protein_coding	2.15343	0.109438	19.6772	3.38e-86	1.69e-84	125.588	159.442	143.546	625.93	634.275	644.02	1.27542	0.13003	9.80866	1.0333e-22	1.15606e-21	223.36	187.904	209.576	513.446	424.969	489.131
ENSG00000124493	GRM4	glutamate metabotropic receptor 4 [Source:HGNC Symbol;Acc:HGNC:4596]	protein_coding	1.72699	0.15113	11.4272	3.06e-30	4.5e-29	83.4058	85.3065	75.9949	266.674	284.049	258.647	0.773216	0.18714	4.13175	3.60005e-05	0.000127149	110.636	114.953	132.419	218.846	200.927	189.027
ENSG00000124783	SSR1	signal sequence receptor subunit 1 [Source:HGNC Symbol;Acc:HGNC:11323]	protein_coding	1.059	0.0371718	28.4892	1.59e-178	2.46e-176	2538.6	2547.01	2514.4	5337.51	5195.35	5300.7	1.01089	0.0353847	28.5687	1.64717e-179	2.99552e-177	3471.48	3627.65	3473.12	7109.68	7371.16	7090.46
ENSG00000124788	ATXN1	ataxin 1 [Source:HGNC Symbol;Acc:HGNC:10548]	protein_coding	0.956495	0.0805297	11.8775	1.55e-32	2.46e-31	394.979	384.895	407.183	748.701	779.863	775.94	0.885285	0.0812869	10.8909	1.3e-27	1.76e-26	587.626	599.082	570.339	1062.43	1115.77	1101.03
ENSG00000125733	TRIP10	thyroid hormone receptor interactor 10 [Source:HGNC Symbol;Acc:HGNC:12304]	protein_coding	1.17443	0.0783831	14.9832	9.46e-51	2.44e-49	444.831	416.377	484.116	983.173	1071.04	984.727	0.636561	0.0830676	7.66316	1.8141e-14	1.3373e-13	633.55	647.716	605.79	953.943	1006.41	1001.65
ENSG00000125744	RTN2	reticulon 2 [Source:HGNC Symbol;Acc:HGNC:10468]	protein_coding	1.0771	0.125282	8.59738	8.16e-18	7.22e-17	169.688	140.146	152.928	319.003	324.773	333.436	1.46647	0.107944	13.5854	4.88855e-42	1.09961e-40	277.635	259.75	255.453	740.708	711.245	720.056
ENSG00000125814	NAPB	NSF attachment protein beta [Source:HGNC Symbol;Acc:HGNC:15751]	protein_coding	1.07443	0.121462	8.84579	9.09e-19	8.46e-18	167.77	161.473	189.518	341.142	395.022	357.327	1.62951	0.117385	13.8818	8.16688e-44	1.92226e-42	229.623	248.696	203.32	675.242	705.021	729.8
ENSG00000125968	ID1	inhibitor of DNA binding 1, HLH protein [Source:HGNC Symbol;Acc:HGNC:5360]	protein_coding	3.30667	0.0516803	63.9832	0	0	580.964	554.492	527.274	5516.64	5356.21	5575.97	2.1659	0.0559339	38.7226	0	0	873.61	865.464	936.315	4123.46	3658.47	3881.87
ENSG00000126709	IFI6	interferon alpha inducible protein 6 [Source:HGNC Symbol;Acc:HGNC:4054]	protein_coding	1.07458	0.335262	3.20519	0.00134972	0.00385238	18.2151	20.3111	21.5788	42.2654	40.7239	43.6272	1.79877	0.27724	6.48815	8.68968e-11	5.09152e-10	31.3122	35.3702	38.5787	98.2	213.373	146.155
ENSG00000127415	IDUA	alpha-L-iduronidase [Source:HGNC Symbol;Acc:HGNC:5391]	protein_coding	1.16529	0.25733	4.52839	5.94e-06	2.31e-05	183.109	113.742	117.276	258.624	329.864	340.707	1.20283	0.130336	9.22866	2.74046e-20	2.74288e-19	219.185	204.484	204.363	511.575	455.197	452.106
ENSG00000127824	TUBA4A	tubulin alpha 4a [Source:HGNC Symbol;Acc:HGNC:12407]	protein_coding	2.52305	0.177353	14.2261	6.31e-46	1.44e-44	55.6038	53.8243	42.2194	283.782	331.9	254.492	2.00552	0.207842	9.64923	4.95247e-22	5.33643e-21	73.0618	57.4765	52.1334	255.32	224.931	233.848
ENSG00000127863	TNFRSF19	TNF receptor superfamily member 19 [Source:HGNC Symbol;Acc:HGNC:11915]	protein_coding	3.11138	0.854455	3.64136	0.000271197	0.000860574	1.91737	1.01555	1.87642	17.1074	11.1991	13.5036	4.3478	1.64351	2.64544	0.00815836	0.020133	0	4.42127	0	29.9276	24.0045	29.231
ENSG00000128000	ZNF780B	zinc finger protein 780B [Source:HGNC Symbol;Acc:HGNC:33109]	protein_coding	0.858104	0.189808	4.52091	6.16e-06	2.39e-05	76.695	73.1199	64.7364	137.866	135.407	115.3	1.59157	0.182628	8.7148	2.91283e-18	2.6399e-17	91.8491	79.5829	101.139	259.996	264.05	288.412
ENSG00000128512	DOCK4	dedicator of cytokinesis 4 [Source:HGNC Symbol;Acc:HGNC:19192]	protein_coding	0.867484	0.232266	3.73487	0.000187816	0.000609226	44.0996	52.8088	60.0454	107.676	104.864	73.7507	1.56687	0.226378	6.92149	4.4692e-12	2.85747e-11	66.7994	49.7393	64.6454	162.731	188.48	195.847
ENSG00000128564	VGF	VGF nerve growth factor inducible [Source:HGNC Symbol;Acc:HGNC:12684]	protein_coding	1.43329	0.116434	12.3099	8.01e-35	1.35e-33	183.109	170.613	175.445	503.159	416.402	510.022	1.05293	0.129781	8.11308	4.93509e-16	3.99386e-15	253.629	210.01	218.96	476.971	448.973	467.695
ENSG00000128567	PODXL	podocalyxin like [Source:HGNC Symbol;Acc:HGNC:9171]	protein_coding	2.23856	0.0584212	38.3176	0	0	822.553	752.525	755.258	3640.86	3923.75	3434.08	1.25619	0.0623681	20.1415	3.19305e-90	1.8766e-88	921.622	930.678	966.553	2313.78	2189.75	2174.78
ENSG00000128573	FOXP2	forkhead box P2 [Source:HGNC Symbol;Acc:HGNC:13875]	protein_coding	1.59404	0.271581	5.8695	4.37e-09	2.25e-08	27.8019	19.2955	34.7137	82.5181	87.5564	77.9056	1.05504	0.27476	3.83985	0.000123109	0.000407831	52.187	45.318	45.8774	93.5238	86.2384	105.231
ENSG00000128872	TMOD2	tropomodulin 2 [Source:HGNC Symbol;Acc:HGNC:11872]	protein_coding	0.759604	0.120769	6.28973	3.18e-10	1.78e-09	217.622	223.422	250.502	380.388	449.999	340.707	1.20704	0.110701	10.9037	1.1e-27	1.53e-26	268.241	296.225	301.331	638.768	705.021	693.748
ENSG00000128923	MINDY2	MINDY lysine 48 deubiquitinase 2 [Source:HGNC Symbol;Acc:HGNC:26954]	protein_coding	1.44757	0.145528	9.94699	2.6e-23	2.95e-22	97.7861	124.913	92.8827	271.706	293.212	293.964	1.5844	0.138218	11.463	2.02373e-30	3.10107e-29	160.736	159.166	175.168	454.526	501.428	535.901
ENSG00000128989	ARPP19	cAMP regulated phosphoprotein 19 [Source:HGNC Symbol;Acc:HGNC:16967]	protein_coding	0.82113	0.0266945	30.7603	8.91e-208	1.79e-205	12412.1	12341	12720.2	22255.7	21832.1	22123.1	0.864253	0.0228018	37.9028	0	0	18184	18626.8	18244.6	32690.3	33933.5	34124.2
ENSG00000129187	DCTD	dCMP deaminase [Source:HGNC Symbol;Acc:HGNC:2710]	protein_coding	0.865493	0.0884692	9.78299	1.33e-22	1.47e-21	362.384	321.93	358.396	616.873	638.347	646.098	1.05051	0.0846501	12.4101	2.30444e-35	4.19478e-34	514.564	523.921	528.632	1042.79	1041.08	1121.49
ENSG00000129317	PUS7L	pseudouridine synthase 7 like [Source:HGNC Symbol;Acc:HGNC:25276]	protein_coding	0.61584	0.0694556	8.86667	7.54e-19	7.06e-18	644.238	604.254	652.994	991.224	967.193	956.681	0.725597	0.0702986	10.3216	5.625e-25	7.0823e-24	880.917	849.989	934.23	1458.04	1457.16	1481.04
ENSG00000129422	MTUS1	microtubule associated scaffold protein 1 [Source:HGNC Symbol;Acc:HGNC:29789]	protein_coding	1.24288	0.0548476	22.6605	1.1e-113	8.15e-112	936.637	967.822	1017.96	2213.9	2368.1	2336.13	0.813391	0.0594022	13.6929	1.11885e-42	2.54942e-41	1268.14	1412.6	1347.13	2310.97	2339.11	2406.68
ENSG00000129480	DTD2	D-aminoacyl-tRNA deacylase 2 [Source:HGNC Symbol;Acc:HGNC:20277]	protein_coding	0.619355	0.0970016	6.385	1.71e-10	9.83e-10	296.234	333.102	343.385	523.286	483.596	487.17	0.601715	0.0931093	6.46245	1.03018e-10	6.00871e-10	529.176	529.447	483.798	760.348	812.597	799.954
ENSG00000129521	EGLN3	egl-9 family hypoxia inducible factor 3 [Source:HGNC Symbol;Acc:HGNC:14661]	protein_coding	0.979198	0.117877	8.30694	9.82e-17	8.22e-16	212.829	198.033	230.799	434.73	465.271	365.637	0.730918	0.116204	6.28995	3.17563e-10	1.78266e-09	287.029	294.015	316.971	489.129	559.216	504.721
ENSG00000129646	QRICH2	glutamine rich 2 [Source:HGNC Symbol;Acc:HGNC:25326]	protein_coding	1.39198	0.293227	4.74709	2.06e-06	8.43e-06	23.9672	25.3888	23.4552	67.4233	52.9411	70.6345	1.27762	0.341546	3.74068	0.000183525	0.000594491	33.3997	19.8957	29.1947	65.4667	93.3509	68.2056
ENSG00000130045	NXNL2	nucleoredoxin like 2 [Source:HGNC Symbol;Acc:HGNC:30482]	protein_coding	1.15097	0.387651	2.9691	0.00298678	0.00801954	18.2151	14.2177	12.1967	31.1959	31.561	36.356	0.871853	0.380461	2.29157	0.0219305	0.0489413	27.1372	19.8957	33.3654	49.5676	55.1215	48.7183
ENSG00000130338	TULP4	TUB like protein 4 [Source:HGNC Symbol;Acc:HGNC:15530]	protein_coding	1.01374	0.0813001	12.4691	1.1e-35	1.91e-34	434.285	395.05	425.009	803.042	897.962	833.071	0.650457	0.0850416	7.64869	2.03044e-14	1.49164e-13	597.019	574.765	612.046	953.943	912.172	912.98
ENSG00000130477	UNC13A	unc-13 homolog A [Source:HGNC Symbol;Acc:HGNC:23150]	protein_coding	2.08013	0.384189	5.41435	6.15e-08	2.87e-07	11.5042	7.10887	15.0113	42.2654	49.8868	50.8984	2.95836	0.330801	8.94304	3.78606e-19	3.5794e-18	15.6561	19.8957	12.512	120.646	119.134	127.642
ENSG00000130635	COL5A1	collagen type V alpha 1 chain [Source:HGNC Symbol;Acc:HGNC:2209]	protein_coding	1.54811	0.146765	10.5482	5.18e-26	6.51e-25	105.456	80.2287	113.523	283.782	291.176	302.274	0.639024	0.167863	3.80682	0.000140763	0.000463607	148.211	162.482	153.272	256.255	202.705	225.078
ENSG00000130653	PNPLA7	patatin like phospholipase domain containing 7 [Source:HGNC Symbol;Acc:HGNC:24768]	protein_coding	1.53225	0.214673	7.1376	9.5e-13	6.29e-12	62.3147	40.6221	40.343	125.79	136.425	152.695	1.21862	0.213942	5.69606	1.2261e-08	6.0604e-08	69.9306	84.0041	72.9867	189.853	175.144	161.745
ENSG00000130821	SLC6A8	solute carrier family 6 member 8 [Source:HGNC Symbol;Acc:HGNC:11055]	protein_coding	1.22582	0.101167	12.1168	8.61e-34	1.41e-32	252.135	272.168	277.71	604.797	699.433	571.308	0.63434	0.0931392	6.81067	9.7146e-12	6.08211e-11	468.639	492.972	491.096	754.737	761.921	748.313
ENSG00000130956	HABP4	hyaluronan binding protein 4 [Source:HGNC Symbol;Acc:HGNC:17062]	protein_coding	0.926865	0.121235	7.64518	2.09e-14	1.53e-13	169.688	158.426	181.074	319.003	325.791	324.087	1.29383	0.115641	11.1884	4.64808e-29	7e-28	228.579	247.591	251.283	606.034	664.125	582.67
ENSG00000131127	ZNF141	zinc finger protein 141 [Source:HGNC Symbol;Acc:HGNC:12926]	protein_coding	0.778187	0.092274	8.43344	3.36e-17	2.87e-16	313.491	315.837	303.042	531.336	540.61	526.642	0.608998	0.0983089	6.19474	5.83821e-10	3.2018e-09	484.295	510.657	479.627	701.428	687.24	798.005
ENSG00000131374	TBC1D5	TBC1 domain family member 5 [Source:HGNC Symbol;Acc:HGNC:19166]	protein_coding	1.97083	0.0614269	32.0842	7.32e-226	1.8e-223	572.336	514.886	520.706	2088.11	2129.86	2086.83	2.01085	0.0578434	34.7637	8.60886e-265	3.85937e-262	778.63	775.933	760.104	3057.29	3177.49	3161.82
ENSG00000131398	KCNC3	potassium voltage-gated channel subfamily C member 3 [Source:HGNC Symbol;Acc:HGNC:6235]	protein_coding	1.07908	0.104277	10.3482	4.26e-25	5.17e-24	402.649	318.884	312.424	638.006	789.026	758.282	1.08451	0.0992047	10.932	8e-28	1.13e-26	410.19	452.075	410.811	960.489	796.594	837.954
ENSG00000131480	AOC2	amine oxidase copper containing 2 [Source:HGNC Symbol;Acc:HGNC:549]	protein_coding	1.02371	0.343677	2.97869	0.00289485	0.00779294	17.2564	24.3733	19.7024	41.2591	48.8687	34.2785	1.32487	0.373402	3.54811	0.000388	0.00120191	19.8311	29.8436	20.8533	55.179	59.5668	62.3594
ENSG00000131724	IL13RA1	interleukin 13 receptor subunit alpha 1 [Source:HGNC Symbol;Acc:HGNC:5974]	protein_coding	1.10514	0.0538741	20.5135	1.63e-93	9.07e-92	931.844	943.449	978.552	2042.83	2010.74	2086.83	0.722413	0.05442	13.2748	3.24245e-40	6.86866e-39	1423.66	1445.76	1409.69	2346.51	2252.87	2359.91
ENSG00000131981	LGALS3	galectin 3 [Source:HGNC Symbol;Acc:HGNC:6563]	protein_coding	2.42407	0.131743	18.4	1.31e-75	5.61e-74	87.2405	77.1821	92.8827	457.875	471.379	453.93	1.13922	0.15058	7.56552	3.86304e-14	2.79429e-13	157.605	156.955	156.4	327.333	290.721	364.413
ENSG00000132170	PPARG	peroxisome proliferator activated receptor gamma [Source:HGNC Symbol;Acc:HGNC:9236]	protein_coding	1.37337	0.262489	5.2321	1.68e-07	7.54e-07	37.3888	34.5288	24.3934	74.4676	95.7012	78.9444	1.41081	0.274961	5.13093	2.88319e-07	1.26922e-06	43.8371	36.4755	41.7067	113.164	109.354	103.283
ENSG00000132294	EFR3A	EFR3 homolog A [Source:HGNC Symbol;Acc:HGNC:28970]	protein_coding	2.12201	0.062191	34.1209	3.61e-255	1.16e-252	503.311	465.123	532.903	2167.61	2195.02	2179.28	2.05037	0.0608249	33.7094	4.21446e-249	1.56235e-246	685.737	688.613	699.63	2805.71	2819.2	2922.12
ENSG00000132613	MTSS2	MTSS I-BAR domain containing 2 [Source:HGNC Symbol;Acc:HGNC:25094]	protein_coding	1.60971	0.0385889	41.7143	0	0	2141.71	2110.32	2200.1	6475.66	6751.01	6468.25	0.646407	0.04347	14.8702	5.14783e-50	1.40958e-48	3154.18	3469.59	3474.17	5295.32	5482.81	5240.14
ENSG00000132669	RIN2	Ras and Rab interactor 2 [Source:HGNC Symbol;Acc:HGNC:18750]	protein_coding	2.56425	0.143151	17.9129	9.35e-72	3.78e-70	73.8189	71.0887	62.86	422.654	406.221	398.877	1.84355	0.162993	11.3106	1.16284e-29	2e-28	93.9366	96.1626	104.267	348.844	344.954	355.643
ENSG00000132879	FBXO44	F-box protein 44 [Source:HGNC Symbol;Acc:HGNC:24847]	protein_coding	0.89496	0.128694	6.95415	3.55e-12	2.27e-11	212.829	164.52	180.136	308.94	384.841	343.824	0.762682	0.116325	6.55649	5.50897e-11	3.27161e-10	299.553	313.91	310.715	549.92	489.87	494.978
ENSG00000132970	WASF3	WASP family member 3 [Source:HGNC Symbol;Acc:HGNC:12734]	protein_coding	0.718979	0.0823777	8.72784	2.6e-18	2.35e-17	419.905	397.081	431.576	669.202	700.451	686.608	0.750889	0.0882714	8.5066	1.79111e-17	1.56586e-16	549.007	628.926	559.912	956.748	942.399	991.904
ENSG00000133026	MYH10	myosin heavy chain 10 [Source:HGNC Symbol;Acc:HGNC:7568]	protein_coding	0.719751	0.0423841	16.9816	1.12e-64	3.93e-63	1943.26	1902.13	1938.34	3144.75	3194.79	3186.86	0.857971	0.0403894	21.2425	3.86979e-100	2.73253e-98	2571.78	2648.34	2637.95	4718.28	4809.79	4776.34
ENSG00000133028	SCO1	synthesis of cytochrome C oxidase 1 [Source:HGNC Symbol;Acc:HGNC:10603]	protein_coding	1.38408	0.0635489	21.7797	3.61e-105	2.37e-103	686.42	757.603	689.584	1965.34	1770.47	1829.22	1.13904	0.0608117	18.7306	2.78549e-78	1.3947e-76	1038.52	998.102	1070.82	2227.74	2250.2	2336.53
ENSG00000133401	PDZD2	PDZ domain containing 2 [Source:HGNC Symbol;Acc:HGNC:18486]	protein_coding	2.48492	0.2386	10.4146	2.13e-25	2.6e-24	32.5954	26.4044	21.5788	173.087	145.588	131.92	1.72403	0.295608	5.83214	5.47203e-09	2.80022e-08	28.181	29.8436	38.5787	103.811	95.129	109.129
ENSG00000133789	SWAP70	switching B cell complex subunit SWAP70 [Source:HGNC Symbol;Acc:HGNC:17070]	protein_coding	1.23945	0.0937619	13.2192	6.8e-40	1.31e-38	263.639	260.997	307.733	654.107	666.854	646.098	0.989038	0.0980416	10.0879	6.2471e-24	7.49378e-23	398.709	386.861	399.342	750.061	792.149	818.467
ENSG00000133794	ARNTL	aryl hydrocarbon receptor nuclear translocator like [Source:HGNC Symbol;Acc:HGNC:701]	protein_coding	0.73443	0.105168	6.98342	2.88e-12	1.85e-11	242.548	267.091	242.996	415.61	436.764	398.877	0.967549	0.102994	9.39422	5.76431e-21	5.91371e-20	336.084	369.176	351.379	695.817	713.912	681.081
ENSG00000133961	NUMB	NUMB endocytic adaptor protein [Source:HGNC Symbol;Acc:HGNC:8060]	protein_coding	0.666981	0.0522857	12.7565	2.87e-37	5.16e-36	1243.42	1354.75	1263.77	2027.73	2073.87	2027.62	0.789017	0.0510682	15.4503	7.513e-54	2.235e-52	1723.21	1750.82	1775.66	2927.29	3115.25	3120.89
ENSG00000133985	TTC9	tetratricopeptide repeat domain 9 [Source:HGNC Symbol;Acc:HGNC:20267]	protein_coding	1.50709	0.07817	19.2796	7.97e-83	3.79e-81	430.45	414.346	369.654	1206.58	1153.5	1089.64	0.857984	0.0808234	10.6155	2.52e-26	3.327e-25	584.494	583.608	582.851	1063.37	1114.88	1052.31
ENSG00000134108	ARL8B	ADP ribosylation factor like GTPase 8B [Source:HGNC Symbol;Acc:HGNC:25564]	protein_coding	1.01048	0.0530052	19.0637	5.05e-81	2.32e-79	1338.33	1229.84	1311.62	2729.14	2605.31	2483.63	1.07112	0.0441649	24.2527	6.19494e-130	6.70898e-128	1981.02	2001.73	2080.12	4224.47	4504.85	4268.69
ENSG00000134265	NAPG	NSF attachment protein gamma [Source:HGNC Symbol;Acc:HGNC:7642]	protein_coding	0.74507	0.0564308	13.2033	8.4e-40	1.62e-38	971.15	1037.9	1039.54	1700.68	1662.55	1746.13	0.659087	0.0590922	11.1535	1e-28	1e-27	1425.75	1412.6	1401.34	2127.67	2277.76	2336.53
ENSG00000134352	IL6ST	interleukin 6 signal transducer [Source:HGNC Symbol;Acc:HGNC:6021]	protein_coding	2.08557	0.0784891	26.5714	1.45e-155	1.78e-153	301.986	275.215	332.126	1291.11	1290.95	1282.85	2.43872	0.0737031	33.0884	4.36767e-240	1.40326e-237	419.583	512.867	460.859	2461.55	2523.14	2569.4
ENSG00000134470	IL15RA	interleukin 15 receptor subunit alpha [Source:HGNC Symbol;Acc:HGNC:5978]	protein_coding	1.54997	0.384897	4.02697	5.65e-05	0.000195495	18.2151	13.2022	9.38209	41.2591	43.7782	34.2785	1.15226	0.356938	3.22817	0.00124586	0.00356855	24.006	33.1595	22.9387	56.1143	71.1245	62.3594
ENSG00000134758	RNF138	ring finger protein 138 [Source:HGNC Symbol;Acc:HGNC:17765]	protein_coding	0.760148	0.0937746	8.10612	5.23e-16	4.19e-15	309.656	358.49	357.458	596.747	544.682	595.199	1.06261	0.0820559	12.9499	2.35297e-38	4.72481e-37	562.576	595.766	552.614	1148.47	1160.22	1233.55
ENSG00000134852	CLOCK	clock circadian regulator [Source:HGNC Symbol;Acc:HGNC:2082]	protein_coding	1.33005	0.0524707	25.3484	9.35e-142	9.94e-140	946.224	913.998	961.664	2314.53	2400.67	2381.84	0.656649	0.0607829	10.8032	3.3e-27	4.54e-26	1195.08	1289.91	1277.27	1945.3	1984.37	2008.17
ENSG00000135048	CEMIP2	cell migration inducing hyaluronidase 2 [Source:HGNC Symbol;Acc:HGNC:11869]	protein_coding	1.80609	0.083097	21.7347	9.63e-105	6.25e-103	311.573	372.708	361.21	1177.39	1318.44	1158.2	1.02568	0.0876572	11.701	1.25893e-31	2.019e-30	485.339	480.813	498.395	962.36	928.175	1026.01
ENSG00000135052	GOLM1	golgi membrane protein 1 [Source:HGNC Symbol;Acc:HGNC:15451]	protein_coding	2.62543	0.095958	27.3602	8.17e-165	1.11e-162	193.655	177.722	147.299	1094.87	1021.15	1081.33	2.16709	0.115106	18.8269	4.54965e-79	2.3202e-77	224.404	179.061	239.813	1012.86	929.064	915.903
ENSG00000135070	ISCA1	iron-sulfur cluster assembly 1 [Source:HGNC Symbol;Acc:HGNC:28660]	protein_coding	0.707754	0.11143	6.35158	2.13e-10	1.21e-09	227.209	267.091	218.603	374.35	400.112	388.489	0.811209	0.0887035	9.14517	5.95354e-20	5.8734e-19	491.602	549.343	550.528	926.821	986.852	934.416
ENSG00000135185	TMEM243	transmembrane protein 243 [Source:HGNC Symbol;Acc:HGNC:21707]	protein_coding	1.39981	0.0905336	15.4618	6.28e-54	1.76e-52	310.615	288.417	341.508	889.586	769.682	824.761	1.33403	0.0840414	15.8734	9.67822e-57	3.12508e-55	480.12	447.654	479.627	1169.98	1110.43	1196.52
ENSG00000135205	CCDC146	coiled-coil domain containing 146 [Source:HGNC Symbol;Acc:HGNC:29296]	protein_coding	0.782619	0.326391	2.39779	0.0164941	0.0380367	26.8432	23.3577	21.5788	41.2591	45.8144	36.356	1.08978	0.315268	3.45666	0.000546906	0.00165584	32.3559	50.8446	30.2374	74.819	99.5743	85.7441
ENSG00000135378	PRRG4	proline rich and Gla domain 4 [Source:HGNC Symbol;Acc:HGNC:30799]	protein_coding	1.99279	0.15307	13.0189	9.56e-39	1.78e-37	81.4884	67.0265	71.3039	297.87	300.339	277.344	1.26182	0.175405	7.19371	6.30549e-13	4.23375e-12	108.549	132.638	102.181	262.802	276.496	285.489
ENSG00000135406	PRPH	peripherin [Source:HGNC Symbol;Acc:HGNC:9461]	protein_coding	0.826826	0.175618	4.70809	2.5e-06	1.01e-05	83.4058	80.2287	82.5624	145.916	155.769	135.036	0.708501	0.174695	4.05564	4.99975e-05	0.00017372	128.38	133.743	131.376	211.364	209.817	217.283
ENSG00000135452	TSPAN31	tetraspanin 31 [Source:HGNC Symbol;Acc:HGNC:10539]	protein_coding	0.688213	0.080309	8.56956	1.04e-17	9.15e-17	607.808	553.477	501.004	937.889	887.781	851.768	0.89556	0.0674113	13.285	2.82762e-40	6.00971e-39	875.698	847.779	828.92	1587.1	1743.44	1578.47
ENSG00000135480	KRT7	keratin 7 [Source:HGNC Symbol;Acc:HGNC:6445]	protein_coding	1.85866	0.138133	13.4556	2.86e-41	5.66e-40	100.662	93.4309	94.7591	376.363	347.171	324.087	0.843036	0.172049	4.89996	9.5854e-07	4.0108e-06	147.167	124.901	128.248	244.097	232.933	234.822
ENSG00000135535	CD164	CD164 molecule [Source:HGNC Symbol;Acc:HGNC:1632]	protein_coding	1.16297	0.0367828	31.6173	2.13e-219	4.77e-217	3615.21	3775.83	3737.82	8567.8	7998.18	8351.49	0.800885	0.030022	26.6766	8.80262e-157	1.25695e-154	5686.3	5673.6	5520.92	9721.8	9707.6	9883.96
ENSG00000135678	CPM	carboxypeptidase M [Source:HGNC Symbol;Acc:HGNC:2311]	protein_coding	0.985741	0.283433	3.47786	0.000505427	0.00154657	30.678	34.5288	26.2699	50.3159	65.1583	65.4407	1.55284	0.271403	5.72153	1.05567e-08	5.25299e-08	39.6621	37.5808	45.8774	104.747	134.247	136.411
ENSG00000135709	KIAA0513	KIAA0513 [Source:HGNC Symbol;Acc:HGNC:29058]	protein_coding	0.947447	0.0824113	11.4966	1.37e-30	2.05e-29	446.748	403.175	425.009	813.105	875.564	770.747	0.873434	0.0825965	10.5747	3.9e-26	5.106e-25	554.226	617.873	600.576	1091.42	1186.89	1072.78
ENSG00000135776	ABCB10	ATP binding cassette subfamily B member 10 [Source:HGNC Symbol;Acc:HGNC:41]	protein_coding	2.14371	0.157419	13.6179	3.14e-42	6.42e-41	66.1494	57.8865	70.3657	288.813	290.158	281.499	1.79689	0.15991	11.2369	2.68714e-29	4e-28	105.418	96.1626	113.651	372.225	368.069	358.566
ENSG00000135828	RNASEL	ribonuclease L [Source:HGNC Symbol;Acc:HGNC:10050]	protein_coding	0.607552	0.0997938	6.08807	1.14e-09	6.15e-09	288.565	285.371	281.463	453.85	432.692	416.536	0.859504	0.0985174	8.72439	2.67619e-18	2.43574e-17	449.852	404.546	423.323	742.579	749.474	803.851
ENSG00000135862	LAMC1	laminin subunit gamma 1 [Source:HGNC Symbol;Acc:HGNC:6492]	protein_coding	0.917732	0.0360617	25.4489	7.25e-143	7.88e-141	3506.88	3543.27	3631.81	6715.16	6911.87	6553.42	0.736608	0.0327402	22.4986	4.28827e-112	3.48797e-110	4961.94	5029.2	5089.26	8197.36	8569.61	8555.9
ENSG00000135951	TSGA10	testis specific 10 [Source:HGNC Symbol;Acc:HGNC:14927]	protein_coding	0.593902	0.208848	2.84371	0.00445916	0.0115883	65.1907	62.9643	63.7982	98.6192	106.9	84.1381	1.05647	0.194205	5.43996	5.32936e-08	2.50327e-07	83.4992	107.216	95.9254	198.27	224.931	198.771
ENSG00000135953	MFSD9	major facilitator superfamily domain containing 9 [Source:HGNC Symbol;Acc:HGNC:28158]	protein_coding	0.692377	0.0783113	8.84134	9.46e-19	8.79e-18	486.054	528.088	529.15	817.131	884.727	791.521	0.63214	0.0771909	8.1893	2.62755e-16	2.16089e-15	744.187	702.982	740.294	1105.45	1188.67	1155.6
ENSG00000135968	GCC2	GRIP and coiled-coil domain containing 2 [Source:HGNC Symbol;Acc:HGNC:23218]	protein_coding	0.682262	0.0668054	10.2127	1.74e-24	2.06e-23	796.669	731.199	733.68	1165.32	1188.12	1276.61	1.08668	0.0577984	18.8012	7.3882e-79	3.73812e-77	1107.41	1095.37	1079.16	2297.88	2332.88	2349.19
ENSG00000136051	WASHC4	WASH complex subunit 4 [Source:HGNC Symbol;Acc:HGNC:29174]	protein_coding	1.47596	0.0597834	24.6885	1.42e-134	1.38e-132	889.662	855.096	762.764	2284.34	2412.89	2274.84	1.28773	0.0539308	23.8775	5.24199e-126	5.18204e-124	1278.58	1194.85	1239.73	2987.15	2916.99	3058.53
ENSG00000136052	SLC41A2	solute carrier family 41 member 2 [Source:HGNC Symbol;Acc:HGNC:31045]	protein_coding	0.750319	0.221418	3.3887	0.000702245	0.00209501	53.6865	52.8088	52.5397	80.5055	98.7555	88.2931	1.6531	0.230057	7.1856	6.6914e-13	4.47882e-12	64.7119	51.9499	49.0054	169.278	159.141	178.309
ENSG00000136205	TNS3	tensin 3 [Source:HGNC Symbol;Acc:HGNC:21616]	protein_coding	2.07208	0.0949881	21.8141	1.71e-105	1.12e-103	182.151	191.94	191.395	811.093	773.754	792.56	1.11026	0.119274	9.30855	1.29594e-20	1.30727e-19	252.585	289.593	265.88	616.322	575.219	545.645
ENSG00000136235	GPNMB	glycoprotein nmb [Source:HGNC Symbol;Acc:HGNC:4462]	protein_coding	2.64976	0.179189	14.7875	1.76e-49	4.42e-48	46.9757	32.4977	53.4779	283.782	276.923	277.344	1.58035	0.166498	9.49175	2.27196e-21	2.38673e-20	96.0241	116.058	115.736	315.175	308.502	338.105
ENSG00000136383	ALPK3	alpha kinase 3 [Source:HGNC Symbol;Acc:HGNC:17574]	protein_coding	1.55197	0.222716	6.9684	3.21e-12	2.05e-11	43.1409	36.5599	37.5284	117.739	118.099	108.029	0.942738	0.28626	3.29329	0.000990227	0.00288609	36.5309	65.2137	56.304	105.682	89.7947	96.4622
ENSG00000136490	LIMD2	LIM domain containing 2 [Source:HGNC Symbol;Acc:HGNC:28142]	protein_coding	1.30891	0.276142	4.73999	2.14e-06	8.71e-06	31.6367	30.4666	26.2699	61.3854	68.2125	89.3318	1.00798	0.277443	3.63311	0.000280021	0.000884479	51.1433	50.8446	43.792	106.617	84.4603	88.6672
ENSG00000136643	RPS6KC1	ribosomal protein S6 kinase C1 [Source:HGNC Symbol;Acc:HGNC:10439]	protein_coding	1.08792	0.0972881	11.1825	4.97e-29	7e-28	252.135	246.779	266.451	529.324	534.501	564.037	1.52678	0.0964548	15.829	1.96369e-56	6.26723e-55	363.222	347.07	370.147	970.777	1020.64	1105.9
ENSG00000136758	YME1L1	YME1 like 1 ATPase [Source:HGNC Symbol;Acc:HGNC:12843]	protein_coding	0.645517	0.0365373	17.6674	7.48e-70	2.91e-68	3849.13	4109.94	3896.38	6228.11	6084.15	6229.34	0.600406	0.0308436	19.4662	2.12577e-84	1.14786e-82	5574.62	5632.7	5758.65	8505.05	8658.52	8644.57
ENSG00000136770	DNAJC1	DnaJ heat shock protein family (Hsp40) member C1 [Source:HGNC Symbol;Acc:HGNC:20090]	protein_coding	1.47053	0.0768915	19.1247	1.57e-81	7.27e-80	410.318	447.859	502.88	1314.25	1213.57	1245.45	1.15902	0.0743497	15.5888	8.67649e-55	2.65487e-53	669.037	758.248	679.819	1576.81	1554.96	1558.01
ENSG00000136826	KLF4	Kruppel like factor 4 [Source:HGNC Symbol;Acc:HGNC:6348]	protein_coding	1.36012	0.131289	10.3598	3.78e-25	4.59e-24	129.423	122.882	146.361	309.946	351.244	363.56	1.01968	0.141882	7.18681	6.63227e-13	4.44079e-12	169.086	181.272	183.509	361.937	365.402	359.541
ENSG00000136888	ATP6V1G1	ATPase H+ transporting V1 subunit G1 [Source:HGNC Symbol;Acc:HGNC:864]	protein_coding	0.73962	0.0427998	17.2809	6.55e-67	2.41e-65	1954.76	2042.28	1998.39	3404.38	3322.05	3282.42	0.632397	0.0463087	13.6561	1.85644e-42	4.21515e-41	2927.69	2757.77	2771.41	4194.54	4571.53	4547.36
ENSG00000136943	CTSV	cathepsin V [Source:HGNC Symbol;Acc:HGNC:2538]	protein_coding	0.616288	0.104649	5.88907	3.88e-09	2.01e-08	265.556	256.935	253.316	412.591	376.696	399.916	0.652204	0.104267	6.25516	3.9712e-10	2.20868e-09	383.053	391.282	371.19	591.07	613.449	608.978
ENSG00000137275	RIPK1	receptor interacting serine/threonine kinase 1 [Source:HGNC Symbol;Acc:HGNC:10019]	protein_coding	0.861607	0.0668864	12.8816	5.71e-38	1.05e-36	671.081	686.514	615.465	1186.45	1211.54	1185.2	0.699815	0.0672078	10.4127	2.17e-25	2.7678e-24	928.929	963.837	984.278	1520.7	1659.87	1595.04
ENSG00000137393	RNF144B	ring finger protein 144B [Source:HGNC Symbol;Acc:HGNC:21578]	protein_coding	2.15954	0.274478	7.86783	3.61e-15	2.76e-14	21.0911	30.4666	16.8878	109.689	85.5202	109.068	2.00927	0.244478	8.21861	2.05881e-16	1.70115e-15	40.7059	39.7914	38.5787	164.602	179.589	154.924
ENSG00000137449	CPEB2	cytoplasmic polyadenylation element binding protein 2 [Source:HGNC Symbol;Acc:HGNC:21745]	protein_coding	1.57164	0.15011	10.4699	1.19e-25	1.47e-24	93.9513	99.5242	102.265	258.624	339.027	281.499	1.62674	0.135738	11.9844	4.28994e-33	7.25414e-32	166.998	156.955	150.144	465.749	506.762	510.567
ENSG00000137522	RNF121	ring finger protein 121 [Source:HGNC Symbol;Acc:HGNC:21070]	protein_coding	0.810828	0.0808589	10.0277	1.15e-23	1.33e-22	395.938	417.392	419.379	722.537	712.668	727.119	0.904262	0.0790199	11.4435	2.53564e-30	3.87011e-29	615.807	593.556	614.131	1126.03	1196.67	1149.75
ENSG00000137573	SULF1	sulfatase 1 [Source:HGNC Symbol;Acc:HGNC:20391]	protein_coding	3.57574	0.171482	20.8519	1.46e-96	8.36e-95	32.5954	50.7777	37.5284	535.361	432.692	467.434	2.41067	0.193587	12.4526	1.35306e-35	2.48409e-34	51.1433	67.4244	75.072	374.095	299.612	311.797
ENSG00000137642	SORL1	sortilin related receptor 1 [Source:HGNC Symbol;Acc:HGNC:11185]	protein_coding	1.67528	0.0552845	30.3029	1.05e-201	2e-199	811.049	932.278	863.152	2807.63	2703.05	2808.76	0.840014	0.0573876	14.6375	1.61802e-48	4.27267e-47	1325.55	1282.17	1283.52	2382.99	2183.52	2260.53
ENSG00000137692	DCUN1D5	defective in cullin neddylation 1 domain containing 5 [Source:HGNC Symbol;Acc:HGNC:28409]	protein_coding	1.41916	0.0763305	18.5924	3.7e-77	1.65e-75	375.805	376.77	382.789	979.148	1030.31	1027.32	1.13647	0.0798915	14.2252	6.39427e-46	1.56822e-44	549.007	533.868	549.486	1192.43	1182.44	1200.42
ENSG00000137693	YAP1	Yes1 associated transcriptional regulator [Source:HGNC Symbol;Acc:HGNC:16262]	protein_coding	1.5828	0.0631165	25.0775	8.76e-139	9.16e-137	579.047	566.679	629.538	1777.16	1818.32	1725.35	1.26908	0.0636088	19.9513	1.4608e-88	8.40595e-87	825.598	830.094	856.03	1994.86	2038.61	2041.3
ENSG00000137824	RMDN3	regulator of microtubule dynamics 3 [Source:HGNC Symbol;Acc:HGNC:25550]	protein_coding	0.837265	0.0791401	10.5795	3.71e-26	4.7e-25	543.576	461.061	473.796	868.453	869.455	904.744	0.894353	0.075087	11.9109	1.03866e-32	1.73053e-31	748.362	735.036	682.947	1361.71	1349.59	1322.21
ENSG00000137834	SMAD6	SMAD family member 6 [Source:HGNC Symbol;Acc:HGNC:6772]	protein_coding	2.50507	0.068832	36.3939	5.31e-290	2.09e-287	377.723	342.242	368.716	1969.37	2070.81	2145	1.94456	0.0727803	26.7182	2.88946e-157	4.15672e-155	502.039	564.817	542.187	2117.38	1908.8	2009.14
ENSG00000137936	BCAR3	BCAR3 adaptor protein, NSP family member [Source:HGNC Symbol;Acc:HGNC:973]	protein_coding	1.6938	0.148305	11.421	3.28e-30	4.81e-29	87.2405	98.5087	79.7478	274.725	305.429	277.344	0.685393	0.171213	4.00317	6.24998e-05	0.000214684	148.211	147.007	133.461	216.04	231.155	243.591
ENSG00000138069	RAB1A	RAB1A, member RAS oncogene family [Source:HGNC Symbol;Acc:HGNC:9758]	protein_coding	1.51056	0.0419175	36.0365	2.24e-284	8.32e-282	1737.14	1734.57	1825.75	4973.23	5177.03	4946.49	1.12681	0.0403182	27.9478	7.00197e-172	1.20515e-169	2480.97	2520.12	2410.65	5334.6	5387.68	5454.5
ENSG00000138347	MYPN	myopalladin [Source:HGNC Symbol;Acc:HGNC:23246]	protein_coding	2.5721	0.623497	4.12529	3.7e-05	0.000131025	2.87606	3.04666	4.69105	17.1074	24.4343	21.8136	2.17779	0.877014	2.48319	0.0130212	0.0307253	3.13122	4.42127	1.04267	13.0933	17.7811	12.6667
ENSG00000138448	ITGAV	integrin subunit alpha V [Source:HGNC Symbol;Acc:HGNC:6150]	protein_coding	1.43671	0.059923	23.9759	4.96e-127	4.42e-125	744.9	700.732	760.888	1980.43	2082.01	1913.36	1.47268	0.0623044	23.6369	1.6085e-123	1.55036e-121	994.684	1090.95	969.681	2713.13	2989.9	2937.71
ENSG00000138459	SLC35A5	solute carrier family 35 member A5 [Source:HGNC Symbol;Acc:HGNC:20792]	protein_coding	1.26349	0.11851	10.6615	1.54e-26	1.98e-25	162.018	148.271	157.619	381.395	367.533	374.986	1.31131	0.120213	10.9082	1.1e-27	1.46e-26	211.879	248.696	235.643	571.43	578.776	579.747
ENSG00000138744	NAAA	N-acylethanolamine acid amidase [Source:HGNC Symbol;Acc:HGNC:736]	protein_coding	1.63629	0.0799924	20.4555	5.36e-93	2.96e-91	332.664	334.117	335.879	1067.7	976.356	1073.02	1.26454	0.0827383	15.2836	9.84283e-53	2.86184e-51	494.733	515.078	506.736	1255.09	1151.33	1173.14
ENSG00000138780	GSTCD	glutathione S-transferase C-terminal domain containing [Source:HGNC Symbol;Acc:HGNC:25806]	protein_coding	0.844799	0.0812681	10.3952	2.61e-25	3.18e-24	451.542	412.315	433.453	798.011	800.225	732.313	0.66936	0.0853534	7.84222	4.42647e-15	3.38205e-14	628.331	649.927	621.43	946.461	1097.1	1067.9
ENSG00000139160	ETFBKMT	electron transfer flavoprotein subunit beta lysine methyltransferase [Source:HGNC Symbol;Acc:HGNC:28739]	protein_coding	1.42328	0.512902	2.77497	0.00552075	0.0140681	4.79344	11.1711	8.44388	25.158	24.4343	15.5811	1.23859	0.403798	3.06736	0.00215958	0.00591171	19.8311	23.2117	17.7253	46.7619	44.4528	48.7183
ENSG00000139182	CLSTN3	calsyntenin 3 [Source:HGNC Symbol;Acc:HGNC:18371]	protein_coding	0.674604	0.0736172	9.16368	5.02e-20	4.98e-19	515.774	551.446	536.656	841.282	867.419	850.73	0.815954	0.0736095	11.0849	1e-28	2.1e-27	765.061	728.404	777.83	1306.53	1353.14	1360.21
ENSG00000139190	VAMP1	vesicle associated membrane protein 1 [Source:HGNC Symbol;Acc:HGNC:12642]	protein_coding	1.4236	0.265069	5.37066	7.84e-08	3.63e-07	31.6367	30.4666	24.3934	75.4739	79.4116	76.8669	1.32343	0.292725	4.52109	6.15226e-06	2.37273e-05	32.3559	42.0021	49.0054	114.099	87.1275	91.5903
ENSG00000139324	TMTC3	transmembrane O-mannosyltransferase targeting cadherins 3 [Source:HGNC Symbol;Acc:HGNC:26899]	protein_coding	0.742237	0.0627785	11.8231	2.96e-32	4.69e-31	771.743	798.225	853.77	1316.26	1377.49	1361.79	0.848354	0.0623585	13.6045	3.76759e-42	8.50444e-41	1021.82	1052.26	1038.5	1834	1841.24	1901.96
ENSG00000139496	NUP58	nucleoporin 58 [Source:HGNC Symbol;Acc:HGNC:20261]	protein_coding	1.66419	0.0511787	32.5171	6.11e-232	1.62e-229	929.926	986.102	929.765	2978.7	3100.11	2936.52	1.2457	0.0506258	24.6061	1.08754e-133	1.23321e-131	1414.27	1446.86	1383.62	3301.39	3326.85	3408.33
ENSG00000139505	MTMR6	myotubularin related protein 6 [Source:HGNC Symbol;Acc:HGNC:7453]	protein_coding	1.0453	0.0752948	13.8827	8.06e-44	1.72e-42	436.203	450.906	485.054	950.971	944.795	936.945	0.906941	0.082073	11.0504	2e-28	3.1e-27	706.612	760.459	695.459	1253.22	1368.26	1449.86
ENSG00000139508	SLC46A3	solute carrier family 46 member 3 [Source:HGNC Symbol;Acc:HGNC:27501]	protein_coding	1.0582	0.130059	8.13635	4.07e-16	3.29e-15	137.092	142.177	168.878	303.908	329.864	300.196	2.32465	0.114011	20.3896	2.06628e-92	1.26852e-90	158.648	175.746	194.979	869.771	906.837	898.365
ENSG00000139719	VPS33A	VPS33A core subunit of CORVET and HOPS complexes [Source:HGNC Symbol;Acc:HGNC:18179]	protein_coding	1.69523	0.122141	13.8793	8.46e-44	1.8e-42	159.142	129.991	121.967	441.774	434.728	454.969	1.80511	0.114245	15.8003	3.09574e-56	9.81523e-55	196.223	213.326	194.979	710.781	793.927	696.671
ENSG00000139800	ZIC5	Zic family member 5 [Source:HGNC Symbol;Acc:HGNC:20322]	protein_coding	1.9424	0.161545	12.0239	2.66e-33	4.3e-32	69.9842	63.9799	64.7364	247.554	244.343	272.15	1.67333	0.190965	8.76251	1.90944e-18	1.75111e-17	82.4555	78.4776	71.944	254.385	223.153	240.668
ENSG00000140526	ABHD2	abhydrolase domain containing 2, acylglycerol lipase [Source:HGNC Symbol;Acc:HGNC:18717]	protein_coding	0.828956	0.0474124	17.4839	1.9e-68	7.19e-67	1704.55	1862.53	1680.33	3091.41	3104.18	3121.42	0.915771	0.0405845	22.5645	9.66584e-113	8.0314e-111	2515.41	2463.75	2473.21	4674.32	4795.57	4699.36
ENSG00000140564	FURIN	furin, paired basic amino acid cleaving enzyme [Source:HGNC Symbol;Acc:HGNC:8568]	protein_coding	1.79504	0.0510363	35.1718	5.4e-271	1.86e-268	1009.5	1000.32	1128.67	3705.26	3584.72	3607.55	1.15742	0.0502857	23.0169	3.15817e-117	2.80553e-115	1433.06	1509.86	1453.48	3287.36	3366.86	3248.53
ENSG00000140807	NKD1	NKD inhibitor of WNT signaling pathway 1 [Source:HGNC Symbol;Acc:HGNC:17045]	protein_coding	1.32205	0.237665	5.56267	2.66e-08	1.28e-07	42.1822	39.6066	31.8991	89.5623	92.6469	101.797	1.65539	0.243494	6.79848	1.05731e-11	6.59607e-11	41.7496	50.8446	47.9627	146.832	155.585	148.104
ENSG00000140859	KIFC3	kinesin family member C3 [Source:HGNC Symbol;Acc:HGNC:6326]	protein_coding	1.832	0.212696	8.61323	7.1e-18	6.31e-17	40.2649	43.6688	36.5902	160.005	133.371	135.036	0.694928	0.229578	3.02697	0.00247016	0.00669942	87.6742	67.4244	89.6694	128.128	126.246	136.411
ENSG00000140876	NUDT7	nudix hydrolase 7 [Source:HGNC Symbol;Acc:HGNC:8054]	protein_coding	0.640048	0.134107	4.77265	1.82e-06	7.48e-06	164.894	165.535	148.237	245.542	230.09	270.073	0.872079	0.119473	7.2994	2.89063e-13	1.9816e-12	269.285	261.96	258.581	487.259	509.429	476.465
ENSG00000141012	GALNS	galactosamine (N-acetyl)-6-sulfatase [Source:HGNC Symbol;Acc:HGNC:4122]	protein_coding	0.814228	0.049999	16.2849	1.26e-59	3.99e-58	1325.86	1266.4	1259.08	2225.98	2247.96	2298.74	0.617719	0.0495166	12.475	1.02235e-35	1.88772e-34	1820.28	1778.46	1806.94	2778.59	2839.65	2751.61
ENSG00000141298	SSH2	slingshot protein phosphatase 2 [Source:HGNC Symbol;Acc:HGNC:30580]	protein_coding	1.26202	0.0942441	13.391	6.83e-41	1.34e-39	268.432	244.748	258.946	637	598.641	617.013	1.6449	0.0996378	16.5088	3.17164e-61	1.14709e-59	318.341	315.016	276.307	937.108	939.732	958.775
ENSG00000141429	GALNT1	polypeptide N-acetylgalactosaminyltransferase 1 [Source:HGNC Symbol;Acc:HGNC:4123]	protein_coding	1.75266	0.0684062	25.6214	8.81e-145	9.73e-143	492.765	444.812	502.88	1666.46	1549.54	1642.25	1.40762	0.0649957	21.6571	5.21116e-104	3.89363e-102	761.93	756.037	755.934	1980.83	1956.81	2041.3
ENSG00000141441	GAREM1	GRB2 associated regulator of MAPK1 subtype 1 [Source:HGNC Symbol;Acc:HGNC:26136]	protein_coding	0.905449	0.119463	7.57933	3.47e-14	2.51e-13	178.316	174.675	167.001	328.06	326.809	318.894	0.927897	0.124728	7.43935	1.0118e-13	7.12365e-13	243.191	235.433	234.6	455.461	448.973	449.182
ENSG00000141540	TTYH2	tweety family member 2 [Source:HGNC Symbol;Acc:HGNC:13877]	protein_coding	0.675068	0.221035	3.05412	0.0022572	0.00620038	57.5212	74.1354	47.8487	99.6255	86.5383	99.7192	0.963269	0.210741	4.57087	4.85708e-06	1.89573e-05	88.7179	78.4776	90.7121	152.444	169.81	183.181
ENSG00000141574	SECTM1	secreted and transmembrane 1 [Source:HGNC Symbol;Acc:HGNC:10707]	protein_coding	0.940255	0.331121	2.83961	0.00451686	0.0117227	29.7193	25.3888	17.826	57.3602	35.6334	46.7434	0.750222	0.311446	2.40883	0.0160036	0.036964	39.6621	42.0021	42.7494	64.5314	60.4558	75.0261
ENSG00000141642	ELAC1	elaC ribonuclease Z 1 [Source:HGNC Symbol;Acc:HGNC:14197]	protein_coding	0.682535	0.261823	2.60686	0.00913778	0.0222359	39.3062	32.4977	46.9105	59.3728	67.1945	64.402	0.862958	0.249219	3.46265	0.00053488	0.00162172	54.2745	68.5297	79.2427	132.804	121.801	112.052
ENSG00000141682	PMAIP1	phorbol-12-myristate-13-acetate-induced protein 1 [Source:HGNC Symbol;Acc:HGNC:9108]	protein_coding	0.837886	0.229283	3.65437	0.000257815	0.000820917	49.8517	47.731	44.0958	88.556	79.4116	85.1768	0.904557	0.221228	4.0888	4.33612e-05	0.000151922	80.368	86.2148	70.9014	138.415	144.027	157.847
ENSG00000142156	COL6A1	collagen type VI alpha 1 chain [Source:HGNC Symbol;Acc:HGNC:2211]	protein_coding	1.12141	0.0768448	14.5932	3.1e-48	7.54e-47	442.913	425.517	399.677	929.838	917.306	910.977	0.590797	0.0861138	6.86066	6.85427e-12	4.32503e-11	656.512	707.403	692.331	1098.9	921.951	964.622
ENSG00000142556	ZNF614	zinc finger protein 614 [Source:HGNC Symbol;Acc:HGNC:24722]	protein_coding	1.49353	0.126336	11.8219	3.01e-32	4.75e-31	136.134	118.82	130.411	377.369	352.262	356.288	1.39575	0.126309	11.0503	2e-28	3.1e-27	200.398	191.22	192.893	497.547	530.766	528.106
ENSG00000142619	PADI3	peptidyl arginine deiminase 3 [Source:HGNC Symbol;Acc:HGNC:18337]	protein_coding	1.70562	0.146881	11.6122	3.57e-31	5.42e-30	95.8687	81.2443	94.7591	291.832	320.701	275.267	0.909595	0.18038	5.04267	4.59078e-07	1.97802e-06	110.636	128.217	133.461	250.644	216.93	215.335
ENSG00000142634	EFHD2	EF-hand domain family member D2 [Source:HGNC Symbol;Acc:HGNC:28670]	protein_coding	1.45228	0.0922939	15.7354	8.66e-56	2.52e-54	281.854	260.997	254.255	768.827	687.216	725.042	1.57447	0.0915249	17.2026	2.53842e-66	1.04335e-64	347.565	345.964	343.038	1016.6	1058.87	1041.6
ENSG00000142871	CCN1	cellular communication network factor 1 [Source:HGNC Symbol;Acc:HGNC:2654]	protein_coding	1.36793	0.130806	10.4576	1.35e-25	1.67e-24	136.134	117.804	147.299	365.294	318.665	353.172	0.864204	0.145093	5.9562	2.58178e-09	1.35022e-08	175.348	206.694	182.467	334.815	349.399	349.797
ENSG00000143036	SLC44A3	solute carrier family 44 member 3 [Source:HGNC Symbol;Acc:HGNC:28689]	protein_coding	0.674157	0.257759	2.61546	0.00891079	0.0217616	44.0996	44.6844	40.343	76.4802	77.3754	51.9371	0.786459	0.252382	3.11614	0.00183236	0.00508711	67.8431	55.2659	62.56	110.358	108.465	103.283
ENSG00000143164	DCAF6	DDB1 and CUL4 associated factor 6 [Source:HGNC Symbol;Acc:HGNC:30002]	protein_coding	1.38721	0.0485915	28.5484	2.94e-179	4.59e-177	1145.63	1156.72	1243.13	3070.28	3108.25	3098.57	1.36263	0.0452734	30.0979	5.15737e-199	1.12976e-196	1757.66	1781.77	1692.25	4431.16	4458.62	4536.64
ENSG00000143502	SUSD4	sushi domain containing 4 [Source:HGNC Symbol;Acc:HGNC:25470]	protein_coding	0.890622	0.123389	7.21801	5.28e-13	3.54e-12	157.225	183.815	169.816	302.902	329.864	313.7	0.625494	0.137776	4.53992	5.62744e-06	2.18007e-05	240.06	234.327	225.216	332.009	375.182	387.797
ENSG00000143570	SLC39A1	solute carrier family 39 member 1 [Source:HGNC Symbol;Acc:HGNC:12876]	protein_coding	1.21536	0.302518	4.0175	5.88e-05	0.000202987	31.6367	24.3733	19.7024	57.3602	50.9049	67.5182	0.801636	0.287586	2.78746	0.00531225	0.0136266	50.0995	45.318	47.9627	94.459	95.129	72.103
ENSG00000143630	HCN3	hyperpolarization activated cyclic nucleotide gated potassium channel 3 [Source:HGNC Symbol;Acc:HGNC:19183]	protein_coding	0.858269	0.130551	6.57419	4.89e-11	2.91e-10	168.729	155.38	149.175	258.624	298.303	301.235	1.23568	0.129703	9.52695	1.61966e-21	1.70987e-20	223.36	216.642	236.685	576.107	422.302	486.208
ENSG00000143641	GALNT2	polypeptide N-acetylgalactosaminyltransferase 2 [Source:HGNC Symbol;Acc:HGNC:4124]	protein_coding	0.778938	0.0655163	11.8892	1.35e-32	2.15e-31	697.924	704.794	668.005	1182.42	1223.75	1145.73	0.962544	0.0641509	15.0044	6.87421e-51	1.93169e-49	910.141	927.362	947.785	1825.58	1776.33	1792.83
ENSG00000143643	TTC13	tetratricopeptide repeat domain 13 [Source:HGNC Symbol;Acc:HGNC:26204]	protein_coding	0.827162	0.0952317	8.68578	3.76e-18	3.39e-17	309.656	312.79	302.103	547.437	584.388	507.945	0.757565	0.0978587	7.74142	9.83123e-15	7.36846e-14	460.289	428.863	426.451	713.587	750.363	769.749
ENSG00000143669	LYST	lysosomal trafficking regulator [Source:HGNC Symbol;Acc:HGNC:1968]	protein_coding	0.859488	0.285191	3.01372	0.00258063	0.00701236	32.5954	30.4666	31.8991	59.3728	67.1945	45.7046	1.19103	0.245111	4.85915	1.17891e-06	4.88834e-06	53.2307	54.1606	53.176	120.646	145.805	123.744
ENSG00000143816	WNT9A	Wnt family member 9A [Source:HGNC Symbol;Acc:HGNC:12778]	protein_coding	1.98109	0.206926	9.57393	1.03e-21	1.1e-20	44.0996	37.5755	37.5284	143.904	165.95	161.005	0.851841	0.224946	3.78687	0.000152557	0.000500059	66.7994	76.2669	87.584	144.962	165.364	132.514
ENSG00000144355	DLX1	distal-less homeobox 1 [Source:HGNC Symbol;Acc:HGNC:2914]	protein_coding	3.50514	0.14373	24.3871	2.35e-131	2.18e-129	65.1907	54.8399	45.9722	607.816	608.822	666.872	2.52673	0.170786	14.7947	1.58446e-49	4.27782e-48	80.368	74.0563	63.6027	406.829	344.065	430.669
ENSG00000144366	GULP1	GULP PTB domain containing engulfment adaptor 1 [Source:HGNC Symbol;Acc:HGNC:18649]	protein_coding	1.13322	0.221971	5.10526	3.3e-07	1.45e-06	41.2235	56.871	53.4779	92.5813	113.009	126.727	1.54561	0.207091	7.46344	8.42897e-14	5.97152e-13	63.6681	72.951	72.9867	196.4	178.7	211.437
ENSG00000144426	NBEAL1	neurobeachin like 1 [Source:HGNC Symbol;Acc:HGNC:20681]	protein_coding	0.734004	0.0907012	8.09255	5.84e-16	4.67e-15	340.334	323.962	341.508	535.361	573.189	565.076	0.838695	0.0915863	9.15742	5.31505e-20	5.25426e-19	481.164	517.289	468.158	863.225	779.702	884.724
ENSG00000144730	IL17RD	interleukin 17 receptor D [Source:HGNC Symbol;Acc:HGNC:17616]	protein_coding	0.594426	0.16275	3.65238	0.000259825	0.000826572	107.373	108.664	98.512	151.954	170.022	152.695	0.955207	0.151787	6.29308	3.11233e-10	1.74815e-09	153.43	158.06	157.443	302.082	324.505	304.002
ENSG00000145012	LPP	LIM domain containing preferred translocation partner in lipoma [Source:HGNC Symbol;Acc:HGNC:6679]	protein_coding	2.17789	0.0810145	26.8827	3.5e-159	4.44e-157	303.904	263.028	313.362	1254.88	1375.45	1358.67	2.31472	0.0730533	31.6853	2.47308e-220	6.90921e-218	411.234	452.075	430.622	2137.02	1995.04	2152.37
ENSG00000145331	TRMT10A	tRNA methyltransferase 10A [Source:HGNC Symbol;Acc:HGNC:28403]	protein_coding	1.13898	0.142931	7.9687	1.6e-15	1.25e-14	137.092	108.664	119.153	287.807	244.343	272.15	1.55799	0.115787	13.4556	2.85583e-41	6.23464e-40	218.142	215.537	215.832	639.703	619.672	635.286
ENSG00000145391	SETD7	SET domain containing 7, histone lysine methyltransferase [Source:HGNC Symbol;Acc:HGNC:30412]	protein_coding	2.92719	0.0466818	62.7052	0	0	748.735	726.121	757.135	5613.24	5740.04	5629.98	2.28909	0.0496001	46.1509	0	0	981.116	1077.68	1025.98	4988.56	4913.81	5057.93
ENSG00000145545	SRD5A1	steroid 5 alpha-reductase 1 [Source:HGNC Symbol;Acc:HGNC:11284]	protein_coding	0.714665	0.0811202	8.80995	1.25e-18	1.15e-17	443.872	408.253	442.835	721.53	702.487	702.19	0.670095	0.0764143	8.76924	1.79872e-18	1.65193e-17	733.749	708.509	704.843	1151.28	1187.78	1126.37
ENSG00000145569	OTULINL	OTU deubiquitinase with linear linkage specificity like [Source:HGNC Symbol;Acc:HGNC:25629]	protein_coding	0.891091	0.222495	4.00499	6.2e-05	0.000213472	45.0583	53.8243	52.5397	101.638	84.5021	94.5255	0.656723	0.243784	2.69388	0.00706264	0.0176768	66.7994	86.2148	71.944	103.811	121.801	132.514
ENSG00000145675	PIK3R1	phosphoinositide-3-kinase regulatory subunit 1 [Source:HGNC Symbol;Acc:HGNC:8979]	protein_coding	1.77496	0.0875943	20.2634	2.7e-91	1.44e-89	282.813	241.702	256.131	914.744	871.492	887.086	1.25759	0.0967925	12.9926	1.34775e-38	2.72618e-37	359.047	397.914	357.635	906.246	864.163	869.134
ENSG00000145685	LHFPL2	LHFPL tetraspan subfamily member 2 [Source:HGNC Symbol;Acc:HGNC:6588]	protein_coding	0.848007	0.0899025	9.43252	4e-21	4.17e-20	360.466	329.039	369.654	617.88	677.035	612.858	0.60384	0.0987038	6.1177	9.49378e-10	5.13933e-09	468.639	448.759	495.267	679.918	754.809	752.21
ENSG00000145725	PPIP5K2	diphosphoinositol pentakisphosphate kinase 2 [Source:HGNC Symbol;Acc:HGNC:29035]	protein_coding	1.65778	0.078377	21.1514	2.68e-99	1.61e-97	323.078	342.242	325.559	1047.58	1014.03	1063.67	1.1407	0.0896889	12.7184	4.67228e-37	8.98877e-36	540.657	554.87	458.774	1154.08	1142.44	1129.29
ENSG00000145743	FBXL17	F-box and leucine rich repeat protein 17 [Source:HGNC Symbol;Acc:HGNC:13615]	protein_coding	2.26386	0.127957	17.6923	4.81e-70	1.89e-68	106.414	83.2754	108.832	488.064	483.596	465.356	2.48702	0.115701	21.4953	1.72341e-102	1.25841e-100	154.474	169.114	157.443	853.872	923.729	943.186
ENSG00000145819	ARHGAP26	Rho GTPase activating protein 26 [Source:HGNC Symbol;Acc:HGNC:17073]	protein_coding	0.95784	0.172039	5.56759	2.58e-08	1.24e-07	85.3231	76.1665	80.686	157.992	152.715	159.966	1.57226	0.1578	9.96361	2.19921e-23	2.56778e-22	132.555	120.48	111.565	349.779	323.616	373.182
ENSG00000145920	CPLX2	complexin 2 [Source:HGNC Symbol;Acc:HGNC:2310]	protein_coding	3.07596	0.349106	8.81096	1.24e-18	1.14e-17	7.6695	14.2177	8.44388	84.5308	93.665	75.8282	1.77294	0.398953	4.44399	8.83051e-06	3.34826e-05	18.7873	15.4744	16.6827	66.4019	60.4558	49.6926
ENSG00000146054	TRIM7	tripartite motif containing 7 [Source:HGNC Symbol;Acc:HGNC:16278]	protein_coding	0.850742	0.358619	2.37227	0.017679	0.0404842	30.678	16.2489	16.8878	44.278	37.6696	33.2397	1.39475	0.363043	3.84184	0.000122117	0.000404753	16.6998	26.5276	30.2374	69.2076	76.4588	59.4363
ENSG00000146197	SCUBE3	signal peptide, CUB domain and EGF like domain containing 3 [Source:HGNC Symbol;Acc:HGNC:13655]	protein_coding	2.28059	0.195611	11.6588	2.07e-31	3.16e-30	45.0583	40.6221	35.6519	184.156	207.692	197.361	0.78188	0.236218	3.31	0.000932962	0.00273033	69.9306	85.1095	76.1147	150.573	128.024	114.001
ENSG00000146386	ABRACL	ABRA C-terminal like [Source:HGNC Symbol;Acc:HGNC:21230]	protein_coding	0.711751	0.0762363	9.33612	9.99e-21	1.02e-19	486.054	523.01	556.358	865.434	849.094	849.691	0.618363	0.0787902	7.84822	4.21968e-15	3.22789e-14	709.743	674.244	704.843	1055.88	1039.31	1082.52
ENSG00000147041	SYTL5	synaptotagmin like 5 [Source:HGNC Symbol;Acc:HGNC:15589]	protein_coding	1.14028	0.213899	5.33094	9.77e-08	4.48e-07	51.7691	45.6999	60.9836	134.847	106.9	108.029	1.14434	0.221495	5.16646	2.38569e-07	1.05965e-06	69.9306	71.8457	65.688	145.897	158.252	159.796
ENSG00000147162	OGT	O-linked N-acetylglucosamine (GlcNAc) transferase [Source:HGNC Symbol;Acc:HGNC:8127]	protein_coding	0.968719	0.0638244	15.1779	4.96e-52	1.32e-50	1150.42	1030.79	1007.64	1919.05	2109.5	2213.56	0.890953	0.0534872	16.6573	2.67816e-62	1.00052e-60	1473.76	1472.28	1491.01	2813.2	2375.56	2671.71
ENSG00000147251	DOCK11	dedicator of cytokinesis 11 [Source:HGNC Symbol;Acc:HGNC:23483]	protein_coding	2.55859	0.190464	13.4334	3.85e-41	7.62e-40	45.0583	37.5755	34.7137	230.447	218.891	242.027	1.60203	0.230386	6.95369	3.55856e-12	2.28967e-11	55.3182	58.5818	47.9627	165.537	166.253	161.745
ENSG00000147408	CSGALNACT1	chondroitin sulfate N-acetylgalactosaminyltransferase 1 [Source:HGNC Symbol;Acc:HGNC:24290]	protein_coding	1.75078	0.516817	3.38761	0.000705042	0.00210272	5.75212	6.09332	8.44388	24.1516	18.3258	25.9685	2.16183	0.819182	2.63901	0.00831485	0.0204738	3.13122	3.31595	3.128	16.8343	20.4483	11.6924
ENSG00000147862	NFIB	nuclear factor I B [Source:HGNC Symbol;Acc:HGNC:7785]	protein_coding	1.68876	0.0765556	22.0592	7.79e-108	5.26e-106	368.136	347.319	361.21	1115	1214.59	1142.62	0.735569	0.092537	7.94892	1.8815e-15	1.469e-14	461.333	486.34	484.84	798.693	745.918	791.185
ENSG00000147894	C9orf72	C9orf72-SMCR8 complex subunit [Source:HGNC Symbol;Acc:HGNC:28337]	protein_coding	1.10866	0.348717	3.17925	0.00147659	0.00419078	26.8432	16.2489	16.8878	52.3286	39.7058	37.3947	2.63722	0.243357	10.8368	2.3e-27	3.17e-26	41.7496	25.4223	41.7067	204.817	212.484	248.463
ENSG00000148153	INIP	INTS3 and NABP interacting protein [Source:HGNC Symbol;Acc:HGNC:24994]	protein_coding	1.80668	0.0851744	21.2115	7.48e-100	4.54e-98	293.358	263.028	301.165	1049.59	947.849	1005.5	1.93459	0.080276	24.0992	2.54842e-128	2.65545e-126	407.059	477.497	425.408	1646.95	1736.33	1688.58
ENSG00000148200	NR6A1	nuclear receptor subfamily 6 group A member 1 [Source:HGNC Symbol;Acc:HGNC:7985]	protein_coding	0.761359	0.190776	3.99085	6.58e-05	0.000225937	75.7363	87.3376	92.8827	121.765	179.185	132.959	2.48602	0.144329	17.2247	1.73468e-66	7.14518e-65	112.724	127.112	89.6694	580.783	689.018	647.953
ENSG00000148411	NACC2	NACC family member 2 [Source:HGNC Symbol;Acc:HGNC:23846]	protein_coding	1.1128	0.0499163	22.2932	4.3e-110	2.99e-108	1297.1	1325.3	1431.71	2851.91	2987.1	2931.33	0.865703	0.0474508	18.2442	2.30056e-74	1.0738e-72	1806.71	1807.19	1801.73	3249.95	3377.52	3329.41
ENSG00000148730	EIF4EBP2	eukaryotic translation initiation factor 4E binding protein 2 [Source:HGNC Symbol;Acc:HGNC:3289]	protein_coding	1.46326	0.0390398	37.4811	1.87e-307	8.56e-305	2026.66	1991.5	2096.9	5704.82	5595.47	5564.54	1.05229	0.039116	26.9017	2.09783e-159	3.11075e-157	2802.44	2845.09	2906.96	5790.06	5973.57	6038.14
ENSG00000149084	HSD17B12	hydroxysteroid 17-beta dehydrogenase 12 [Source:HGNC Symbol;Acc:HGNC:18646]	protein_coding	1.45819	0.12568	11.6024	4.01e-31	6.07e-30	144.762	151.317	123.844	408.565	358.37	385.373	1.13158	0.131764	8.58795	8.85311e-18	7.8357e-17	193.092	201.168	230.429	446.109	491.648	466.721
ENSG00000149177	PTPRJ	protein tyrosine phosphatase receptor type J [Source:HGNC Symbol;Acc:HGNC:9673]	protein_coding	1.99632	0.0636808	31.3489	1.01e-215	2.23e-213	462.087	475.279	453.155	1857.66	1871.26	1816.76	1.66467	0.0682333	24.3968	1.84961e-131	2.03743e-129	679.475	611.241	664.179	2073.42	2126.62	2060.78
ENSG00000149212	SESN3	sestrin 3 [Source:HGNC Symbol;Acc:HGNC:23060]	protein_coding	1.39117	0.125233	11.1086	1e-28	1.6e-27	143.803	145.224	148.237	339.129	411.311	396.799	1.02641	0.133162	7.70797	1.27831e-14	9.53272e-14	216.054	216.642	223.131	408.699	448.084	482.311
ENSG00000149231	CCDC82	coiled-coil domain containing 82 [Source:HGNC Symbol;Acc:HGNC:26282]	protein_coding	1.24419	0.321011	3.87585	0.000106253	0.00035563	19.1737	21.3266	21.5788	50.3159	44.7963	51.9371	3.16331	0.241596	13.0934	3.59172e-39	7.39717e-38	34.4434	26.5276	23.9813	252.514	225.82	255.284
ENSG00000150347	ARID5B	AT-rich interaction domain 5B [Source:HGNC Symbol;Acc:HGNC:17362]	protein_coding	2.03623	0.0937142	21.7281	1.11e-104	7.2e-103	210.911	216.313	207.344	836.251	933.596	832.032	1.21997	0.106707	11.4329	2.86342e-30	4.36004e-29	296.422	302.857	309.672	675.242	705.021	736.62
ENSG00000150403	TMCO3	transmembrane and coiled-coil domains 3 [Source:HGNC Symbol;Acc:HGNC:20329]	protein_coding	1.11952	0.0683662	16.3754	2.87e-60	9.15e-59	535.906	537.228	519.768	1169.34	1158.6	1132.23	0.655879	0.0736723	8.90266	5.45236e-19	5.11959e-18	845.429	835.62	794.512	1260.7	1273.13	1339.75
ENSG00000150593	PDCD4	programmed cell death 4 [Source:HGNC Symbol;Acc:HGNC:8763]	protein_coding	1.6897	0.0356615	47.3818	0	0	2667.07	2550.05	2693.6	8422.89	8625.32	8478.21	1.11122	0.0333437	33.3263	1.60571e-243	5.43041e-241	3713.63	3696.18	3694.17	7905.57	7809.47	8087.23
ENSG00000150627	WDR17	WD repeat domain 17 [Source:HGNC Symbol;Acc:HGNC:16661]	protein_coding	1.26546	0.261969	4.83057	1.36e-06	5.67e-06	37.3888	28.4355	30.0227	85.5371	70.2487	74.7894	2.99182	0.192366	15.5528	1.52348e-54	4.64686e-53	43.8371	48.634	45.8774	361.002	350.288	372.208
ENSG00000150907	FOXO1	forkhead box O1 [Source:HGNC Symbol;Acc:HGNC:3819]	protein_coding	1.25959	0.217824	5.78259	7.36e-09	3.71e-08	46.9757	50.7777	42.2194	109.689	124.208	100.758	1.48772	0.210767	7.0586	1.68186e-12	1.10014e-11	66.7994	82.8988	62.56	193.594	188.48	202.668
ENSG00000151117	TMEM86A	transmembrane protein 86A [Source:HGNC Symbol;Acc:HGNC:26890]	protein_coding	1.69753	0.348465	4.87145	1.11e-06	4.65e-06	9.58687	18.28	19.7024	48.3033	53.9592	51.9371	1.10357	0.377552	2.92295	0.00346734	0.00916244	18.7873	27.6329	30.2374	55.179	48.8981	54.5645
ENSG00000151136	BTBD11	BTB domain containing 11 [Source:HGNC Symbol;Acc:HGNC:23844]	protein_coding	2.06869	0.342301	6.04348	1.51e-09	8.04e-09	15.339	10.1555	17.826	64.4044	68.2125	49.8596	1.95884	0.37089	5.28146	1.2816e-07	5.82675e-07	27.1372	11.0532	25.024	70.1428	83.5713	94.5134
ENSG00000151151	IPMK	inositol polyphosphate multikinase [Source:HGNC Symbol;Acc:HGNC:20739]	protein_coding	0.996019	0.112672	8.83997	9.57e-19	8.89e-18	223.374	194.986	232.676	397.496	468.325	434.194	0.71461	0.108807	6.56767	5.11095e-11	3.04086e-10	354.872	355.912	359.72	549.92	665.014	621.645
ENSG00000151233	GXYLT1	glucoside xylosyltransferase 1 [Source:HGNC Symbol;Acc:HGNC:27482]	protein_coding	1.61492	0.0687191	23.5004	4.04e-122	3.33e-120	471.674	473.248	508.509	1418.91	1488.46	1546.69	1.9412	0.0665767	29.1574	6.73859e-187	1.28614e-184	661.731	684.192	636.027	2429.75	2597.82	2643.45
ENSG00000151239	TWF1	twinfilin actin binding protein 1 [Source:HGNC Symbol;Acc:HGNC:9620]	protein_coding	1.5326	0.0591409	25.9143	4.59e-148	5.31e-146	671.081	643.861	634.229	1907.98	1851.92	1879.08	1.6355	0.0521659	31.3519	9.1537e-216	2.4172e-213	1354.77	1495.49	1390.92	4240.37	4384.82	4541.52
ENSG00000151292	CSNK1G3	casein kinase 1 gamma 3 [Source:HGNC Symbol;Acc:HGNC:2456]	protein_coding	1.06943	0.0716166	14.9327	2.02e-50	5.14e-49	559.873	525.041	496.313	1086.82	1136.2	1094.83	0.60605	0.0795917	7.61449	2.64744e-14	1.93387e-13	777.586	846.673	780.958	1150.34	1246.46	1290.06
ENSG00000151414	NEK7	NIMA related kinase 7 [Source:HGNC Symbol;Acc:HGNC:13386]	protein_coding	2.2515	0.0793915	28.3595	6.39e-177	9.66e-175	266.515	259.982	276.772	1319.28	1233.93	1273.5	2.49333	0.0753486	33.0906	4.06387e-240	1.32778e-237	404.971	456.496	426.451	2297.88	2431.57	2534.32
ENSG00000151715	TMEM45B	transmembrane protein 45B [Source:HGNC Symbol;Acc:HGNC:25194]	protein_coding	2.55677	0.168314	15.1905	4.09e-52	1.09e-50	64.232	59.9177	38.4666	328.06	318.665	307.468	1.42199	0.190058	7.48187	7.327e-14	5.21575e-13	80.368	88.4254	89.6694	241.291	222.264	220.207
ENSG00000151718	WWC2	WW and C2 domain containing 2 [Source:HGNC Symbol;Acc:HGNC:24148]	protein_coding	1.2506	0.0825467	15.1502	7.55e-52	2.01e-50	366.218	350.366	417.503	890.592	925.451	885.008	0.991369	0.0865246	11.4576	2.15277e-30	3.28835e-29	494.733	508.446	514.035	1039.98	1024.19	970.468
ENSG00000151893	CACUL1	CDK2 associated cullin domain 1 [Source:HGNC Symbol;Acc:HGNC:23727]	protein_coding	1.12544	0.0524873	21.4421	5.41e-102	3.35e-100	1132.21	1071.41	1097.7	2357.8	2503.5	2342.36	1.10623	0.051296	21.5655	3.78531e-103	2.7745e-101	1472.72	1540.81	1581.73	3238.73	3331.29	3356.69
ENSG00000152056	AP1S3	adaptor related protein complex 1 subunit sigma 3 [Source:HGNC Symbol;Acc:HGNC:18971]	protein_coding	4.16199	0.251594	16.5425	1.81e-61	5.97e-60	15.339	12.1866	17.826	251.58	263.687	300.196	2.65671	0.24532	10.8296	2.5e-27	3.42e-26	27.1372	36.4755	36.4934	225.392	194.703	194.873
ENSG00000152061	RABGAP1L	RAB GTPase activating protein 1 like [Source:HGNC Symbol;Acc:HGNC:24663]	protein_coding	0.610521	0.0891208	6.85048	7.36e-12	4.61e-11	355.673	407.237	387.48	607.816	571.153	576.502	0.668044	0.086878	7.68945	1.47767e-14	1.09685e-13	576.144	578.081	584.936	880.059	901.503	962.673
ENSG00000152104	PTPN14	protein tyrosine phosphatase non-receptor type 14 [Source:HGNC Symbol;Acc:HGNC:9647]	protein_coding	0.853521	0.0988783	8.63204	6.03e-18	5.37e-17	283.771	270.137	298.35	533.349	532.465	474.705	0.991779	0.093638	10.5916	3.26e-26	4.27e-25	417.496	466.444	427.494	846.39	964.626	891.544
ENSG00000152332	UHMK1	U2AF homology motif kinase 1 [Source:HGNC Symbol;Acc:HGNC:19683]	protein_coding	2.77566	0.0523988	52.9717	0	0	895.414	730.183	827.5	5657.52	5590.37	5567.66	3.04239	0.0421603	72.1624	0	0	1065.66	1167.22	1141.72	9194.32	9181.28	9332.47
ENSG00000152402	GUCY1A2	guanylate cyclase 1 soluble subunit alpha 2 [Source:HGNC Symbol;Acc:HGNC:4684]	protein_coding	1.0772	0.0975953	11.0374	3e-28	3.5e-27	260.763	241.702	271.142	528.317	563.008	542.223	2.04031	0.0868317	23.4973	4.34459e-122	4.06556e-120	315.209	337.122	346.166	1352.35	1332.7	1385.55
ENSG00000152492	CCDC50	coiled-coil domain containing 50 [Source:HGNC Symbol;Acc:HGNC:18111]	protein_coding	0.91397	0.0825662	11.0695	2e-28	2.4e-27	371.971	370.677	392.171	705.429	712.668	720.887	1.51449	0.0749591	20.2042	8.9868e-91	5.36342e-89	546.92	594.661	543.23	1588.97	1620.75	1618.42
ENSG00000152518	ZFP36L2	ZFP36 ring finger protein like 2 [Source:HGNC Symbol;Acc:HGNC:1108]	protein_coding	1.76313	0.0652934	27.0032	1.36e-160	1.76e-158	546.452	497.621	516.953	1802.32	1686.99	1811.57	1.18252	0.0751206	15.7416	7.84095e-56	2.46173e-54	633.55	611.241	656.88	1472.06	1447.38	1406.01
ENSG00000152527	PLEKHH2	pleckstrin homology, MyTH4 and FERM domain containing H2 [Source:HGNC Symbol;Acc:HGNC:30506]	protein_coding	2.29599	0.205308	11.1832	4.93e-29	7e-28	31.6367	40.6221	36.5902	188.182	172.059	173.47	1.52717	0.253003	6.0362	1.57783e-09	8.38593e-09	41.7496	65.2137	44.8347	150.573	146.694	140.309
ENSG00000152601	MBNL1	muscleblind like splicing regulator 1 [Source:HGNC Symbol;Acc:HGNC:6923]	protein_coding	1.29488	0.0580097	22.3219	2.27e-110	1.59e-108	927.05	1095.78	1065.81	2471.52	2569.68	2534.53	1.34995	0.0495456	27.2465	1.82721e-163	2.95992e-161	1412.18	1423.65	1460.78	3571.67	3862.95	3730.84
ENSG00000152749	GPR180	G protein-coupled receptor 180 [Source:HGNC Symbol;Acc:HGNC:28899]	protein_coding	1.42664	0.0908071	15.7107	1.28e-55	3.69e-54	254.052	279.277	263.637	730.587	725.904	684.531	1.6006	0.0907029	17.6467	1.0792e-69	4.70674e-68	370.528	378.019	343.038	1086.75	1073.09	1119.55
ENSG00000152904	GGPS1	geranylgeranyl diphosphate synthase 1 [Source:HGNC Symbol;Acc:HGNC:4249]	protein_coding	1.15993	0.124766	9.29683	1.45e-20	1.47e-19	162.977	137.1	149.175	336.11	325.791	342.785	1.09309	0.13274	8.23482	1.7983e-16	1.49101e-15	215.01	192.325	205.405	419.922	426.747	452.106
ENSG00000153006	SREK1IP1	SREK1 interacting protein 1 [Source:HGNC Symbol;Acc:HGNC:26716]	protein_coding	0.971064	0.102661	9.45898	3.11e-21	3.25e-20	290.482	325.993	258.946	605.804	521.266	586.889	0.85084	0.0937674	9.07394	1.14786e-19	1.11192e-18	439.415	484.129	440.006	821.139	857.05	817.492
ENSG00000153130	SCOC	short coiled-coil protein [Source:HGNC Symbol;Acc:HGNC:20335]	protein_coding	0.850293	0.0565729	15.03	4.67e-51	1.22e-49	1114.95	1140.47	1182.14	2197.8	1963.91	2035.93	0.649863	0.0514469	12.6317	1.41163e-36	2.68363e-35	1659.55	1685.61	1682.86	2585	2645.83	2674.63
ENSG00000153214	TMEM87B	transmembrane protein 87B [Source:HGNC Symbol;Acc:HGNC:25913]	protein_coding	1.28131	0.065623	19.5253	6.7e-85	3.28e-83	836.934	812.443	744	1968.36	1785.74	2061.9	1.29394	0.0519856	24.8903	9.479e-137	1.09417e-134	1298.41	1243.48	1283.52	3117.15	3128.59	3137.46
ENSG00000153234	NR4A2	nuclear receptor subfamily 4 group A member 2 [Source:HGNC Symbol;Acc:HGNC:7981]	protein_coding	0.928309	0.198484	4.67699	2.91e-06	1.17e-05	65.1907	67.0265	60.0454	105.663	134.389	125.688	1.19167	0.181965	6.54893	5.79497e-11	3.43194e-10	104.374	113.848	92.7974	242.227	244.49	230.925
ENSG00000153246	PLA2R1	phospholipase A2 receptor 1 [Source:HGNC Symbol;Acc:HGNC:9042]	protein_coding	2.17388	0.294161	7.3901	1.47e-13	1.02e-12	15.339	18.28	20.6406	80.5055	86.5383	77.9056	1.35265	0.333547	4.05536	5.00578e-05	0.000173836	25.0498	27.6329	31.28	77.6248	81.7932	65.2825
ENSG00000153339	TRAPPC8	trafficking protein particle complex 8 [Source:HGNC Symbol;Acc:HGNC:29169]	protein_coding	0.63432	0.0576758	10.998	4e-28	5.3e-27	928.968	966.807	990.749	1474.26	1520.02	1486.44	0.783261	0.0579832	13.5084	1.3949e-41	3.08012e-40	1321.37	1272.22	1247.03	2165.08	2202.19	2242.01
ENSG00000153395	LPCAT1	lysophosphatidylcholine acyltransferase 1 [Source:HGNC Symbol;Acc:HGNC:25718]	protein_coding	1.62695	0.0382807	42.5004	0	0	3199.14	3467.1	3537.05	10498.9	10309.3	10705.3	0.798885	0.0367214	21.7553	6.15719e-105	4.6546e-103	4620.64	4949.61	4673.23	8461.1	7993.5	8054.1
ENSG00000153814	JAZF1	JAZF zinc finger 1 [Source:HGNC Symbol;Acc:HGNC:28917]	protein_coding	1.06179	0.302755	3.5071	0.000453015	0.0013951	31.6367	18.28	30.0227	51.3222	62.104	54.0146	1.18478	0.308932	3.83507	0.000125527	0.000415343	37.5746	34.2649	34.408	87.9124	80.015	73.0774
ENSG00000153993	SEMA3D	semaphorin 3D [Source:HGNC Symbol;Acc:HGNC:10726]	protein_coding	0.964088	0.273124	3.52985	0.000415792	0.00128956	27.8019	45.6999	31.8991	74.4676	72.2849	58.1696	1.7338	0.244495	7.09133	1.32827e-12	8.7449e-12	42.7933	50.8446	41.7067	148.703	160.03	151.027
ENSG00000154059	IMPACT	impact RWD domain protein [Source:HGNC Symbol;Acc:HGNC:20387]	protein_coding	0.677299	0.0598225	11.3218	1.02e-29	1e-28	873.364	847.987	890.36	1410.86	1350	1416.84	1.06967	0.0544212	19.6554	5.1982e-86	2.87123e-84	1277.54	1250.11	1315.85	2711.25	2636.94	2667.81
ENSG00000154114	TBCEL	tubulin folding cofactor E like [Source:HGNC Symbol;Acc:HGNC:28115]	protein_coding	0.890235	0.124884	7.12849	1.01e-12	6.7e-12	164.894	151.317	176.383	296.864	301.357	315.778	1.71377	0.117894	14.5365	7.11381e-48	1.84815e-46	215.01	206.694	190.808	692.076	685.462	646.979
ENSG00000154127	UBASH3B	ubiquitin associated and SH3 domain containing B [Source:HGNC Symbol;Acc:HGNC:29884]	protein_coding	1.18462	0.331667	3.5717	0.000354675	0.00110981	24.9259	13.2022	26.2699	51.3222	43.7782	51.9371	1.5209	0.422214	3.6022	0.000315537	0.000989846	21.9185	12.1585	18.768	43.9562	47.12	57.4876
ENSG00000154229	PRKCA	protein kinase C alpha [Source:HGNC Symbol;Acc:HGNC:9393]	protein_coding	0.586019	0.209237	2.80074	0.0050985	0.0130974	70.9428	61.9488	67.5511	92.5813	119.117	89.3318	1.39819	0.175575	7.96352	1.67211e-15	1.3087e-14	99.1553	100.584	121.992	262.802	306.724	303.028
ENSG00000154429	CCSAP	centriole, cilia and spindle associated protein [Source:HGNC Symbol;Acc:HGNC:29578]	protein_coding	0.765279	0.102073	7.49737	6.51e-14	4.62e-13	271.308	243.733	288.968	455.862	457.126	454.969	1.00727	0.107083	9.40647	5.13076e-21	5.27497e-20	328.778	416.705	380.574	758.478	778.813	749.287
ENSG00000154511	DIPK1A	divergent protein kinase domain 1A [Source:HGNC Symbol;Acc:HGNC:32213]	protein_coding	0.644868	0.175451	3.67548	0.000237404	0.000759917	85.3231	83.2754	107.894	138.872	148.642	145.424	0.592621	0.191532	3.0941	0.00197411	0.00544887	114.811	114.953	131.376	164.602	204.483	198.771
ENSG00000154639	CXADR	CXADR Ig-like cell adhesion molecule [Source:HGNC Symbol;Acc:HGNC:2559]	protein_coding	2.17182	0.177772	12.2169	2.52e-34	4.19e-33	51.7691	53.8243	45.034	233.466	218.891	225.407	1.78646	0.188455	9.47951	2.55471e-21	2.67647e-20	69.9306	75.1616	89.6694	272.154	248.936	267.95
ENSG00000155008	APOOL	apolipoprotein O like [Source:HGNC Symbol;Acc:HGNC:24009]	protein_coding	0.635428	0.0929268	6.83794	8.03e-12	5.02e-11	346.086	342.242	334.002	539.387	554.863	493.402	0.635187	0.0889306	7.1425	9.16462e-13	6.09826e-12	538.57	531.658	551.571	817.398	823.266	862.313
ENSG00000155093	PTPRN2	protein tyrosine phosphatase receptor type N2 [Source:HGNC Symbol;Acc:HGNC:9677]	protein_coding	3.26249	0.716624	4.55258	5.3e-06	2.07e-05	3.83475	3.04666	0	23.1453	18.3258	23.8911	3.3273	0.622801	5.34247	9.16867e-08	4.22429e-07	3.13122	3.31595	5.21334	41.1505	40.0075	37.0259
ENSG00000155097	ATP6V1C1	ATPase H+ transporting V1 subunit C1 [Source:HGNC Symbol;Acc:HGNC:856]	protein_coding	0.868105	0.0430248	20.1768	1.56e-90	8.27e-89	1916.42	2061.57	2035.91	3678.09	3634.61	3662.6	0.953488	0.0423291	22.5256	2.3311e-112	1.92037e-110	2946.48	2900.35	2867.33	5402.87	5697.96	5849.11
ENSG00000155099	PIP4P2	phosphatidylinositol-4,5-bisphosphate 4-phosphatase 2 [Source:HGNC Symbol;Acc:HGNC:25452]	protein_coding	1.38191	0.171555	8.0552	7.94e-16	6.29e-15	67.1081	70.0732	73.1803	182.144	175.113	191.129	1.5249	0.188906	8.0723	6.89885e-16	5.52051e-15	86.6304	87.3201	74.0294	231.939	258.715	243.591
ENSG00000155158	TTC39B	tetratricopeptide repeat domain 39B [Source:HGNC Symbol;Acc:HGNC:23704]	protein_coding	1.17472	0.135591	8.66372	4.57e-18	4.1e-17	142.844	170.613	139.793	316.99	310.52	394.722	1.09489	0.119213	9.18429	4.14246e-20	4.10984e-19	260.935	260.855	236.685	529.345	520.987	550.516
ENSG00000155189	AGPAT5	1-acylglycerol-3-phosphate O-acyltransferase 5 [Source:HGNC Symbol;Acc:HGNC:20886]	protein_coding	0.588086	0.0551697	10.6596	1.57e-26	2.02e-25	1183.98	1179.06	1250.63	1892.89	1791.85	1748.2	0.635927	0.0524299	12.1291	7.40648e-34	1.29913e-32	1859.94	1734.24	1729.78	2734.64	2703.62	2781.81
ENSG00000155265	GOLGA7B	golgin A7 family member B [Source:HGNC Symbol;Acc:HGNC:31668]	protein_coding	3.06146	0.263802	11.6051	3.88e-31	5.88e-30	18.2151	17.2644	17.826	157.992	127.262	159.966	2.80669	0.25623	10.9538	6e-28	8.9e-27	36.5309	22.1064	27.1093	193.594	208.039	207.54
ENSG00000155329	ZCCHC10	zinc finger CCHC-type containing 10 [Source:HGNC Symbol;Acc:HGNC:25954]	protein_coding	1.09409	0.130397	8.39045	4.84e-17	4.12e-16	150.514	158.426	148.237	320.009	290.158	365.637	1.18399	0.121928	9.71057	2.71805e-22	2.96189e-21	220.229	226.59	225.216	494.741	567.218	523.234
ENSG00000155903	RASA2	RAS p21 protein activator 2 [Source:HGNC Symbol;Acc:HGNC:9872]	protein_coding	1.52209	0.12966	11.7391	8.04e-32	1.25e-30	125.588	120.851	115.4	366.3	330.882	341.746	1.86844	0.117487	15.9034	6.00636e-57	1.96245e-55	181.611	183.483	192.893	667.76	723.692	690.825
ENSG00000156017	CARNMT1	carnosine N-methyltransferase 1 [Source:HGNC Symbol;Acc:HGNC:23435]	protein_coding	2.90179	0.115921	25.0326	2.7e-138	2.78e-136	95.8687	101.555	91.9445	702.41	725.904	732.313	2.91677	0.115074	25.3469	9.72098e-142	1.19358e-139	125.249	152.534	133.461	1028.76	1019.75	1038.67
ENSG00000156162	DPY19L4	dpy-19 like 4 [Source:HGNC Symbol;Acc:HGNC:27829]	protein_coding	0.820845	0.0638217	12.8615	7.41e-38	1.36e-36	793.793	830.723	735.556	1405.83	1345.93	1414.77	0.990299	0.0563199	17.5835	3.29789e-69	1.42862e-67	1263.97	1195.95	1256.41	2447.52	2387.12	2475.86
ENSG00000156273	BACH1	BTB domain and CNC homolog 1 [Source:HGNC Symbol;Acc:HGNC:935]	protein_coding	0.783507	0.123845	6.32652	2.51e-10	1.42e-09	162.018	182.8	184.827	296.864	322.737	291.886	0.738654	0.137603	5.36802	7.96044e-08	3.68701e-07	254.673	208.905	259.624	380.642	419.634	424.823
ENSG00000156671	SAMD8	sterile alpha motif domain containing 8 [Source:HGNC Symbol;Acc:HGNC:26320]	protein_coding	1.40388	0.0738341	19.0139	1.31e-80	5.98e-79	496.6	532.15	592.01	1347.46	1519	1424.12	0.977084	0.0730324	13.3788	8.04722e-41	1.73714e-39	723.312	806.882	749.678	1483.29	1429.6	1507.34
ENSG00000156735	BAG4	BAG cochaperone 4 [Source:HGNC Symbol;Acc:HGNC:940]	protein_coding	1.09532	0.100822	10.8639	1.7e-27	2.29e-26	231.044	275.215	251.44	553.475	552.827	511.061	1.09481	0.0973137	11.2504	2.30627e-29	3e-28	386.184	360.334	377.446	787.47	810.819	813.595
ENSG00000157064	NMNAT2	nicotinamide nucleotide adenylyltransferase 2 [Source:HGNC Symbol;Acc:HGNC:16789]	protein_coding	2.25464	0.294638	7.65223	1.98e-14	1.45e-13	17.2564	17.2644	19.7024	99.6255	85.5202	73.7507	1.88863	0.313005	6.03386	1.60084e-09	8.49887e-09	27.1372	28.7383	21.896	98.2	101.352	93.5391
ENSG00000157216	SSBP3	single stranded DNA binding protein 3 [Source:HGNC Symbol;Acc:HGNC:15674]	protein_coding	0.726982	0.0785827	9.25116	2.22e-20	2.25e-19	508.104	487.466	445.649	797.004	799.207	788.405	0.636408	0.0849917	7.48789	6.9991e-14	4.98971e-13	609.544	680.876	612.046	996.028	961.959	974.365
ENSG00000157224	CLDN12	claudin 12 [Source:HGNC Symbol;Acc:HGNC:2034]	protein_coding	1.40233	0.0702692	19.9565	1.32e-88	6.85e-87	515.774	508.792	468.166	1369.6	1265.5	1308.81	2.05351	0.0574406	35.7502	6.57945e-280	3.42789e-277	751.493	757.143	782	3179.81	3126.81	3159.87
ENSG00000157538	VPS26C	VPS26 endosomal protein sorting factor C [Source:HGNC Symbol;Acc:HGNC:3044]	protein_coding	1.03623	0.0642981	16.116	1.97e-58	6.05e-57	695.048	692.607	704.595	1461.17	1484.39	1345.17	0.880314	0.063038	13.9648	2.55609e-44	6.06073e-43	1037.48	978.206	1033.28	1854.58	1869.68	1888.32
ENSG00000157554	ERG	ETS transcription factor ERG [Source:HGNC Symbol;Acc:HGNC:3446]	protein_coding	1.08735	0.169392	6.41917	1.37e-10	7.91e-10	79.571	74.1354	87.2534	170.068	166.968	175.547	0.695181	0.214923	3.23455	0.00121835	0.00349443	82.4555	96.1626	93.8401	146.832	114.688	147.129
ENSG00000157601	MX1	MX dynamin like GTPase 1 [Source:HGNC Symbol;Acc:HGNC:7532]	protein_coding	0.917071	0.368386	2.48943	0.0127948	0.0301422	19.1737	22.3422	15.9496	39.2464	25.4524	43.6272	1.27857	0.330253	3.87148	0.000108176	0.000360844	25.0498	46.4233	29.1947	79.4952	76.4588	82.8211
ENSG00000157625	TAB3	TGF-beta activated kinase 1 (MAP3K7) binding protein 3 [Source:HGNC Symbol;Acc:HGNC:30681]	protein_coding	1.16108	0.0569787	20.3775	2.65e-92	1.43e-90	936.637	883.532	878.164	2011.63	1932.35	2090.99	0.73082	0.0593504	12.3137	7.6473e-35	1.37902e-33	1249.36	1256.75	1189.68	2022.92	1955.03	2065.65
ENSG00000157870	PRXL2B	peroxiredoxin like 2B [Source:HGNC Symbol;Acc:HGNC:28390]	protein_coding	0.964118	0.0695208	13.868	9.9e-44	2.1e-42	546.452	551.446	525.397	1046.57	1050.68	1068.87	0.739563	0.0736302	10.0443	9.7342e-24	1.15759e-22	743.143	748.3	753.848	1259.77	1229.56	1239.39
ENSG00000158055	GRHL3	grainyhead like transcription factor 3 [Source:HGNC Symbol;Acc:HGNC:25839]	protein_coding	1.16166	0.326936	3.55317	0.000380625	0.00118723	21.0911	19.2955	21.5788	49.3096	48.8687	40.5109	1.24784	0.294363	4.23911	2.24407e-05	8.12526e-05	39.6621	36.4755	32.3227	88.8476	114.688	82.8211
ENSG00000158286	RNF207	ring finger protein 207 [Source:HGNC Symbol;Acc:HGNC:32947]	protein_coding	0.941582	0.202943	4.63963	3.49e-06	1.39e-05	101.621	74.1354	63.7982	119.752	160.859	179.702	0.602111	0.191584	3.14281	0.00167336	0.00467906	109.593	117.164	131.376	187.983	161.808	174.411
ENSG00000158445	KCNB1	potassium voltage-gated channel subfamily B member 1 [Source:HGNC Symbol;Acc:HGNC:6231]	protein_coding	2.05248	0.307341	6.6782	2.42e-11	1.47e-10	23.9672	19.2955	12.1967	86.5434	67.1945	75.8282	2.06226	0.30572	6.74556	1.52434e-11	9.3881e-11	35.4872	25.4223	21.896	122.516	97.7962	108.155
ENSG00000158555	GDPD5	glycerophosphodiester phosphodiesterase domain containing 5 [Source:HGNC Symbol;Acc:HGNC:28804]	protein_coding	0.943476	0.146644	6.43378	1.24e-10	7.22e-10	139.968	116.789	119.153	212.333	253.506	257.608	0.734363	0.147962	4.96317	6.93505e-07	2.94218e-06	180.567	177.956	179.339	295.535	315.615	301.079
ENSG00000158805	ZNF276	zinc finger protein 276 [Source:HGNC Symbol;Acc:HGNC:23330]	protein_coding	0.702783	0.0766223	9.17204	4.64e-20	4.61e-19	920.34	758.618	808.736	1218.65	1445.7	1386.72	0.79524	0.0605516	13.1333	2.12292e-39	4.39565e-38	1129.33	1170.53	1189.68	2055.65	1865.24	1980.88
ENSG00000159082	SYNJ1	synaptojanin 1 [Source:HGNC Symbol;Acc:HGNC:11503]	protein_coding	1.53974	0.109296	14.0878	4.52e-45	1e-43	164.894	183.815	169.816	504.166	523.302	478.86	1.66474	0.115997	14.3516	1.0409e-46	2.6059e-45	210.835	207.8	229.387	664.019	645.455	706.415
ENSG00000159753	CARMIL2	capping protein regulator and myosin 1 linker 2 [Source:HGNC Symbol;Acc:HGNC:27089]	protein_coding	1.03149	0.302719	3.40741	0.000655837	0.00196972	30.678	21.3266	26.2699	48.3033	61.0859	50.8984	0.790157	0.345946	2.28405	0.0223689	0.0498272	32.3559	32.0542	35.4507	68.2724	71.1245	46.7695
ENSG00000159840	ZYX	zyxin [Source:HGNC Symbol;Acc:HGNC:13200]	protein_coding	0.673787	0.066478	10.1355	3.84e-24	4.51e-23	847.479	749.478	875.349	1336.39	1334.73	1275.58	0.891177	0.0635072	14.0327	9.83581e-45	2.35534e-43	1027.04	1142.9	1126.08	2069.68	2150.63	2004.27
ENSG00000159842	ABR	ABR activator of RhoGEF and GTPase [Source:HGNC Symbol;Acc:HGNC:81]	protein_coding	1.68867	0.0463611	36.4243	1.75e-290	7.18e-288	1274.1	1190.23	1265.64	4053.45	4077.48	3897.36	0.991841	0.0469211	21.1385	3.52281e-99	2.45159e-97	1821.33	1810.51	1810.07	3674.55	3591.79	3539.87
ENSG00000159915	ZNF233	zinc finger protein 233 [Source:HGNC Symbol;Acc:HGNC:30946]	protein_coding	0.649398	0.281604	2.30607	0.0211067	0.0473839	35.4714	33.5133	38.4666	51.3222	46.8325	70.6345	0.623139	0.258711	2.40863	0.0160127	0.0369806	58.4494	64.1084	62.56	91.6533	95.129	98.4109
ENSG00000160179	ABCG1	ATP binding cassette subfamily G member 1 [Source:HGNC Symbol;Acc:HGNC:73]	protein_coding	2.26482	0.0765828	29.5734	3.28e-192	5.52e-190	307.739	327.008	273.957	1459.16	1424.32	1478.13	1.31112	0.0847712	15.4665	5.83616e-54	1.74727e-52	447.764	490.761	459.816	1169.05	1160.22	1142.93
ENSG00000160180	TFF3	trefoil factor 3 [Source:HGNC Symbol;Acc:HGNC:11757]	protein_coding	2.0378	0.0861728	23.6478	1.24e-123	1.05e-121	294.317	271.153	239.243	1157.27	1078.17	1066.79	0.963947	0.103642	9.30071	1.39506e-20	1.40578e-19	354.872	384.651	389.958	772.507	685.462	695.697
ENSG00000160191	PDE9A	phosphodiesterase 9A [Source:HGNC Symbol;Acc:HGNC:8795]	protein_coding	0.662992	0.147416	4.49742	6.88e-06	2.65e-05	129.423	117.804	153.866	206.295	221.945	207.748	0.773379	0.145546	5.31363	1.07463e-07	4.91593e-07	180.567	225.485	194.979	344.168	354.733	340.053
ENSG00000160678	S100A1	S100 calcium binding protein A1 [Source:HGNC Symbol;Acc:HGNC:10486]	protein_coding	2.7787	0.398053	6.98074	2.94e-12	1.88e-11	7.6695	5.07777	12.1967	56.3538	62.104	54.0146	1.62586	0.481807	3.37451	0.000739481	0.00219274	14.6124	11.0532	10.4267	41.1505	41.7856	33.1284
ENSG00000160712	IL6R	interleukin 6 receptor [Source:HGNC Symbol;Acc:HGNC:6019]	protein_coding	1.65215	0.138172	11.9572	5.95e-33	9.55e-32	99.7034	94.4465	109.77	332.085	319.683	304.351	0.610091	0.166138	3.67219	0.000240483	0.000766753	147.167	175.746	173.083	233.809	247.158	270.874
ENSG00000161681	SHANK1	SH3 and multiple ankyrin repeat domains 1 [Source:HGNC Symbol;Acc:HGNC:15474]	protein_coding	1.02776	0.301854	3.40482	0.000662087	0.00198576	26.8432	19.2955	34.7137	52.3286	54.9773	58.1696	1.06976	0.34941	3.06162	0.00220142	0.00602111	28.181	33.1595	26.0667	60.7905	54.2324	61.385
ENSG00000161904	LEMD2	LEM domain nuclear envelope protein 2 [Source:HGNC Symbol;Acc:HGNC:21244]	protein_coding	0.824085	0.0534023	15.4316	1e-53	2.79e-52	1299.02	1249.13	1321.94	2162.58	2389.48	2301.85	0.62561	0.0495205	12.6334	1.38255e-36	2.63354e-35	1809.85	1830.41	1815.28	2766.43	2816.53	2845.15
ENSG00000162623	TYW3	tRNA-yW synthesizing protein 3 homolog [Source:HGNC Symbol;Acc:HGNC:24757]	protein_coding	0.612458	0.0826716	7.40833	1.28e-13	8.91e-13	435.244	482.388	454.093	661.151	730.994	704.267	0.803674	0.0827067	9.71715	2.54817e-22	2.78307e-21	639.813	601.293	576.595	1044.66	1121.1	1070.83
ENSG00000162804	SNED1	sushi, nidogen and EGF like domains 1 [Source:HGNC Symbol;Acc:HGNC:24696]	protein_coding	3.91013	0.390006	10.0258	1.17e-23	1.35e-22	3.83475	9.13998	6.56746	97.6129	99.7736	94.5255	2.51701	0.460024	5.47148	4.46302e-08	2.1097e-07	9.39366	7.73722	12.512	61.7257	45.3419	51.6414
ENSG00000162817	C1orf115	chromosome 1 open reading frame 115 [Source:HGNC Symbol;Acc:HGNC:25873]	protein_coding	0.837227	0.11511	7.27329	3.51e-13	2.38e-12	245.424	241.702	202.653	453.85	394.004	383.296	0.907785	0.106148	8.5521	1.20874e-17	1.06445e-16	360.09	328.279	334.696	635.027	634.786	645.03
ENSG00000162889	MAPKAPK2	MAPK activated protein kinase 2 [Source:HGNC Symbol;Acc:HGNC:6887]	protein_coding	0.979098	0.0479696	20.4108	1.34e-92	7.3e-91	1379.55	1331.39	1344.45	2644.61	2737.66	2612.44	0.935495	0.0488331	19.157	8.45876e-82	4.46738e-80	1743.05	1852.51	1819.45	3516.49	3579.34	3385.92
ENSG00000162909	CAPN2	calpain 2 [Source:HGNC Symbol;Acc:HGNC:1479]	protein_coding	1.66944	0.0933589	17.8819	1.63e-71	6.54e-70	234.878	230.531	212.973	719.518	732.012	705.306	0.877247	0.101678	8.62772	6.25867e-18	5.58557e-17	365.309	393.493	367.019	690.206	665.014	687.902
ENSG00000162924	REL	REL proto-oncogene, NF-kB subunit [Source:HGNC Symbol;Acc:HGNC:9954]	protein_coding	0.923497	0.122435	7.54273	4.6e-14	3.3e-13	186.944	189.909	170.754	328.06	385.859	324.087	1.33409	0.119879	11.1286	1e-28	1.3e-27	228.579	274.119	275.264	611.646	674.794	695.697
ENSG00000162959	MEMO1	mediator of cell motility 1 [Source:HGNC Symbol;Acc:HGNC:14014]	protein_coding	1.07433	0.369668	2.90621	0.0036584	0.00966315	19.1737	15.2333	19.7024	42.2654	45.8144	25.9685	0.785968	0.315507	2.49113	0.0127339	0.0301154	43.8371	36.4755	46.92	60.7905	70.2354	85.7441
ENSG00000163083	INHBB	inhibin subunit beta B [Source:HGNC Symbol;Acc:HGNC:6067]	protein_coding	2.84727	0.0627187	45.3974	0	0	394.02	411.299	458.784	3013.92	3140.83	2947.95	1.7812	0.068962	25.8287	4.21996e-147	5.42321e-145	566.751	583.608	593.278	1993.93	1889.24	2001.35
ENSG00000163220	S100A9	S100 calcium binding protein A9 [Source:HGNC Symbol;Acc:HGNC:10499]	protein_coding	3.64559	0.268067	13.5995	4.03e-42	8.18e-41	12.4629	14.2177	16.8878	193.213	178.167	174.509	2.22442	0.31254	7.11721	1.10131e-12	7.29051e-12	21.9185	30.9489	21.896	132.804	112.021	99.3853
ENSG00000163257	DCAF16	DDB1 and CUL4 associated factor 16 [Source:HGNC Symbol;Acc:HGNC:25987]	protein_coding	0.597112	0.0764726	7.80818	5.8e-15	4.38e-14	656.701	556.523	607.959	943.927	871.492	941.1	0.748079	0.0699055	10.7013	1e-26	1.347e-25	839.167	827.883	858.115	1416.89	1307.8	1410.88
ENSG00000163328	GPR155	G protein-coupled receptor 155 [Source:HGNC Symbol;Acc:HGNC:22951]	protein_coding	0.68593	0.206011	3.32958	0.000869768	0.00256059	69.0255	72.1043	63.7982	111.701	128.28	89.3318	2.07624	0.158828	13.0723	4.74363e-39	9.69702e-38	85.5867	116.058	114.693	418.051	479.201	470.618
ENSG00000163347	CLDN1	claudin 1 [Source:HGNC Symbol;Acc:HGNC:2032]	protein_coding	1.75798	0.401127	4.38261	1.17e-05	4.41e-05	22.0498	6.09332	10.3203	43.2717	42.7601	44.6659	1.48578	0.410446	3.61991	0.000294704	0.000927663	15.6561	15.4744	28.152	49.5676	47.12	61.385
ENSG00000163376	KBTBD8	kelch repeat and BTB domain containing 8 [Source:HGNC Symbol;Acc:HGNC:30691]	protein_coding	0.951453	0.328851	2.89326	0.00381262	0.0100381	21.0911	19.2955	28.1463	37.2338	46.8325	48.8209	1.47808	0.333687	4.42955	9.44305e-06	3.56859e-05	22.9623	29.8436	26.0667	64.5314	100.463	81.8467
ENSG00000163378	EOGT	EGF domain specific O-linked N-acetylglucosamine transferase [Source:HGNC Symbol;Acc:HGNC:28526]	protein_coding	0.786155	0.158305	4.96607	6.83e-07	2.92e-06	93.9513	120.851	106.956	192.207	180.203	181.78	1.4432	0.139303	10.3602	3.764e-25	4.7731e-24	171.173	162.482	148.059	440.497	426.747	432.618
ENSG00000163393	SLC22A15	solute carrier family 22 member 15 [Source:HGNC Symbol;Acc:HGNC:20301]	protein_coding	1.70384	0.499064	3.41406	0.000640024	0.00192546	7.6695	7.10887	8.44388	18.1137	22.3982	35.3172	2.27922	0.384669	5.92513	3.12042e-09	1.61831e-08	14.6124	9.94786	21.896	71.0781	84.4603	79.898
ENSG00000163428	LRRC58	leucine rich repeat containing 58 [Source:HGNC Symbol;Acc:HGNC:26968]	protein_coding	2.41844	0.0579519	41.7319	0	0	539.741	505.746	541.347	2746.24	2863.91	2878.35	1.83023	0.0650765	28.1242	4.95321e-174	8.75991e-172	712.874	774.828	688.16	2514.85	2532.03	2640.53
ENSG00000163485	ADORA1	adenosine A1 receptor [Source:HGNC Symbol;Acc:HGNC:262]	protein_coding	1.63876	0.140342	11.6769	1.67e-31	2.56e-30	127.505	111.711	100.388	394.477	312.556	350.056	0.755768	0.176833	4.2739	1.92085e-05	7.01556e-05	131.511	123.796	145.973	239.421	208.039	212.412
ENSG00000163513	TGFBR2	transforming growth factor beta receptor 2 [Source:HGNC Symbol;Acc:HGNC:11773]	protein_coding	0.852458	0.236228	3.60863	0.000307824	0.000970471	48.893	39.6066	49.7251	85.5371	91.6288	72.7119	1.46893	0.258816	5.67557	1.38225e-08	6.80429e-08	53.2307	63.0031	43.792	119.71	155.585	175.386
ENSG00000163590	PPM1L	protein phosphatase, Mg2+/Mn2+ dependent 1L [Source:HGNC Symbol;Acc:HGNC:16381]	protein_coding	1.12273	0.0950875	11.8073	3.58e-32	5.63e-31	280.895	260.997	257.069	573.602	565.044	601.432	0.92204	0.105422	8.74615	2.20749e-18	2.01676e-17	364.265	334.911	396.214	700.493	705.021	684.004
ENSG00000163605	PPP4R2	protein phosphatase 4 regulatory subunit 2 [Source:HGNC Symbol;Acc:HGNC:18296]	protein_coding	1.06458	0.0626639	16.9887	9.95e-65	3.49e-63	721.891	736.276	738.371	1528.6	1455.88	1610.05	0.872627	0.0678012	12.8704	6.60688e-38	1.30226e-36	1026	1155.06	1131.29	1928.46	2002.15	2114.37
ENSG00000163683	SMIM14	small integral membrane protein 14 [Source:HGNC Symbol;Acc:HGNC:27321]	protein_coding	2.02589	0.0512922	39.4971	0	0	819.677	801.272	856.585	3466.77	3302.71	3323.97	1.11546	0.0527276	21.1551	2.47516e-99	1.72876e-97	1327.64	1328.59	1361.72	2861.83	2755.18	2942.58
ENSG00000163728	TTC14	tetratricopeptide repeat domain 14 [Source:HGNC Symbol;Acc:HGNC:24697]	protein_coding	0.659139	0.0939318	7.0172	2.26e-12	1.46e-11	360.466	343.257	315.238	563.538	515.157	529.758	0.854357	0.0879257	9.7168	2.55691e-22	2.79102e-21	499.951	518.394	502.566	935.238	882.833	897.39
ENSG00000163873	GRIK3	glutamate ionotropic receptor kainate type subunit 3 [Source:HGNC Symbol;Acc:HGNC:4581]	protein_coding	2.54965	0.166731	15.292	8.65e-53	2.34e-51	42.1822	60.9332	54.4161	312.965	312.556	295.003	1.22813	0.202866	6.0539	1.41384e-09	7.53304e-09	98.1116	88.4254	77.1574	221.651	168.921	190.001
ENSG00000163898	LIPH	lipase H [Source:HGNC Symbol;Acc:HGNC:18483]	protein_coding	2.41366	0.247346	9.75822	1.7e-22	1.87e-21	27.8019	17.2644	29.0845	143.904	128.28	124.649	0.886588	0.288301	3.07521	0.00210351	0.00577427	46.9683	40.8968	54.2187	97.2648	89.7947	77.9492
ENSG00000163993	S100P	S100 calcium binding protein P [Source:HGNC Symbol;Acc:HGNC:10504]	protein_coding	2.70956	0.132913	20.386	2.23e-92	1.21e-90	77.6536	115.773	78.8096	631.968	553.845	587.928	1.61106	0.154183	10.4491	1.48e-25	1.8944e-24	128.38	128.217	116.779	395.606	328.951	364.413
ENSG00000163995	ABLIM2	actin binding LIM protein family member 2 [Source:HGNC Symbol;Acc:HGNC:19195]	protein_coding	0.966899	0.218529	4.42458	9.66e-06	3.66e-05	68.0668	50.7777	57.2308	135.853	119.117	89.3318	0.942009	0.210401	4.4772	7.56278e-06	2.88746e-05	74.1055	97.268	99.0534	182.371	175.144	163.693
ENSG00000164023	SGMS2	sphingomyelin synthase 2 [Source:HGNC Symbol;Acc:HGNC:28395]	protein_coding	2.0816	0.112718	18.4674	3.78e-76	1.63e-74	138.051	120.851	151.99	596.747	573.189	572.347	1.3489	0.13024	10.357	3.888e-25	4.9272e-24	208.748	187.904	189.765	476.036	470.311	520.311
ENSG00000164031	DNAJB14	DnaJ heat shock protein family (Hsp40) member B14 [Source:HGNC Symbol;Acc:HGNC:25881]	protein_coding	0.739192	0.0717279	10.3055	6.65e-25	8e-24	601.097	556.523	623.909	1017.39	962.102	996.154	0.766261	0.0651073	11.7692	5.62605e-32	9.13677e-31	994.684	960.521	975.937	1634.8	1622.53	1689.55
ENSG00000164040	PGRMC2	progesterone receptor membrane component 2 [Source:HGNC Symbol;Acc:HGNC:16089]	protein_coding	0.926129	0.0607969	15.2332	2.13e-52	5.74e-51	732.437	754.556	772.146	1437.02	1404.97	1451.12	1.17041	0.0575874	20.3241	7.87875e-92	4.77606e-90	1065.66	1125.21	1071.86	2441.91	2495.58	2452.48
ENSG00000164074	ABHD18	abhydrolase domain containing 18 [Source:HGNC Symbol;Acc:HGNC:26111]	protein_coding	0.603529	0.094266	6.4024	1.53e-10	8.79e-10	325.954	348.335	326.497	530.33	477.488	512.1	0.72248	0.0915555	7.89117	2.99359e-15	2.30922e-14	479.077	486.34	499.438	793.082	775.257	818.467
ENSG00000164134	NAA15	N-alpha-acetyltransferase 15, NatA auxiliary subunit [Source:HGNC Symbol;Acc:HGNC:30782]	protein_coding	1.08209	0.0426765	25.3558	7.76e-142	8.29e-140	1765.9	1825.97	1849.21	3760.61	3912.55	3846.46	0.893539	0.0443362	20.1537	2.49666e-90	1.47928e-88	2363.03	2400.75	2308.47	4256.27	4367.93	4502.54
ENSG00000164164	OTUD4	OTU deubiquitinase 4 [Source:HGNC Symbol;Acc:HGNC:24949]	protein_coding	1.94249	0.064947	29.9089	1.51e-196	2.75e-194	472.633	442.781	455.031	1719.8	1783.71	1765.86	2.04303	0.0621879	32.8525	1.04911e-236	3.21012e-234	708.699	699.666	644.368	2798.23	2824.53	2840.27
ENSG00000164167	LSM6	LSM6 homolog, U6 small nuclear RNA and mRNA degradation associated [Source:HGNC Symbol;Acc:HGNC:17017]	protein_coding	0.994282	0.111786	8.89455	5.87e-19	5.51e-18	199.407	190.924	197.962	386.426	375.678	410.303	1.09099	0.119842	9.10361	8.73806e-20	8.53311e-19	246.323	246.486	240.856	533.086	502.317	508.619
ENSG00000164181	ELOVL7	ELOVL fatty acid elongase 7 [Source:HGNC Symbol;Acc:HGNC:26292]	protein_coding	0.585633	0.0751263	7.79531	6.42e-15	4.84e-14	545.493	590.037	531.026	809.08	845.021	845.536	0.726876	0.0730651	9.94833	2.56454e-23	2.9817e-22	789.067	826.778	760.104	1314.01	1402.04	1306.62
ENSG00000164300	SERINC5	serine incorporator 5 [Source:HGNC Symbol;Acc:HGNC:18825]	protein_coding	1.54832	0.0630457	24.5587	3.49e-133	3.31e-131	628.899	568.71	564.802	1718.79	1714.48	1722.23	0.902939	0.0631209	14.3049	2.03893e-46	5.07153e-45	952.935	974.89	980.107	1812.49	1813.67	1812.32
ENSG00000164323	CFAP97	cilia and flagella associated protein 97 [Source:HGNC Symbol;Acc:HGNC:29276]	protein_coding	0.965638	0.0739596	13.0563	5.85e-39	1.1e-37	541.658	553.477	579.813	1102.93	1159.61	1008.62	1.00979	0.0707944	14.2637	3.68455e-46	9.07114e-45	756.712	743.879	738.208	1470.19	1514.06	1535.6
ENSG00000164332	UBLCP1	ubiquitin like domain containing CTD phosphatase 1 [Source:HGNC Symbol;Acc:HGNC:28110]	protein_coding	0.665588	0.0888173	7.4939	6.69e-14	4.74e-13	359.508	363.568	364.963	548.444	574.207	603.509	0.657937	0.0868425	7.5762	3.55819e-14	2.58056e-13	544.832	537.184	559.912	866.966	920.173	860.365
ENSG00000164494	PDSS2	decaprenyl diphosphate synthase subunit 2 [Source:HGNC Symbol;Acc:HGNC:23041]	protein_coding	1.16194	0.0862674	13.469	2.38e-41	4.73e-40	322.119	343.257	317.115	703.417	760.519	733.352	0.729548	0.0951774	7.66514	1.78636e-14	1.31837e-13	454.027	511.762	523.419	838.908	783.258	806.774
ENSG00000164506	STXBP5	syntaxin binding protein 5 [Source:HGNC Symbol;Acc:HGNC:19665]	protein_coding	1.17742	0.0877231	13.422	4.49e-41	8.88e-40	329.788	312.79	332.126	740.65	775.79	688.686	0.710124	0.0947059	7.4982	6.46998e-14	4.62446e-13	450.896	488.55	507.779	768.766	841.047	809.698
ENSG00000164543	STK17A	serine/threonine kinase 17a [Source:HGNC Symbol;Acc:HGNC:11395]	protein_coding	0.659005	0.156422	4.21299	2.52e-05	9.11e-05	100.662	123.898	112.585	176.106	179.185	176.586	0.647089	0.166264	3.89193	9.94486e-05	0.00033323	177.436	161.376	138.675	241.291	282.72	257.232
ENSG00000164574	GALNT10	polypeptide N-acetylgalactosaminyltransferase 10 [Source:HGNC Symbol;Acc:HGNC:19873]	protein_coding	1.40923	0.0611625	23.0408	1.82e-117	1.42e-115	732.437	755.572	849.079	2101.19	2001.58	2107.61	0.683045	0.0614975	11.1069	1e-28	1.7e-27	1122.02	1144	1150.06	1860.19	1749.66	1795.76
ENSG00000164603	BMT2	base methyltransferase of 25S rRNA 2 homolog [Source:HGNC Symbol;Acc:HGNC:26475]	protein_coding	1.16633	0.0801208	14.5572	5.26e-48	1.27e-46	412.235	426.532	438.144	997.262	992.645	875.659	0.973721	0.0748502	13.0089	1.08865e-38	2.20673e-37	671.125	664.296	670.435	1287.82	1308.69	1338.78
ENSG00000164620	RELL2	RELT like 2 [Source:HGNC Symbol;Acc:HGNC:26902]	protein_coding	1.52631	0.11093	13.7592	4.49e-43	9.41e-42	183.109	156.395	195.147	501.147	541.628	499.635	1.95185	0.10382	18.8002	7.52303e-79	3.79637e-77	231.71	227.695	232.515	890.347	907.726	894.467
ENSG00000164778	EN2	engrailed homeobox 2 [Source:HGNC Symbol;Acc:HGNC:3343]	protein_coding	1.58035	0.136081	11.6133	3.53e-31	5.36e-30	103.538	102.571	112.585	303.908	331.9	317.855	1.02305	0.15834	6.46113	1.03927e-10	6.05987e-10	139.861	134.849	151.187	293.665	315.615	283.54
ENSG00000164830	OXR1	oxidation resistance 1 [Source:HGNC Symbol;Acc:HGNC:15822]	protein_coding	1.2577	0.0537783	23.3868	5.83e-121	4.69e-119	955.811	994.227	938.209	2386.99	2257.12	2259.26	1.13946	0.0494616	23.0373	1.97229e-117	1.76017e-115	1590.66	1578.39	1538.98	3382.76	3470.87	3532.07
ENSG00000164877	MICALL2	MICAL like 2 [Source:HGNC Symbol;Acc:HGNC:29672]	protein_coding	0.864882	0.17599	4.91437	8.91e-07	3.78e-06	749.693	557.539	599.516	972.104	1292.98	1208.06	0.76837	0.0812226	9.46005	3.078e-21	3.20901e-20	843.342	1004.73	935.273	1685.3	1398.49	1473.24
ENSG00000164938	TP53INP1	tumor protein p53 inducible nuclear protein 1 [Source:HGNC Symbol;Acc:HGNC:18022]	protein_coding	1.80623	0.0754106	23.952	8.81e-127	7.73e-125	395.938	345.288	365.902	1307.21	1328.62	1238.18	1.21439	0.0844337	14.3828	6.6377e-47	1.6748e-45	492.645	532.763	496.31	1132.57	1191.34	1220.88
ENSG00000164951	PDP1	pyruvate dehyrogenase phosphatase catalytic subunit 1 [Source:HGNC Symbol;Acc:HGNC:9279]	protein_coding	0.882948	0.164694	5.36113	8.27e-08	3.82e-07	98.7448	85.3065	95.6973	185.163	167.986	163.082	1.78681	0.140239	12.7412	3.4896e-37	6.74714e-36	151.342	138.165	135.547	467.619	439.194	510.567
ENSG00000165055	METTL2B	methyltransferase like 2B [Source:HGNC Symbol;Acc:HGNC:18272]	protein_coding	0.894186	0.0954769	9.36547	7.57e-21	7.81e-20	273.226	304.666	282.401	524.292	526.357	547.417	0.594799	0.0970166	6.1309	8.73836e-10	4.74238e-09	474.902	568.133	563.04	818.333	847.27	798.005
ENSG00000165156	ZHX1	zinc fingers and homeoboxes 1 [Source:HGNC Symbol;Acc:HGNC:12871]	protein_coding	0.777075	0.0492273	15.7854	3.92e-56	1.15e-54	1306.69	1389.28	1342.58	2293.4	2292.76	2333.01	0.877691	0.0529702	16.5695	1.15725e-61	4.23309e-60	1860.99	1908.88	1766.28	3247.15	3474.43	3534.02
ENSG00000165410	CFL2	cofilin 2 [Source:HGNC Symbol;Acc:HGNC:1875]	protein_coding	1.25349	0.0813538	15.4079	1.45e-53	4e-52	344.169	374.739	380.913	889.586	894.908	837.226	1.39406	0.0830907	16.7775	3.56401e-63	1.36316e-61	532.307	486.34	536.974	1296.24	1410.04	1431.34
ENSG00000165417	GTF2A1	general transcription factor IIA subunit 1 [Source:HGNC Symbol;Acc:HGNC:4646]	protein_coding	0.761838	0.0582523	13.0783	4.38e-39	8.29e-38	958.687	957.667	949.468	1704.7	1563.8	1590.31	0.685435	0.0575813	11.9038	1.13123e-32	1.88313e-31	1308.85	1372.8	1355.47	2119.25	2144.4	2208.89
ENSG00000165424	ZCCHC24	zinc finger CCHC-type containing 24 [Source:HGNC Symbol;Acc:HGNC:26911]	protein_coding	2.27284	0.163369	13.9123	5.34e-44	1.15e-42	59.4386	56.871	59.1072	304.915	266.742	276.305	1.73626	0.191253	9.07831	1.10276e-19	1.07039e-18	91.8491	70.7403	71.944	251.579	263.161	269.899
ENSG00000165434	PGM2L1	phosphoglucomutase 2 like 1 [Source:HGNC Symbol;Acc:HGNC:20898]	protein_coding	2.22722	0.234438	9.50027	2.09e-21	2.21e-20	35.4714	33.5133	27.2081	141.891	184.276	123.61	3.52385	0.20744	16.9873	1.01926e-64	4.02628e-63	31.3122	40.8968	33.3654	366.613	428.525	441.387
ENSG00000165476	REEP3	receptor accessory protein 3 [Source:HGNC Symbol;Acc:HGNC:23711]	protein_coding	0.928051	0.0622048	14.9193	2.47e-50	6.26e-49	847.479	749.478	782.466	1503.44	1487.44	1538.38	0.842546	0.0622522	13.5344	9.79728e-42	2.17333e-40	1070.88	1140.69	1081.25	1926.59	1867.91	2009.14
ENSG00000165548	TMEM63C	transmembrane protein 63C [Source:HGNC Symbol;Acc:HGNC:23787]	protein_coding	2.55591	0.142977	17.8765	1.8e-71	7.2e-70	116.96	74.1354	70.3657	531.336	526.357	480.938	1.66608	0.157346	10.5886	3.36e-26	4.407e-25	109.593	128.217	131.376	417.116	357.401	363.438
ENSG00000165801	ARHGEF40	Rho guanine nucleotide exchange factor 40 [Source:HGNC Symbol;Acc:HGNC:25516]	protein_coding	1.28293	0.232691	5.51347	3.52e-08	1.67e-07	42.1822	47.731	32.8373	102.644	102.828	92.448	1.32662	0.229389	5.7833	7.32505e-09	3.70034e-08	60.5369	68.5297	56.304	141.221	175.144	168.565
ENSG00000165832	TRUB1	TruB pseudouridine synthase family member 1 [Source:HGNC Symbol;Acc:HGNC:16060]	protein_coding	1.07899	0.0716409	15.0611	2.92e-51	7.66e-50	487.972	499.652	499.127	1085.82	1024.21	1030.43	1.12785	0.070742	15.9431	3.17951e-57	1.04593e-55	701.393	727.299	731.952	1545.01	1530.95	1602.83
ENSG00000165914	TTC7B	tetratricopeptide repeat domain 7B [Source:HGNC Symbol;Acc:HGNC:19858]	protein_coding	1.86799	0.0755095	24.7385	4.12e-135	4.05e-133	316.367	346.304	349.952	1214.63	1242.08	1239.22	1.24485	0.0839352	14.8311	9.22277e-50	2.51112e-48	510.389	582.502	506.736	1258.83	1188.67	1266.67
ENSG00000165943	MOAP1	modulator of apoptosis 1 [Source:HGNC Symbol;Acc:HGNC:16658]	protein_coding	0.789343	0.0583625	13.5248	1.12e-41	2.25e-40	953.894	948.527	1049.86	1724.83	1718.55	1660.95	0.869385	0.0519664	16.7297	7.9591e-63	3.0025e-61	1482.11	1476.7	1522.29	2700.97	2861.87	2757.45
ENSG00000165997	ARL5B	ADP ribosylation factor like GTPase 5B [Source:HGNC Symbol;Acc:HGNC:23052]	protein_coding	1.18642	0.0701114	16.9219	3.1e-64	1.07e-62	486.054	502.699	512.262	1105.94	1162.67	1147.81	0.894836	0.0778234	11.4983	1.34563e-30	2.08018e-29	767.149	720.667	666.264	1314.94	1351.37	1355.34
ENSG00000166135	HIF1AN	hypoxia inducible factor 1 subunit alpha inhibitor [Source:HGNC Symbol;Acc:HGNC:17113]	protein_coding	0.590143	0.0414768	14.2283	6.12e-46	1.4e-44	2497.38	2374.36	2426.21	3715.33	3705.88	3566	0.846809	0.0354149	23.9111	2.34988e-126	2.34708e-124	3473.57	3471.8	3492.94	6202.5	6453.66	6313.89
ENSG00000166220	TBATA	thymus, brain and testes associated [Source:HGNC Symbol;Acc:HGNC:23511]	protein_coding	3.02928	0.457832	6.61657	3.68e-11	2.21e-10	4.79344	9.13998	3.75284	46.2907	45.8144	50.8984	2.32072	0.518722	4.47393	7.67965e-06	2.92976e-05	7.30618	6.63191	11.4693	45.8267	31.117	38.9746
ENSG00000166224	SGPL1	sphingosine-1-phosphate lyase 1 [Source:HGNC Symbol;Acc:HGNC:10817]	protein_coding	1.16967	0.0508975	22.9808	7.25e-117	5.59e-115	1453.37	1541.61	1373.54	3421.48	3190.72	3209.71	0.720066	0.0445179	16.1748	7.59758e-59	2.62001e-57	2303.53	2226.11	2249.03	3764.33	3684.25	3680.18
ENSG00000166225	FRS2	fibroblast growth factor receptor substrate 2 [Source:HGNC Symbol;Acc:HGNC:16971]	protein_coding	1.20581	0.0540042	22.328	1.97e-110	1.39e-108	939.513	919.076	929.765	2103.21	2219.45	2109.68	0.70139	0.0589773	11.8925	1.29409e-32	2.14683e-31	1309.89	1279.96	1237.65	2034.14	2071.5	2115.35
ENSG00000166401	SERPINB8	serpin family B member 8 [Source:HGNC Symbol;Acc:HGNC:8952]	protein_coding	0.869854	0.323284	2.69068	0.00713061	0.0177538	23.9672	22.3422	23.4552	44.278	44.7963	38.4335	1.55265	0.34344	4.52088	6.15835e-06	2.37429e-05	28.181	23.2117	25.024	83.2362	66.6792	66.2568
ENSG00000166407	LMO1	LIM domain only 1 [Source:HGNC Symbol;Acc:HGNC:6641]	protein_coding	1.82471	0.209372	8.71518	2.9e-18	2.62e-17	45.0583	46.7155	38.4666	128.809	169.004	163.082	0.586933	0.243846	2.40698	0.016085	0.0371297	73.0618	70.7403	69.8587	101.006	100.463	113.026
ENSG00000166446	CDYL2	chromodomain Y like 2 [Source:HGNC Symbol;Acc:HGNC:23030]	protein_coding	1.38946	0.0703077	19.7626	6.25e-87	3.18e-85	486.054	477.31	517.891	1231.73	1321.49	1329.59	0.886077	0.0741626	11.9478	6.66976e-33	1.12193e-31	685.737	716.246	706.928	1295.3	1289.13	1302.73
ENSG00000166471	TMEM41B	transmembrane protein 41B [Source:HGNC Symbol;Acc:HGNC:28948]	protein_coding	0.97773	0.0820286	11.9194	9.38e-33	1.5e-31	405.525	369.661	408.121	784.928	749.32	797.754	0.651977	0.0874829	7.45262	9.15012e-14	6.46342e-13	534.395	567.028	573.467	872.577	847.27	881.801
ENSG00000166750	SLFN5	schlafen family member 5 [Source:HGNC Symbol;Acc:HGNC:28286]	protein_coding	1.69659	0.0765738	22.1563	9.07e-109	6.17e-107	347.045	343.257	373.407	1190.47	1146.38	1112.49	0.613841	0.0906695	6.7701	1.28696e-11	7.96687e-11	526.045	550.448	598.491	864.16	834.824	844.775
ENSG00000166897	ELFN2	extracellular leucine rich repeat and fibronectin type III domain containing 2 [Source:HGNC Symbol;Acc:HGNC:29396]	protein_coding	2.12266	0.121381	17.4876	1.78e-68	6.76e-67	114.084	106.633	118.214	504.166	466.289	506.906	1.44328	0.150665	9.57935	9.76533e-22	1.04003e-20	145.08	152.534	132.419	407.764	310.281	371.233
ENSG00000167118	URM1	ubiquitin related modifier 1 [Source:HGNC Symbol;Acc:HGNC:28378]	protein_coding	0.789926	0.0774364	10.201	1.96e-24	2.32e-23	571.377	650.97	525.397	1000.28	1024.21	994.076	1.23631	0.0658621	18.7711	1.30111e-78	6.5487e-77	910.141	846.673	817.451	1997.67	2067.94	2046.17
ENSG00000167196	FBXO22	F-box protein 22 [Source:HGNC Symbol;Acc:HGNC:13593]	protein_coding	0.609432	0.0522274	11.6688	1.84e-31	2.82e-30	1255.88	1230.85	1314.43	1942.19	1892.64	1966.34	0.665721	0.0513472	12.9651	1.92998e-38	3.89166e-37	1878.73	1782.88	1852.82	2832.84	2997.01	3001.05
ENSG00000167371	PRRT2	proline rich transmembrane protein 2 [Source:HGNC Symbol;Acc:HGNC:30500]	protein_coding	0.888756	0.364092	2.44102	0.0146457	0.0341023	24.9259	15.2333	28.1463	25.158	48.8687	52.9758	1.26028	0.322824	3.90393	9.46439e-05	0.000318237	25.0498	47.5287	32.3227	83.2362	85.3494	83.7954
ENSG00000167604	NFKBID	NFKB inhibitor delta [Source:HGNC Symbol;Acc:HGNC:15671]	protein_coding	0.637006	0.17726	3.59363	0.000326107	0.00102466	89.1579	94.4465	82.5624	123.777	149.66	140.23	0.655004	0.195025	3.35857	0.000783477	0.00231607	116.899	107.216	107.395	183.307	160.03	164.668
ENSG00000167619	TMEM145	transmembrane protein 145 [Source:HGNC Symbol;Acc:HGNC:26912]	protein_coding	1.78919	0.574238	3.11576	0.00183471	0.00511413	6.71081	7.10887	2.81463	16.1011	22.3982	18.6974	3.83565	0.376126	10.1978	2.0287e-24	2.49404e-23	9.39366	7.73722	13.5547	171.149	98.6852	121.796
ENSG00000167637	ZNF283	zinc finger protein 283 [Source:HGNC Symbol;Acc:HGNC:13077]	protein_coding	0.925304	0.1684	5.49468	3.91e-08	1.85e-07	100.662	82.2598	88.1917	181.137	179.185	154.773	0.972093	0.156753	6.20142	5.59557e-10	3.07135e-09	148.211	147.007	161.613	293.665	255.159	304.002
ENSG00000167702	KIFC2	kinesin family member C2 [Source:HGNC Symbol;Acc:HGNC:29530]	protein_coding	0.77014	0.226018	3.40743	0.000655784	0.00196972	1980.65	1358.81	1312.55	2256.17	2815.04	2862.77	1.19878	0.07778	15.4125	1.34923e-53	3.97692e-52	2114.62	2303.48	2233.39	5406.61	4429.28	4770.49
ENSG00000167767	KRT80	keratin 80 [Source:HGNC Symbol;Acc:HGNC:27056]	protein_coding	2.24629	0.0426381	52.6826	0	0	1360.38	1242.02	1292.85	6243.2	6142.18	6102.61	1.07467	0.0831225	12.9287	3.09824e-38	6.1891e-37	1915.26	2234.95	2066.57	4469.5	4179.45	4257.98
ENSG00000167971	CASKIN1	CASK interacting protein 1 [Source:HGNC Symbol;Acc:HGNC:20879]	protein_coding	1.03538	0.108545	9.53873	1.45e-21	1.53e-20	328.83	256.935	256.131	540.393	635.293	550.533	0.862546	0.0984036	8.76539	1.86135e-18	1.70793e-17	389.315	394.598	384.744	704.234	761.921	712.261
ENSG00000168092	PAFAH1B2	platelet activating factor acetylhydrolase 1b catalytic subunit 2 [Source:HGNC Symbol;Acc:HGNC:8575]	protein_coding	1.26349	0.0509228	24.8118	6.68e-136	6.63e-134	1017.17	995.242	1042.35	2429.25	2423.07	2483.63	0.927122	0.0543405	17.0614	2.87817e-65	1.15348e-63	1409.05	1386.07	1332.53	2583.13	2668.95	2649.3
ENSG00000168269	FOXI1	forkhead box I1 [Source:HGNC Symbol;Acc:HGNC:3815]	protein_coding	3.13023	0.781254	4.00667	6.16e-05	0.000212032	2.87606	2.03111	0.938209	21.1327	13.2353	16.6199	2.33801	0.889862	2.62738	0.00860442	0.0211081	2.08748	3.31595	3.128	12.1581	8.89056	16.5642
ENSG00000168300	PCMTD1	protein-L-isoaspartate (D-aspartate) O-methyltransferase domain containing 1 [Source:HGNC Symbol;Acc:HGNC:30483]	protein_coding	1.70175	0.12023	14.1541	1.76e-45	3.96e-44	148.596	128.975	128.535	418.628	444.909	458.085	1.68771	0.122828	13.7405	5.80698e-43	1.33263e-41	172.217	207.8	207.491	621.933	658.791	639.184
ENSG00000168306	ACOX2	acyl-CoA oxidase 2 [Source:HGNC Symbol;Acc:HGNC:120]	protein_coding	2.26971	0.3808	5.96037	2.52e-09	1.32e-08	7.6695	10.1555	14.0731	55.3475	45.8144	52.9758	1.25895	0.525874	2.39402	0.0166647	0.0383027	11.4811	9.94786	16.6827	35.539	22.2264	25.3335
ENSG00000168394	TAP1	transporter 1, ATP binding cassette subfamily B member [Source:HGNC Symbol;Acc:HGNC:43]	protein_coding	0.825024	0.089282	9.24066	2.45e-20	2.48e-19	380.599	347.319	404.368	663.164	711.65	632.594	1.06114	0.0815417	13.0134	1.02638e-38	2.08488e-37	571.97	530.553	590.15	1169.05	1220.67	1186.78
ENSG00000168398	BDKRB2	bradykinin receptor B2 [Source:HGNC Symbol;Acc:HGNC:1030]	protein_coding	2.77236	0.137888	20.1058	6.56e-90	3.46e-88	64.232	79.2132	87.2534	483.033	569.117	524.565	1.50029	0.174628	8.59132	8.59769e-18	7.62363e-17	109.593	113.848	86.5414	292.729	303.168	291.335
ENSG00000168539	CHRM1	cholinergic receptor muscarinic 1 [Source:HGNC Symbol;Acc:HGNC:1950]	protein_coding	2.26695	0.114168	19.8563	9.72e-88	4.99e-86	140.927	144.209	156.681	725.556	619.003	783.211	0.835369	0.125718	6.64481	3.03612e-11	1.82973e-10	266.154	242.065	253.368	466.684	389.407	439.439
ENSG00000168610	STAT3	signal transducer and activator of transcription 3 [Source:HGNC Symbol;Acc:HGNC:11364]	protein_coding	1.15051	0.0577848	19.9103	3.31e-88	1.7e-86	908.835	898.765	974.799	2054.9	2155.31	1968.42	0.594065	0.0554926	10.7053	9.6e-27	1.291e-25	1438.27	1444.65	1418.03	2141.69	2168.41	2186.48
ENSG00000168661	ZNF30	zinc finger protein 30 [Source:HGNC Symbol;Acc:HGNC:13090]	protein_coding	0.661323	0.221563	2.98481	0.00283751	0.00765011	68.0668	56.871	46.9105	85.5371	91.6288	94.5255	1.11197	0.190797	5.82802	5.60894e-09	2.868e-08	103.33	92.8467	90.7121	199.206	211.595	214.36
ENSG00000168675	LDLRAD4	low density lipoprotein receptor class A domain containing 4 [Source:HGNC Symbol;Acc:HGNC:1224]	protein_coding	2.62571	0.107337	24.4623	3.72e-132	3.49e-130	147.638	115.773	132.287	770.84	825.677	849.691	1.58923	0.130277	12.1988	3.15287e-34	5.58107e-33	164.911	206.694	194.979	543.373	560.105	592.414
ENSG00000168772	CXXC4	CXXC finger protein 4 [Source:HGNC Symbol;Acc:HGNC:24593]	protein_coding	1.06168	0.217303	4.88571	1.03e-06	4.34e-06	47.9344	47.731	52.5397	95.6003	99.7736	114.262	1.55661	0.21013	7.40787	1.28346e-13	8.9805e-13	68.8868	78.4776	58.3894	195.465	203.594	207.54
ENSG00000168874	ATOH8	atonal bHLH transcription factor 8 [Source:HGNC Symbol;Acc:HGNC:24126]	protein_coding	3.01256	0.5248	5.74039	9.45e-09	4.72e-08	2.87606	4.06221	6.56746	30.1896	34.6153	44.6659	2.93388	0.711927	4.12104	3.77166e-05	0.000132942	4.17496	4.42127	2.08533	31.7981	22.2264	22.4104
ENSG00000169019	COMMD8	COMM domain containing 8 [Source:HGNC Symbol;Acc:HGNC:26036]	protein_coding	0.978416	0.114793	8.52328	1.55e-17	1.35e-16	185.985	188.893	178.26	358.249	356.334	374.986	1.1817	0.112879	10.4687	1.203e-25	1.5434e-24	267.197	275.224	254.411	595.747	626.785	608.978
ENSG00000169093	ASMTL	acetylserotonin O-methyltransferase like [Source:HGNC Symbol;Acc:HGNC:751]	protein_coding	0.978978	0.0552454	17.7205	2.91e-70	1.15e-68	985.53	1000.32	961.664	1993.52	1860.06	1954.91	0.679165	0.0552494	12.2927	9.91161e-35	1.78233e-33	1421.57	1516.5	1450.35	2339.97	2406.67	2343.35
ENSG00000169122	FAM110B	family with sequence similarity 110 member B [Source:HGNC Symbol;Acc:HGNC:28587]	protein_coding	2.11638	0.555045	3.81298	0.000137301	0.000452991	1.91737	6.09332	8.44388	28.1769	19.3439	23.8911	1.53119	0.594761	2.57447	0.0100394	0.0242578	6.26244	14.3691	6.256	26.1867	23.1155	25.3335
ENSG00000169139	UBE2V2	ubiquitin conjugating enzyme E2 V2 [Source:HGNC Symbol;Acc:HGNC:12495]	protein_coding	1.61315	0.0516066	31.2586	1.71e-214	3.69e-212	906.918	903.843	923.198	2884.11	2728.5	2751.63	1.55875	0.0523379	29.7825	6.58588e-195	1.37996e-192	1211.78	1257.85	1225.13	3517.43	3670.91	3738.64
ENSG00000169241	SLC50A1	solute carrier family 50 member 1 [Source:HGNC Symbol;Acc:HGNC:30657]	protein_coding	1.49576	0.0537336	27.8365	1.57e-170	2.27e-168	963.48	939.387	959.788	2812.66	2558.48	2702.81	1.39632	0.045198	30.8935	1.46187e-209	3.56716e-207	1608.4	1613.76	1622.39	4257.2	4300.36	4244.34
ENSG00000169398	PTK2	protein tyrosine kinase 2 [Source:HGNC Symbol;Acc:HGNC:9611]	protein_coding	1.98572	0.0456193	43.5281	0	0	1263.55	1222.73	1284.41	4975.24	5165.83	4796.91	1.51706	0.0429413	35.3286	2.13881e-273	1.05717e-270	1825.5	1843.67	1822.58	5138.2	5188.53	5340.5
ENSG00000169635	HIC2	HIC ZBTB transcriptional repressor 2 [Source:HGNC Symbol;Acc:HGNC:18595]	protein_coding	1.20619	0.112758	10.6971	1.05e-26	1.36e-25	188.861	172.644	182.951	427.685	395.022	434.194	0.586645	0.125439	4.67673	2.91486e-06	1.16311e-05	266.154	261.96	275.264	405.893	405.41	398.515
ENSG00000169918	OTUD7A	OTU deubiquitinase 7A [Source:HGNC Symbol;Acc:HGNC:20718]	protein_coding	1.57288	0.601709	2.61402	0.00894827	0.0218315	8.62818	5.07777	3.75284	19.1201	23.4162	9.34868	3.797	0.457954	8.29123	1.12083e-16	9.40218e-16	6.26244	8.84254	4.17067	86.0419	82.6822	91.5903
ENSG00000169967	MAP3K2	mitogen-activated protein kinase kinase kinase 2 [Source:HGNC Symbol;Acc:HGNC:6854]	protein_coding	1.28331	0.0544255	23.5793	6.29e-123	5.22e-121	1319.15	1272.49	1356.65	3042.1	3458.48	3112.07	0.855138	0.0561593	15.227	2.34107e-52	6.74572e-51	1709.65	1933.2	1937.28	3269.59	3385.53	3459
ENSG00000169991	IFFO2	intermediate filament family orphan 2 [Source:HGNC Symbol;Acc:HGNC:27006]	protein_coding	1.36299	0.104268	13.072	4.76e-39	8.98e-38	198.448	199.048	214.85	533.349	546.718	495.48	1.24438	0.116017	10.7258	7.7e-27	1.039e-25	266.154	286.277	277.349	601.358	674.794	709.338
ENSG00000169992	NLGN2	neuroligin 2 [Source:HGNC Symbol;Acc:HGNC:14290]	protein_coding	0.598588	0.124239	4.81802	1.45e-06	6.01e-06	1403.52	1125.23	1388.55	1858.67	2187.89	1886.36	0.664324	0.0532035	12.4865	8.84907e-36	1.64023e-34	1667.9	1786.19	1831.97	2812.26	2795.19	2772.07
ENSG00000170088	TMEM192	transmembrane protein 192 [Source:HGNC Symbol;Acc:HGNC:26775]	protein_coding	1.39715	0.0663696	21.0511	2.24e-98	1.32e-96	531.113	534.181	526.335	1440.04	1403.96	1347.25	1.39874	0.0697845	20.0438	2.28735e-89	1.32811e-87	708.699	675.349	751.763	1834.94	1924.81	1921.45
ENSG00000170113	NIPA1	NIPA magnesium transporter 1 [Source:HGNC Symbol;Acc:HGNC:17043]	protein_coding	1.86664	0.0883673	21.1237	4.82e-99	2.88e-97	233.92	240.686	259.884	872.478	932.578	874.621	2.26813	0.0789683	28.722	2.02824e-181	3.72366e-179	350.697	360.334	355.55	1705.87	1840.35	1718.78
ENSG00000170381	SEMA3E	semaphorin 3E [Source:HGNC Symbol;Acc:HGNC:10727]	protein_coding	1.90936	0.253638	7.5279	5.16e-14	3.69e-13	23.9672	25.3888	30.9609	100.632	106.9	94.5255	1.65786	0.356078	4.65591	3.22559e-06	1.28179e-05	20.8748	30.9489	18.768	70.1428	65.7902	77.9492
ENSG00000170382	LRRN2	leucine rich repeat neuronal 2 [Source:HGNC Symbol;Acc:HGNC:16914]	protein_coding	2.0457	0.316882	6.45571	1.08e-10	6.27e-10	12.4629	17.2644	19.7024	72.4549	63.1221	68.557	1.08313	0.412283	2.62715	0.00861038	0.02112	24.006	25.4223	15.64	41.1505	42.6747	50.667
ENSG00000170385	SLC30A1	solute carrier family 30 member 1 [Source:HGNC Symbol;Acc:HGNC:11012]	protein_coding	1.32072	0.0801043	16.4875	4.51e-61	1.47e-59	399.772	383.879	349.014	949.965	911.197	967.069	1.01911	0.0829075	12.2922	9.9759e-35	1.79055e-33	544.832	527.237	528.632	1072.72	1004.63	1090.31
ENSG00000170390	DCLK2	doublecortin like kinase 2 [Source:HGNC Symbol;Acc:HGNC:19002]	protein_coding	6.45482	1.30869	4.93226	8.13e-07	3.46e-06	0	0	0	13.0821	19.3439	14.5424	4.84557	1.48734	3.25788	0.00112248	0.00323874	0	0	1.04267	12.1581	8.89056	9.74365
ENSG00000170442	KRT86	keratin 86 [Source:HGNC Symbol;Acc:HGNC:6463]	protein_coding	3.44631	0.185791	18.5494	8.25e-77	3.65e-75	33.554	32.4977	33.7755	405.546	338.008	344.862	1.58009	0.181281	8.71627	2.87514e-18	2.60819e-17	88.7179	133.743	103.224	298.341	305.835	349.797
ENSG00000170482	SLC23A1	solute carrier family 23 member 1 [Source:HGNC Symbol;Acc:HGNC:10974]	protein_coding	2.84884	0.647843	4.39743	1.1e-05	4.13e-05	1.91737	7.10887	0.938209	27.1706	17.3077	25.9685	2.34299	0.767169	3.05408	0.00225755	0.00616153	7.30618	1.10532	4.17067	23.3809	10.6687	19.4873
ENSG00000170502	NUDT9	nudix hydrolase 9 [Source:HGNC Symbol;Acc:HGNC:8056]	protein_coding	0.867067	0.0767395	11.2988	1.33e-29	2e-28	449.624	467.155	451.279	835.244	853.166	806.064	0.863049	0.0758883	11.3726	5.72405e-30	1e-28	680.518	714.035	679.819	1230.77	1271.35	1284.21
ENSG00000170537	TMC7	transmembrane channel like 7 [Source:HGNC Symbol;Acc:HGNC:23000]	protein_coding	2.01087	0.108521	18.5297	1.19e-76	5.19e-75	177.357	155.38	150.113	644.044	697.397	604.548	1.70795	0.118297	14.4378	2.9937e-47	7.66394e-46	219.185	235.433	206.448	672.436	659.68	766.826
ENSG00000170632	ARMC10	armadillo repeat containing 10 [Source:HGNC Symbol;Acc:HGNC:21706]	protein_coding	1.28732	0.0531692	24.2117	1.68e-129	1.53e-127	931.844	925.169	900.681	2263.21	2186.87	2280.04	1.06292	0.0470459	22.5934	5.03774e-113	4.20401e-111	1829.68	1753.03	1739.17	3706.35	3703.81	3706.49
ENSG00000170802	FOXN2	forkhead box N2 [Source:HGNC Symbol;Acc:HGNC:5281]	protein_coding	1.65224	0.105592	15.6474	3.46e-55	9.89e-54	163.935	187.877	182.013	576.621	546.718	553.649	1.27944	0.117191	10.9175	1e-27	1.32e-26	259.891	232.117	273.179	635.962	568.107	603.132
ENSG00000170873	MTSS1	MTSS I-BAR domain containing 1 [Source:HGNC Symbol;Acc:HGNC:20443]	protein_coding	1.1296	0.139554	8.09436	5.76e-16	4.6e-15	114.084	115.773	137.917	260.636	282.013	262.802	1.33956	0.147432	9.08596	1.02792e-19	9.99251e-19	153.43	144.797	182.467	421.792	391.185	389.746
ENSG00000170903	MSANTD4	Myb/SANT DNA binding domain containing 4 with coiled-coils [Source:HGNC Symbol;Acc:HGNC:29383]	protein_coding	1.25538	0.13748	9.13136	6.76e-20	6.67e-19	117.919	116.789	126.658	275.731	272.85	314.739	1.64224	0.130978	12.5383	4.60526e-36	8.59396e-35	169.086	156.955	175.168	506.899	526.321	536.875
ENSG00000170946	DNAJC24	DnaJ heat shock protein family (Hsp40) member C24 [Source:HGNC Symbol;Acc:HGNC:26979]	protein_coding	1.04005	0.128353	8.10303	5.36e-16	4.3e-15	161.059	151.317	134.164	312.965	295.248	309.545	1.10733	0.129594	8.54456	1.29023e-17	1.13415e-16	243.191	204.484	238.771	465.749	497.871	521.285
ENSG00000171055	FEZ2	fasciculation and elongation protein zeta 2 [Source:HGNC Symbol;Acc:HGNC:3660]	protein_coding	0.74297	0.0679546	10.9333	8e-28	1.08e-26	665.329	685.499	629.538	1123.05	1061.88	1128.07	0.633143	0.0696101	9.09557	9.4089e-20	9.16963e-19	897.616	896.413	964.467	1426.24	1459.83	1426.47
ENSG00000171223	JUNB	JunB proto-oncogene, AP-1 transcription factor subunit [Source:HGNC Symbol;Acc:HGNC:6205]	protein_coding	1.91671	0.0481528	39.8048	0	0	1294.23	1186.17	1155.87	4438.87	4683.25	4607.86	1.05764	0.0469754	22.5147	2.97916e-112	2.4438e-110	1782.71	1743.09	1815.28	3763.4	3849.61	3649
ENSG00000171295	ZNF440	zinc finger protein 440 [Source:HGNC Symbol;Acc:HGNC:20874]	protein_coding	0.997455	0.112037	8.90291	5.44e-19	5.12e-18	187.903	199.048	190.456	393.471	384.841	373.947	1.0734	0.106999	10.0319	1.10333e-23	1.30725e-22	307.903	297.33	313.843	634.091	689.908	655.748
ENSG00000171310	CHST11	carbohydrate sulfotransferase 11 [Source:HGNC Symbol;Acc:HGNC:17422]	protein_coding	0.963474	0.164553	5.85509	4.77e-09	2.44e-08	92.034	105.618	85.377	179.125	201.583	170.354	0.835711	0.193754	4.31325	1.6087e-05	5.92613e-05	111.68	114.953	98.0107	176.76	192.036	209.489
ENSG00000171368	TPPP	tubulin polymerization promoting protein [Source:HGNC Symbol;Acc:HGNC:24164]	protein_coding	1.52772	0.474509	3.21958	0.00128378	0.00367969	11.5042	11.1711	4.69105	25.158	30.5429	22.8523	3.72605	0.308427	12.0808	1.33385e-33	2.32063e-32	15.6561	9.94786	16.6827	199.206	221.375	175.386
ENSG00000171385	KCND3	potassium voltage-gated channel subfamily D member 3 [Source:HGNC Symbol;Acc:HGNC:6239]	protein_coding	1.95786	0.485294	4.03437	5.47e-05	0.000189641	7.6695	5.07777	8.44388	27.1706	29.5248	25.9685	1.5363	0.474501	3.2377	0.00120496	0.00345808	11.4811	11.0532	18.768	44.8914	35.5622	35.0772
ENSG00000171798	KNDC1	kinase non-catalytic C-lobe domain containing 1 [Source:HGNC Symbol;Acc:HGNC:29374]	protein_coding	1.32919	0.140495	9.4608	3.06e-21	3.2e-20	101.621	108.664	110.709	271.706	262.669	272.15	0.778583	0.166455	4.67744	2.90475e-06	1.15979e-05	144.036	197.852	202.277	290.859	283.609	331.284
ENSG00000171823	FBXL14	F-box and leucine rich repeat protein 14 [Source:HGNC Symbol;Acc:HGNC:28624]	protein_coding	0.919878	0.123646	7.43963	1.01e-13	7.08e-13	162.977	168.582	206.406	332.085	353.28	333.436	0.809869	0.12373	6.54548	5.93041e-11	3.50784e-10	245.279	274.119	265.88	450.785	440.083	466.721
ENSG00000171992	SYNPO	synaptopodin [Source:HGNC Symbol;Acc:HGNC:30672]	protein_coding	1.93823	0.183993	10.5343	6.01e-26	7.52e-25	55.6038	42.6532	55.3543	194.219	202.601	193.206	0.805526	0.226321	3.55921	0.000371965	0.00115539	76.193	77.3722	70.9014	131.869	135.137	129.591
ENSG00000172037	LAMB2	laminin subunit beta 2 [Source:HGNC Symbol;Acc:HGNC:6487]	protein_coding	0.84983	0.0610275	13.9254	4.44e-44	9.56e-43	1374.76	1187.18	1212.17	2131.38	2396.6	2275.88	0.634843	0.052835	12.0156	2.94365e-33	5.02165e-32	1786.88	1976.31	1885.14	2966.57	2838.76	2878.28
ENSG00000172115	CYCS	cytochrome c, somatic [Source:HGNC Symbol;Acc:HGNC:19986]	protein_coding	1.59403	0.0486117	32.791	7.91e-236	2.22e-233	1078.52	1116.09	1093.95	3406.39	3200.9	3318.78	1.79818	0.0437727	41.0799	0	0	1540.56	1624.82	1552.53	5416.9	5637.5	5518.81
ENSG00000172201	ID4	inhibitor of DNA binding 4, HLH protein [Source:HGNC Symbol;Acc:HGNC:5363]	protein_coding	2.68077	0.200115	13.3961	6.37e-41	1.26e-39	29.7193	31.4822	41.2812	224.409	209.728	224.368	2.02507	0.19704	10.2775	8.903e-25	1.10942e-23	58.4494	71.8457	63.6027	274.025	241.823	251.386
ENSG00000172262	ZNF131	zinc finger protein 131 [Source:HGNC Symbol;Acc:HGNC:12915]	protein_coding	0.844891	0.0757697	11.1508	1e-28	1e-27	510.98	475.279	493.498	927.826	873.528	856.962	0.960822	0.0734133	13.0878	3.86411e-39	7.9412e-38	738.968	788.092	706.928	1449.62	1465.16	1447.91
ENSG00000172264	MACROD2	mono-ADP ribosylhydrolase 2 [Source:HGNC Symbol;Acc:HGNC:16126]	protein_coding	0.821096	0.295299	2.78056	0.00542653	0.0138567	34.5127	26.4044	26.2699	55.3475	47.8506	50.8984	1.30748	0.264181	4.9492	7.45205e-07	3.15375e-06	41.7496	47.5287	58.3894	110.358	117.355	133.488
ENSG00000172461	FUT9	fucosyltransferase 9 [Source:HGNC Symbol;Acc:HGNC:4020]	protein_coding	0.981071	0.121165	8.09697	5.63e-16	4.51e-15	171.605	166.551	169.816	329.066	315.61	358.366	0.828601	0.129639	6.39161	1.64147e-10	9.42303e-10	243.191	281.856	260.667	429.274	431.192	500.824
ENSG00000172466	ZNF24	zinc finger protein 24 [Source:HGNC Symbol;Acc:HGNC:13032]	protein_coding	1.32255	0.0479326	27.5918	1.4e-167	1.96e-165	1299.98	1200.38	1257.2	3126.63	3086.87	3187.9	1.53025	0.0475516	32.1808	3.27342e-227	9.41816e-225	1843.24	1955.31	1825.71	5197.12	5439.25	5630.86
ENSG00000172478	MAB21L4	mab-21 like 4 [Source:HGNC Symbol;Acc:HGNC:26216]	protein_coding	4.23577	0.216061	19.6045	1.41e-85	6.97e-84	19.1737	19.2955	25.3316	453.85	349.208	401.993	2.81804	0.245242	11.4909	1.4665e-30	2.26158e-29	28.181	32.0542	47.9627	290.859	230.266	218.258
ENSG00000172667	ZMAT3	zinc finger matrin-type 3 [Source:HGNC Symbol;Acc:HGNC:29983]	protein_coding	1.44411	0.082495	17.5054	1.3e-68	4.96e-67	345.127	328.024	321.806	878.516	950.903	877.737	1.65392	0.0823843	20.0756	1.20512e-89	7.01845e-88	423.758	471.971	426.451	1373.86	1399.37	1398.21
ENSG00000172795	DCP2	decapping mRNA 2 [Source:HGNC Symbol;Acc:HGNC:24452]	protein_coding	1.66543	0.0497822	33.4543	2.23e-245	6.85e-243	1057.43	1021.65	976.676	3147.76	3275.22	3268.92	1.30641	0.0508887	25.6719	2.41003e-145	3.03648e-143	1314.07	1390.49	1369.02	3352.83	3295.73	3362.53
ENSG00000172954	LCLAT1	lysocardiolipin acyltransferase 1 [Source:HGNC Symbol;Acc:HGNC:26756]	protein_coding	1.401	0.10209	13.7232	7.37e-43	1.54e-41	222.415	222.406	203.591	568.57	536.538	606.625	1.87136	0.0902839	20.7276	1.95478e-95	1.2645e-93	319.384	333.806	371.19	1230.77	1289.13	1268.62
ENSG00000172986	GXYLT2	glucoside xylosyltransferase 2 [Source:HGNC Symbol;Acc:HGNC:33383]	protein_coding	1.15355	0.233236	4.94583	7.58e-07	3.23e-06	47.9344	43.6688	37.5284	91.575	85.5202	110.107	1.22587	0.262341	4.67283	2.97085e-06	1.18398e-05	57.4057	39.7914	70.9014	123.451	128.913	139.334
ENSG00000173262	SLC2A14	solute carrier family 2 member 14 [Source:HGNC Symbol;Acc:HGNC:18301]	protein_coding	2.42767	0.515179	4.71227	2.45e-06	9.93e-06	4.79344	6.09332	5.62925	28.1769	36.6515	23.8911	1.35505	0.548592	2.47004	0.0135097	0.0317538	9.39366	13.2638	9.38401	23.3809	24.8936	31.1797
ENSG00000173267	SNCG	synuclein gamma [Source:HGNC Symbol;Acc:HGNC:11141]	protein_coding	2.22088	0.26861	8.26804	1.36e-16	1.13e-15	22.0498	24.3733	21.5788	86.5434	123.19	106.99	1.29266	0.327419	3.94802	7.88001e-05	0.0002672	38.6184	34.2649	22.9387	82.3009	80.9041	74.0518
ENSG00000173674	EIF1AX	eukaryotic translation initiation factor 1A X-linked [Source:HGNC Symbol;Acc:HGNC:3250]	protein_coding	1.53972	0.0572079	26.9145	1.49e-159	1.9e-157	765.991	750.494	749.629	2218.93	2097.28	2272.77	1.42935	0.0532215	26.8567	7.05141e-159	1.03763e-156	1202.39	1197.06	1205.32	3152.69	3129.48	3320.64
ENSG00000173757	STAT5B	signal transducer and activator of transcription 5B [Source:HGNC Symbol;Acc:HGNC:11367]	protein_coding	0.842427	0.0797106	10.5686	4.17e-26	5.27e-25	439.079	426.532	408.121	777.884	749.32	756.204	0.78777	0.0835826	9.42505	4.29893e-21	4.43632e-20	604.325	605.714	660.008	1118.54	1136.21	1033.8
ENSG00000173805	HAP1	huntingtin associated protein 1 [Source:HGNC Symbol;Acc:HGNC:4812]	protein_coding	0.910435	0.381457	2.38673	0.0169989	0.0390725	16.2977	12.1866	23.4552	31.1959	34.6153	32.201	1.39504	0.36836	3.78717	0.000152374	0.000499628	17.7436	26.5276	29.1947	68.2724	52.4543	60.4106
ENSG00000173875	ZNF791	zinc finger protein 791 [Source:HGNC Symbol;Acc:HGNC:26895]	protein_coding	0.609683	0.0706038	8.63527	5.86e-18	5.23e-17	599.179	617.457	617.342	902.668	970.247	925.519	0.826937	0.0712374	11.6082	3.74462e-31	5.91681e-30	914.316	828.988	883.139	1502.93	1543.4	1604.78
ENSG00000173889	PHC3	polyhomeotic homolog 3 [Source:HGNC Symbol;Acc:HGNC:15682]	protein_coding	1.39774	0.0567068	24.6485	3.82e-134	3.66e-132	793.793	809.396	782.466	2036.79	2181.78	2066.06	1.34369	0.0582085	23.0841	6.6888e-118	5.99721e-116	997.815	1090.95	1078.12	2683.2	2662.72	2673.66
ENSG00000173905	GOLIM4	golgi integral membrane protein 4 [Source:HGNC Symbol;Acc:HGNC:15448]	protein_coding	1.07052	0.0810978	13.2003	8.73e-40	1.68e-38	478.385	501.683	416.565	984.179	921.378	1025.24	0.928373	0.0821646	11.2989	1.3282e-29	2e-28	605.369	554.87	609.96	1112.93	1073.09	1134.16
ENSG00000174010	KLHL15	kelch like family member 15 [Source:HGNC Symbol;Acc:HGNC:29347]	protein_coding	0.704519	0.169121	4.16577	3.1e-05	0.000110924	120.795	110.695	98.512	178.118	210.746	148.54	2.2633	0.138889	16.2957	1.05843e-59	3.71644e-58	156.561	118.269	133.461	598.552	701.465	710.312
ENSG00000174021	GNG5	G protein subunit gamma 5 [Source:HGNC Symbol;Acc:HGNC:4408]	protein_coding	1.00921	0.262637	3.84261	0.000121732	0.000404342	38.3475	27.4199	38.4666	72.4549	66.1764	71.6732	0.624653	0.269236	2.32009	0.020336	0.045775	63.6681	60.7925	50.048	93.5238	95.129	85.7441
ENSG00000174197	MGA	MAX dimerization protein MGA [Source:HGNC Symbol;Acc:HGNC:14010]	protein_coding	0.769751	0.0600259	12.8236	1.21e-37	2.2e-36	851.314	835.801	869.72	1486.33	1394.79	1479.17	0.681521	0.0641954	10.6163	2.5e-26	3.301e-25	1166.9	1125.21	1059.35	1777.89	1784.34	1805.5
ENSG00000174233	ADCY6	adenylate cyclase 6 [Source:HGNC Symbol;Acc:HGNC:237]	protein_coding	0.870385	0.0459084	18.9592	3.71e-80	1.69e-78	1931.75	1904.16	1835.14	3338.96	3615.27	3412.27	0.64535	0.0403549	15.9919	1.45587e-57	4.85551e-56	2810.79	2898.14	2897.57	4501.3	4378.6	4472.34
ENSG00000174574	AKIRIN1	akirin 1 [Source:HGNC Symbol;Acc:HGNC:25744]	protein_coding	1.80202	0.0719179	25.0566	1.48e-138	1.54e-136	386.351	364.584	379.975	1289.09	1328.62	1327.51	1.95836	0.0702944	27.8595	8.27466e-171	1.39922e-168	544.832	527.237	520.291	2007.96	2227.97	2118.27
ENSG00000174695	TMEM167A	transmembrane protein 167A [Source:HGNC Symbol;Acc:HGNC:28330]	protein_coding	0.787163	0.0458895	17.1535	5.92e-66	2.14e-64	1609.64	1628.95	1603.4	2778.45	2716.28	2860.7	0.974977	0.0406901	23.961	7.08814e-127	7.11657e-125	2626.05	2677.08	2649.42	5086.76	5191.2	5334.65
ENSG00000174738	NR1D2	nuclear receptor subfamily 1 group D member 2 [Source:HGNC Symbol;Acc:HGNC:7963]	protein_coding	1.11943	0.0669823	16.7124	1.07e-62	3.56e-61	594.386	598.161	674.572	1358.53	1353.05	1347.25	0.67304	0.0679294	9.90792	3.84554e-23	4.42043e-22	944.585	1031.26	962.382	1555.3	1471.39	1566.78
ENSG00000174799	CEP135	centrosomal protein 135 [Source:HGNC Symbol;Acc:HGNC:29086]	protein_coding	0.952646	0.121088	7.86736	3.62e-15	2.77e-14	167.77	182.8	167.001	351.205	336.99	312.661	0.930671	0.127683	7.28889	3.12516e-13	2.1363e-12	241.104	228.801	276.307	468.554	434.748	480.362
ENSG00000175087	PDIK1L	PDLIM1 interacting kinase 1 like [Source:HGNC Symbol;Acc:HGNC:18981]	protein_coding	1.14008	0.109415	10.4197	2.02e-25	2.47e-24	203.242	192.955	184.827	420.641	422.511	437.31	0.973561	0.116276	8.37284	5.62468e-17	4.79129e-16	284.941	279.645	277.349	523.733	538.768	578.773
ENSG00000175764	TTLL11	tubulin tyrosine ligase like 11 [Source:HGNC Symbol;Acc:HGNC:18113]	protein_coding	0.867413	0.22252	3.89814	9.69e-05	0.000325937	51.7691	53.8243	45.034	93.5876	95.7012	85.1768	1.42765	0.210176	6.79265	1.10093e-11	6.85708e-11	83.4992	70.7403	71.944	225.392	188.48	180.258
ENSG00000175874	CREG2	cellular repressor of E1A stimulated genes 2 [Source:HGNC Symbol;Acc:HGNC:14272]	protein_coding	1.29785	0.558765	2.32271	0.0201947	0.0455552	7.6695	6.09332	6.56746	19.1201	12.2172	18.6974	1.4316	0.468803	3.05375	0.00226004	0.00616744	15.6561	14.3691	13.5547	35.539	24.8936	42.8721
ENSG00000175893	ZDHHC21	zinc finger DHHC-type palmitoyltransferase 21 [Source:HGNC Symbol;Acc:HGNC:20750]	protein_coding	0.606101	0.102951	5.88728	3.93e-09	2.03e-08	283.771	276.231	259.884	421.647	394.004	432.117	0.93066	0.101046	9.21024	3.25409e-20	3.24349e-19	391.403	375.808	359.72	701.428	697.909	730.774
ENSG00000176170	SPHK1	sphingosine kinase 1 [Source:HGNC Symbol;Acc:HGNC:11240]	protein_coding	1.53172	0.0809666	18.9179	8.13e-80	3.7e-78	341.293	335.133	375.284	960.028	1058.82	1024.2	0.699772	0.0998645	7.00721	2.43119e-12	1.57374e-11	478.033	510.657	481.712	861.354	759.254	729.8
ENSG00000176273	SLC35G1	solute carrier family 35 member G1 [Source:HGNC Symbol;Acc:HGNC:26607]	protein_coding	0.686772	0.139796	4.91269	8.98e-07	3.81e-06	141.886	134.053	138.855	219.377	210.746	237.872	0.843092	0.133236	6.32781	2.4866e-10	1.409e-09	207.704	223.274	211.661	384.383	411.633	383.9
[truncated: 194 more rows]
