# Supplementary material for: CRISPR/Cas9 screen uncovers functional translation of cryptic lncRNA-encoded open reading frames in human cancer
Source: J Clin Invest. 2023 Mar 1;133(5):e159940. doi: 10.1172/JCI159940 (PMC9974104; doi:10.1172/JCI159940)
Supplement: Supplemental table 7 [file jci-133-159940-s018.xlsx]

## Sheet: breast cancer risk genes
Gene symbol	Co-regulation status	Transcription factor/epigenetic regulator	Literature support
RBM8A	Down-regulated	0	Genome-wide association study identifies 32 novel breast cancer susceptibility loci from overall and subtype-specific analyses, Nature Genetics 2020 (PMID: 32424353 PMCID: PMC7808397)
SLC50A1	Down-regulated	0	Fine-mapping of 150 breast cancer risk regions identifies 191 likely target genes, Nature Genetics 2020 (PMID: 31911677 PMCID: PMC6974400)
SLC4A7	Down-regulated	0	A Comprehensive cis-eQTL Analysis Revealed Target Genes in Breast Cancer Susceptibility Loci Identified in Genome-wide Association Studies, Am J Hum Genet 2018 (PMID: 29727689 PMCID: PMC5986971);Capture Hi-C identifies putative target genes at 33 breast cancer risk loci, Nature Communications 2018 (PMID: 29531215 PMCID: PMC5847529); Genetic variations of DNA bindings of FOXA1 and co-factors in br…
TGFBR2	Down-regulated	0	Fine-mapping of 150 breast cancer risk regions identifies 191 likely target genes, Nature Genetics 2020 (PMID: 31911677 PMCID: PMC6974400)
IDUA	Down-regulated	0	Genetic variations of DNA bindings of FOXA1 and co-factors in breast cancer susceptibility, Nature Communications 2021 (PMID: 34518541 PMCID: PMC8438084)
PDE4D	Down-regulated	0	Large-scale genotyping identifies 41 new loci associated with breast cancer risk, Nature Genetics 2013 (PMID: 23535729 PMCID: PMC3771688);Genome-wide association study identifies 32 novel breast cancer susceptibility loci from overall and subtype-specific analyses, Nature Genetics 2020 (PMID: 32424353 PMCID: PMC7808397)
PIK3R1	Down-regulated	0	Genome-wide association study identifies 32 novel breast cancer susceptibility loci from overall and subtype-specific analyses, Nature Genetics 2020 (PMID: 32424353 PMCID: PMC7808397)
ZCCHC10	Down-regulated	0	Fine-mapping of 150 breast cancer risk regions identifies 191 likely target genes, Nature Genetics 2020 (PMID: 31911677 PMCID: PMC6974400)
TECPR1	Down-regulated	0	Genome-wide association study identifies 32 novel breast cancer susceptibility loci from overall and subtype-specific analyses, Nature Genetics 2020 (PMID: 32424353 PMCID: PMC7808397)
BAIAP2L1	Down-regulated	0	Genome-wide association study identifies 32 novel breast cancer susceptibility loci from overall and subtype-specific analyses, Nature Genetics 2020 (PMID: 32424353 PMCID: PMC7808397)
CLDN15	Down-regulated	0	Genetic variations of DNA bindings of FOXA1 and co-factors in breast cancer susceptibility, Nature Communications 2021 (PMID: 34518541 PMCID: PMC8438084)
DNAJC1	Down-regulated	0	Genetic variations of DNA bindings of FOXA1 and co-factors in breast cancer susceptibility, Nature Communications 2021 (PMID: 34518541 PMCID: PMC8438084)
ZCCHC24	Down-regulated	0	Fine-mapping of 150 breast cancer risk regions identifies 191 likely target genes, Nature Genetics 2020 (PMID: 31911677 PMCID: PMC6974400)
NTN4	Down-regulated	0	Large-scale genotyping identifies 41 new loci associated with breast cancer risk, Nature Genetics 2013 (PMID: 23535729 PMCID: PMC3771688);Fine-mapping of 150 breast cancer risk regions identifies 191 likely target genes, Nature Genetics 2020 (PMID: 31911677 PMCID: PMC6974400)
SLC25A21	Down-regulated	0	Large-scale genotyping identifies 41 new loci associated with breast cancer risk, Nature Genetics 2013 (PMID: 23535729 PMCID: PMC3771688);Fine-mapping of 150 breast cancer risk regions identifies 191 likely target genes, Nature Genetics 2020 (PMID: 31911677 PMCID: PMC6974400)
CHD9	Down-regulated	1	Genetic variations of DNA bindings of FOXA1 and co-factors in breast cancer susceptibility, Nature Communications 2021 (PMID: 34518541 PMCID: PMC8438084)
ZNF24	Down-regulated	1	Regulators of genetic risk of breast cancer identified by integrative network analysis, Nature Genetics 2016 (PMID: 26618344 PMCID: PMC4697365)
CCNE1	Down-regulated	0	Fine-mapping of 150 breast cancer risk regions identifies 191 likely target genes, Nature Genetics 2020 (PMID: 31911677 PMCID: PMC6974400)
ZNF283	Down-regulated	1	Large-scale genotyping identifies 41 new loci associated with breast cancer risk, Nature Genetics 2013 (PMID: 23535729 PMCID: PMC3771688);A Comprehensive cis-eQTL Analysis Revealed Target Genes in Breast Cancer Susceptibility Loci Identified in Genome-wide Association Studies, Am J Hum Genet 2018 (PMID: 29727689 PMCID: PMC5986971)
PDZK1	Up-regulated	0	Genome-wide association analysis of more than 120,000 individuals identifies 15 new susceptibility loci for breast cancer, Nature Genetics 2015 (PMID: 25751625 PMCID: PMC4549775);Fine-mapping of 150 breast cancer risk regions identifies 191 likely target genes, Nature Genetics 2020 (PMID: 31911677 PMCID: PMC6974400)
GREB1	Up-regulated	0	Genetic variations of DNA bindings of FOXA1 and co-factors in breast cancer susceptibility, Nature Communications 2021 (PMID: 34518541 PMCID: PMC8438084)
CDCA7	Up-regulated	0	Large-scale genotyping identifies 41 new loci associated with breast cancer risk, Nature Genetics 2013 (PMID: 23535729 PMCID: PMC3771688);
LZTFL1	Up-regulated	0	Regulators of genetic risk of breast cancer identified by integrative network analysis, Nature Genetics 2016 (PMID: 26618344 PMCID: PMC4697365)
HELQ	Up-regulated	0	A Comprehensive cis-eQTL Analysis Revealed Target Genes in Breast Cancer Susceptibility Loci Identified in Genome-wide Association Studies, Am J Hum Genet 2018 (PMID: 29727689 PMCID: PMC5986971)
CEP120	Up-regulated	0	Genetic variations of DNA bindings of FOXA1 and co-factors in breast cancer susceptibility, Nature Communications 2021 (PMID: 34518541 PMCID: PMC8438084)
ADAMTS19	Up-regulated	0	Genetic variations of DNA bindings of FOXA1 and co-factors in breast cancer susceptibility, Nature Communications 2021 (PMID: 34518541 PMCID: PMC8438084)
SOX4	Up-regulated	1	Genome-wide association study identifies 32 novel breast cancer susceptibility loci from overall and subtype-specific analyses, Nature Genetics 2020 (PMID: 32424353 PMCID: PMC7808397)
BTN3A2	Up-regulated	0	Genetic variations of DNA bindings of FOXA1 and co-factors in breast cancer susceptibility, Nature Communications 2021 (PMID: 34518541 PMCID: PMC8438084)
MYB	Up-regulated	1	Regulators of genetic risk of breast cancer identified by integrative network analysis, Nature Genetics 2016 (PMID: 26618344 PMCID: PMC4697365)
CCDC170	Up-regulated	0	Fine-mapping of 150 breast cancer risk regions identifies 191 likely target genes, Nature Genetics 2020 (PMID: 31911677 PMCID: PMC6974400)
STC1	Up-regulated	0	Genetic variations of DNA bindings of FOXA1 and co-factors in breast cancer susceptibility, Nature Communications 2021 (PMID: 34518541 PMCID: PMC8438084)
ZNF703	Up-regulated	1	Fine-mapping of 150 breast cancer risk regions identifies 191 likely target genes, Nature Genetics 2020 (PMID: 31911677 PMCID: PMC6974400)
FOXM1	Up-regulated	1	Genetic variations of DNA bindings of FOXA1 and co-factors in breast cancer susceptibility, Nature Communications 2021 (PMID: 34518541 PMCID: PMC8438084)
GPR68	Up-regulated	0	Genetic variations of DNA bindings of FOXA1 and co-factors in breast cancer susceptibility, Nature Communications 2021 (PMID: 34518541 PMCID: PMC8438084)
NR2F2	Up-regulated	1	Genetic variations of DNA bindings of FOXA1 and co-factors in breast cancer susceptibility, Nature Communications 2021 (PMID: 34518541 PMCID: PMC8438084)
ADCY9	Up-regulated	0	Fine-mapping of 150 breast cancer risk regions identifies 191 likely target genes, Nature Genetics 2020 (PMID: 31911677 PMCID: PMC6974400)
IRX3	Up-regulated	1	Fine-mapping of 150 breast cancer risk regions identifies 191 likely target genes, Nature Genetics 2020 (PMID: 31911677 PMCID: PMC6974400);Capture Hi-C identifies putative target genes at 33 breast cancer risk loci, Nature Communications 2018 (PMID: 29531215 PMCID: PMC5847529); Genetic variations of DNA bindings of FOXA1 and co-factors in breast cancer susceptibility, Nature Communications 2021 (…
AMFR	Up-regulated	0	A Comprehensive cis-eQTL Analysis Revealed Target Genes in Breast Cancer Susceptibility Loci Identified in Genome-wide Association Studies, Am J Hum Genet 2018 (PMID: 29727689 PMCID: PMC5986971)
SOX9	Up-regulated	1	Genome-wide association study identifies 32 novel breast cancer susceptibility loci from overall and subtype-specific analyses, Nature Genetics 2020 (PMID: 32424353 PMCID: PMC7808397)
GDF15	Up-regulated	0	Fine-mapping of 150 breast cancer risk regions identifies 191 likely target genes, Nature Genetics 2020 (PMID: 31911677 PMCID: PMC6974400)
PLAUR	Up-regulated	0	Fine-mapping of 150 breast cancer risk regions identifies 191 likely target genes, Nature Genetics 2020 (PMID: 31911677 PMCID: PMC6974400)
E2F1	Up-regulated	1	Genetic variations of DNA bindings of FOXA1 and co-factors in breast cancer susceptibility, Nature Communications 2021 (PMID: 34518541 PMCID: PMC8438084)
APOBEC3B	Up-regulated	0	A Comprehensive cis-eQTL Analysis Revealed Target Genes in Breast Cancer Susceptibility Loci Identified in Genome-wide Association Studies, Am J Hum Genet 2018 (PMID: 29727689 PMCID: PMC5986971);Genetic variations of DNA bindings of FOXA1 and co-factors in breast cancer susceptibility, Nature Communications 2021 (PMID: 34518541 PMCID: PMC8438084)

## Sheet: literatures for BC risk genes
Journal Name	Title								Publication date
Nature Genetics	Genome-wide association analysis of more than 120,000 individuals identifies 15 new susceptibility loci for breast cancer								2015
Nature Genetics	Genome-wide association study identifies 32 novel breast cancer susceptibility loci from overall and subtype-specific analyses								2020
Nature Genetics	Regulators of genetic risk of breast cancer identified by integrative network analysis								2016
Nature Communications	Genetic variations of DNA bindings of FOXA1 and co-factors in breast cancer susceptibility								2021
Breast cancer research	Identification of independent association signals and putative functional variants for breast cancer risk through fine-scale mapping of the 12p11 locus								2016
Human molecular genetics	Associations of common variants at 1p11.2 and 14q24.1 (RAD51L1) with breast cancer risk and heterogeneity by tumor subtype: findings from the Breast Cancer Association Consortium								2011
Human molecular genetics	identification and characterization of novel associations in the CASP8/ALS2CR12 region on chromosome 2 with breast cancer risk								2015
Plos Genetics	Cis-eQTL-based trans-ethnic meta-analysis reveals novel genes associated with breast cancer risk								2017
AJHG	A Comprehensive cis-eQTL Analysis Revealed Target Genes in Breast Cancer Susceptibility Loci Identified in Genome-wide Association Studies								2018
Genome Biology	Chromatin interactome mapping at 139 independent breast cancer risk signals								2020
Nature Communications	Capture Hi-C identifies putative target genes at 33 breast cancer risk loci								2018
Nature Genetics	Genome-wide association analysis identifies three new breast cancer susceptibility loci								2012
Nature Communications	Evidence that breast cancer risk at the 2q35 locus is mediated through IGFBP5 regulation								2014
Breast Cancer Res Treat .	A combined analysis of genome-wide association studies in breast cancer								2011
Human molecular genetics	An intergenic risk locus containing an enhancer deletion in 2q35 modulates breast cancer risk by deregulating IGFBP5 expression								2016
PNAS	Genome-wide association study provides evidence for a breast cancer risk locus at 6q22.33								2008
Nature Genetics	A genome-wide association study identifies alleles in FGFR2 associated with risk of sporadic postmenopausal breast cancer								2007
Nature	Genome-wide association study identifies novel breast cancer susceptibility loci.								2007
Nature Genetics	Common variants on chromosome 5p12 confer susceptibility to estrogen receptor-positive breast cancer								2008
AJHG	Evidence that the 5p12 Variant rs10941679 Confers Susceptibility to Estrogen-Receptor-Positive Breast Cancer through FGF10 and MRPS30 Regulation								2016
Nature Genetics	Common variants on chromosomes 2q35 and 16q12 confer susceptibility to estrogen receptor-positive breast cancer								2007
Nature Genetics	Genome-wide association study identifies a new breast cancer susceptibility locus at 6q25.1								2009
Nature Genetics	Newly discovered breast cancer susceptibility loci on 3p24 and 17q23.2								2009
Nature Genetics	A multistage genome-wide association study in breast cancer identifies two new risk alleles at 1p11.2 and 14q24.1 (RAD51L1)								2009
Nature Genetics	Genome-wide association study identifies five new breast cancer susceptibility loci.								2010
J Natl Cancer Inst.	Novel breast cancer susceptibility locus at 9q31.2: results of a genome-wide association study								2011
Human molecular genetics	A meta-analysis of genome-wide association studies of breast cancer identifies two novel susceptibility loci at 6q14 and 20q11								2012
Nature Genetics	Large-scale genotyping identifies 41 new loci associated with breast cancer risk.								2013
Human molecular genetics	Common non-synonymous SNPs associated with breast cancer susceptibility: findings from the Breast Cancer Association Consortium								2014
Nature Genetics	Fine-mapping of 150 breast cancer risk regions identifies 178 high confidence target genes.								2020
Nature Genetics	Breast cancer risk-associated SNPs modulate the affinity of chromatin for FOXA1 and alter gene expression								2012
Nature Genetics	A transcriptome-wide association study of 229,000 women identifies new candidate susceptibility genes for breast cancer								2018
