# Supplementary material for: CRISPR/Cas9 screen uncovers functional translation of cryptic lncRNA-encoded open reading frames in human cancer
Source: J Clin Invest. 2023 Mar 1;133(5):e159940. doi: 10.1172/JCI159940 (PMC9974104; doi:10.1172/JCI159940)
Supplement: Supplemental table 8 [file jci-133-159940-s019.xlsx]

## Sheet: MCF7_GT3-INCP_peaks
Chrom	Start	End	PeakName	int(-10*log10qvalue)	Strand	fold-change	C-log10pvalue	C-log10qvalue	relative summit position to peak start
GL000214.1	9313	9833	FlagIPV61.FlagIPV62.pooled_peak_1	510	.	20.4089	56.2061	51.0695	205
GL000214.1	59100	59400	FlagIPV61.FlagIPV62.pooled_peak_2	149	.	10.0559	18.8918	14.9171	160
GL000216.2	62432	62645	FlagIPV61.FlagIPV62.pooled_peak_3	62	.	6.56429	9.74204	6.28243	153
GL000216.2	136386	136594	FlagIPV61.FlagIPV62.pooled_peak_4	41	.	4.57492	7.377	4.12639	139
GL000216.2	139548	139892	FlagIPV61.FlagIPV62.pooled_peak_5	163	.	8.82306	20.4233	16.3754	151
GL000216.2	140133	140474	FlagIPV61.FlagIPV62.pooled_peak_6	111	.	7.18916	14.9991	11.1985	154
GL000216.2	142370	142629	FlagIPV61.FlagIPV62.pooled_peak_7	143	.	6.98282	18.2659	14.3116	162
GL000216.2	146129	146351	FlagIPV61.FlagIPV62.pooled_peak_8	64	.	3.81955	9.95044	6.47844	46
GL000216.2	147375	147715	FlagIPV61.FlagIPV62.pooled_peak_9	65	.	4.97998	10.0403	6.55663	170
GL000216.2	147951	148182	FlagIPV61.FlagIPV62.pooled_peak_10	58	.	4.46022	9.28676	5.83833	137
GL000216.2	149393	149843	FlagIPV61.FlagIPV62.pooled_peak_11	87	.	2.23482	12.4081	8.76546	148
GL000216.2	150317	150553	FlagIPV61.FlagIPV62.pooled_peak_12	42	.	4.0349	7.51737	4.26007	188
GL000216.2	152697	153063	FlagIPV61.FlagIPV62.pooled_peak_13	115	.	6.08542	15.4104	11.5992	155
GL000216.2	155385	155680	FlagIPV61.FlagIPV62.pooled_peak_14	116	.	4.53072	15.4727	11.6567	166
GL000216.2	158140	158405	FlagIPV61.FlagIPV62.pooled_peak_15	75	.	3.48983	11.0719	7.5188	158
GL000216.2	158546	158871	FlagIPV61.FlagIPV62.pooled_peak_16	69	.	2.41185	10.4453	6.91053	165
GL000216.2	159298	159808	FlagIPV61.FlagIPV62.pooled_peak_17	308	.	4.76295	35.4563	30.8573	327
GL000216.2	161817	162079	FlagIPV61.FlagIPV62.pooled_peak_18	153	.	6.33726	19.4137	15.3965	133
GL000216.2	162920	163320	FlagIPV61.FlagIPV62.pooled_peak_19	47	.	3.05438	8.13772	4.79072	269
GL000216.2	164308	164639	FlagIPV61.FlagIPV62.pooled_peak_20	100	.	2.60872	13.7612	10.0283	161
GL000216.2	164816	165031	FlagIPV61.FlagIPV62.pooled_peak_21	92	.	3.97063	12.8798	9.21285	65
GL000216.2	165347	165560	FlagIPV61.FlagIPV62.pooled_peak_22	42	.	3.24815	7.53914	4.28046	189
GL000216.2	167448	168046	FlagIPV61.FlagIPV62.pooled_peak_23	223	.	2.98215	26.6995	22.3943	436
GL000216.2	168585	168906	FlagIPV61.FlagIPV62.pooled_peak_24	87	.	2.55012	12.3759	8.73395	152
GL000216.2	173712	174130	FlagIPV61.FlagIPV62.pooled_peak_25	273	.	3.99307	31.8594	27.3759	245
GL000220.1	46990	47190	FlagIPV61.FlagIPV62.pooled_peak_26	54	.	6.03049	8.85275	5.46579	74
GL000220.1	109146	109653	FlagIPV61.FlagIPV62.pooled_peak_27	80	.	3.29317	11.6044	8.01875	195
GL000220.1	110014	110233	FlagIPV61.FlagIPV62.pooled_peak_28	38	.	2.3524	7.11007	3.8758	78
GL000220.1	110954	111167	FlagIPV61.FlagIPV62.pooled_peak_29	37	.	2.95114	7.01596	3.78977	117
GL000220.1	113572	113789	FlagIPV61.FlagIPV62.pooled_peak_30	42	.	2.98071	7.49176	4.23465	140
GL000220.1	114797	115165	FlagIPV61.FlagIPV62.pooled_peak_31	117	.	4.01269	15.5507	11.7338	177
GL000220.1	120910	121181	FlagIPV61.FlagIPV62.pooled_peak_32	68	.	2.88163	10.3821	6.859	137
GL000220.1	128980	129271	FlagIPV61.FlagIPV62.pooled_peak_33	68	.	2.48914	10.3454	6.85071	101
GL000220.1	131818	132072	FlagIPV61.FlagIPV62.pooled_peak_34	91	.	2.72215	12.7951	9.12955	123
GL000220.1	132263	132479	FlagIPV61.FlagIPV62.pooled_peak_35	46	.	2.24053	7.97887	4.64004	66
GL000220.1	138740	139070	FlagIPV61.FlagIPV62.pooled_peak_36	508	.	4.76786	56.0175	50.8837	177
GL000220.1	141577	141840	FlagIPV61.FlagIPV62.pooled_peak_37	48	.	2.40684	8.18704	4.83729	90
GL000220.1	150714	150973	FlagIPV61.FlagIPV62.pooled_peak_38	43	.	2.83888	7.70033	4.38551	131
GL000220.1	153140	153802	FlagIPV61.FlagIPV62.pooled_peak_39	100	.	3.66917	13.7735	10.0406	171
GL000220.1	153961	154189	FlagIPV61.FlagIPV62.pooled_peak_40	64	.	2.73144	9.91175	6.44023	104
GL000220.1	154776	155108	FlagIPV61.FlagIPV62.pooled_peak_41	49	.	3.1032	8.31291	4.96032	155
GL000220.1	157544	157773	FlagIPV61.FlagIPV62.pooled_peak_42	45	.	3.10794	7.92674	4.59295	143
GL000220.1	158777	159183	FlagIPV61.FlagIPV62.pooled_peak_43	63	.	3.08906	9.85988	6.38939	172
GL000225.1	6648	7055	FlagIPV61.FlagIPV62.pooled_peak_44	133	.	2.69274	17.2006	13.3028	190
GL000225.1	12758	13217	FlagIPV61.FlagIPV62.pooled_peak_45	159	.	8.56923	19.9562	15.924	302
GL000225.1	13556	14214	FlagIPV61.FlagIPV62.pooled_peak_46	85	.	2.91688	12.2103	8.57372	486
GL000225.1	15053	15374	FlagIPV61.FlagIPV62.pooled_peak_47	185	.	5.87166	22.6536	18.5043	153
GL000225.1	17137	17503	FlagIPV61.FlagIPV62.pooled_peak_48	51	.	4.1013	8.49512	5.13753	104
GL000225.1	19337	19823	FlagIPV61.FlagIPV62.pooled_peak_49	38	.	3.95693	7.0895	3.85561	364
GL000225.1	20015	20359	FlagIPV61.FlagIPV62.pooled_peak_50	173	.	9.37869	21.4277	17.3361	152
GL000225.1	21456	21904	FlagIPV61.FlagIPV62.pooled_peak_51	75	.	3.45108	11.1531	7.59625	141
GL000225.1	24704	25065	FlagIPV61.FlagIPV62.pooled_peak_52	67	.	3.52234	10.2428	6.75127	181
GL000225.1	25489	25849	FlagIPV61.FlagIPV62.pooled_peak_53	82	.	2.17585	11.8557	8.22609	170
GL000225.1	26308	26569	FlagIPV61.FlagIPV62.pooled_peak_54	70	.	4.24767	10.5922	7.04807	134
GL000225.1	33257	33865	FlagIPV61.FlagIPV62.pooled_peak_55	63	.	2.34215	9.78034	6.31942	450
GL000225.1	34450	34918	FlagIPV61.FlagIPV62.pooled_peak_56	77	.	3.85111	11.3758	7.7966	154
GL000225.1	40391	40664	FlagIPV61.FlagIPV62.pooled_peak_57	82	.	5.35349	11.8658	8.23603	148
GL000225.1	40745	41098	FlagIPV61.FlagIPV62.pooled_peak_58	110	.	4.62237	14.8138	11.0216	170
GL000225.1	41302	41609	FlagIPV61.FlagIPV62.pooled_peak_59	70	.	5.08296	10.5915	7.04745	118
GL000225.1	45980	46184	FlagIPV61.FlagIPV62.pooled_peak_60	49	.	2.74028	8.30638	4.95386	37
GL000225.1	50712	51214	FlagIPV61.FlagIPV62.pooled_peak_61	129	.	2.84257	16.8202	12.9382	204
GL000225.1	51745	52023	FlagIPV61.FlagIPV62.pooled_peak_62	104	.	5.73456	14.2184	10.4745	99
GL000225.1	56027	56486	FlagIPV61.FlagIPV62.pooled_peak_63	199	.	3.67681	24.1264	19.9345	198
GL000225.1	66240	66871	FlagIPV61.FlagIPV62.pooled_peak_64	116	.	3.56653	15.4933	11.6771	279
GL000225.1	67269	67715	FlagIPV61.FlagIPV62.pooled_peak_65	106	.	2.49682	14.4437	10.6943	266
GL000225.1	70329	70629	FlagIPV61.FlagIPV62.pooled_peak_66	77	.	4.28458	11.289	7.71128	140
GL000225.1	74657	75012	FlagIPV61.FlagIPV62.pooled_peak_67	247	.	3.55664	29.1749	24.7862	188
GL000225.1	75386	75709	FlagIPV61.FlagIPV62.pooled_peak_68	32	.	2.99829	6.40521	3.24064	178
GL000225.1	76890	77090	FlagIPV61.FlagIPV62.pooled_peak_69	21	.	3.67372	5.09202	2.16621	69
GL000225.1	83032	83334	FlagIPV61.FlagIPV62.pooled_peak_70	52	.	3.62092	8.61159	5.24417	151
GL000225.1	84448	84648	FlagIPV61.FlagIPV62.pooled_peak_71	60	.	3.51131	9.49018	6.03633	33
GL000225.1	85502	85839	FlagIPV61.FlagIPV62.pooled_peak_72	80	.	2.28449	11.6755	8.08815	178
GL000225.1	86382	86711	FlagIPV61.FlagIPV62.pooled_peak_73	63	.	2.37486	9.77767	6.31677	178
GL000225.1	92130	92493	FlagIPV61.FlagIPV62.pooled_peak_74	126	.	5.87161	16.5428	12.6641	198
GL000225.1	93381	93699	FlagIPV61.FlagIPV62.pooled_peak_75	158	.	6.50717	19.8547	15.8277	160
GL000225.1	95341	95672	FlagIPV61.FlagIPV62.pooled_peak_76	57	.	4.03742	9.18659	5.73985	258
GL000225.1	95928	96248	FlagIPV61.FlagIPV62.pooled_peak_77	75	.	3.48983	11.0719	7.5188	173
GL000225.1	97025	97387	FlagIPV61.FlagIPV62.pooled_peak_78	70	.	4.37387	10.6189	7.07449	195
GL000225.1	101415	101863	FlagIPV61.FlagIPV62.pooled_peak_79	113	.	2.94047	15.1214	11.3141	277
GL000225.1	101969	102394	FlagIPV61.FlagIPV62.pooled_peak_80	100	.	3.66917	13.7735	10.0406	163
GL000225.1	102472	102672	FlagIPV61.FlagIPV62.pooled_peak_81	39	.	2.46139	7.14171	3.90606	18
GL000225.1	107150	107659	FlagIPV61.FlagIPV62.pooled_peak_82	48	.	2.36336	8.18014	4.83045	154
GL000225.1	108157	108713	FlagIPV61.FlagIPV62.pooled_peak_83	58	.	3.21432	9.34101	5.88981	180
GL000225.1	110284	110690	FlagIPV61.FlagIPV62.pooled_peak_84	88	.	3.105	12.5399	8.88485	253
GL000225.1	111015	111735	FlagIPV61.FlagIPV62.pooled_peak_85	74	.	2.17749	11.0332	7.48045	536
GL000225.1	112279	113146	FlagIPV61.FlagIPV62.pooled_peak_86	143	.	4.76552	18.3015	14.3432	569
GL000225.1	116374	117057	FlagIPV61.FlagIPV62.pooled_peak_87	186	.	3.92066	22.7715	18.6194	168
GL000225.1	117619	117979	FlagIPV61.FlagIPV62.pooled_peak_88	153	.	3.25329	19.3461	15.3419	174
GL000225.1	118335	118545	FlagIPV61.FlagIPV62.pooled_peak_89	48	.	3.32677	8.21276	4.86231	162
GL000225.1	119174	119381	FlagIPV61.FlagIPV62.pooled_peak_90	57	.	4.2897	9.21111	5.76407	39
GL000225.1	120478	120867	FlagIPV61.FlagIPV62.pooled_peak_91	163	.	4.13083	20.3958	16.356	221
GL000225.1	122765	123102	FlagIPV61.FlagIPV62.pooled_peak_92	77	.	2.89533	11.3569	7.77794	176
GL000225.1	124422	124623	FlagIPV61.FlagIPV62.pooled_peak_93	34	.	3.25037	6.68917	3.47898	165
GL000225.1	125010	125347	FlagIPV61.FlagIPV62.pooled_peak_94	84	.	2.64718	12.0819	8.44739	162
GL000225.1	127085	127425	FlagIPV61.FlagIPV62.pooled_peak_95	41	.	2.69441	7.45107	4.19561	281
GL000225.1	130122	130651	FlagIPV61.FlagIPV62.pooled_peak_96	73	.	2.57291	10.9398	7.38917	331
GL000225.1	131559	131912	FlagIPV61.FlagIPV62.pooled_peak_97	122	.	2.43982	16.1236	12.2889	186
GL000225.1	133594	133970	FlagIPV61.FlagIPV62.pooled_peak_98	104	.	3.28075	14.1522	10.4094	177
GL000225.1	137547	137897	FlagIPV61.FlagIPV62.pooled_peak_99	104	.	3.94902	14.1749	10.4316	161
GL000225.1	138901	139339	FlagIPV61.FlagIPV62.pooled_peak_100	152	.	9.063	19.2711	15.2817	157
GL000225.1	139834	140123	FlagIPV61.FlagIPV62.pooled_peak_101	56	.	5.22848	9.13726	5.69519	137
GL000225.1	140685	141000	FlagIPV61.FlagIPV62.pooled_peak_102	64	.	4.09035	9.88602	6.41491	176
KI270334.1	576	776	FlagIPV61.FlagIPV62.pooled_peak_103	64	.	4.33811	9.92322	6.45144	89
KI270435.1	16038	16254	FlagIPV61.FlagIPV62.pooled_peak_104	34	.	4.93403	6.63696	3.42818	37
KI270438.1	103883	104424	FlagIPV61.FlagIPV62.pooled_peak_105	32	.	1.42873	6.44434	3.25436	153
KI270438.1	104553	105414	FlagIPV61.FlagIPV62.pooled_peak_106	74	.	1.75786	10.9588	7.40774	680
KI270438.1	109138	110582	FlagIPV61.FlagIPV62.pooled_peak_107	142	.	1.78694	18.1647	14.2124	1249
KI270438.1	111212	111838	FlagIPV61.FlagIPV62.pooled_peak_108	133	.	1.75659	17.2025	13.3047	324
KI270438.1	112065	112501	FlagIPV61.FlagIPV62.pooled_peak_109	187	.	2.31729	22.8871	18.7317	187
KI270709.1	2590	2793	FlagIPV61.FlagIPV62.pooled_peak_110	54	.	1.80375	8.7856	5.41056	30
KI270709.1	3623	3960	FlagIPV61.FlagIPV62.pooled_peak_111	55	.	1.61541	9.01591	5.58972	193
KI270709.1	5452	5846	FlagIPV61.FlagIPV62.pooled_peak_112	73	.	1.71538	10.8951	7.34524	101
KI270709.1	6549	6956	FlagIPV61.FlagIPV62.pooled_peak_113	70	.	1.71901	10.6371	7.09221	172
KI270709.1	7214	7421	FlagIPV61.FlagIPV62.pooled_peak_114	37	.	1.54185	7.00954	3.78476	164
KI270709.1	8108	8428	FlagIPV61.FlagIPV62.pooled_peak_115	54	.	1.72427	8.79438	5.41928	171
KI270709.1	11309	11511	FlagIPV61.FlagIPV62.pooled_peak_116	23	.	1.42606	5.42499	2.38274	54
KI270709.1	13396	13627	FlagIPV61.FlagIPV62.pooled_peak_117	37	.	1.59924	7.01106	3.78628	75
KI270709.1	14075	14301	FlagIPV61.FlagIPV62.pooled_peak_118	31	.	1.60506	6.23209	3.12053	170
KI270709.1	15052	15255	FlagIPV61.FlagIPV62.pooled_peak_119	21	.	1.4048	5.02334	2.1049	48
KI270712.1	28505	28754	FlagIPV61.FlagIPV62.pooled_peak_120	69	.	6.24763	10.4892	6.95011	98
KI270713.1	21084	21358	FlagIPV61.FlagIPV62.pooled_peak_121	112	.	5.94695	15.0986	11.2916	137
KI270713.1	21620	22011	FlagIPV61.FlagIPV62.pooled_peak_122	23	.	2.9891	5.42992	2.38712	296
KI270714.1	39301	39624	FlagIPV61.FlagIPV62.pooled_peak_123	81	.	7.69149	11.8023	8.17335	159
KI270717.1	25193	25410	FlagIPV61.FlagIPV62.pooled_peak_124	34	.	4.93403	6.63696	3.42818	77
KI270718.1	307	599	FlagIPV61.FlagIPV62.pooled_peak_125	124	.	9.31984	16.3173	12.4442	153
KI270718.1	2951	3182	FlagIPV61.FlagIPV62.pooled_peak_126	68	.	5.709	10.3248	6.83134	116
KI270724.1	687	915	FlagIPV61.FlagIPV62.pooled_peak_127	58	.	4.46022	9.28676	5.83833	58
KI270726.1	34260	34472	FlagIPV61.FlagIPV62.pooled_peak_128	20	.	3.34687	4.96813	2.05369	72
KI270727.1	53382	53770	FlagIPV61.FlagIPV62.pooled_peak_129	269	.	15.8544	31.4049	26.9324	190
KI270728.1	1437853	1438088	FlagIPV61.FlagIPV62.pooled_peak_130	63	.	6.69147	9.81347	6.34648	83
KI270729.1	898	1197	FlagIPV61.FlagIPV62.pooled_peak_131	39	.	1.76118	7.14404	3.90838	129
KI270729.1	3416	3742	FlagIPV61.FlagIPV62.pooled_peak_132	122	.	2.26051	16.1064	12.2722	172
KI270731.1	29966	30424	FlagIPV61.FlagIPV62.pooled_peak_133	272	.	15.4295	31.7258	27.2455	194
KI270731.1	50433	50650	FlagIPV61.FlagIPV62.pooled_peak_134	78	.	7.03914	11.4084	7.82783	117
KI270731.1	95795	95995	FlagIPV61.FlagIPV62.pooled_peak_135	47	.	5.76788	8.04198	4.70148	92
KI270731.1	106665	107041	FlagIPV61.FlagIPV62.pooled_peak_136	1478	.	41.5388	155.041	147.893	194
KI270731.1	150292	150527	FlagIPV61.FlagIPV62.pooled_peak_137	41	.	4.57492	7.377	4.12639	181
KI270733.1	63894	64101	FlagIPV61.FlagIPV62.pooled_peak_138	109	.	9.08994	14.7305	10.9395	115
KI270733.1	126024	126296	FlagIPV61.FlagIPV62.pooled_peak_139	114	.	3.8797	15.2385	11.4295	103
KI270733.1	127276	127713	FlagIPV61.FlagIPV62.pooled_peak_140	38	.	2.5318	7.04891	3.82095	370
KI270733.1	130410	130610	FlagIPV61.FlagIPV62.pooled_peak_141	23	.	2.4777	5.41078	2.36872	34
KI270733.1	131751	132057	FlagIPV61.FlagIPV62.pooled_peak_142	81	.	3.68505	11.8217	8.19261	164
KI270733.1	134618	134891	FlagIPV61.FlagIPV62.pooled_peak_143	38	.	2.3524	7.11007	3.8758	126
KI270733.1	153691	154061	FlagIPV61.FlagIPV62.pooled_peak_144	53	.	2.26765	8.74217	5.36909	270
KI270733.1	156727	157029	FlagIPV61.FlagIPV62.pooled_peak_145	282	.	3.99448	32.7049	28.2036	137
KI270733.1	158191	158422	FlagIPV61.FlagIPV62.pooled_peak_146	25	.	1.96602	5.66953	2.59756	92
KI270733.1	159585	159803	FlagIPV61.FlagIPV62.pooled_peak_147	40	.	2.27132	7.25729	4.01233	64
KI270733.1	171136	171457	FlagIPV61.FlagIPV62.pooled_peak_148	110	.	3.85016	14.8387	11.0465	142
KI270733.1	172552	172848	FlagIPV61.FlagIPV62.pooled_peak_149	60	.	3.09202	9.47295	6.01955	176
KI270733.1	176732	177177	FlagIPV61.FlagIPV62.pooled_peak_150	53	.	2.95129	8.69671	5.32429	263
KI270734.1	36183	36387	FlagIPV61.FlagIPV62.pooled_peak_151	87	.	7.83486	12.412	8.76715	100
KI270734.1	56453	56873	FlagIPV61.FlagIPV62.pooled_peak_152	304	.	16.6508	35.0219	30.4334	240
KI270734.1	94920	95290	FlagIPV61.FlagIPV62.pooled_peak_153	1444	.	37.2529	151.508	144.498	190
KI270734.1	97367	97567	FlagIPV61.FlagIPV62.pooled_peak_154	83	.	7.57163	11.9617	8.32961	78
KI270735.1	39781	40017	FlagIPV61.FlagIPV62.pooled_peak_155	70	.	3.12205	10.6104	7.06613	80
KI270737.1	32859	33117	FlagIPV61.FlagIPV62.pooled_peak_156	15	.	1.69337	4.35918	1.51718	89
KI270738.1	6472	6706	FlagIPV61.FlagIPV62.pooled_peak_157	35	.	4.5315	6.73397	3.52053	117
KI270743.1	95101	95360	FlagIPV61.FlagIPV62.pooled_peak_158	57	.	5.63762	9.14243	5.7002	118
KI270744.1	6042	6292	FlagIPV61.FlagIPV62.pooled_peak_159	89	.	6.79725	12.577	8.91529	112
KI270747.1	128663	128863	FlagIPV61.FlagIPV62.pooled_peak_160	56	.	5.22848	9.13726	5.69519	106
KI270747.1	181225	181425	FlagIPV61.FlagIPV62.pooled_peak_161	38	.	4.91928	7.07862	3.84552	114
KI270748.1	30744	31041	FlagIPV61.FlagIPV62.pooled_peak_162	66	.	6.26091	10.1514	6.66141	194
KI270748.1	36859	37059	FlagIPV61.FlagIPV62.pooled_peak_163	56	.	5.8137	9.09455	5.65448	103
KI270748.1	42179	42403	FlagIPV61.FlagIPV62.pooled_peak_164	69	.	6.88998	10.5346	6.99174	78
KI270748.1	48593	48854	FlagIPV61.FlagIPV62.pooled_peak_165	85	.	7.85648	12.2258	8.58848	120
KI270748.1	91101	91301	FlagIPV61.FlagIPV62.pooled_peak_166	44	.	5.64856	7.83139	4.49948	73
KI270751.1	44806	45099	FlagIPV61.FlagIPV62.pooled_peak_167	159	.	10.3866	19.9345	15.9057	126
KI270751.1	94241	94780	FlagIPV61.FlagIPV62.pooled_peak_168	495	.	19.9924	54.662	49.5631	314
chr1	46678	47015	FlagIPV61.FlagIPV62.pooled_peak_169	354	.	14.0515	40.1573	35.4126	152
chr1	102254	102602	FlagIPV61.FlagIPV62.pooled_peak_170	41	.	5.1469	7.43791	4.18584	151
chr1	354213	354429	FlagIPV61.FlagIPV62.pooled_peak_171	62	.	6.17798	9.67851	6.21943	114
chr1	359494	359763	FlagIPV61.FlagIPV62.pooled_peak_172	55	.	5.91109	8.93761	5.54845	132
chr1	379424	379624	FlagIPV61.FlagIPV62.pooled_peak_173	27	.	4.58295	5.8471	2.76655	132
chr1	394818	395038	FlagIPV61.FlagIPV62.pooled_peak_174	65	.	6.57871	10.0184	6.53533	122
chr1	406609	406876	FlagIPV61.FlagIPV62.pooled_peak_175	66	.	6.26091	10.1514	6.66141	104
chr1	412617	413003	FlagIPV61.FlagIPV62.pooled_peak_176	114	.	8.69158	15.2755	11.4661	143
chr1	449635	449852	FlagIPV61.FlagIPV62.pooled_peak_177	69	.	6.042	10.5205	6.97988	119
chr1	588258	588603	FlagIPV61.FlagIPV62.pooled_peak_178	135	.	10.3218	17.456	13.5516	162
chr1	642323	642642	FlagIPV61.FlagIPV62.pooled_peak_179	101	.	8.52219	13.8878	10.1528	152
chr1	648395	648640	FlagIPV61.FlagIPV62.pooled_peak_180	31	.	4.70045	6.26418	3.1523	120
chr1	684612	684844	FlagIPV61.FlagIPV62.pooled_peak_181	82	.	6.62581	11.8816	8.25161	122
chr1	739230	739574	FlagIPV61.FlagIPV62.pooled_peak_182	63	.	6.46194	9.82714	6.36001	158
chr1	5688555	5688755	FlagIPV61.FlagIPV62.pooled_peak_183	55	.	6.29304	9.02496	5.58972	106
chr1	5959731	5959931	FlagIPV61.FlagIPV62.pooled_peak_184	55	.	6.29304	9.02496	5.58972	128
chr1	6157901	6158136	FlagIPV61.FlagIPV62.pooled_peak_185	65	.	6.57871	10.0184	6.53533	89
chr1	6623287	6623553	FlagIPV61.FlagIPV62.pooled_peak_186	68	.	6.99226	10.3931	6.859	100
chr1	6959512	6959809	FlagIPV61.FlagIPV62.pooled_peak_187	153	.	11.1876	19.3584	15.3419	120
chr1	7106737	7107016	FlagIPV61.FlagIPV62.pooled_peak_188	138	.	10.4884	17.7872	13.8426	166
chr1	7381700	7381900	FlagIPV61.FlagIPV62.pooled_peak_189	35	.	4.5315	6.73397	3.52053	118
chr1	7539666	7539940	FlagIPV61.FlagIPV62.pooled_peak_190	123	.	9.78917	16.2439	12.3799	171
chr1	7911901	7912115	FlagIPV61.FlagIPV62.pooled_peak_191	81	.	7.69149	11.8023	8.17335	170
chr1	8015005	8015323	FlagIPV61.FlagIPV62.pooled_peak_192	217	.	12.0746	26.0688	21.7873	137
chr1	8017601	8017886	FlagIPV61.FlagIPV62.pooled_peak_193	123	.	9.78917	16.2439	12.3799	133
chr1	8078095	8078363	FlagIPV61.FlagIPV62.pooled_peak_194	109	.	9.08994	14.7305	10.9395	122
chr1	8182473	8182740	FlagIPV61.FlagIPV62.pooled_peak_195	131	.	8.94415	17.0556	13.1614	143
chr1	8670294	8670525	FlagIPV61.FlagIPV62.pooled_peak_196	109	.	9.08994	14.7305	10.9395	147
chr1	8915430	8915781	FlagIPV61.FlagIPV62.pooled_peak_197	200	.	13.2853	24.2236	20.0087	153
chr1	8989724	8989972	FlagIPV61.FlagIPV62.pooled_peak_198	95	.	8.39071	13.2491	9.53942	109
chr1	12921825	12922041	FlagIPV61.FlagIPV62.pooled_peak_199	81	.	7.69149	11.8023	8.17335	101
chr1	13279756	13279959	FlagIPV61.FlagIPV62.pooled_peak_200	81	.	7.69149	11.8023	8.17335	99
chr1	14424634	14424895	FlagIPV61.FlagIPV62.pooled_peak_201	123	.	9.78917	16.2439	12.3799	129
chr1	15229925	15230125	FlagIPV61.FlagIPV62.pooled_peak_202	32	.	4.89458	6.43004	3.24064	60
chr1	15939406	15939626	FlagIPV61.FlagIPV62.pooled_peak_203	68	.	6.99226	10.3931	6.859	60
chr1	16513336	16513662	FlagIPV61.FlagIPV62.pooled_peak_204	263	.	14.1701	30.8125	26.3676	175
chr1	16608602	16608929	FlagIPV61.FlagIPV62.pooled_peak_205	198	.	10.8726	24.0343	19.8457	171
chr1	16665995	16666241	FlagIPV61.FlagIPV62.pooled_peak_206	83	.	6.20882	11.9687	8.33606	166
chr1	16666593	16666898	FlagIPV61.FlagIPV62.pooled_peak_207	56	.	5.22848	9.13726	5.69519	180
chr1	16713390	16713637	FlagIPV61.FlagIPV62.pooled_peak_208	68	.	6.99226	10.3931	6.859	154
chr1	16716661	16716957	FlagIPV61.FlagIPV62.pooled_peak_209	164	.	9.44062	20.4533	16.4032	135
chr1	16720861	16721126	FlagIPV61.FlagIPV62.pooled_peak_210	99	.	8.22339	13.7121	9.98192	148
chr1	16740494	16740883	FlagIPV61.FlagIPV62.pooled_peak_211	21	.	3.18587	5.07704	2.15317	122
chr1	16741166	16741466	FlagIPV61.FlagIPV62.pooled_peak_212	143	.	9.39136	18.287	14.3288	151
chr1	16782119	16782347	FlagIPV61.FlagIPV62.pooled_peak_213	70	.	7.04964	10.5907	7.04665	131
chr1	16896632	16896925	FlagIPV61.FlagIPV62.pooled_peak_214	64	.	6.76609	9.95422	6.48184	153
chr1	17292891	17293130	FlagIPV61.FlagIPV62.pooled_peak_215	232	.	14.6837	27.5805	23.2405	87
chr1	17475811	17476105	FlagIPV61.FlagIPV62.pooled_peak_216	153	.	11.1876	19.3584	15.3419	144
chr1	18429729	18429999	FlagIPV61.FlagIPV62.pooled_peak_217	109	.	9.08994	14.7305	10.9395	160
chr1	18903145	18903364	FlagIPV61.FlagIPV62.pooled_peak_218	95	.	8.39071	13.2491	9.53942	123
chr1	18972619	18972819	FlagIPV61.FlagIPV62.pooled_peak_219	43	.	5.48226	7.72445	4.39501	70
chr1	19545743	19545943	FlagIPV61.FlagIPV62.pooled_peak_220	68	.	6.99226	10.3931	6.859	84
chr1	20613751	20613964	FlagIPV61.FlagIPV62.pooled_peak_221	75	.	7.36062	11.1624	7.59995	72
chr1	21064137	21064441	FlagIPV61.FlagIPV62.pooled_peak_222	108	.	8.04974	14.6571	10.8973	138
chr1	22043243	22043472	FlagIPV61.FlagIPV62.pooled_peak_223	68	.	6.99226	10.3931	6.859	88
chr1	23452052	23452415	FlagIPV61.FlagIPV62.pooled_peak_224	574	.	27.969	62.749	57.4757	181
chr1	23473444	23473674	FlagIPV61.FlagIPV62.pooled_peak_225	43	.	5.48226	7.72445	4.39501	105
chr1	23539878	23540211	FlagIPV61.FlagIPV62.pooled_peak_226	351	.	19.5783	39.923	35.1893	154
chr1	23585660	23585906	FlagIPV61.FlagIPV62.pooled_peak_227	153	.	11.1876	19.3584	15.3419	139
chr1	23908229	23908432	FlagIPV61.FlagIPV62.pooled_peak_228	81	.	7.61013	11.7785	8.17335	111
chr1	24283902	24284109	FlagIPV61.FlagIPV62.pooled_peak_229	68	.	6.99226	10.3931	6.859	116
chr1	24559081	24559347	FlagIPV61.FlagIPV62.pooled_peak_230	102	.	8.69892	13.97	10.2295	88
chr1	24597773	24598044	FlagIPV61.FlagIPV62.pooled_peak_231	109	.	9.08994	14.7305	10.9395	179
chr1	24632869	24633110	FlagIPV61.FlagIPV62.pooled_peak_232	153	.	11.1876	19.3584	15.3419	131
chr1	24692780	24693102	FlagIPV61.FlagIPV62.pooled_peak_233	204	.	12.6092	24.6881	20.461	147
chr1	25233152	25233375	FlagIPV61.FlagIPV62.pooled_peak_234	81	.	7.69149	11.8023	8.17335	150
chr1	25511169	25511369	FlagIPV61.FlagIPV62.pooled_peak_235	52	.	5.28675	8.56815	5.20148	78
chr1	25511948	25512182	FlagIPV61.FlagIPV62.pooled_peak_236	43	.	5.48226	7.72445	4.39501	70
chr1	25766749	25766976	FlagIPV61.FlagIPV62.pooled_peak_237	95	.	8.39071	13.2491	9.53942	125
chr1	26078565	26078855	FlagIPV61.FlagIPV62.pooled_peak_238	168	.	11.8868	20.9558	16.8718	116
chr1	26121905	26122151	FlagIPV61.FlagIPV62.pooled_peak_239	76	.	7.12694	11.2184	7.64572	137
chr1	26693056	26693284	FlagIPV61.FlagIPV62.pooled_peak_240	95	.	8.39071	13.2491	9.53942	106
chr1	27141729	27142020	FlagIPV61.FlagIPV62.pooled_peak_241	138	.	10.4884	17.7872	13.8426	128
chr1	28301925	28302125	FlagIPV61.FlagIPV62.pooled_peak_242	68	.	6.99226	10.3931	6.859	101
chr1	30345596	30345876	FlagIPV61.FlagIPV62.pooled_peak_243	153	.	11.1876	19.3584	15.3419	141
chr1	31172321	31172521	FlagIPV61.FlagIPV62.pooled_peak_244	75	.	7.36062	11.1624	7.59995	95
chr1	31511110	31511392	FlagIPV61.FlagIPV62.pooled_peak_245	87	.	7.67517	12.4504	8.79667	129
chr1	31651082	31651372	FlagIPV61.FlagIPV62.pooled_peak_246	153	.	11.1876	19.3584	15.3419	132
chr1	31774669	31774869	FlagIPV61.FlagIPV62.pooled_peak_247	68	.	6.99226	10.3931	6.859	126
chr1	32934050	32934294	FlagIPV61.FlagIPV62.pooled_peak_248	95	.	8.39071	13.2491	9.53942	149
chr1	33182598	33182858	FlagIPV61.FlagIPV62.pooled_peak_249	109	.	9.08994	14.7305	10.9395	90
chr1	34946236	34946534	FlagIPV61.FlagIPV62.pooled_peak_250	97	.	7.60253	13.4922	9.7757	126
chr1	35286412	35286622	FlagIPV61.FlagIPV62.pooled_peak_251	95	.	8.39071	13.2491	9.53942	78
chr1	35506030	35506314	FlagIPV61.FlagIPV62.pooled_peak_252	216	.	13.9845	25.8915	21.615	127
chr1	35637597	35637873	FlagIPV61.FlagIPV62.pooled_peak_253	95	.	8.39071	13.2491	9.53942	144
chr1	36024937	36025137	FlagIPV61.FlagIPV62.pooled_peak_254	68	.	6.99226	10.3931	6.859	123
chr1	36385967	36386284	FlagIPV61.FlagIPV62.pooled_peak_255	177	.	11.5128	21.8145	17.7052	187
chr1	36408393	36408681	FlagIPV61.FlagIPV62.pooled_peak_256	81	.	7.69149	11.8023	8.17335	190
chr1	36415674	36415955	FlagIPV61.FlagIPV62.pooled_peak_257	200	.	13.2853	24.2236	20.0087	134
chr1	36470835	36471107	FlagIPV61.FlagIPV62.pooled_peak_258	120	.	8.49695	15.8453	12.0185	127
chr1	36479756	36479993	FlagIPV61.FlagIPV62.pooled_peak_259	68	.	6.99226	10.3931	6.859	119
chr1	37495848	37496189	FlagIPV61.FlagIPV62.pooled_peak_260	109	.	9.08994	14.7305	10.9395	174
chr1	38418447	38418995	FlagIPV61.FlagIPV62.pooled_peak_261	81	.	7.69149	11.8023	8.17335	151
chr1	39704911	39705111	FlagIPV61.FlagIPV62.pooled_peak_262	68	.	6.99226	10.3931	6.859	79
chr1	39830050	39830309	FlagIPV61.FlagIPV62.pooled_peak_263	109	.	9.08994	14.7305	10.9395	81
chr1	39835985	39836297	FlagIPV61.FlagIPV62.pooled_peak_264	123	.	9.78917	16.2439	12.3799	127
chr1	39852953	39853153	FlagIPV61.FlagIPV62.pooled_peak_265	55	.	6.29304	9.02496	5.58972	46
chr1	39980456	39980680	FlagIPV61.FlagIPV62.pooled_peak_266	81	.	7.69149	11.8023	8.17335	147
chr1	40140253	40140561	FlagIPV61.FlagIPV62.pooled_peak_267	269	.	15.8544	31.4049	26.9324	147
chr1	40306420	40306731	FlagIPV61.FlagIPV62.pooled_peak_268	299	.	17.4807	34.5297	29.9545	145
chr1	41240205	41240471	FlagIPV61.FlagIPV62.pooled_peak_269	153	.	11.1876	19.3584	15.3419	137
chr1	41347302	41347576	FlagIPV61.FlagIPV62.pooled_peak_270	177	.	11.5128	21.8145	17.7052	132
chr1	41353669	41353945	FlagIPV61.FlagIPV62.pooled_peak_271	122	.	7.51594	16.0486	12.2148	127
chr1	41442943	41443216	FlagIPV61.FlagIPV62.pooled_peak_272	216	.	13.9845	25.8915	21.615	111
chr1	41449540	41449818	FlagIPV61.FlagIPV62.pooled_peak_273	111	.	8.77162	15.0016	11.1985	127
chr1	41661149	41661349	FlagIPV61.FlagIPV62.pooled_peak_274	55	.	6.29304	9.02496	5.58972	113
chr1	41860180	41860403	FlagIPV61.FlagIPV62.pooled_peak_275	43	.	5.59381	7.70219	4.38551	75
chr1	41861584	41862108	FlagIPV61.FlagIPV62.pooled_peak_276	248	.	15.383	29.2897	24.881	380
chr1	41862677	41862992	FlagIPV61.FlagIPV62.pooled_peak_277	168	.	11.8868	20.9558	16.8718	160
chr1	41868356	41868625	FlagIPV61.FlagIPV62.pooled_peak_278	216	.	13.9845	25.8915	21.615	131
chr1	42336194	42336394	FlagIPV61.FlagIPV62.pooled_peak_279	43	.	5.59381	7.70219	4.38551	111
chr1	43206958	43207178	FlagIPV61.FlagIPV62.pooled_peak_280	81	.	7.69149	11.8023	8.17335	120
chr1	43858354	43858608	FlagIPV61.FlagIPV62.pooled_peak_281	43	.	5.48226	7.72445	4.39501	126
chr1	44629337	44629574	FlagIPV61.FlagIPV62.pooled_peak_282	123	.	9.78917	16.2439	12.3799	102
chr1	45411621	45411866	FlagIPV61.FlagIPV62.pooled_peak_283	87	.	7.67517	12.4504	8.79667	163
chr1	46181769	46182053	FlagIPV61.FlagIPV62.pooled_peak_284	138	.	10.4884	17.7872	13.8426	178
chr1	46652817	46653174	FlagIPV61.FlagIPV62.pooled_peak_285	68	.	6.99226	10.3931	6.859	159
chr1	46719696	46719903	FlagIPV61.FlagIPV62.pooled_peak_286	81	.	7.69149	11.8023	8.17335	159
chr1	46721954	46722165	FlagIPV61.FlagIPV62.pooled_peak_287	81	.	7.69149	11.8023	8.17335	42
chr1	47536637	47536911	FlagIPV61.FlagIPV62.pooled_peak_288	138	.	10.4884	17.7872	13.8426	149
chr1	51118947	51119242	FlagIPV61.FlagIPV62.pooled_peak_289	200	.	13.2853	24.2236	20.0087	160
chr1	51569801	51570106	FlagIPV61.FlagIPV62.pooled_peak_290	153	.	11.1876	19.3584	15.3419	134
chr1	51622070	51622339	FlagIPV61.FlagIPV62.pooled_peak_291	43	.	5.59381	7.70219	4.38551	131
chr1	51629176	51629532	FlagIPV61.FlagIPV62.pooled_peak_292	334	.	18.8791	38.1093	33.4266	164
chr1	51916537	51916941	FlagIPV61.FlagIPV62.pooled_peak_293	43	.	5.59381	7.70219	4.38551	112
chr1	53107631	53107960	FlagIPV61.FlagIPV62.pooled_peak_294	153	.	11.1876	19.3584	15.3419	143
chr1	53799243	53799514	FlagIPV61.FlagIPV62.pooled_peak_295	81	.	7.69149	11.8023	8.17335	152
chr1	55245904	55246125	FlagIPV61.FlagIPV62.pooled_peak_296	81	.	7.69149	11.8023	8.17335	83
chr1	56416397	56416706	FlagIPV61.FlagIPV62.pooled_peak_297	248	.	15.383	29.2897	24.881	160
chr1	56569640	56569910	FlagIPV61.FlagIPV62.pooled_peak_298	153	.	11.1876	19.3584	15.3419	117
chr1	56573418	56573618	FlagIPV61.FlagIPV62.pooled_peak_299	68	.	6.99226	10.3931	6.859	114
chr1	58183308	58183550	FlagIPV61.FlagIPV62.pooled_peak_300	81	.	7.69149	11.8023	8.17335	127
chr1	58288405	58288629	FlagIPV61.FlagIPV62.pooled_peak_301	123	.	9.78917	16.2439	12.3799	114
chr1	58621029	58621365	FlagIPV61.FlagIPV62.pooled_peak_302	282	.	16.7814	32.7651	28.2477	161
chr1	59831508	59831824	FlagIPV61.FlagIPV62.pooled_peak_303	232	.	14.6837	27.5805	23.2405	154
chr1	59921639	59921928	FlagIPV61.FlagIPV62.pooled_peak_304	216	.	13.9845	25.8915	21.615	144
chr1	61215839	61216039	FlagIPV61.FlagIPV62.pooled_peak_305	43	.	5.59381	7.70219	4.38551	97
chr1	61226953	61227447	FlagIPV61.FlagIPV62.pooled_peak_306	99	.	8.22339	13.7121	9.98192	132
chr1	61496426	61496673	FlagIPV61.FlagIPV62.pooled_peak_307	153	.	11.1876	19.3584	15.3419	132
chr1	61642799	61643233	FlagIPV61.FlagIPV62.pooled_peak_308	265	.	16.0822	31.0181	26.5545	142
chr1	61744213	61744501	FlagIPV61.FlagIPV62.pooled_peak_309	109	.	9.08994	14.7305	10.9395	168
chr1	62760488	62760688	FlagIPV61.FlagIPV62.pooled_peak_310	43	.	5.59381	7.70219	4.38551	36
chr1	62783930	62784215	FlagIPV61.FlagIPV62.pooled_peak_311	167	.	11.4509	20.7949	16.739	109
chr1	63920458	63920658	FlagIPV61.FlagIPV62.pooled_peak_312	68	.	6.99226	10.3931	6.859	91
chr1	64595926	64596303	FlagIPV61.FlagIPV62.pooled_peak_313	43	.	5.59381	7.70219	4.38551	57
chr1	64701160	64701360	FlagIPV61.FlagIPV62.pooled_peak_314	68	.	6.99226	10.3931	6.859	85
chr1	64983282	64983540	FlagIPV61.FlagIPV62.pooled_peak_315	81	.	7.69149	11.8023	8.17335	125
chr1	65073929	65074138	FlagIPV61.FlagIPV62.pooled_peak_316	81	.	7.69149	11.8023	8.17335	158
chr1	65527269	65527491	FlagIPV61.FlagIPV62.pooled_peak_317	88	.	8.02977	12.5489	8.88883	99
chr1	65960070	65960469	FlagIPV61.FlagIPV62.pooled_peak_318	55	.	6.29304	9.02496	5.58972	363
chr1	66104565	66104765	FlagIPV61.FlagIPV62.pooled_peak_319	29	.	4.28729	6.07928	2.97773	24
chr1	66452220	66452474	FlagIPV61.FlagIPV62.pooled_peak_320	163	.	10.9645	20.4074	16.3602	115
chr1	67376415	67376730	FlagIPV61.FlagIPV62.pooled_peak_321	184	.	12.5861	22.578	18.4295	139
chr1	70646819	70647280	FlagIPV61.FlagIPV62.pooled_peak_322	109	.	9.08994	14.7305	10.9395	191
chr1	71892729	71892959	FlagIPV61.FlagIPV62.pooled_peak_323	35	.	4.74444	6.80282	3.58304	105
chr1	74730232	74730432	FlagIPV61.FlagIPV62.pooled_peak_324	43	.	5.59381	7.70219	4.38551	167
chr1	76211134	76211334	FlagIPV61.FlagIPV62.pooled_peak_325	55	.	6.29304	9.02496	5.58972	129
chr1	77188335	77188586	FlagIPV61.FlagIPV62.pooled_peak_326	43	.	4.90912	7.63527	4.37306	136
chr1	77832275	77832475	FlagIPV61.FlagIPV62.pooled_peak_327	43	.	5.59381	7.70219	4.38551	109
chr1	79976502	79976747	FlagIPV61.FlagIPV62.pooled_peak_328	95	.	8.39071	13.2491	9.53942	124
chr1	80392508	80392708	FlagIPV61.FlagIPV62.pooled_peak_329	34	.	4.93403	6.63696	3.42818	30
chr1	80656200	80656400	FlagIPV61.FlagIPV62.pooled_peak_330	41	.	5.42413	7.44518	4.18975	173
chr1	81097908	81098108	FlagIPV61.FlagIPV62.pooled_peak_331	63	.	6.69147	9.81347	6.34648	41
chr1	81167181	81167439	FlagIPV61.FlagIPV62.pooled_peak_332	163	.	11.4152	20.3444	16.3048	112
chr1	81193000	81193200	FlagIPV61.FlagIPV62.pooled_peak_333	88	.	8.02977	12.5489	8.88883	118
chr1	81728033	81728274	FlagIPV61.FlagIPV62.pooled_peak_334	81	.	7.69149	11.8023	8.17335	130
chr1	81949495	81949752	FlagIPV61.FlagIPV62.pooled_peak_335	123	.	9.78917	16.2439	12.3799	123
chr1	83055503	83055791	FlagIPV61.FlagIPV62.pooled_peak_336	124	.	9.31984	16.3173	12.4442	136
chr1	83055973	83056173	FlagIPV61.FlagIPV62.pooled_peak_337	55	.	6.29304	9.02496	5.58972	78
chr1	84384255	84384507	FlagIPV61.FlagIPV62.pooled_peak_338	109	.	9.08994	14.7305	10.9395	123
chr1	84764211	84764411	FlagIPV61.FlagIPV62.pooled_peak_339	65	.	6.57871	10.0184	6.53533	102
chr1	85202940	85203194	FlagIPV61.FlagIPV62.pooled_peak_340	102	.	8.69892	13.97	10.2295	130
chr1	85225236	85225448	FlagIPV61.FlagIPV62.pooled_peak_341	68	.	6.99226	10.3931	6.859	67
chr1	85427407	85427607	FlagIPV61.FlagIPV62.pooled_peak_342	68	.	6.99226	10.3931	6.859	45
chr1	86780947	86781147	FlagIPV61.FlagIPV62.pooled_peak_343	68	.	6.99226	10.3931	6.859	117
chr1	87318234	87318545	FlagIPV61.FlagIPV62.pooled_peak_344	109	.	9.08994	14.7305	10.9395	129
chr1	87473409	87473685	FlagIPV61.FlagIPV62.pooled_peak_345	184	.	12.5861	22.578	18.4295	124
chr1	88878821	88879074	FlagIPV61.FlagIPV62.pooled_peak_346	108	.	9.04817	14.6471	10.8907	111
chr1	89018405	89018614	FlagIPV61.FlagIPV62.pooled_peak_347	75	.	7.23217	11.1155	7.55887	130
chr1	89890225	89890670	FlagIPV61.FlagIPV62.pooled_peak_348	68	.	6.99226	10.3931	6.859	81
chr1	91161752	91162067	FlagIPV61.FlagIPV62.pooled_peak_349	68	.	6.99226	10.3931	6.859	188
chr1	91286516	91286716	FlagIPV61.FlagIPV62.pooled_peak_350	55	.	6.29304	9.02496	5.58972	33
chr1	91781645	91781845	FlagIPV61.FlagIPV62.pooled_peak_351	55	.	6.29304	9.02496	5.58972	100
chr1	91959027	91959286	FlagIPV61.FlagIPV62.pooled_peak_352	76	.	7.12694	11.2184	7.64572	128
chr1	93324576	93324776	FlagIPV61.FlagIPV62.pooled_peak_353	55	.	6.29304	9.02496	5.58972	120
chr1	93976430	93976637	FlagIPV61.FlagIPV62.pooled_peak_354	81	.	7.69149	11.8023	8.17335	97
chr1	94101650	94101850	FlagIPV61.FlagIPV62.pooled_peak_355	68	.	6.99226	10.3931	6.859	103
chr1	94118198	94118448	FlagIPV61.FlagIPV62.pooled_peak_356	153	.	11.1876	19.3584	15.3419	117
chr1	94448838	94449125	FlagIPV61.FlagIPV62.pooled_peak_357	155	.	9.83857	19.5385	15.5163	174
chr1	94598045	94598264	FlagIPV61.FlagIPV62.pooled_peak_358	81	.	7.69149	11.8023	8.17335	112
chr1	94952514	94952786	FlagIPV61.FlagIPV62.pooled_peak_359	55	.	6.29304	9.02496	5.58972	77
chr1	94994005	94994240	FlagIPV61.FlagIPV62.pooled_peak_360	123	.	9.78917	16.2439	12.3799	108
chr1	96141131	96141382	FlagIPV61.FlagIPV62.pooled_peak_361	43	.	4.90912	7.63527	4.37306	143
chr1	99457592	99457986	FlagIPV61.FlagIPV62.pooled_peak_362	138	.	10.4884	17.7872	13.8426	143
chr1	99789007	99789293	FlagIPV61.FlagIPV62.pooled_peak_363	123	.	9.78917	16.2439	12.3799	166
chr1	99966030	99966241	FlagIPV61.FlagIPV62.pooled_peak_364	95	.	8.39071	13.2491	9.53942	124
chr1	100430341	100430604	FlagIPV61.FlagIPV62.pooled_peak_365	21	.	4.02487	5.21157	2.18324	170
chr1	106268088	106268340	FlagIPV61.FlagIPV62.pooled_peak_366	128	.	7.63706	16.742	12.861	126
chr1	106602784	106602999	FlagIPV61.FlagIPV62.pooled_peak_367	47	.	5.00633	8.10384	4.75716	120
chr1	107593898	107594214	FlagIPV61.FlagIPV62.pooled_peak_368	124	.	9.31984	16.3173	12.4442	185
chr1	107597355	107597586	FlagIPV61.FlagIPV62.pooled_peak_369	159	.	10.961	19.9457	15.9168	108
chr1	107626529	107626871	FlagIPV61.FlagIPV62.pooled_peak_370	276	.	15.3503	32.1826	27.6888	155
chr1	107702967	107703254	FlagIPV61.FlagIPV62.pooled_peak_371	151	.	10.9527	19.1627	15.1767	129
chr1	108012587	108012793	FlagIPV61.FlagIPV62.pooled_peak_372	99	.	8.22339	13.7121	9.98192	115
chr1	108235346	108235662	FlagIPV61.FlagIPV62.pooled_peak_373	131	.	8.94415	17.0556	13.1614	138
chr1	108237367	108237995	FlagIPV61.FlagIPV62.pooled_peak_374	368	.	14.8514	41.6446	36.8772	175
chr1	108381971	108382507	FlagIPV61.FlagIPV62.pooled_peak_375	334	.	12.6721	38.1781	33.4913	370
chr1	108456353	108456993	FlagIPV61.FlagIPV62.pooled_peak_376	359	.	13.6059	40.7172	35.9637	449
chr1	108458667	108458989	FlagIPV61.FlagIPV62.pooled_peak_377	168	.	9.99621	20.8623	16.8018	181
chr1	108528788	108529002	FlagIPV61.FlagIPV62.pooled_peak_378	41	.	5.42413	7.44518	4.18975	38
chr1	108553889	108554204	FlagIPV61.FlagIPV62.pooled_peak_379	182	.	11.5396	22.3652	18.2402	149
chr1	108691663	108691998	FlagIPV61.FlagIPV62.pooled_peak_380	178	.	12.1127	21.9781	17.8639	152
chr1	108699379	108699579	FlagIPV61.FlagIPV62.pooled_peak_381	58	.	6.40876	9.29582	5.84689	102
chr1	108816160	108816360	FlagIPV61.FlagIPV62.pooled_peak_382	52	.	6.02681	8.62886	5.25846	54
chr1	108830526	108830742	FlagIPV61.FlagIPV62.pooled_peak_383	82	.	7.34341	11.9042	8.27286	140
chr1	108953419	108953766	FlagIPV61.FlagIPV62.pooled_peak_384	387	.	20.9768	43.5957	38.761	158
chr1	109066334	109066701	FlagIPV61.FlagIPV62.pooled_peak_385	365	.	15.4826	41.3262	36.5655	188
chr1	109162219	109162590	FlagIPV61.FlagIPV62.pooled_peak_386	139	.	10.4191	17.8774	13.9315	284
chr1	109168452	109168742	FlagIPV61.FlagIPV62.pooled_peak_387	121	.	9.51266	15.9352	12.1039	138
chr1	109227511	109227711	FlagIPV61.FlagIPV62.pooled_peak_388	25	.	4.38581	5.59444	2.52496	109
chr1	109246260	109246508	FlagIPV61.FlagIPV62.pooled_peak_389	95	.	8.39071	13.2491	9.53942	158
chr1	109725591	109725897	FlagIPV61.FlagIPV62.pooled_peak_390	112	.	9.04022	15.0988	11.2916	120
chr1	109956837	109957037	FlagIPV61.FlagIPV62.pooled_peak_391	63	.	6.69147	9.81347	6.34648	97
chr1	110098447	110098670	FlagIPV61.FlagIPV62.pooled_peak_392	144	.	10.7064	18.4168	14.4527	79
chr1	110214491	110214802	FlagIPV61.FlagIPV62.pooled_peak_393	318	.	17.4778	36.4707	31.8363	132
chr1	110336449	110336758	FlagIPV61.FlagIPV62.pooled_peak_394	76	.	7.12694	11.2184	7.64572	126
chr1	110336835	110337039	FlagIPV61.FlagIPV62.pooled_peak_395	71	.	6.81888	10.7134	7.16653	152
chr1	110339222	110339470	FlagIPV61.FlagIPV62.pooled_peak_396	75	.	7.36062	11.1624	7.59995	115
chr1	110536071	110536275	FlagIPV61.FlagIPV62.pooled_peak_397	81	.	7.69149	11.8023	8.17335	97
chr1	111208833	111209150	FlagIPV61.FlagIPV62.pooled_peak_398	88	.	8.02977	12.5489	8.88883	165
chr1	111236907	111237169	FlagIPV61.FlagIPV62.pooled_peak_399	123	.	9.78917	16.2439	12.3799	146
chr1	111473274	111473489	FlagIPV61.FlagIPV62.pooled_peak_400	95	.	8.39071	13.2491	9.53942	41
chr1	111503845	111504045	FlagIPV61.FlagIPV62.pooled_peak_401	54	.	6.03049	8.85275	5.46579	125
chr1	111513434	111513755	FlagIPV61.FlagIPV62.pooled_peak_402	324	.	18.3709	37.0941	32.4425	157
chr1	111573925	111574132	FlagIPV61.FlagIPV62.pooled_peak_403	28	.	4.63294	5.93741	2.84901	59
chr1	111576605	111576898	FlagIPV61.FlagIPV62.pooled_peak_404	155	.	11.1904	19.6037	15.5808	172
chr1	111976311	111976577	FlagIPV61.FlagIPV62.pooled_peak_405	186	.	11.1437	22.7831	18.6305	134
chr1	111976893	111977247	FlagIPV61.FlagIPV62.pooled_peak_406	74	.	5.88204	11.0013	7.44928	131
chr1	112594553	112594837	FlagIPV61.FlagIPV62.pooled_peak_407	204	.	11.6274	24.7288	20.495	157
chr1	112600603	112600809	FlagIPV61.FlagIPV62.pooled_peak_408	81	.	7.69149	11.8023	8.17335	62
chr1	112637531	112637731	FlagIPV61.FlagIPV62.pooled_peak_409	65	.	6.57871	10.0184	6.53533	129
chr1	112698988	112699347	FlagIPV61.FlagIPV62.pooled_peak_410	265	.	16.0822	31.0181	26.5545	168
chr1	112841261	112841636	FlagIPV61.FlagIPV62.pooled_peak_411	153	.	11.1876	19.3584	15.3419	189
chr1	113072551	113072840	FlagIPV61.FlagIPV62.pooled_peak_412	184	.	12.5861	22.578	18.4295	152
chr1	113146834	113147114	FlagIPV61.FlagIPV62.pooled_peak_413	130	.	10.0372	16.9059	13.0188	138
chr1	113217817	113218106	FlagIPV61.FlagIPV62.pooled_peak_414	265	.	16.0822	31.0181	26.5545	167
chr1	113388376	113388622	FlagIPV61.FlagIPV62.pooled_peak_415	63	.	6.62949	9.85347	6.38301	86
chr1	113395039	113395239	FlagIPV61.FlagIPV62.pooled_peak_416	68	.	6.99226	10.3931	6.859	130
chr1	113804394	113804657	FlagIPV61.FlagIPV62.pooled_peak_417	210	.	10.9511	25.3451	21.0975	141
chr1	114089519	114089789	FlagIPV61.FlagIPV62.pooled_peak_418	167	.	10.5793	20.7676	16.7139	114
chr1	114090242	114090442	FlagIPV61.FlagIPV62.pooled_peak_419	30	.	4.47208	6.12485	3.01764	62
chr1	114310672	114310978	FlagIPV61.FlagIPV62.pooled_peak_420	65	.	5.55526	10.057	6.57267	175
chr1	114370205	114370417	FlagIPV61.FlagIPV62.pooled_peak_421	26	.	3.92136	5.73435	2.65713	149
chr1	114435154	114435422	FlagIPV61.FlagIPV62.pooled_peak_422	224	.	8.49565	26.7141	22.4086	134
chr1	114509452	114509726	FlagIPV61.FlagIPV62.pooled_peak_423	211	.	8.61214	25.3642	21.1159	117
chr1	114522579	114522801	FlagIPV61.FlagIPV62.pooled_peak_424	79	.	5.76005	11.5441	7.95987	117
chr1	114540258	114540458	FlagIPV61.FlagIPV62.pooled_peak_425	46	.	4.60804	8.03738	4.69738	113
chr1	114755641	114755903	FlagIPV61.FlagIPV62.pooled_peak_426	179	.	8.85011	22.076	17.9607	121
chr1	114829559	114829759	FlagIPV61.FlagIPV62.pooled_peak_427	50	.	5.76982	8.43004	5.07398	108
chr1	114860617	114860916	FlagIPV61.FlagIPV62.pooled_peak_428	217	.	10.9869	26.0049	21.727	155
chr1	114885164	114885517	FlagIPV61.FlagIPV62.pooled_peak_429	336	.	15.4108	38.3137	33.623	195
chr1	114893291	114893500	FlagIPV61.FlagIPV62.pooled_peak_430	66	.	6.26091	10.1514	6.66141	90
chr1	115179662	115179870	FlagIPV61.FlagIPV62.pooled_peak_431	61	.	6.58258	9.6113	6.15308	137
chr1	115711317	115711609	FlagIPV61.FlagIPV62.pooled_peak_432	301	.	16.7917	34.6794	30.1026	128
chr1	115713227	115713550	FlagIPV61.FlagIPV62.pooled_peak_433	298	.	14.7578	34.4217	29.8637	194
chr1	115811247	115811516	FlagIPV61.FlagIPV62.pooled_peak_434	87	.	7.67517	12.4504	8.79667	175
chr1	115840739	115841190	FlagIPV61.FlagIPV62.pooled_peak_435	52	.	6.05572	8.56805	5.20148	395
chr1	116219868	116220171	FlagIPV61.FlagIPV62.pooled_peak_436	63	.	6.62949	9.85347	6.38301	116
chr1	116453604	116453844	FlagIPV61.FlagIPV62.pooled_peak_437	75	.	7.19643	11.0541	7.50109	137
chr1	116508844	116509134	FlagIPV61.FlagIPV62.pooled_peak_438	43	.	5.48226	7.72445	4.39501	126
chr1	116581009	116581209	FlagIPV61.FlagIPV62.pooled_peak_439	63	.	6.69147	9.81347	6.34648	88
chr1	116652601	116652911	FlagIPV61.FlagIPV62.pooled_peak_440	190	.	12.061	23.2417	19.0717	195
chr1	116666143	116666345	FlagIPV61.FlagIPV62.pooled_peak_441	87	.	7.67517	12.4504	8.79667	117
chr1	116666857	116667143	FlagIPV61.FlagIPV62.pooled_peak_442	115	.	9.17695	15.3378	11.5274	118
chr1	116706194	116706494	FlagIPV61.FlagIPV62.pooled_peak_443	130	.	9.17305	16.9583	13.0696	123
chr1	116853792	116854077	FlagIPV61.FlagIPV62.pooled_peak_444	52	.	6.02681	8.62886	5.25846	108
chr1	116877929	116878275	FlagIPV61.FlagIPV62.pooled_peak_445	229	.	14.0713	27.22	22.907	158
chr1	116902346	116902561	FlagIPV61.FlagIPV62.pooled_peak_446	86	.	7.8991	12.3045	8.66617	99
chr1	117058603	117058813	FlagIPV61.FlagIPV62.pooled_peak_447	85	.	7.53893	12.2252	8.58835	68
chr1	117137430	117137691	FlagIPV61.FlagIPV62.pooled_peak_448	64	.	6.72858	9.88323	6.41218	187
chr1	117211130	117211332	FlagIPV61.FlagIPV62.pooled_peak_449	75	.	7.36062	11.1624	7.59995	110
chr1	117268830	117269310	FlagIPV61.FlagIPV62.pooled_peak_450	1262	.	47.7403	132.763	126.203	243
chr1	117302176	117302394	FlagIPV61.FlagIPV62.pooled_peak_451	91	.	8.16484	12.8064	9.13996	113
chr1	117605056	117605338	FlagIPV61.FlagIPV62.pooled_peak_452	163	.	10.9645	20.4074	16.3602	156
chr1	118081350	118081653	FlagIPV61.FlagIPV62.pooled_peak_453	204	.	12.6092	24.6881	20.461	132
chr1	118314099	118314311	FlagIPV61.FlagIPV62.pooled_peak_454	38	.	4.91928	7.07862	3.84552	192
chr1	118556901	118557247	FlagIPV61.FlagIPV62.pooled_peak_455	247	.	14.2539	29.1351	24.7484	181
chr1	118564963	118565200	FlagIPV61.FlagIPV62.pooled_peak_456	57	.	6.34178	9.1764	5.72979	95
chr1	118636002	118636220	FlagIPV61.FlagIPV62.pooled_peak_457	51	.	5.96754	8.5281	5.16405	173
chr1	119367489	119367727	FlagIPV61.FlagIPV62.pooled_peak_458	109	.	9.08994	14.7305	10.9395	151
chr1	119779906	119780259	FlagIPV61.FlagIPV62.pooled_peak_459	858	.	32.6817	91.655	85.8656	168
chr1	120034776	120035067	FlagIPV61.FlagIPV62.pooled_peak_460	187	.	10.1959	22.8677	18.7125	135
chr1	120242514	120242904	FlagIPV61.FlagIPV62.pooled_peak_461	180	.	10.1336	22.1971	18.0766	248
chr1	120279553	120279832	FlagIPV61.FlagIPV62.pooled_peak_462	85	.	7.07708	12.2244	8.58763	144
chr1	120283051	120283289	FlagIPV61.FlagIPV62.pooled_peak_463	97	.	7.60253	13.4922	9.7757	112
chr1	120325376	120325705	FlagIPV61.FlagIPV62.pooled_peak_464	314	.	14.4967	36.0326	31.422	162
chr1	120365773	120366208	FlagIPV61.FlagIPV62.pooled_peak_465	116	.	8.55413	15.4848	11.6687	170
chr1	120394218	120394437	FlagIPV61.FlagIPV62.pooled_peak_466	107	.	8.20747	14.4814	10.7308	47
chr1	120419651	120420023	FlagIPV61.FlagIPV62.pooled_peak_467	247	.	12.084	29.17	24.7813	176
chr1	120455490	120455791	FlagIPV61.FlagIPV62.pooled_peak_468	126	.	7.51877	16.5248	12.6466	174
chr1	120460227	120460447	FlagIPV61.FlagIPV62.pooled_peak_469	76	.	5.6135	11.2686	7.69103	32
chr1	120554027	120554227	FlagIPV61.FlagIPV62.pooled_peak_470	53	.	4.63413	8.70758	5.33491	97
chr1	120558063	120558275	FlagIPV61.FlagIPV62.pooled_peak_471	69	.	6.47569	10.4977	6.95851	101
chr1	120609638	120609838	FlagIPV61.FlagIPV62.pooled_peak_472	14	.	3.39862	4.24583	1.41991	121
chr1	120615110	120615348	FlagIPV61.FlagIPV62.pooled_peak_473	120	.	8.49695	15.8453	12.0185	117
chr1	120618583	120618838	FlagIPV61.FlagIPV62.pooled_peak_474	120	.	8.49695	15.8453	12.0185	98
chr1	120655451	120655860	FlagIPV61.FlagIPV62.pooled_peak_475	231	.	12.5218	27.4246	23.1055	170
chr1	120740150	120740391	FlagIPV61.FlagIPV62.pooled_peak_476	108	.	7.50579	14.6471	10.8907	94
chr1	120818258	120818458	FlagIPV61.FlagIPV62.pooled_peak_477	60	.	4.89158	9.53007	6.0748	77
chr1	120822991	120823192	FlagIPV61.FlagIPV62.pooled_peak_478	67	.	4.88797	10.1915	6.70042	98
chr1	120856591	120857192	FlagIPV61.FlagIPV62.pooled_peak_479	274	.	14.4838	31.9765	27.4909	148
chr1	120910218	120910418	FlagIPV61.FlagIPV62.pooled_peak_480	21	.	3.77625	5.03619	2.1145	92
chr1	120929383	120929762	FlagIPV61.FlagIPV62.pooled_peak_481	448	.	15.2641	49.8509	44.8662	192
chr1	120937635	120937899	FlagIPV61.FlagIPV62.pooled_peak_482	124	.	9.31984	16.3173	12.4442	144
chr1	120942796	120942997	FlagIPV61.FlagIPV62.pooled_peak_483	21	.	4.02487	5.21157	2.18324	84
chr1	121186685	121186949	FlagIPV61.FlagIPV62.pooled_peak_484	103	.	7.98509	14.1177	10.3752	169
chr1	121219723	121219988	FlagIPV61.FlagIPV62.pooled_peak_485	116	.	9.01601	15.4114	11.6001	155
chr1	121318572	121319019	FlagIPV61.FlagIPV62.pooled_peak_486	266	.	11.7641	31.14	26.6743	255
chr1	121564357	121564559	FlagIPV61.FlagIPV62.pooled_peak_487	75	.	7.23217	11.1155	7.55887	90
chr1	125166831	125167331	FlagIPV61.FlagIPV62.pooled_peak_488	73	.	2.00403	10.9402	7.38961	367
chr1	125167708	125168067	FlagIPV61.FlagIPV62.pooled_peak_489	138	.	1.98038	17.7853	13.8426	164
chr1	125178199	125178432	FlagIPV61.FlagIPV62.pooled_peak_490	77	.	1.77642	11.3583	7.77939	67
chr1	125178829	125179447	FlagIPV61.FlagIPV62.pooled_peak_491	335	.	2.17697	38.1982	33.5113	376
chr1	125179550	125180873	FlagIPV61.FlagIPV62.pooled_peak_492	408	.	2.29647	45.6957	40.8105	199
chr1	125181421	125181890	FlagIPV61.FlagIPV62.pooled_peak_493	61	.	1.63017	9.6163	6.15807	396
chr1	125182094	125183199	FlagIPV61.FlagIPV62.pooled_peak_494	357	.	2.21973	40.4943	35.7431	201
chr1	125183462	125183895	FlagIPV61.FlagIPV62.pooled_peak_495	98	.	1.73228	13.5228	9.80615	146
chr1	143184635	143185447	FlagIPV61.FlagIPV62.pooled_peak_496	187	.	2.01154	22.9472	18.7909	644
chr1	143185746	143186229	FlagIPV61.FlagIPV62.pooled_peak_497	161	.	2.53658	20.1346	16.1006	316
chr1	143186760	143186967	FlagIPV61.FlagIPV62.pooled_peak_498	91	.	2.10922	12.8577	9.19087	168
chr1	143187063	143187459	FlagIPV61.FlagIPV62.pooled_peak_499	76	.	1.73338	11.1896	7.62662	232
chr1	143187648	143188005	FlagIPV61.FlagIPV62.pooled_peak_500	149	.	1.99643	18.8996	14.9248	195
chr1	143190364	143190827	FlagIPV61.FlagIPV62.pooled_peak_501	113	.	1.85454	15.153	11.345	311
chr1	143191019	143191295	FlagIPV61.FlagIPV62.pooled_peak_502	93	.	1.81203	13.0491	9.37849	165
chr1	143192181	143193892	FlagIPV61.FlagIPV62.pooled_peak_503	174	.	1.87654	21.4929	17.4006	1522
chr1	143194062	143194501	FlagIPV61.FlagIPV62.pooled_peak_504	83	.	1.84304	11.9732	8.34048	280
chr1	143194858	143195325	FlagIPV61.FlagIPV62.pooled_peak_505	150	.	1.86222	19.026	15.0423	287
chr1	143195515	143195817	FlagIPV61.FlagIPV62.pooled_peak_506	100	.	1.90967	13.7453	10.0127	168
chr1	143200152	143200910	FlagIPV61.FlagIPV62.pooled_peak_507	119	.	1.87027	15.7853	11.9636	219
chr1	143201436	143201959	FlagIPV61.FlagIPV62.pooled_peak_508	98	.	1.78784	13.5544	9.83678	184
chr1	143202432	143202894	FlagIPV61.FlagIPV62.pooled_peak_509	339	.	2.21681	38.6528	33.9518	267
chr1	143203191	143203616	FlagIPV61.FlagIPV62.pooled_peak_510	131	.	1.81597	17.0896	13.1938	230
chr1	143206033	143206810	FlagIPV61.FlagIPV62.pooled_peak_511	129	.	1.92492	16.87	12.9873	437
chr1	143206911	143207304	FlagIPV61.FlagIPV62.pooled_peak_512	130	.	1.97353	16.9777	13.0874	187
chr1	143211691	143212018	FlagIPV61.FlagIPV62.pooled_peak_513	106	.	1.83614	14.4095	10.6607	156
chr1	143212404	143213371	FlagIPV61.FlagIPV62.pooled_peak_514	153	.	1.84227	19.416	15.3988	830
chr1	143214214	143215433	FlagIPV61.FlagIPV62.pooled_peak_515	285	.	2.10359	33.0633	28.5355	193
chr1	143215601	143215918	FlagIPV61.FlagIPV62.pooled_peak_516	136	.	1.85755	17.5793	13.6728	169
chr1	143216580	143217010	FlagIPV61.FlagIPV62.pooled_peak_517	137	.	1.77993	17.7122	13.796	182
chr1	143217255	143218211	FlagIPV61.FlagIPV62.pooled_peak_518	79	.	1.62302	11.5252	7.94281	193
chr1	143218298	143218527	FlagIPV61.FlagIPV62.pooled_peak_519	72	.	1.68102	10.7868	7.23905	68
chr1	143218727	143219078	FlagIPV61.FlagIPV62.pooled_peak_520	103	.	1.76779	14.0742	10.3324	166
chr1	143219592	143220670	FlagIPV61.FlagIPV62.pooled_peak_521	288	.	2.11393	33.3403	28.8062	230
chr1	143220824	143221142	FlagIPV61.FlagIPV62.pooled_peak_522	102	.	1.73673	14.024	10.2831	145
chr1	143221402	143221718	FlagIPV61.FlagIPV62.pooled_peak_523	154	.	1.88599	19.4729	15.4554	186
chr1	143222006	143222615	FlagIPV61.FlagIPV62.pooled_peak_524	103	.	1.82915	14.0591	10.3178	441
chr1	143222853	143223371	FlagIPV61.FlagIPV62.pooled_peak_525	108	.	1.89953	14.5966	10.8415	127
chr1	143227363	143228128	FlagIPV61.FlagIPV62.pooled_peak_526	114	.	1.96789	15.2277	11.4191	183
chr1	143228647	143229032	FlagIPV61.FlagIPV62.pooled_peak_527	118	.	2.45516	15.6352	11.8171	184
chr1	143230141	143230611	FlagIPV61.FlagIPV62.pooled_peak_528	178	.	1.98219	21.969	17.8551	170
chr1	143231140	143231565	FlagIPV61.FlagIPV62.pooled_peak_529	49	.	1.50889	8.28669	4.93447	270
chr1	143232309	143232594	FlagIPV61.FlagIPV62.pooled_peak_530	117	.	1.89866	15.6151	11.7976	147
chr1	143232782	143233327	FlagIPV61.FlagIPV62.pooled_peak_531	331	.	2.22324	37.8066	33.1418	221
chr1	143233488	143233708	FlagIPV61.FlagIPV62.pooled_peak_532	54	.	1.63489	8.83671	5.46051	86
chr1	143235630	143236293	FlagIPV61.FlagIPV62.pooled_peak_533	176	.	2.04339	21.7707	17.6693	213
chr1	143236377	143236627	FlagIPV61.FlagIPV62.pooled_peak_534	95	.	1.95021	13.2969	9.58631	174
chr1	143237294	143238301	FlagIPV61.FlagIPV62.pooled_peak_535	88	.	1.73464	12.5105	8.85552	196
chr1	143238689	143239085	FlagIPV61.FlagIPV62.pooled_peak_536	242	.	2.41046	28.5692	24.202	229
chr1	143239307	143239765	FlagIPV61.FlagIPV62.pooled_peak_537	183	.	2.03524	22.4516	18.3263	181
chr1	143240079	143240614	FlagIPV61.FlagIPV62.pooled_peak_538	214	.	2.22924	25.657	21.4049	190
chr1	143240906	143241494	FlagIPV61.FlagIPV62.pooled_peak_539	32	.	1.60964	6.33499	3.21481	30
chr1	143245367	143245686	FlagIPV61.FlagIPV62.pooled_peak_540	122	.	2.07541	16.0558	12.2219	141
chr1	143246747	143247517	FlagIPV61.FlagIPV62.pooled_peak_541	153	.	1.95256	19.3243	15.334	564
chr1	143249665	143250142	FlagIPV61.FlagIPV62.pooled_peak_542	205	.	2.05013	24.826	20.5917	189
chr1	143251522	143252327	FlagIPV61.FlagIPV62.pooled_peak_543	231	.	2.17741	27.4197	23.1033	545
chr1	143252676	143253243	FlagIPV61.FlagIPV62.pooled_peak_544	311	.	2.28431	35.7516	31.1481	336
chr1	143253616	143253978	FlagIPV61.FlagIPV62.pooled_peak_545	103	.	1.81726	14.067	10.3253	194
chr1	143254299	143255057	FlagIPV61.FlagIPV62.pooled_peak_546	213	.	2.01749	25.6224	21.371	306
chr1	143255303	143256060	FlagIPV61.FlagIPV62.pooled_peak_547	255	.	2.21304	30.009	25.5851	571
chr1	143256291	143257017	FlagIPV61.FlagIPV62.pooled_peak_548	181	.	2.06512	22.2255	18.1044	149
chr1	143262035	143263093	FlagIPV61.FlagIPV62.pooled_peak_549	282	.	2.10576	32.7578	28.2477	655
chr1	143263343	143264219	FlagIPV61.FlagIPV62.pooled_peak_550	147	.	1.96813	18.7366	14.7677	406
chr1	143264437	143264882	FlagIPV61.FlagIPV62.pooled_peak_551	172	.	1.85346	21.3264	17.2363	183
chr1	143265419	143266065	FlagIPV61.FlagIPV62.pooled_peak_552	179	.	2.14744	22.0638	17.9488	466
chr1	143266432	143267503	FlagIPV61.FlagIPV62.pooled_peak_553	241	.	2.1606	28.4911	24.1246	437
chr1	143523680	143523890	FlagIPV61.FlagIPV62.pooled_peak_554	62	.	5.18404	9.74445	6.28424	85
chr1	143729190	143729546	FlagIPV61.FlagIPV62.pooled_peak_555	20	.	3.25865	5.01389	2.09642	286
chr1	143974324	143974580	FlagIPV61.FlagIPV62.pooled_peak_556	83	.	6.95041	12.0177	8.38423	81
chr1	144007356	144007633	FlagIPV61.FlagIPV62.pooled_peak_557	31	.	4.72076	6.29636	3.18155	121
chr1	144076075	144076395	FlagIPV61.FlagIPV62.pooled_peak_558	121	.	8.00486	15.9612	12.1296	176
chr1	144405788	144406257	FlagIPV61.FlagIPV62.pooled_peak_559	96	.	7.24837	13.3332	9.62224	336
chr1	144419249	144419550	FlagIPV61.FlagIPV62.pooled_peak_560	195	.	10.6951	23.7302	19.5491	148
chr1	144428771	144428974	FlagIPV61.FlagIPV62.pooled_peak_561	56	.	5.03957	9.13987	5.69777	104
chr1	144433488	144433688	FlagIPV61.FlagIPV62.pooled_peak_562	81	.	5.90007	11.8047	8.17566	121
chr1	144456641	144457003	FlagIPV61.FlagIPV62.pooled_peak_563	247	.	12.084	29.17	24.7813	180
chr1	144484836	144485202	FlagIPV61.FlagIPV62.pooled_peak_564	341	.	15.3021	38.839	34.1321	183
chr1	144512841	144513251	FlagIPV61.FlagIPV62.pooled_peak_565	187	.	10.1959	22.8677	18.7125	273
chr1	144533576	144533839	FlagIPV61.FlagIPV62.pooled_peak_566	63	.	6.03838	9.79218	6.33091	102
chr1	144541200	144541451	FlagIPV61.FlagIPV62.pooled_peak_567	146	.	8.96433	18.5848	14.6177	111
chr1	144560374	144560574	FlagIPV61.FlagIPV62.pooled_peak_568	20	.	3.59458	4.9625	2.04866	40
chr1	144567295	144567621	FlagIPV61.FlagIPV62.pooled_peak_569	393	.	15.0319	44.1764	39.3331	160
chr1	144884121	144884437	FlagIPV61.FlagIPV62.pooled_peak_570	118	.	8.13473	15.7097	11.889	136
chr1	144960017	144960306	FlagIPV61.FlagIPV62.pooled_peak_571	84	.	7.00053	12.0996	8.4649	116
chr1	144961012	144961540	FlagIPV61.FlagIPV62.pooled_peak_572	655	.	24.9394	70.9384	65.5153	180
chr1	145060334	145060628	FlagIPV61.FlagIPV62.pooled_peak_573	108	.	8.04974	14.6571	10.8973	129
chr1	145093396	145093657	FlagIPV61.FlagIPV62.pooled_peak_574	108	.	7.99084	14.5603	10.8053	102
chr1	145191152	145191404	FlagIPV61.FlagIPV62.pooled_peak_575	113	.	8.35775	15.1627	11.3545	136
chr1	145199153	145199733	FlagIPV61.FlagIPV62.pooled_peak_576	488	.	12.8898	53.9123	48.8222	421
chr1	145274329	145274826	FlagIPV61.FlagIPV62.pooled_peak_577	293	.	14.4386	33.8804	29.3334	353
chr1	145287742	145288067	FlagIPV61.FlagIPV62.pooled_peak_578	354	.	14.0515	40.1573	35.4126	151
chr1	145420601	145420954	FlagIPV61.FlagIPV62.pooled_peak_579	254	.	11.4373	29.8969	25.4754	176
chr1	145690768	145691035	FlagIPV61.FlagIPV62.pooled_peak_580	153	.	10.8483	19.3344	15.3419	168
chr1	145708123	145708374	FlagIPV61.FlagIPV62.pooled_peak_581	148	.	10.277	18.7877	14.8179	137
chr1	145740360	145740722	FlagIPV61.FlagIPV62.pooled_peak_582	124	.	9.31984	16.3173	12.4442	197
chr1	145765514	145765872	FlagIPV61.FlagIPV62.pooled_peak_583	190	.	12.061	23.2417	19.0717	171
chr1	145826127	145826330	FlagIPV61.FlagIPV62.pooled_peak_584	82	.	7.34341	11.9042	8.27286	122
chr1	145877137	145877350	FlagIPV61.FlagIPV62.pooled_peak_585	59	.	6.44279	9.35692	5.90535	133
chr1	145927319	145927547	FlagIPV61.FlagIPV62.pooled_peak_586	85	.	7.53893	12.2252	8.58835	111
chr1	145987076	145987312	FlagIPV61.FlagIPV62.pooled_peak_587	67	.	6.53635	10.2552	6.76241	55
chr1	146013041	146013241	FlagIPV61.FlagIPV62.pooled_peak_588	52	.	5.28675	8.56815	5.20148	54
chr1	146035675	146036012	FlagIPV61.FlagIPV62.pooled_peak_589	659	.	21.2407	71.3937	65.9651	158
chr1	146051682	146052217	FlagIPV61.FlagIPV62.pooled_peak_590	123	.	9.27793	16.2472	12.3832	127
chr1	146113091	146113304	FlagIPV61.FlagIPV62.pooled_peak_591	78	.	5.15571	11.4466	7.86537	84
chr1	146119987	146120202	FlagIPV61.FlagIPV62.pooled_peak_592	38	.	3.95693	7.0895	3.85561	122
chr1	146127201	146127577	FlagIPV61.FlagIPV62.pooled_peak_593	63	.	5.19637	9.76718	6.30634	96
chr1	146192127	146192368	FlagIPV61.FlagIPV62.pooled_peak_594	65	.	5.55526	10.057	6.57267	151
chr1	146194191	146194494	FlagIPV61.FlagIPV62.pooled_peak_595	306	.	13.2756	35.2435	30.6527	154
chr1	146370077	146370401	FlagIPV61.FlagIPV62.pooled_peak_596	199	.	9.07339	24.1523	19.9602	143
chr1	146376794	146377077	FlagIPV61.FlagIPV62.pooled_peak_597	67	.	4.88797	10.1915	6.70042	115
chr1	146392476	146392700	FlagIPV61.FlagIPV62.pooled_peak_598	72	.	6.23606	10.8434	7.29476	144
chr1	146420666	146421003	FlagIPV61.FlagIPV62.pooled_peak_599	83	.	6.20882	11.9687	8.33606	130
chr1	146449038	146449345	FlagIPV61.FlagIPV62.pooled_peak_600	333	.	14.8106	37.9816	33.3149	163
chr1	146652924	146653133	FlagIPV61.FlagIPV62.pooled_peak_601	46	.	4.77317	8.02114	4.68164	144
chr1	146691743	146691969	FlagIPV61.FlagIPV62.pooled_peak_602	76	.	7.15928	11.2719	7.69428	157
chr1	146735449	146735649	FlagIPV61.FlagIPV62.pooled_peak_603	43	.	5.48226	7.72445	4.39501	103
chr1	146983721	146984034	FlagIPV61.FlagIPV62.pooled_peak_604	86	.	5.21845	12.301	8.66297	163
chr1	147114394	147114602	FlagIPV61.FlagIPV62.pooled_peak_605	65	.	6.57871	10.0184	6.53533	161
chr1	147612494	147612777	FlagIPV61.FlagIPV62.pooled_peak_606	43	.	5.31071	7.69716	4.38551	165
chr1	147670205	147670443	FlagIPV61.FlagIPV62.pooled_peak_607	54	.	6.03049	8.85275	5.46579	128
chr1	147694612	147694848	FlagIPV61.FlagIPV62.pooled_peak_608	90	.	8.11931	12.719	9.05439	87
chr1	147716962	147717187	FlagIPV61.FlagIPV62.pooled_peak_609	31	.	4.77403	6.22717	3.11663	97
chr1	148284356	148284567	FlagIPV61.FlagIPV62.pooled_peak_610	55	.	6.21192	8.94802	5.55863	111
chr1	148285733	148286203	FlagIPV61.FlagIPV62.pooled_peak_611	581	.	24.637	63.4429	58.1612	179
chr1	148297947	148298439	FlagIPV61.FlagIPV62.pooled_peak_612	466	.	21.5057	51.6571	46.62	342
chr1	148299542	148299789	FlagIPV61.FlagIPV62.pooled_peak_613	69	.	6.97595	10.4587	6.92011	92
chr1	148334511	148334774	FlagIPV61.FlagIPV62.pooled_peak_614	97	.	7.60253	13.4922	9.7757	157
chr1	148443073	148443694	FlagIPV61.FlagIPV62.pooled_peak_615	479	.	13.3806	53.0239	47.9521	455
chr1	148462633	148462914	FlagIPV61.FlagIPV62.pooled_peak_616	33	.	4.24814	6.53997	3.34717	101
chr1	148515775	148516304	FlagIPV61.FlagIPV62.pooled_peak_617	218	.	10.7068	26.1033	21.8216	385
chr1	148529239	148529553	FlagIPV61.FlagIPV62.pooled_peak_618	227	.	11.618	27.1102	22.7997	159
chr1	148578146	148578389	FlagIPV61.FlagIPV62.pooled_peak_619	60	.	4.86064	9.46977	6.01642	126
chr1	148584098	148584298	FlagIPV61.FlagIPV62.pooled_peak_620	44	.	4.63934	7.78777	4.45691	70
chr1	148642843	148643043	FlagIPV61.FlagIPV62.pooled_peak_621	62	.	5.18404	9.74445	6.28424	129
chr1	148644895	148645212	FlagIPV61.FlagIPV62.pooled_peak_622	346	.	14.4067	39.392	34.6797	169
chr1	148663297	148663519	FlagIPV61.FlagIPV62.pooled_peak_623	95	.	6.91659	13.2007	9.52201	109
chr1	148854043	148854426	FlagIPV61.FlagIPV62.pooled_peak_624	266	.	11.7641	31.14	26.6743	210
chr1	148890966	148891240	FlagIPV61.FlagIPV62.pooled_peak_625	109	.	7.5525	14.7267	10.9395	128
chr1	148891415	148891678	FlagIPV61.FlagIPV62.pooled_peak_626	183	.	10.9757	22.5032	18.3769	155
chr1	148894918	148895332	FlagIPV61.FlagIPV62.pooled_peak_627	108	.	8.04974	14.6571	10.8973	125
chr1	148900413	148900657	FlagIPV61.FlagIPV62.pooled_peak_628	35	.	4.5315	6.73397	3.52053	159
chr1	148951612	148951831	FlagIPV61.FlagIPV62.pooled_peak_629	54	.	4.89604	8.87872	5.49132	108
chr1	148952657	148952870	FlagIPV61.FlagIPV62.pooled_peak_630	65	.	6.16996	10.0046	6.53163	102
chr1	149064581	149064825	FlagIPV61.FlagIPV62.pooled_peak_631	58	.	4.46022	9.28676	5.83833	90
chr1	149098542	149098900	FlagIPV61.FlagIPV62.pooled_peak_632	241	.	11.7193	28.5266	24.1599	185
chr1	149123765	149124115	FlagIPV61.FlagIPV62.pooled_peak_633	177	.	8.23845	21.9122	17.7987	169
chr1	149151802	149152196	FlagIPV61.FlagIPV62.pooled_peak_634	110	.	7.8866	14.8353	11.043	181
chr1	149170842	149171161	FlagIPV61.FlagIPV62.pooled_peak_635	58	.	5.73274	9.29712	5.84819	128
chr1	149172954	149173268	FlagIPV61.FlagIPV62.pooled_peak_636	32	.	3.86177	6.38351	3.24064	160
chr1	149178688	149178912	FlagIPV61.FlagIPV62.pooled_peak_637	65	.	5.55526	10.057	6.57267	109
chr1	149192201	149192587	FlagIPV61.FlagIPV62.pooled_peak_638	441	.	12.1086	49.1322	44.1705	156
chr1	149229608	149229813	FlagIPV61.FlagIPV62.pooled_peak_639	50	.	5.41461	8.45391	5.09695	94
chr1	149235069	149235359	FlagIPV61.FlagIPV62.pooled_peak_640	125	.	8.85595	16.4365	12.5614	161
chr1	149238595	149238859	FlagIPV61.FlagIPV62.pooled_peak_641	167	.	10.2858	20.8092	16.7499	106
chr1	149239019	149239308	FlagIPV61.FlagIPV62.pooled_peak_642	109	.	7.5525	14.7267	10.9395	158
chr1	149275851	149276237	FlagIPV61.FlagIPV62.pooled_peak_643	231	.	10.7837	27.4476	23.1272	155
chr1	149407176	149407405	FlagIPV61.FlagIPV62.pooled_peak_644	94	.	6.89591	13.1652	9.48759	87
chr1	149425842	149426091	FlagIPV61.FlagIPV62.pooled_peak_645	190	.	10.4229	23.2614	19.0913	142
chr1	149427987	149428193	FlagIPV61.FlagIPV62.pooled_peak_646	54	.	4.89604	8.87872	5.49132	92
chr1	149482290	149482509	FlagIPV61.FlagIPV62.pooled_peak_647	64	.	4.93944	9.95946	6.48704	102
chr1	149534387	149534587	FlagIPV61.FlagIPV62.pooled_peak_648	53	.	4.47394	8.70129	5.32884	77
chr1	149558218	149558495	FlagIPV61.FlagIPV62.pooled_peak_649	74	.	5.88204	11.0013	7.44928	115
chr1	149623467	149623843	FlagIPV61.FlagIPV62.pooled_peak_650	500	.	13.0851	55.1239	50.0057	156
chr1	149631851	149632054	FlagIPV61.FlagIPV62.pooled_peak_651	66	.	6.26091	10.1514	6.66141	105
chr1	149636882	149637162	FlagIPV61.FlagIPV62.pooled_peak_652	43	.	4.90912	7.63527	4.37306	140
chr1	149859868	149860068	FlagIPV61.FlagIPV62.pooled_peak_653	41	.	4.57492	7.377	4.12639	110
chr1	150255919	150256290	FlagIPV61.FlagIPV62.pooled_peak_654	168	.	7.981	20.8658	16.805	182
chr1	150289134	150289336	FlagIPV61.FlagIPV62.pooled_peak_655	87	.	7.67517	12.4504	8.79667	83
chr1	150422853	150423101	FlagIPV61.FlagIPV62.pooled_peak_656	99	.	7.17487	13.6409	9.92034	100
chr1	150810978	150811287	FlagIPV61.FlagIPV62.pooled_peak_657	337	.	18.2618	38.452	33.758	150
chr1	150936463	150936733	FlagIPV61.FlagIPV62.pooled_peak_658	53	.	6.08728	8.73234	5.35935	128
chr1	150981784	150982063	FlagIPV61.FlagIPV62.pooled_peak_659	70	.	7.04964	10.5907	7.04665	130
chr1	151056610	151056859	FlagIPV61.FlagIPV62.pooled_peak_660	144	.	10.2863	18.3645	14.4051	129
chr1	151302431	151302737	FlagIPV61.FlagIPV62.pooled_peak_661	112	.	8.54753	15.0386	11.2347	163
chr1	151314576	151314790	FlagIPV61.FlagIPV62.pooled_peak_662	65	.	5.55526	10.057	6.57267	89
chr1	151349999	151350256	FlagIPV61.FlagIPV62.pooled_peak_663	89	.	6.79725	12.577	8.91529	118
chr1	151492199	151492549	FlagIPV61.FlagIPV62.pooled_peak_664	154	.	10.657	19.4278	15.4105	167
chr1	151548797	151549146	FlagIPV61.FlagIPV62.pooled_peak_665	601	.	26.3148	65.4783	60.1528	163
chr1	151581896	151582288	FlagIPV61.FlagIPV62.pooled_peak_666	852	.	33.99	91.0605	85.288	175
chr1	151584442	151584642	FlagIPV61.FlagIPV62.pooled_peak_667	69	.	6.85754	10.4803	6.9415	93
chr1	151723706	151724087	FlagIPV61.FlagIPV62.pooled_peak_668	102	.	6.17883	13.9516	10.2162	191
chr1	151739972	151740244	FlagIPV61.FlagIPV62.pooled_peak_669	132	.	7.84272	17.1166	13.2202	142
chr1	151783482	151783747	FlagIPV61.FlagIPV62.pooled_peak_670	151	.	10.5113	19.1814	15.1952	150
chr1	151820967	151821251	FlagIPV61.FlagIPV62.pooled_peak_671	86	.	7.8991	12.3045	8.66617	150
chr1	151832892	151833145	FlagIPV61.FlagIPV62.pooled_peak_672	100	.	8.47965	13.8137	10.0796	142
chr1	151871316	151871604	FlagIPV61.FlagIPV62.pooled_peak_673	136	.	9.55313	17.5849	13.6778	119
chr1	151923561	151923774	FlagIPV61.FlagIPV62.pooled_peak_674	56	.	5.8137	9.09455	5.65448	117
chr1	151924771	151925096	FlagIPV61.FlagIPV62.pooled_peak_675	234	.	13.8306	27.848	23.4981	128
chr1	152035072	152035437	FlagIPV61.FlagIPV62.pooled_peak_676	856	.	25.4888	91.4529	85.6663	183
chr1	152048294	152048495	FlagIPV61.FlagIPV62.pooled_peak_677	70	.	5.87149	10.6055	7.06123	113
chr1	152328902	152329186	FlagIPV61.FlagIPV62.pooled_peak_678	88	.	7.91346	12.5484	8.88883	91
chr1	152392876	152393151	FlagIPV61.FlagIPV62.pooled_peak_679	130	.	9.44153	16.9465	13.0582	134
chr1	152442683	152442900	FlagIPV61.FlagIPV62.pooled_peak_680	45	.	5.67793	7.88285	4.54997	108
chr1	152729035	152729257	FlagIPV61.FlagIPV62.pooled_peak_681	43	.	5.59381	7.70219	4.38551	92
chr1	152997890	152998174	FlagIPV61.FlagIPV62.pooled_peak_682	184	.	12.5861	22.578	18.4295	134
chr1	153365381	153365777	FlagIPV61.FlagIPV62.pooled_peak_683	69	.	6.88998	10.5346	6.99174	277
chr1	153578686	153578947	FlagIPV61.FlagIPV62.pooled_peak_684	164	.	11.6321	20.4497	16.4011	149
chr1	153707955	153708316	FlagIPV61.FlagIPV62.pooled_peak_685	360	.	18.1478	40.8355	36.0805	184
chr1	154131313	154131584	FlagIPV61.FlagIPV62.pooled_peak_686	79	.	6.41962	11.5365	7.95259	157
chr1	154334333	154334533	FlagIPV61.FlagIPV62.pooled_peak_687	43	.	5.48226	7.72445	4.39501	74
chr1	154418107	154418372	FlagIPV61.FlagIPV62.pooled_peak_688	95	.	8.39071	13.2491	9.53942	121
chr1	154627238	154627466	FlagIPV61.FlagIPV62.pooled_peak_689	93	.	8.03832	13.0577	9.38552	120
chr1	155078417	155078759	FlagIPV61.FlagIPV62.pooled_peak_690	87	.	7.15532	12.352	8.71008	171
chr1	155117739	155117983	FlagIPV61.FlagIPV62.pooled_peak_691	100	.	8.43754	13.7405	10.008	145
chr1	155120301	155120539	FlagIPV61.FlagIPV62.pooled_peak_692	102	.	8.69892	13.97	10.2295	134
chr1	155139694	155139894	FlagIPV61.FlagIPV62.pooled_peak_693	55	.	6.29304	9.02496	5.58972	77
chr1	155224706	155224947	FlagIPV61.FlagIPV62.pooled_peak_694	177	.	11.5128	21.8145	17.7052	140
chr1	155537821	155538029	FlagIPV61.FlagIPV62.pooled_peak_695	81	.	7.69149	11.8023	8.17335	125
chr1	155538900	155539193	FlagIPV61.FlagIPV62.pooled_peak_696	232	.	14.6837	27.5805	23.2405	162
chr1	155648559	155648876	FlagIPV61.FlagIPV62.pooled_peak_697	54	.	6.03049	8.85275	5.46579	187
chr1	155690594	155690917	FlagIPV61.FlagIPV62.pooled_peak_698	269	.	15.8544	31.4049	26.9324	140
chr1	155835099	155835321	FlagIPV61.FlagIPV62.pooled_peak_699	68	.	6.99226	10.3931	6.859	42
chr1	156368350	156368629	FlagIPV61.FlagIPV62.pooled_peak_700	109	.	9.08994	14.7305	10.9395	107
chr1	156471818	156472052	FlagIPV61.FlagIPV62.pooled_peak_701	55	.	6.29304	9.02496	5.58972	74
chr1	156616496	156616900	FlagIPV61.FlagIPV62.pooled_peak_702	400	.	20.4912	44.9005	40.0461	161
chr1	156692655	156692939	FlagIPV61.FlagIPV62.pooled_peak_703	216	.	13.9845	25.8915	21.615	150
chr1	156797258	156797590	FlagIPV61.FlagIPV62.pooled_peak_704	353	.	18.0915	40.0592	35.3157	171
chr1	156839901	156840109	FlagIPV61.FlagIPV62.pooled_peak_705	55	.	6.29304	9.02496	5.58972	65
chr1	156975433	156975633	FlagIPV61.FlagIPV62.pooled_peak_706	68	.	6.99226	10.3931	6.859	77
chr1	157044983	157045229	FlagIPV61.FlagIPV62.pooled_peak_707	109	.	9.08994	14.7305	10.9395	109
chr1	157132749	157133023	FlagIPV61.FlagIPV62.pooled_peak_708	216	.	13.9845	25.8915	21.615	93
chr1	157234932	157235193	FlagIPV61.FlagIPV62.pooled_peak_709	138	.	10.4884	17.7872	13.8426	101
chr1	159901099	159901349	FlagIPV61.FlagIPV62.pooled_peak_710	109	.	9.08994	14.7305	10.9395	158
chr1	159916294	159916593	FlagIPV61.FlagIPV62.pooled_peak_711	200	.	12.6316	24.2142	20.0087	131
chr1	160630954	160631154	FlagIPV61.FlagIPV62.pooled_peak_712	68	.	6.99226	10.3931	6.859	63
chr1	160951419	160951664	FlagIPV61.FlagIPV62.pooled_peak_713	109	.	9.08994	14.7305	10.9395	114
chr1	161634895	161635142	FlagIPV61.FlagIPV62.pooled_peak_714	64	.	6.72858	9.88323	6.41218	149
chr1	161766222	161766422	FlagIPV61.FlagIPV62.pooled_peak_715	45	.	5.7076	7.93509	4.59662	152
chr1	162142149	162142407	FlagIPV61.FlagIPV62.pooled_peak_716	168	.	11.8868	20.9558	16.8718	158
chr1	162159451	162159822	FlagIPV61.FlagIPV62.pooled_peak_717	200	.	13.2853	24.2236	20.0087	237
chr1	162846994	162847227	FlagIPV61.FlagIPV62.pooled_peak_718	102	.	8.69892	13.97	10.2295	106
chr1	162848721	162848921	FlagIPV61.FlagIPV62.pooled_peak_719	55	.	6.29304	9.02496	5.58972	79
chr1	162874038	162874339	FlagIPV61.FlagIPV62.pooled_peak_720	111	.	8.77162	15.0016	11.1985	140
chr1	164590753	164591006	FlagIPV61.FlagIPV62.pooled_peak_721	81	.	7.69149	11.8023	8.17335	123
chr1	164598896	164599141	FlagIPV61.FlagIPV62.pooled_peak_722	51	.	6.02233	8.50556	5.14182	108
chr1	164748340	164748832	FlagIPV61.FlagIPV62.pooled_peak_723	76	.	6.70812	11.2378	7.66126	159
chr1	164772794	164773087	FlagIPV61.FlagIPV62.pooled_peak_724	65	.	6.57871	10.0184	6.53533	116
chr1	165158927	165159136	FlagIPV61.FlagIPV62.pooled_peak_725	68	.	6.99226	10.3931	6.859	138
chr1	165162937	165163174	FlagIPV61.FlagIPV62.pooled_peak_726	109	.	9.08994	14.7305	10.9395	117
chr1	165604493	165604694	FlagIPV61.FlagIPV62.pooled_peak_727	68	.	6.99226	10.3931	6.859	133
chr1	165610980	165611293	FlagIPV61.FlagIPV62.pooled_peak_728	207	.	13.3177	24.9651	20.7264	141
chr1	165847539	165847739	FlagIPV61.FlagIPV62.pooled_peak_729	38	.	4.91928	7.07862	3.84552	53
chr1	167249041	167249333	FlagIPV61.FlagIPV62.pooled_peak_730	136	.	10.3807	17.5722	13.6661	143
chr1	167359843	167360083	FlagIPV61.FlagIPV62.pooled_peak_731	81	.	7.69149	11.8023	8.17335	120
chr1	167553820	167554020	FlagIPV61.FlagIPV62.pooled_peak_732	43	.	5.59381	7.70219	4.38551	103
chr1	168098620	168098972	FlagIPV61.FlagIPV62.pooled_peak_733	405	.	21.676	45.4537	40.5721	188
chr1	168236065	168236267	FlagIPV61.FlagIPV62.pooled_peak_734	81	.	7.46415	11.7802	8.17335	63
chr1	168396974	168397207	FlagIPV61.FlagIPV62.pooled_peak_735	76	.	7.12694	11.2184	7.64572	112
chr1	168766679	168767144	FlagIPV61.FlagIPV62.pooled_peak_736	196	.	13.0743	23.8018	19.6167	133
chr1	168771188	168771450	FlagIPV61.FlagIPV62.pooled_peak_737	116	.	9.36806	15.423	11.6076	102
chr1	168861731	168862085	FlagIPV61.FlagIPV62.pooled_peak_738	167	.	10.2858	20.8092	16.7499	163
chr1	168939543	168939757	FlagIPV61.FlagIPV62.pooled_peak_739	43	.	5.48226	7.72445	4.39501	75
chr1	169031582	169032001	FlagIPV61.FlagIPV62.pooled_peak_740	306	.	16.4468	35.291	30.6943	272
chr1	169153692	169153892	FlagIPV61.FlagIPV62.pooled_peak_741	55	.	6.26412	8.96799	5.57746	58
chr1	169529325	169529735	FlagIPV61.FlagIPV62.pooled_peak_742	654	.	27.9595	70.8276	65.4072	213
chr1	169604044	169604250	FlagIPV61.FlagIPV62.pooled_peak_743	35	.	4.5315	6.73397	3.52053	60
chr1	169690335	169690612	FlagIPV61.FlagIPV62.pooled_peak_744	118	.	9.47253	15.6225	11.8045	128
chr1	169699787	169699997	FlagIPV61.FlagIPV62.pooled_peak_745	63	.	6.69147	9.81347	6.34648	70
chr1	169722794	169723046	FlagIPV61.FlagIPV62.pooled_peak_746	111	.	8.77162	15.0016	11.1985	145
chr1	169741200	169741527	FlagIPV61.FlagIPV62.pooled_peak_747	65	.	6.57871	10.0184	6.53533	127
chr1	169779323	169779703	FlagIPV61.FlagIPV62.pooled_peak_748	75	.	7.23217	11.1155	7.55887	112
chr1	169781478	169781782	FlagIPV61.FlagIPV62.pooled_peak_749	159	.	10.961	19.9457	15.9168	166
chr1	169926253	169926490	FlagIPV61.FlagIPV62.pooled_peak_750	110	.	9.06805	14.8635	11.0706	113
chr1	170136049	170136360	FlagIPV61.FlagIPV62.pooled_peak_751	254	.	11.4373	29.8969	25.4754	163
chr1	171255220	171255449	FlagIPV61.FlagIPV62.pooled_peak_752	95	.	8.39071	13.2491	9.53942	108
chr1	171742652	171742932	FlagIPV61.FlagIPV62.pooled_peak_753	126	.	9.6429	16.485	12.6074	161
chr1	172312762	172312962	FlagIPV61.FlagIPV62.pooled_peak_754	59	.	6.44279	9.35692	5.90535	77
chr1	172470180	172470537	FlagIPV61.FlagIPV62.pooled_peak_755	207	.	13.3177	24.9651	20.7264	193
chr1	172530038	172530295	FlagIPV61.FlagIPV62.pooled_peak_756	130	.	10.0372	16.9059	13.0188	120
chr1	172746479	172746951	FlagIPV61.FlagIPV62.pooled_peak_757	87	.	7.67517	12.4504	8.79667	345
chr1	172778949	172779165	FlagIPV61.FlagIPV62.pooled_peak_758	38	.	4.91928	7.07862	3.84552	82
chr1	172933970	172934235	FlagIPV61.FlagIPV62.pooled_peak_759	143	.	9.39136	18.287	14.3288	112
chr1	173461307	173461512	FlagIPV61.FlagIPV62.pooled_peak_760	58	.	6.31582	9.32345	5.87241	108
chr1	174157018	174157239	FlagIPV61.FlagIPV62.pooled_peak_761	95	.	8.39071	13.2491	9.53942	78
chr1	174640576	174640793	FlagIPV61.FlagIPV62.pooled_peak_762	95	.	8.28762	13.2107	9.53187	100
chr1	175155010	175155244	FlagIPV61.FlagIPV62.pooled_peak_763	112	.	9.04022	15.0988	11.2916	115
chr1	175279351	175279598	FlagIPV61.FlagIPV62.pooled_peak_764	111	.	9.11671	14.953	11.1584	164
chr1	175646480	175646704	FlagIPV61.FlagIPV62.pooled_peak_765	95	.	8.39071	13.2491	9.53942	118
chr1	175673588	175673788	FlagIPV61.FlagIPV62.pooled_peak_766	55	.	6.29304	9.02496	5.58972	116
chr1	176051481	176051799	FlagIPV61.FlagIPV62.pooled_peak_767	163	.	11.4152	20.3444	16.3048	168
chr1	176823182	176823497	FlagIPV61.FlagIPV62.pooled_peak_768	311	.	17.6771	35.76	31.1563	154
chr1	177440899	177441217	FlagIPV61.FlagIPV62.pooled_peak_769	167	.	10.2858	20.8092	16.7499	144
chr1	177585781	177586078	FlagIPV61.FlagIPV62.pooled_peak_770	106	.	8.39247	14.3729	10.6244	111
chr1	177872876	177873163	FlagIPV61.FlagIPV62.pooled_peak_771	97	.	7.60253	13.4922	9.7757	135
chr1	178033561	178033812	FlagIPV61.FlagIPV62.pooled_peak_772	56	.	6.30881	9.11804	5.67756	101
chr1	178095356	178095556	FlagIPV61.FlagIPV62.pooled_peak_773	35	.	4.5315	6.73397	3.52053	74
chr1	178376449	178376794	FlagIPV61.FlagIPV62.pooled_peak_774	153	.	11.1876	19.3584	15.3419	160
chr1	178437075	178437302	FlagIPV61.FlagIPV62.pooled_peak_775	75	.	7.36062	11.1624	7.59995	146
chr1	178655777	178656170	FlagIPV61.FlagIPV62.pooled_peak_776	896	.	39.1567	95.5525	89.6951	198
chr1	179332142	179332356	FlagIPV61.FlagIPV62.pooled_peak_777	66	.	6.26091	10.1514	6.66141	120
chr1	179399457	179399827	FlagIPV61.FlagIPV62.pooled_peak_778	312	.	13.9721	35.8066	31.2013	162
chr1	179866684	179866965	FlagIPV61.FlagIPV62.pooled_peak_779	85	.	7.85648	12.2258	8.58848	111
chr1	179874659	179874861	FlagIPV61.FlagIPV62.pooled_peak_780	73	.	7.126	10.9335	7.38328	91
chr1	179930992	179931349	FlagIPV61.FlagIPV62.pooled_peak_781	416	.	20.2844	46.5965	41.6947	199
chr1	180246750	180246950	FlagIPV61.FlagIPV62.pooled_peak_782	55	.	6.29304	9.02496	5.58972	140
chr1	180382423	180382650	FlagIPV61.FlagIPV62.pooled_peak_783	87	.	7.83486	12.412	8.76715	108
chr1	180515448	180515746	FlagIPV61.FlagIPV62.pooled_peak_784	87	.	7.67517	12.4504	8.79667	171
chr1	180555462	180555737	FlagIPV61.FlagIPV62.pooled_peak_785	130	.	8.30775	16.9605	13.0703	157
chr1	180626553	180626974	FlagIPV61.FlagIPV62.pooled_peak_786	108	.	8.04974	14.6571	10.8973	122
chr1	180700812	180701012	FlagIPV61.FlagIPV62.pooled_peak_787	43	.	4.90912	7.63527	4.37306	60
chr1	180814865	180815123	FlagIPV61.FlagIPV62.pooled_peak_788	43	.	5.48226	7.72445	4.39501	164
chr1	181011219	181011440	FlagIPV61.FlagIPV62.pooled_peak_789	96	.	8.37562	13.3702	9.65854	147
chr1	181089706	181089969	FlagIPV61.FlagIPV62.pooled_peak_790	141	.	9.83848	18.0571	14.1075	109
chr1	181404972	181405275	FlagIPV61.FlagIPV62.pooled_peak_791	43	.	5.48226	7.72445	4.39501	115
chr1	182340756	182340956	FlagIPV61.FlagIPV62.pooled_peak_792	68	.	6.99226	10.3931	6.859	91
chr1	182633935	182634162	FlagIPV61.FlagIPV62.pooled_peak_793	81	.	7.69149	11.8023	8.17335	49
chr1	183060567	183060770	FlagIPV61.FlagIPV62.pooled_peak_794	52	.	6.02681	8.62886	5.25846	100
chr1	183471965	183472185	FlagIPV61.FlagIPV62.pooled_peak_795	89	.	8.07429	12.6332	8.96997	101
chr1	183618393	183618607	FlagIPV61.FlagIPV62.pooled_peak_796	82	.	7.34341	11.9042	8.27286	142
chr1	184156459	184156732	FlagIPV61.FlagIPV62.pooled_peak_797	163	.	10.9645	20.4074	16.3602	180
chr1	184160436	184160657	FlagIPV61.FlagIPV62.pooled_peak_798	69	.	6.97595	10.4587	6.92011	63
chr1	184405769	184406016	FlagIPV61.FlagIPV62.pooled_peak_799	55	.	6.18028	8.89296	5.5052	116
chr1	184408503	184408799	FlagIPV61.FlagIPV62.pooled_peak_800	192	.	12.6836	23.4034	19.2276	160
chr1	184425896	184426190	FlagIPV61.FlagIPV62.pooled_peak_801	466	.	21.5057	51.6571	46.62	148
chr1	184446501	184446714	FlagIPV61.FlagIPV62.pooled_peak_802	52	.	6.05572	8.56805	5.20148	54
chr1	184457633	184457833	FlagIPV61.FlagIPV62.pooled_peak_803	54	.	6.03049	8.85275	5.46579	119
chr1	184480429	184480668	FlagIPV61.FlagIPV62.pooled_peak_804	50	.	5.9893	8.44416	5.08745	155
chr1	184547754	184548219	FlagIPV61.FlagIPV62.pooled_peak_805	47	.	5.36649	8.06948	4.72346	345
chr1	184797747	184798352	FlagIPV61.FlagIPV62.pooled_peak_806	113	.	9.21561	15.1364	11.3286	426
chr1	184838802	184839023	FlagIPV61.FlagIPV62.pooled_peak_807	66	.	6.26091	10.1514	6.66141	94
chr1	184841453	184841749	FlagIPV61.FlagIPV62.pooled_peak_808	110	.	8.9075	14.869	11.0758	150
chr1	184905283	184905498	FlagIPV61.FlagIPV62.pooled_peak_809	55	.	6.29304	9.02496	5.58972	63
chr1	184905583	184905884	FlagIPV61.FlagIPV62.pooled_peak_810	75	.	7.23217	11.1155	7.55887	162
chr1	184982134	184982334	FlagIPV61.FlagIPV62.pooled_peak_811	82	.	7.34341	11.9042	8.27286	111
chr1	185177419	185177696	FlagIPV61.FlagIPV62.pooled_peak_812	88	.	8.02977	12.5489	8.88883	131
chr1	185317531	185317777	FlagIPV61.FlagIPV62.pooled_peak_813	99	.	7.17487	13.6409	9.92034	123
chr1	185395807	185396039	FlagIPV61.FlagIPV62.pooled_peak_814	76	.	7.12694	11.2184	7.64572	96
chr1	185491721	185491988	FlagIPV61.FlagIPV62.pooled_peak_815	81	.	7.57057	11.7079	8.12002	102
chr1	185733777	185734057	FlagIPV61.FlagIPV62.pooled_peak_816	211	.	13.5298	25.3543	21.1063	136
chr1	186137337	186137537	FlagIPV61.FlagIPV62.pooled_peak_817	63	.	6.69147	9.81347	6.34648	157
chr1	186140065	186140265	FlagIPV61.FlagIPV62.pooled_peak_818	50	.	5.9893	8.44416	5.08745	96
chr1	186152890	186153332	FlagIPV61.FlagIPV62.pooled_peak_819	361	.	17.3805	40.9465	36.1908	260
chr1	186303668	186303886	FlagIPV61.FlagIPV62.pooled_peak_820	78	.	7.03914	11.4084	7.82783	112
chr1	186348193	186348686	FlagIPV61.FlagIPV62.pooled_peak_821	137	.	9.86807	17.6577	13.7427	249
chr1	186492621	186492872	FlagIPV61.FlagIPV62.pooled_peak_822	93	.	8.03832	13.0577	9.38552	87
chr1	186998031	186998231	FlagIPV61.FlagIPV62.pooled_peak_823	76	.	7.12694	11.2184	7.64572	93
chr1	187054804	187055021	FlagIPV61.FlagIPV62.pooled_peak_824	49	.	5.92432	8.32448	4.9714	162
chr1	187912024	187912252	FlagIPV61.FlagIPV62.pooled_peak_825	47	.	5.36649	8.06948	4.72346	68
chr1	188061817	188062316	FlagIPV61.FlagIPV62.pooled_peak_826	459	.	23.4202	50.929	45.9207	196
chr1	188188347	188188604	FlagIPV61.FlagIPV62.pooled_peak_827	184	.	12.5861	22.578	18.4295	131
chr1	188432438	188433117	FlagIPV61.FlagIPV62.pooled_peak_828	449	.	21.3808	49.9359	44.9462	171
chr1	188769901	188770226	FlagIPV61.FlagIPV62.pooled_peak_829	76	.	7.12694	11.2184	7.64572	126
chr1	188886469	188886771	FlagIPV61.FlagIPV62.pooled_peak_830	88	.	7.98573	12.4661	8.81184	111
chr1	188893554	188894146	FlagIPV61.FlagIPV62.pooled_peak_831	76	.	7.12694	11.2184	7.64572	162
chr1	189681682	189681886	FlagIPV61.FlagIPV62.pooled_peak_832	94	.	7.86794	13.1246	9.45038	120
chr1	189774777	189774977	FlagIPV61.FlagIPV62.pooled_peak_833	26	.	4.48613	5.67523	2.60191	66
chr1	190147655	190147929	FlagIPV61.FlagIPV62.pooled_peak_834	69	.	7.0126	10.5242	6.98325	148
chr1	190169299	190169682	FlagIPV61.FlagIPV62.pooled_peak_835	137	.	9.86807	17.6577	13.7427	135
chr1	190785991	190786191	FlagIPV61.FlagIPV62.pooled_peak_836	39	.	5.35318	7.24296	3.9981	111
chr1	191142557	191142784	FlagIPV61.FlagIPV62.pooled_peak_837	88	.	8.02977	12.5489	8.88883	121
chr1	191427714	191427955	FlagIPV61.FlagIPV62.pooled_peak_838	148	.	10.781	18.8495	14.8763	103
chr1	191702176	191702410	FlagIPV61.FlagIPV62.pooled_peak_839	50	.	5.76982	8.43004	5.07398	152
chr1	191709236	191709503	FlagIPV61.FlagIPV62.pooled_peak_840	81	.	7.61013	11.7785	8.17335	154
chr1	192805854	192806074	FlagIPV61.FlagIPV62.pooled_peak_841	79	.	5.76005	11.5441	7.95987	135
chr1	193036396	193036671	FlagIPV61.FlagIPV62.pooled_peak_842	124	.	9.31984	16.3173	12.4442	154
chr1	194117153	194117424	FlagIPV61.FlagIPV62.pooled_peak_843	44	.	5.17575	7.76592	4.43563	121
chr1	194118489	194118756	FlagIPV61.FlagIPV62.pooled_peak_844	150	.	10.4163	19.0215	15.0378	174
chr1	195739358	195739558	FlagIPV61.FlagIPV62.pooled_peak_845	43	.	4.90912	7.63527	4.37306	110
chr1	196220545	196220763	FlagIPV61.FlagIPV62.pooled_peak_846	39	.	4.32003	7.22184	3.98409	91
chr1	196361043	196361292	FlagIPV61.FlagIPV62.pooled_peak_847	123	.	9.78917	16.2439	12.3799	138
chr1	197024470	197024670	FlagIPV61.FlagIPV62.pooled_peak_848	45	.	5.7076	7.93509	4.59662	104
chr1	197151306	197151506	FlagIPV61.FlagIPV62.pooled_peak_849	38	.	4.91928	7.07862	3.84552	42
chr1	197253157	197253357	FlagIPV61.FlagIPV62.pooled_peak_850	66	.	6.26091	10.1514	6.66141	79
chr1	197620834	197621034	FlagIPV61.FlagIPV62.pooled_peak_851	64	.	6.76609	9.95422	6.48184	30
chr1	197663397	197663762	FlagIPV61.FlagIPV62.pooled_peak_852	99	.	8.51119	13.6189	9.9	173
chr1	197761651	197761872	FlagIPV61.FlagIPV62.pooled_peak_853	75	.	7.36062	11.1624	7.59995	127
chr1	197763452	197763716	FlagIPV61.FlagIPV62.pooled_peak_854	21	.	4.02487	5.21157	2.18324	69
chr1	197768466	197769063	FlagIPV61.FlagIPV62.pooled_peak_855	68	.	6.99226	10.3931	6.859	129
chr1	198307444	198307764	FlagIPV61.FlagIPV62.pooled_peak_856	195	.	12.6563	23.7814	19.5969	157
chr1	198492604	198492804	FlagIPV61.FlagIPV62.pooled_peak_857	43	.	5.48226	7.72445	4.39501	84
chr1	198939287	198939621	FlagIPV61.FlagIPV62.pooled_peak_858	160	.	11.0662	20.1265	16.0927	151
chr1	200016855	200017157	FlagIPV61.FlagIPV62.pooled_peak_859	124	.	9.31984	16.3173	12.4442	177
chr1	200107088	200107361	FlagIPV61.FlagIPV62.pooled_peak_860	78	.	7.03914	11.4084	7.82783	119
chr1	200131633	200131935	FlagIPV61.FlagIPV62.pooled_peak_861	99	.	7.17487	13.6409	9.92034	185
chr1	200265044	200265342	FlagIPV61.FlagIPV62.pooled_peak_862	174	.	11.8634	21.5267	17.4306	149
chr1	200433192	200433430	FlagIPV61.FlagIPV62.pooled_peak_863	49	.	5.92432	8.32448	4.9714	151
chr1	201045155	201045388	FlagIPV61.FlagIPV62.pooled_peak_864	109	.	9.08994	14.7305	10.9395	94
chr1	201309411	201309800	FlagIPV61.FlagIPV62.pooled_peak_865	1338	.	38.5177	140.559	133.866	193
chr1	201381112	201381358	FlagIPV61.FlagIPV62.pooled_peak_866	75	.	7.36062	11.1624	7.59995	102
chr1	201512205	201512624	FlagIPV61.FlagIPV62.pooled_peak_867	689	.	30.9132	74.4393	68.9556	201
chr1	201517609	201517951	FlagIPV61.FlagIPV62.pooled_peak_868	204	.	12.6092	24.6881	20.461	175
chr1	201540930	201541232	FlagIPV61.FlagIPV62.pooled_peak_869	145	.	10.3841	18.5315	14.565	116
chr1	201778298	201778534	FlagIPV61.FlagIPV62.pooled_peak_870	109	.	9.08994	14.7305	10.9395	156
chr1	202018730	202019011	FlagIPV61.FlagIPV62.pooled_peak_871	190	.	12.061	23.2417	19.0717	139
chr1	202131994	202132230	FlagIPV61.FlagIPV62.pooled_peak_872	75	.	7.36062	11.1624	7.59995	99
chr1	202155447	202155725	FlagIPV61.FlagIPV62.pooled_peak_873	144	.	10.7064	18.4168	14.4527	121
chr1	202197965	202198179	FlagIPV61.FlagIPV62.pooled_peak_874	75	.	7.23217	11.1155	7.55887	78
chr1	202335297	202335552	FlagIPV61.FlagIPV62.pooled_peak_875	109	.	9.0199	14.7754	10.9837	100
chr1	202380130	202380465	FlagIPV61.FlagIPV62.pooled_peak_876	111	.	7.18916	14.9991	11.1985	187
chr1	202411581	202411792	FlagIPV61.FlagIPV62.pooled_peak_877	75	.	7.19643	11.0541	7.50109	105
chr1	202478791	202479075	FlagIPV61.FlagIPV62.pooled_peak_878	111	.	8.77162	15.0016	11.1985	153
chr1	202553831	202554035	FlagIPV61.FlagIPV62.pooled_peak_879	71	.	6.81888	10.7134	7.16653	105
chr1	202568822	202569038	FlagIPV61.FlagIPV62.pooled_peak_880	76	.	7.12694	11.2184	7.64572	116
chr1	202576346	202576623	FlagIPV61.FlagIPV62.pooled_peak_881	165	.	11.5358	20.5643	16.5131	139
chr1	203146516	203146740	FlagIPV61.FlagIPV62.pooled_peak_882	121	.	9.51266	15.9352	12.1039	131
chr1	203153740	203154048	FlagIPV61.FlagIPV62.pooled_peak_883	137	.	9.86807	17.6577	13.7427	146
chr1	203169761	203170012	FlagIPV61.FlagIPV62.pooled_peak_884	99	.	8.22339	13.7121	9.98192	107
chr1	203269041	203269292	FlagIPV61.FlagIPV62.pooled_peak_885	59	.	6.03615	9.45104	5.99791	158
chr1	203282274	203282522	FlagIPV61.FlagIPV62.pooled_peak_886	56	.	5.8137	9.09455	5.65448	65
chr1	203316517	203317034	FlagIPV61.FlagIPV62.pooled_peak_887	476	.	23.3661	52.706	47.6522	243
chr1	203410365	203410858	FlagIPV61.FlagIPV62.pooled_peak_888	298	.	14.7578	34.4217	29.8637	355
chr1	203431017	203431284	FlagIPV61.FlagIPV62.pooled_peak_889	116	.	9.36806	15.423	11.6076	123
chr1	203688881	203689081	FlagIPV61.FlagIPV62.pooled_peak_890	66	.	6.8424	10.1001	6.61456	48
chr1	203907855	203908055	FlagIPV61.FlagIPV62.pooled_peak_891	55	.	6.21192	8.94802	5.55863	116
chr1	203914269	203914627	FlagIPV61.FlagIPV62.pooled_peak_892	188	.	12.4878	23.0491	18.8911	142
chr1	203916052	203916331	FlagIPV61.FlagIPV62.pooled_peak_893	87	.	7.15532	12.352	8.71008	130
chr1	204001580	204001876	FlagIPV61.FlagIPV62.pooled_peak_894	204	.	11.6274	24.7288	20.495	136
chr1	204083420	204083652	FlagIPV61.FlagIPV62.pooled_peak_895	111	.	8.77162	15.0016	11.1985	130
chr1	204104234	204104515	FlagIPV61.FlagIPV62.pooled_peak_896	122	.	9.68861	16.0436	12.2103	161
chr1	204104697	204104949	FlagIPV61.FlagIPV62.pooled_peak_897	94	.	8.35216	13.1724	9.49393	87
chr1	204149096	204149375	FlagIPV61.FlagIPV62.pooled_peak_898	291	.	13.1842	33.7268	29.1841	150
chr1	204162388	204162712	FlagIPV61.FlagIPV62.pooled_peak_899	209	.	12.5887	25.1939	20.9505	154
chr1	204258013	204258265	FlagIPV61.FlagIPV62.pooled_peak_900	120	.	8.49695	15.8453	12.0185	125
chr1	204286878	204287461	FlagIPV61.FlagIPV62.pooled_peak_901	337	.	17.5432	38.4563	33.758	385
chr1	204317194	204317425	FlagIPV61.FlagIPV62.pooled_peak_902	112	.	9.04022	15.0988	11.2916	110
chr1	204417119	204417948	FlagIPV61.FlagIPV62.pooled_peak_903	257	.	15.6493	30.1557	25.7299	147
chr1	204841937	204842230	FlagIPV61.FlagIPV62.pooled_peak_904	177	.	11.5128	21.8145	17.7052	147
chr1	204924494	204924952	FlagIPV61.FlagIPV62.pooled_peak_905	633	.	30.0667	68.7179	63.3374	280
chr1	204998850	204999063	FlagIPV61.FlagIPV62.pooled_peak_906	87	.	7.67517	12.4504	8.79667	84
chr1	205003545	205003754	FlagIPV61.FlagIPV62.pooled_peak_907	95	.	8.39071	13.2491	9.53942	117
chr1	205295720	205295955	FlagIPV61.FlagIPV62.pooled_peak_908	57	.	6.34178	9.1764	5.72979	135
chr1	205579469	205579685	FlagIPV61.FlagIPV62.pooled_peak_909	87	.	7.15532	12.352	8.71008	97
chr1	205590683	205590927	FlagIPV61.FlagIPV62.pooled_peak_910	138	.	10.4884	17.7872	13.8426	128
chr1	205798709	205798914	FlagIPV61.FlagIPV62.pooled_peak_911	76	.	7.12694	11.2184	7.64572	100
chr1	205894175	205894550	FlagIPV61.FlagIPV62.pooled_peak_912	471	.	23.4646	52.2234	47.1773	166
chr1	205943435	205943687	FlagIPV61.FlagIPV62.pooled_peak_913	99	.	8.22339	13.7121	9.98192	146
chr1	205955030	205955317	FlagIPV61.FlagIPV62.pooled_peak_914	111	.	8.77162	15.0016	11.1985	140
chr1	206083310	206083587	FlagIPV61.FlagIPV62.pooled_peak_915	60	.	5.66437	9.53052	6.0748	143
chr1	206122701	206123082	FlagIPV61.FlagIPV62.pooled_peak_916	185	.	12.2979	22.7095	18.5591	245
chr1	206205209	206205466	FlagIPV61.FlagIPV62.pooled_peak_917	95	.	7.43806	13.2229	9.53942	169
chr1	206238303	206238520	FlagIPV61.FlagIPV62.pooled_peak_918	76	.	6.70812	11.2378	7.66126	129
chr1	206336912	206337450	FlagIPV61.FlagIPV62.pooled_peak_919	668	.	25.1952	72.2791	66.8384	341
chr1	206337706	206337906	FlagIPV61.FlagIPV62.pooled_peak_920	41	.	4.57492	7.377	4.12639	111
chr1	206345940	206346170	FlagIPV61.FlagIPV62.pooled_peak_921	87	.	7.15532	12.352	8.71008	125
chr1	206422824	206423082	FlagIPV61.FlagIPV62.pooled_peak_922	76	.	7.12694	11.2184	7.64572	95
chr1	206668454	206668654	FlagIPV61.FlagIPV62.pooled_peak_923	45	.	5.7076	7.93509	4.59662	89
chr1	206865084	206865371	FlagIPV61.FlagIPV62.pooled_peak_924	232	.	13.7057	27.6355	23.2885	151
chr1	206871895	206872297	FlagIPV61.FlagIPV62.pooled_peak_925	87	.	7.15532	12.352	8.71008	269
chr1	206901279	206901552	FlagIPV61.FlagIPV62.pooled_peak_926	223	.	13.1132	26.6351	22.331	104
chr1	206903607	206903972	FlagIPV61.FlagIPV62.pooled_peak_927	1021	.	38.9241	108.249	102.176	182
chr1	207316542	207316884	FlagIPV61.FlagIPV62.pooled_peak_928	332	.	16.4149	37.9052	33.2392	148
chr1	207336061	207336305	FlagIPV61.FlagIPV62.pooled_peak_929	87	.	7.67517	12.4504	8.79667	78
chr1	207789887	207790099	FlagIPV61.FlagIPV62.pooled_peak_930	75	.	7.36062	11.1624	7.59995	146
chr1	209384026	209384226	FlagIPV61.FlagIPV62.pooled_peak_931	55	.	6.29304	9.02496	5.58972	65
chr1	209587751	209588007	FlagIPV61.FlagIPV62.pooled_peak_932	81	.	7.69149	11.8023	8.17335	152
chr1	211393340	211393541	FlagIPV61.FlagIPV62.pooled_peak_933	65	.	6.57871	10.0184	6.53533	67
chr1	211928358	211928634	FlagIPV61.FlagIPV62.pooled_peak_934	138	.	10.4884	17.7872	13.8426	110
chr1	212184207	212184411	FlagIPV61.FlagIPV62.pooled_peak_935	81	.	7.69149	11.8023	8.17335	97
chr1	213196428	213196764	FlagIPV61.FlagIPV62.pooled_peak_936	184	.	12.5861	22.578	18.4295	178
chr1	213984827	213985163	FlagIPV61.FlagIPV62.pooled_peak_937	232	.	14.6837	27.5805	23.2405	190
chr1	214124457	214124674	FlagIPV61.FlagIPV62.pooled_peak_938	63	.	6.62949	9.85347	6.38301	152
chr1	214439673	214439944	FlagIPV61.FlagIPV62.pooled_peak_939	87	.	7.67517	12.4504	8.79667	126
chr1	214637178	214637591	FlagIPV61.FlagIPV62.pooled_peak_940	116	.	9.36806	15.423	11.6076	105
chr1	215146666	215146866	FlagIPV61.FlagIPV62.pooled_peak_941	47	.	5.79851	8.09669	4.75007	18
chr1	215540248	215540479	FlagIPV61.FlagIPV62.pooled_peak_942	93	.	7.33231	13.0494	9.37865	79
chr1	215566959	215567226	FlagIPV61.FlagIPV62.pooled_peak_943	155	.	10.4906	19.6136	15.5898	127
chr1	216822487	216822926	FlagIPV61.FlagIPV62.pooled_peak_944	79	.	6.41962	11.5365	7.95259	157
chr1	217089381	217089581	FlagIPV61.FlagIPV62.pooled_peak_945	17	.	3.83758	4.60198	1.7214	35
chr1	217118828	217119028	FlagIPV61.FlagIPV62.pooled_peak_946	52	.	6.02681	8.62886	5.25846	88
chr1	217119744	217119944	FlagIPV61.FlagIPV62.pooled_peak_947	46	.	5.73758	7.98813	4.64892	75
chr1	217372189	217372500	FlagIPV61.FlagIPV62.pooled_peak_948	255	.	15.067	29.9895	25.5657	140
chr1	217424921	217425212	FlagIPV61.FlagIPV62.pooled_peak_949	133	.	8.74668	17.2137	13.3155	135
chr1	217471513	217471713	FlagIPV61.FlagIPV62.pooled_peak_950	54	.	6.03049	8.85275	5.46579	87
chr1	217493490	217493690	FlagIPV61.FlagIPV62.pooled_peak_951	34	.	5.02094	6.64744	3.43831	90
chr1	217574720	217574920	FlagIPV61.FlagIPV62.pooled_peak_952	56	.	6.03355	9.13394	5.69255	71
chr1	217708836	217709134	FlagIPV61.FlagIPV62.pooled_peak_953	152	.	9.063	19.2711	15.2817	169
chr1	217713292	217713492	FlagIPV61.FlagIPV62.pooled_peak_954	45	.	5.58315	7.88881	4.55583	137
chr1	217779988	217780189	FlagIPV61.FlagIPV62.pooled_peak_955	36	.	5.12701	6.83339	3.61287	34
chr1	218345213	218345437	FlagIPV61.FlagIPV62.pooled_peak_956	43	.	4.90912	7.63527	4.37306	122
chr1	218380467	218380836	FlagIPV61.FlagIPV62.pooled_peak_957	163	.	11.4152	20.3444	16.3048	172
chr1	218431942	218432203	FlagIPV61.FlagIPV62.pooled_peak_958	124	.	9.05033	16.3001	12.4351	97
chr1	218480778	218481104	FlagIPV61.FlagIPV62.pooled_peak_959	214	.	12.5699	25.7247	21.4704	159
chr1	218492841	218493170	FlagIPV61.FlagIPV62.pooled_peak_960	247	.	14.2539	29.1351	24.7484	181
chr1	218521625	218521947	FlagIPV61.FlagIPV62.pooled_peak_961	319	.	17.225	36.6291	31.9892	179
chr1	218525549	218525812	FlagIPV61.FlagIPV62.pooled_peak_962	150	.	10.4163	19.0215	15.0378	110
chr1	218592752	218593108	FlagIPV61.FlagIPV62.pooled_peak_963	38	.	4.91928	7.07862	3.84552	52
chr1	218778509	218778746	FlagIPV61.FlagIPV62.pooled_peak_964	38	.	5.26607	7.08293	3.84929	44
chr1	218789180	218789415	FlagIPV61.FlagIPV62.pooled_peak_965	38	.	4.91928	7.07862	3.84552	119
chr1	219457266	219457487	FlagIPV61.FlagIPV62.pooled_peak_966	43	.	4.90912	7.63527	4.37306	111
chr1	219518739	219518939	FlagIPV61.FlagIPV62.pooled_peak_967	54	.	6.00337	8.80847	5.43323	94
chr1	219530701	219531055	FlagIPV61.FlagIPV62.pooled_peak_968	43	.	5.45761	7.68447	4.38551	221
chr1	220384096	220384485	FlagIPV61.FlagIPV62.pooled_peak_969	65	.	6.57871	10.0184	6.53533	189
chr1	220565691	220565977	FlagIPV61.FlagIPV62.pooled_peak_970	109	.	9.08994	14.7305	10.9395	155
chr1	220631299	220631499	FlagIPV61.FlagIPV62.pooled_peak_971	68	.	6.99226	10.3931	6.859	101
chr1	221612226	221612498	FlagIPV61.FlagIPV62.pooled_peak_972	123	.	9.78917	16.2439	12.3799	115
chr1	221654526	221654726	FlagIPV61.FlagIPV62.pooled_peak_973	43	.	5.59381	7.70219	4.38551	90
chr1	222784928	222785314	FlagIPV61.FlagIPV62.pooled_peak_974	232	.	14.6837	27.5805	23.2405	195
chr1	223119571	223119777	FlagIPV61.FlagIPV62.pooled_peak_975	81	.	7.69149	11.8023	8.17335	91
chr1	223655258	223655500	FlagIPV61.FlagIPV62.pooled_peak_976	95	.	8.39071	13.2491	9.53942	100
chr1	223706501	223706808	FlagIPV61.FlagIPV62.pooled_peak_977	248	.	15.383	29.2897	24.881	154
chr1	223906820	223907072	FlagIPV61.FlagIPV62.pooled_peak_978	81	.	7.69149	11.8023	8.17335	99
chr1	223916174	223916374	FlagIPV61.FlagIPV62.pooled_peak_979	51	.	5.79487	8.47041	5.11333	67
chr1	223918226	223918478	FlagIPV61.FlagIPV62.pooled_peak_980	64	.	6.30137	9.87669	6.40607	132
chr1	224003907	224004138	FlagIPV61.FlagIPV62.pooled_peak_981	69	.	6.042	10.5205	6.97988	122
chr1	224203754	224203982	FlagIPV61.FlagIPV62.pooled_peak_982	95	.	8.39071	13.2491	9.53942	99
chr1	224204882	224205133	FlagIPV61.FlagIPV62.pooled_peak_983	220	.	14.0521	26.3368	22.0404	129
chr1	224305832	224306091	FlagIPV61.FlagIPV62.pooled_peak_984	65	.	6.57871	10.0184	6.53533	101
chr1	225567942	225568160	FlagIPV61.FlagIPV62.pooled_peak_985	76	.	7.12694	11.2184	7.64572	108
chr1	225769031	225769326	FlagIPV61.FlagIPV62.pooled_peak_986	248	.	15.383	29.2897	24.881	173
chr1	226479477	226479821	FlagIPV61.FlagIPV62.pooled_peak_987	56	.	5.8137	9.09455	5.65448	192
chr1	227323536	227323756	FlagIPV61.FlagIPV62.pooled_peak_988	68	.	6.99226	10.3931	6.859	112
chr1	227676757	227676957	FlagIPV61.FlagIPV62.pooled_peak_989	43	.	5.48226	7.72445	4.39501	138
chr1	227893939	227894182	FlagIPV61.FlagIPV62.pooled_peak_990	153	.	11.1876	19.3584	15.3419	130
chr1	228608725	228608993	FlagIPV61.FlagIPV62.pooled_peak_991	208	.	10.1302	25.05	20.8091	137
chr1	228610183	228610417	FlagIPV61.FlagIPV62.pooled_peak_992	124	.	6.5173	16.3589	12.4853	158
chr1	228611033	228611242	FlagIPV61.FlagIPV62.pooled_peak_993	102	.	5.4684	13.9893	10.2487	99
chr1	228612498	228612698	FlagIPV61.FlagIPV62.pooled_peak_994	90	.	5.24668	12.7279	9.06313	83
chr1	228613207	228613482	FlagIPV61.FlagIPV62.pooled_peak_995	128	.	6.90723	16.732	12.8511	135
chr1	228614688	228614959	FlagIPV61.FlagIPV62.pooled_peak_996	70	.	4.03872	10.5917	7.04768	85
chr1	228615482	228615705	FlagIPV61.FlagIPV62.pooled_peak_997	40	.	3.39812	7.29559	4.05024	130
chr1	228616848	228617168	FlagIPV61.FlagIPV62.pooled_peak_998	90	.	4.45652	12.7022	9.03811	143
chr1	228617699	228617970	FlagIPV61.FlagIPV62.pooled_peak_999	114	.	5.38323	15.2858	11.4764	149
chr1	228619163	228619380	FlagIPV61.FlagIPV62.pooled_peak_1000	58	.	3.68784	9.30299	5.85396	69
chr1	228619942	228620188	FlagIPV61.FlagIPV62.pooled_peak_1001	145	.	7.31099	18.4942	14.5282	115
chr1	228621365	228621634	FlagIPV61.FlagIPV62.pooled_peak_1002	98	.	4.87696	13.5671	9.8494	106
chr1	228622162	228622387	FlagIPV61.FlagIPV62.pooled_peak_1003	113	.	6.59008	15.2007	11.3923	124
chr1	228623602	228623848	FlagIPV61.FlagIPV62.pooled_peak_1004	70	.	4.13684	10.5842	7.04077	142
chr1	228624378	228624661	FlagIPV61.FlagIPV62.pooled_peak_1005	191	.	8.14662	23.2734	19.1031	123
chr1	228625844	228626110	FlagIPV61.FlagIPV62.pooled_peak_1006	98	.	4.87696	13.5671	9.8494	89
chr1	228626623	228626869	FlagIPV61.FlagIPV62.pooled_peak_1007	51	.	4.1013	8.49512	5.13753	141
chr1	228627965	228628277	FlagIPV61.FlagIPV62.pooled_peak_1008	32	.	3.5154	6.42242	3.24064	180
chr1	228628861	228629140	FlagIPV61.FlagIPV62.pooled_peak_1009	134	.	6.75006	17.3051	13.4055	120
chr1	228630292	228630577	FlagIPV61.FlagIPV62.pooled_peak_1010	93	.	5.06113	13.0021	9.332	124
chr1	228631122	228631419	FlagIPV61.FlagIPV62.pooled_peak_1011	130	.	6.37174	16.9038	13.0188	128
chr1	228632548	228632813	FlagIPV61.FlagIPV62.pooled_peak_1012	92	.	4.87855	12.8869	9.21982	109
chr1	228633339	228633593	FlagIPV61.FlagIPV62.pooled_peak_1013	153	.	6.6402	19.2978	15.3081	148
chr1	228634754	228635052	FlagIPV61.FlagIPV62.pooled_peak_1014	64	.	3.89946	9.91659	6.44502	127
chr1	228635579	228635806	FlagIPV61.FlagIPV62.pooled_peak_1015	111	.	6.46371	14.9471	11.1528	128
chr1	228637067	228637273	FlagIPV61.FlagIPV62.pooled_peak_1016	58	.	3.76019	9.25636	5.80824	51
chr1	228637810	228638089	FlagIPV61.FlagIPV62.pooled_peak_1017	142	.	7.16219	18.1836	14.2311	122
chr1	228639282	228639527	FlagIPV61.FlagIPV62.pooled_peak_1018	47	.	3.37308	8.1303	4.78336	76
chr1	228640047	228640306	FlagIPV61.FlagIPV62.pooled_peak_1019	178	.	8.52349	21.9686	17.8546	133
chr1	228641497	228641730	FlagIPV61.FlagIPV62.pooled_peak_1020	51	.	3.77571	8.52244	5.15849	150
chr1	228642276	228642547	FlagIPV61.FlagIPV62.pooled_peak_1021	220	.	9.60154	26.3437	22.0471	131
chr1	228643711	228643944	FlagIPV61.FlagIPV62.pooled_peak_1022	64	.	4.20565	9.8944	6.42312	122
chr1	228644507	228644751	FlagIPV61.FlagIPV62.pooled_peak_1023	142	.	7.16219	18.1836	14.2311	127
chr1	228646027	228646227	FlagIPV61.FlagIPV62.pooled_peak_1024	47	.	3.42442	8.05334	4.71183	90
chr1	228739437	228739682	FlagIPV61.FlagIPV62.pooled_peak_1025	87	.	7.67517	12.4504	8.79667	132
chr1	228950915	228951186	FlagIPV61.FlagIPV62.pooled_peak_1026	52	.	5.28675	8.56815	5.20148	112
chr1	229223661	229223965	FlagIPV61.FlagIPV62.pooled_peak_1027	123	.	9.78917	16.2439	12.3799	126
chr1	229323975	229324175	FlagIPV61.FlagIPV62.pooled_peak_1028	43	.	5.59381	7.70219	4.38551	95
chr1	230758141	230758484	FlagIPV61.FlagIPV62.pooled_peak_1029	200	.	13.2853	24.2236	20.0087	181
chr1	231517173	231517373	FlagIPV61.FlagIPV62.pooled_peak_1030	68	.	6.99226	10.3931	6.859	62
chr1	231982337	231982822	FlagIPV61.FlagIPV62.pooled_peak_1031	109	.	9.08994	14.7305	10.9395	218
chr1	233492503	233492730	FlagIPV61.FlagIPV62.pooled_peak_1032	81	.	7.69149	11.8023	8.17335	102
chr1	233705170	233705450	FlagIPV61.FlagIPV62.pooled_peak_1033	55	.	6.29304	9.02496	5.58972	87
chr1	233735904	233736156	FlagIPV61.FlagIPV62.pooled_peak_1034	95	.	8.39071	13.2491	9.53942	134
chr1	234452635	234452835	FlagIPV61.FlagIPV62.pooled_peak_1035	68	.	6.99226	10.3931	6.859	81
chr1	234580013	234580283	FlagIPV61.FlagIPV62.pooled_peak_1036	55	.	6.29304	9.02496	5.58972	171
chr1	234723911	234724127	FlagIPV61.FlagIPV62.pooled_peak_1037	81	.	7.69149	11.8023	8.17335	115
chr1	234800155	234800355	FlagIPV61.FlagIPV62.pooled_peak_1038	66	.	6.8424	10.1001	6.61456	141
chr1	235060536	235060960	FlagIPV61.FlagIPV62.pooled_peak_1039	54	.	6.03049	8.85275	5.46579	138
chr1	235513554	235513861	FlagIPV61.FlagIPV62.pooled_peak_1040	88	.	8.02977	12.5489	8.88883	151
chr1	236389359	236389569	FlagIPV61.FlagIPV62.pooled_peak_1041	38	.	4.91928	7.07862	3.84552	113
chr1	240436178	240436486	FlagIPV61.FlagIPV62.pooled_peak_1042	68	.	6.99226	10.3931	6.859	169
chr1	240475955	240476155	FlagIPV61.FlagIPV62.pooled_peak_1043	68	.	6.99226	10.3931	6.859	118
chr1	240687945	240688214	FlagIPV61.FlagIPV62.pooled_peak_1044	124	.	9.31984	16.3173	12.4442	132
chr1	241591804	241592022	FlagIPV61.FlagIPV62.pooled_peak_1045	55	.	6.29304	9.02496	5.58972	88
chr1	242239556	242239840	FlagIPV61.FlagIPV62.pooled_peak_1046	55	.	6.29304	9.02496	5.58972	194
chr1	243018980	243019192	FlagIPV61.FlagIPV62.pooled_peak_1047	37	.	5.02796	6.99723	3.77251	77
chr1	243020975	243021175	FlagIPV61.FlagIPV62.pooled_peak_1048	43	.	5.50617	7.58497	4.32581	140
chr1	243059868	243060088	FlagIPV61.FlagIPV62.pooled_peak_1049	45	.	5.7076	7.93509	4.59662	82
chr1	243432996	243433395	FlagIPV61.FlagIPV62.pooled_peak_1050	184	.	12.5861	22.578	18.4295	129
chr1	243877582	243877787	FlagIPV61.FlagIPV62.pooled_peak_1051	30	.	4.47208	6.12485	3.01764	59
chr1	244719694	244720161	FlagIPV61.FlagIPV62.pooled_peak_1052	725	.	30.1524	78.0773	72.522	235
chr1	246497379	246497619	FlagIPV61.FlagIPV62.pooled_peak_1053	109	.	9.08994	14.7305	10.9395	132
chr1	246589759	246589959	FlagIPV61.FlagIPV62.pooled_peak_1054	43	.	5.48226	7.72445	4.39501	113
chr1	247104356	247104626	FlagIPV61.FlagIPV62.pooled_peak_1055	168	.	11.8868	20.9558	16.8718	132
chr1	247695969	247696220	FlagIPV61.FlagIPV62.pooled_peak_1056	69	.	6.88998	10.5346	6.99174	106
chr10	126481	126985	FlagIPV61.FlagIPV62.pooled_peak_1057	90	.	8.03437	12.7599	9.09442	141
chr10	147834	148060	FlagIPV61.FlagIPV62.pooled_peak_1058	38	.	4.91928	7.07862	3.84552	109
chr10	404762	405039	FlagIPV61.FlagIPV62.pooled_peak_1059	44	.	5.6195	7.78068	4.45003	150
chr10	405909	406229	FlagIPV61.FlagIPV62.pooled_peak_1060	177	.	11.5128	21.8145	17.7052	150
chr10	546922	547211	FlagIPV61.FlagIPV62.pooled_peak_1061	257	.	13.4162	30.1813	25.7528	169
chr10	984172	984384	FlagIPV61.FlagIPV62.pooled_peak_1062	55	.	6.29304	9.02496	5.58972	114
chr10	1268822	1269093	FlagIPV61.FlagIPV62.pooled_peak_1063	126	.	9.6429	16.485	12.6074	154
chr10	3783903	3784199	FlagIPV61.FlagIPV62.pooled_peak_1064	34	.	4.93403	6.63696	3.42818	159
chr10	6365494	6365714	FlagIPV61.FlagIPV62.pooled_peak_1065	64	.	6.66258	9.9103	6.4388	96
chr10	7202934	7203136	FlagIPV61.FlagIPV62.pooled_peak_1066	68	.	6.99226	10.3931	6.859	96
chr10	7233342	7233715	FlagIPV61.FlagIPV62.pooled_peak_1067	299	.	17.4807	34.5297	29.9545	181
chr10	8037877	8038171	FlagIPV61.FlagIPV62.pooled_peak_1068	204	.	13.3829	24.7083	20.4778	130
chr10	8128408	8128914	FlagIPV61.FlagIPV62.pooled_peak_1069	399	.	17.8883	44.7531	39.9014	339
chr10	8349987	8350187	FlagIPV61.FlagIPV62.pooled_peak_1070	48	.	5.86074	8.20873	4.85836	51
chr10	8407529	8408179	FlagIPV61.FlagIPV62.pooled_peak_1071	111	.	7.18916	14.9991	11.1985	143
chr10	8544568	8544847	FlagIPV61.FlagIPV62.pooled_peak_1072	97	.	8.42033	13.4518	9.73885	130
chr10	8582001	8582297	FlagIPV61.FlagIPV62.pooled_peak_1073	143	.	10.6477	18.3053	14.3464	150
chr10	8628320	8628749	FlagIPV61.FlagIPV62.pooled_peak_1074	204	.	11.6274	24.7288	20.495	143
chr10	8830944	8831287	FlagIPV61.FlagIPV62.pooled_peak_1075	293	.	16.931	33.8788	29.332	173
chr10	8861775	8861975	FlagIPV61.FlagIPV62.pooled_peak_1076	37	.	5.02796	6.99723	3.77251	21
chr10	8872621	8872836	FlagIPV61.FlagIPV62.pooled_peak_1077	66	.	6.26091	10.1514	6.66141	80
chr10	8906238	8906440	FlagIPV61.FlagIPV62.pooled_peak_1078	66	.	6.26091	10.1514	6.66141	125
chr10	8911180	8911420	FlagIPV61.FlagIPV62.pooled_peak_1079	49	.	5.89236	8.26613	4.91407	46
chr10	9038289	9038719	FlagIPV61.FlagIPV62.pooled_peak_1080	37	.	5.16749	7.01681	3.78977	19
chr10	9069397	9069597	FlagIPV61.FlagIPV62.pooled_peak_1081	20	.	3.25865	5.01389	2.09642	108
chr10	9073894	9074094	FlagIPV61.FlagIPV62.pooled_peak_1082	43	.	5.48226	7.72445	4.39501	39
chr10	9188010	9188788	FlagIPV61.FlagIPV62.pooled_peak_1083	489	.	20.5716	54.0314	48.9399	565
chr10	9936928	9937169	FlagIPV61.FlagIPV62.pooled_peak_1084	81	.	7.69149	11.8023	8.17335	141
chr10	11603022	11603245	FlagIPV61.FlagIPV62.pooled_peak_1085	118	.	8.917	15.6473	11.8285	109
chr10	11687390	11687747	FlagIPV61.FlagIPV62.pooled_peak_1086	222	.	13.9519	26.547	22.2462	176
chr10	12333144	12333435	FlagIPV61.FlagIPV62.pooled_peak_1087	69	.	6.042	10.5205	6.97988	127
chr10	12503393	12503691	FlagIPV61.FlagIPV62.pooled_peak_1088	216	.	13.9845	25.8915	21.615	148
chr10	12534942	12535215	FlagIPV61.FlagIPV62.pooled_peak_1089	55	.	6.29304	9.02496	5.58972	135
chr10	12563956	12564164	FlagIPV61.FlagIPV62.pooled_peak_1090	32	.	4.89458	6.43004	3.24064	93
chr10	12605769	12605991	FlagIPV61.FlagIPV62.pooled_peak_1091	69	.	6.97595	10.4587	6.92011	150
chr10	12665673	12666145	FlagIPV61.FlagIPV62.pooled_peak_1092	262	.	14.8021	30.651	26.2084	285
chr10	12720364	12720731	FlagIPV61.FlagIPV62.pooled_peak_1093	616	.	26.2265	67.0013	61.6511	195
chr10	12881981	12882221	FlagIPV61.FlagIPV62.pooled_peak_1094	109	.	9.08994	14.7305	10.9395	120
chr10	13078216	13078447	FlagIPV61.FlagIPV62.pooled_peak_1095	75	.	7.36062	11.1624	7.59995	114
chr10	13491725	13492329	FlagIPV61.FlagIPV62.pooled_peak_1096	507	.	20.703	55.8908	50.7577	186
chr10	13614799	13615093	FlagIPV61.FlagIPV62.pooled_peak_1097	236	.	14.7212	27.9856	23.6294	153
chr10	13703150	13703386	FlagIPV61.FlagIPV62.pooled_peak_1098	95	.	8.39071	13.2491	9.53942	108
chr10	13894207	13894482	FlagIPV61.FlagIPV62.pooled_peak_1099	43	.	5.59381	7.70219	4.38551	149
chr10	14074524	14074752	FlagIPV61.FlagIPV62.pooled_peak_1100	81	.	7.69149	11.8023	8.17335	106
chr10	14407604	14407822	FlagIPV61.FlagIPV62.pooled_peak_1101	93	.	8.03832	13.0577	9.38552	102
chr10	14605137	14605520	FlagIPV61.FlagIPV62.pooled_peak_1102	144	.	10.7064	18.4168	14.4527	191
chr10	15123734	15123980	FlagIPV61.FlagIPV62.pooled_peak_1103	81	.	7.69149	11.8023	8.17335	89
chr10	15389825	15390148	FlagIPV61.FlagIPV62.pooled_peak_1104	109	.	9.08994	14.7305	10.9395	151
chr10	15433916	15434125	FlagIPV61.FlagIPV62.pooled_peak_1105	68	.	6.99226	10.3931	6.859	128
chr10	15856831	15857034	FlagIPV61.FlagIPV62.pooled_peak_1106	43	.	5.59381	7.70219	4.38551	100
chr10	15879063	15879337	FlagIPV61.FlagIPV62.pooled_peak_1107	109	.	9.08994	14.7305	10.9395	147
chr10	16819484	16819787	FlagIPV61.FlagIPV62.pooled_peak_1108	204	.	13.3829	24.7083	20.4778	145
chr10	17115765	17115965	FlagIPV61.FlagIPV62.pooled_peak_1109	68	.	6.99226	10.3931	6.859	51
chr10	17144115	17144386	FlagIPV61.FlagIPV62.pooled_peak_1110	153	.	11.1876	19.3584	15.3419	114
chr10	17348706	17348928	FlagIPV61.FlagIPV62.pooled_peak_1111	43	.	5.48226	7.72445	4.39501	100
chr10	17388273	17388572	FlagIPV61.FlagIPV62.pooled_peak_1112	532	.	24.1219	58.4722	53.289	171
chr10	17445667	17446044	FlagIPV61.FlagIPV62.pooled_peak_1113	54	.	6.19308	8.82963	5.45346	184
chr10	18400404	18400750	FlagIPV61.FlagIPV62.pooled_peak_1114	312	.	13.9721	35.8066	31.2013	168
chr10	18651418	18651714	FlagIPV61.FlagIPV62.pooled_peak_1115	124	.	9.31984	16.3173	12.4442	148
chr10	19152179	19152379	FlagIPV61.FlagIPV62.pooled_peak_1116	34	.	4.93403	6.63696	3.42818	69
chr10	19209318	19209594	FlagIPV61.FlagIPV62.pooled_peak_1117	79	.	6.41962	11.5365	7.95259	112
chr10	19221375	19221755	FlagIPV61.FlagIPV62.pooled_peak_1118	95	.	8.39071	13.2491	9.53942	174
chr10	19232433	19232705	FlagIPV61.FlagIPV62.pooled_peak_1119	87	.	7.67517	12.4504	8.79667	106
chr10	19245917	19246388	FlagIPV61.FlagIPV62.pooled_peak_1120	282	.	16.7814	32.7651	28.2477	236
chr10	19246606	19246816	FlagIPV61.FlagIPV62.pooled_peak_1121	81	.	7.69149	11.8023	8.17335	89
chr10	19827193	19827541	FlagIPV61.FlagIPV62.pooled_peak_1122	68	.	6.99226	10.3931	6.859	180
chr10	19977253	19977453	FlagIPV61.FlagIPV62.pooled_peak_1123	51	.	6.02233	8.50556	5.14182	74
chr10	20271456	20271797	FlagIPV61.FlagIPV62.pooled_peak_1124	282	.	16.7814	32.7651	28.2477	167
chr10	20622751	20623065	FlagIPV61.FlagIPV62.pooled_peak_1125	87	.	7.67517	12.4504	8.79667	156
chr10	22087157	22087394	FlagIPV61.FlagIPV62.pooled_peak_1126	130	.	10.0372	16.9059	13.0188	124
chr10	22114206	22114714	FlagIPV61.FlagIPV62.pooled_peak_1127	121	.	9.51266	15.9352	12.1039	325
chr10	22625754	22626007	FlagIPV61.FlagIPV62.pooled_peak_1128	68	.	6.96013	10.3295	6.8351	132
chr10	22628720	22628920	FlagIPV61.FlagIPV62.pooled_peak_1129	43	.	5.59381	7.70219	4.38551	116
chr10	22633223	22633467	FlagIPV61.FlagIPV62.pooled_peak_1130	81	.	7.61013	11.7785	8.17335	109
chr10	22672631	22672856	FlagIPV61.FlagIPV62.pooled_peak_1131	34	.	4.93403	6.63696	3.42818	46
chr10	22683801	22684008	FlagIPV61.FlagIPV62.pooled_peak_1132	51	.	6.02233	8.50556	5.14182	147
chr10	22848050	22848288	FlagIPV61.FlagIPV62.pooled_peak_1133	109	.	9.08994	14.7305	10.9395	94
chr10	23081556	23081804	FlagIPV61.FlagIPV62.pooled_peak_1134	153	.	11.1876	19.3584	15.3419	121
chr10	23795762	23796061	FlagIPV61.FlagIPV62.pooled_peak_1135	122	.	9.68861	16.0436	12.2103	182
chr10	23869766	23869966	FlagIPV61.FlagIPV62.pooled_peak_1136	63	.	6.69147	9.81347	6.34648	118
chr10	24255787	24256059	FlagIPV61.FlagIPV62.pooled_peak_1137	68	.	6.99226	10.3931	6.859	122
chr10	24371193	24371393	FlagIPV61.FlagIPV62.pooled_peak_1138	32	.	4.89458	6.43004	3.24064	21
chr10	24542309	24542509	FlagIPV61.FlagIPV62.pooled_peak_1139	41	.	5.42413	7.44518	4.18975	67
chr10	25119416	25119632	FlagIPV61.FlagIPV62.pooled_peak_1140	68	.	6.99226	10.3931	6.859	124
chr10	25280179	25280442	FlagIPV61.FlagIPV62.pooled_peak_1141	138	.	10.4884	17.7872	13.8426	143
chr10	25342604	25343137	FlagIPV61.FlagIPV62.pooled_peak_1142	147	.	10.8864	18.7631	14.7934	117
chr10	25384690	25384979	FlagIPV61.FlagIPV62.pooled_peak_1143	232	.	14.6837	27.5805	23.2405	149
chr10	25493627	25493980	FlagIPV61.FlagIPV62.pooled_peak_1144	95	.	8.39071	13.2491	9.53942	119
chr10	25508110	25508345	FlagIPV61.FlagIPV62.pooled_peak_1145	95	.	8.39071	13.2491	9.53942	134
chr10	26046244	26046590	FlagIPV61.FlagIPV62.pooled_peak_1146	27	.	4.15387	5.86667	2.78339	129
chr10	26348809	26349188	FlagIPV61.FlagIPV62.pooled_peak_1147	121	.	9.51266	15.9352	12.1039	170
chr10	26494272	26494490	FlagIPV61.FlagIPV62.pooled_peak_1148	81	.	7.69149	11.8023	8.17335	106
chr10	26864430	26864630	FlagIPV61.FlagIPV62.pooled_peak_1149	68	.	6.99226	10.3931	6.859	102
chr10	26982130	26982358	FlagIPV61.FlagIPV62.pooled_peak_1150	65	.	6.57871	10.0184	6.53533	58
chr10	27199603	27199849	FlagIPV61.FlagIPV62.pooled_peak_1151	123	.	9.78917	16.2439	12.3799	123
chr10	27297760	27298034	FlagIPV61.FlagIPV62.pooled_peak_1152	216	.	13.9845	25.8915	21.615	122
chr10	27908378	27908740	FlagIPV61.FlagIPV62.pooled_peak_1153	88	.	8.02977	12.5489	8.88883	163
chr10	28179503	28179703	FlagIPV61.FlagIPV62.pooled_peak_1154	55	.	6.29304	9.02496	5.58972	140
chr10	28405271	28405529	FlagIPV61.FlagIPV62.pooled_peak_1155	54	.	6.03049	8.85275	5.46579	116
chr10	28444039	28444251	FlagIPV61.FlagIPV62.pooled_peak_1156	65	.	6.57871	10.0184	6.53533	128
chr10	28496068	28496794	FlagIPV61.FlagIPV62.pooled_peak_1157	334	.	18.8791	38.1093	33.4266	451
chr10	28685158	28685474	FlagIPV61.FlagIPV62.pooled_peak_1158	291	.	15.8986	33.7295	29.1841	146
chr10	28774035	28774331	FlagIPV61.FlagIPV62.pooled_peak_1159	216	.	13.9845	25.8915	21.615	181
chr10	28903155	28903472	FlagIPV61.FlagIPV62.pooled_peak_1160	200	.	13.2853	24.2236	20.0087	159
chr10	29022569	29022843	FlagIPV61.FlagIPV62.pooled_peak_1161	153	.	11.1876	19.3584	15.3419	150
chr10	29032294	29032609	FlagIPV61.FlagIPV62.pooled_peak_1162	95	.	8.39071	13.2491	9.53942	147
chr10	29102148	29102418	FlagIPV61.FlagIPV62.pooled_peak_1163	218	.	13.1574	26.153	21.8631	82
chr10	29106294	29106545	FlagIPV61.FlagIPV62.pooled_peak_1164	192	.	12.6836	23.4034	19.2276	121
chr10	29107911	29108143	FlagIPV61.FlagIPV62.pooled_peak_1165	123	.	9.78917	16.2439	12.3799	96
chr10	29124891	29125318	FlagIPV61.FlagIPV62.pooled_peak_1166	449	.	21.3808	49.9359	44.9462	217
chr10	29141835	29142140	FlagIPV61.FlagIPV62.pooled_peak_1167	302	.	16.8751	34.827	30.2428	138
chr10	29276614	29276814	FlagIPV61.FlagIPV62.pooled_peak_1168	25	.	4.38581	5.59444	2.52496	107
chr10	29318241	29318600	FlagIPV61.FlagIPV62.pooled_peak_1169	167	.	10.2858	20.8092	16.7499	194
chr10	29622472	29622691	FlagIPV61.FlagIPV62.pooled_peak_1170	87	.	7.83486	12.412	8.76715	111
chr10	29666232	29666593	FlagIPV61.FlagIPV62.pooled_peak_1171	190	.	12.061	23.2417	19.0717	186
chr10	29746306	29746506	FlagIPV61.FlagIPV62.pooled_peak_1172	51	.	6.02233	8.50556	5.14182	99
chr10	29812168	29812456	FlagIPV61.FlagIPV62.pooled_peak_1173	168	.	11.8868	20.9558	16.8718	141
chr10	30098652	30098859	FlagIPV61.FlagIPV62.pooled_peak_1174	81	.	7.69149	11.8023	8.17335	84
chr10	30170920	30171215	FlagIPV61.FlagIPV62.pooled_peak_1175	168	.	11.8868	20.9558	16.8718	105
chr10	30522760	30523042	FlagIPV61.FlagIPV62.pooled_peak_1176	174	.	12.0447	21.5156	17.4198	165
chr10	30605782	30606067	FlagIPV61.FlagIPV62.pooled_peak_1177	150	.	10.4163	19.0215	15.0378	140
chr10	30687540	30687984	FlagIPV61.FlagIPV62.pooled_peak_1178	601	.	26.3148	65.4783	60.1528	252
chr10	30695944	30696217	FlagIPV61.FlagIPV62.pooled_peak_1179	81	.	7.69149	11.8023	8.17335	98
chr10	30832273	30832551	FlagIPV61.FlagIPV62.pooled_peak_1180	55	.	6.29304	9.02496	5.58972	94
chr10	30865660	30865880	FlagIPV61.FlagIPV62.pooled_peak_1181	54	.	6.03049	8.85275	5.46579	53
chr10	31942879	31943203	FlagIPV61.FlagIPV62.pooled_peak_1182	43	.	5.48226	7.72445	4.39501	125
chr10	32036948	32037189	FlagIPV61.FlagIPV62.pooled_peak_1183	81	.	7.69149	11.8023	8.17335	120
chr10	32155954	32156233	FlagIPV61.FlagIPV62.pooled_peak_1184	126	.	9.6429	16.485	12.6074	144
chr10	32360294	32360690	FlagIPV61.FlagIPV62.pooled_peak_1185	100	.	8.43754	13.7405	10.008	206
chr10	32929712	32929932	FlagIPV61.FlagIPV62.pooled_peak_1186	109	.	9.08994	14.7305	10.9395	113
chr10	32950796	32951054	FlagIPV61.FlagIPV62.pooled_peak_1187	177	.	11.5128	21.8145	17.7052	141
chr10	33010075	33010294	FlagIPV61.FlagIPV62.pooled_peak_1188	75	.	7.36062	11.1624	7.59995	127
chr10	33123784	33123984	FlagIPV61.FlagIPV62.pooled_peak_1189	43	.	5.59381	7.70219	4.38551	54
chr10	33150929	33151147	FlagIPV61.FlagIPV62.pooled_peak_1190	88	.	8.02977	12.5489	8.88883	146
chr10	33180526	33180726	FlagIPV61.FlagIPV62.pooled_peak_1191	68	.	6.99226	10.3931	6.859	122
chr10	33271979	33272307	FlagIPV61.FlagIPV62.pooled_peak_1192	189	.	12.7138	23.1008	18.9393	175
chr10	33290615	33290857	FlagIPV61.FlagIPV62.pooled_peak_1193	68	.	6.99226	10.3931	6.859	138
chr10	33509276	33509552	FlagIPV61.FlagIPV62.pooled_peak_1194	101	.	8.33638	13.9005	10.1654	149
chr10	33801874	33802157	FlagIPV61.FlagIPV62.pooled_peak_1195	200	.	13.2853	24.2236	20.0087	128
chr10	34174261	34174503	FlagIPV61.FlagIPV62.pooled_peak_1196	109	.	9.08994	14.7305	10.9395	88
chr10	34427374	34427677	FlagIPV61.FlagIPV62.pooled_peak_1197	97	.	7.60253	13.4922	9.7757	167
chr10	34666066	34666405	FlagIPV61.FlagIPV62.pooled_peak_1198	153	.	11.1876	19.3584	15.3419	143
chr10	34699110	34699323	FlagIPV61.FlagIPV62.pooled_peak_1199	126	.	9.6429	16.485	12.6074	82
chr10	34906163	34906437	FlagIPV61.FlagIPV62.pooled_peak_1200	153	.	11.1876	19.3584	15.3419	136
chr10	34954470	34954705	FlagIPV61.FlagIPV62.pooled_peak_1201	109	.	9.08994	14.7305	10.9395	94
chr10	35192869	35193162	FlagIPV61.FlagIPV62.pooled_peak_1202	108	.	8.04974	14.6571	10.8973	144
chr10	35546991	35547342	FlagIPV61.FlagIPV62.pooled_peak_1203	200	.	13.2853	24.2236	20.0087	185
chr10	37196951	37197331	FlagIPV61.FlagIPV62.pooled_peak_1204	34	.	4.93403	6.63696	3.42818	113
chr10	37735138	37735338	FlagIPV61.FlagIPV62.pooled_peak_1205	57	.	6.34178	9.1764	5.72979	73
chr10	37908964	37909164	FlagIPV61.FlagIPV62.pooled_peak_1206	55	.	6.29304	9.02496	5.58972	107
chr10	38391472	38391721	FlagIPV61.FlagIPV62.pooled_peak_1207	138	.	10.4884	17.7872	13.8426	120
chr10	38394955	38395200	FlagIPV61.FlagIPV62.pooled_peak_1208	68	.	6.93969	10.3942	6.8598	78
chr10	40822003	40822240	FlagIPV61.FlagIPV62.pooled_peak_1209	17	.	2.82074	4.67315	1.78982	164
chr10	41854450	41854766	FlagIPV61.FlagIPV62.pooled_peak_1210	51	.	1.70139	8.50174	5.14182	162
chr10	41859907	41860108	FlagIPV61.FlagIPV62.pooled_peak_1211	60	.	2.14401	9.46333	6.01002	38
chr10	41877857	41878059	FlagIPV61.FlagIPV62.pooled_peak_1212	41	.	3.00435	7.38137	4.13069	41
chr10	42085317	42085529	FlagIPV61.FlagIPV62.pooled_peak_1213	44	.	1.74208	7.73897	4.40914	22
chr10	42094328	42094628	FlagIPV61.FlagIPV62.pooled_peak_1214	55	.	2.07819	8.95452	5.5651	148
chr10	42099710	42099997	FlagIPV61.FlagIPV62.pooled_peak_1215	67	.	1.8127	10.2077	6.71648	150
chr10	43348811	43349011	FlagIPV61.FlagIPV62.pooled_peak_1216	68	.	6.99226	10.3931	6.859	107
chr10	43350107	43350443	FlagIPV61.FlagIPV62.pooled_peak_1217	102	.	6.86238	13.9686	10.2295	156
chr10	43355817	43356372	FlagIPV61.FlagIPV62.pooled_peak_1218	76	.	7.12694	11.2184	7.64572	397
chr10	43538517	43538717	FlagIPV61.FlagIPV62.pooled_peak_1219	55	.	6.29304	9.02496	5.58972	126
chr10	43590049	43590360	FlagIPV61.FlagIPV62.pooled_peak_1220	184	.	12.5861	22.578	18.4295	135
chr10	43605785	43606198	FlagIPV61.FlagIPV62.pooled_peak_1221	232	.	13.7057	27.6355	23.2885	154
chr10	44173573	44173892	FlagIPV61.FlagIPV62.pooled_peak_1222	189	.	12.7138	23.1008	18.9393	135
chr10	45470576	45470994	FlagIPV61.FlagIPV62.pooled_peak_1223	1238	.	50.3443	130.35	123.844	184
chr10	45626738	45627049	FlagIPV61.FlagIPV62.pooled_peak_1224	189	.	12.7138	23.1008	18.9393	170
chr10	45698001	45698507	FlagIPV61.FlagIPV62.pooled_peak_1225	150	.	10.4163	19.0215	15.0378	309
chr10	45786294	45786502	FlagIPV61.FlagIPV62.pooled_peak_1226	66	.	6.8812	10.1752	6.68429	93
chr10	45827626	45828213	FlagIPV61.FlagIPV62.pooled_peak_1227	79	.	5.76005	11.5441	7.95987	185
chr10	45882335	45882629	FlagIPV61.FlagIPV62.pooled_peak_1228	112	.	9.04022	15.0988	11.2916	151
chr10	46129080	46129526	FlagIPV61.FlagIPV62.pooled_peak_1229	94	.	7.86794	13.1246	9.45038	359
chr10	46356673	46356984	FlagIPV61.FlagIPV62.pooled_peak_1230	66	.	6.26091	10.1514	6.66141	114
chr10	46396758	46396985	FlagIPV61.FlagIPV62.pooled_peak_1231	79	.	7.56932	11.5618	7.97658	128
chr10	46558633	46558974	FlagIPV61.FlagIPV62.pooled_peak_1232	405	.	21.676	45.4537	40.5721	163
chr10	46597679	46598014	FlagIPV61.FlagIPV62.pooled_peak_1233	190	.	12.061	23.2417	19.0717	176
chr10	46756542	46756742	FlagIPV61.FlagIPV62.pooled_peak_1234	66	.	6.8424	10.1001	6.61456	76
chr10	46835699	46836113	FlagIPV61.FlagIPV62.pooled_peak_1235	41	.	4.57492	7.377	4.12639	209
chr10	47047707	47047914	FlagIPV61.FlagIPV62.pooled_peak_1236	68	.	6.99226	10.3931	6.859	89
chr10	47406903	47407228	FlagIPV61.FlagIPV62.pooled_peak_1237	87	.	7.67517	12.4504	8.79667	150
chr10	47462778	47463030	FlagIPV61.FlagIPV62.pooled_peak_1238	79	.	7.56932	11.5618	7.97658	112
chr10	47503760	47504373	FlagIPV61.FlagIPV62.pooled_peak_1239	87	.	7.15532	12.352	8.71008	501
chr10	47583676	47583876	FlagIPV61.FlagIPV62.pooled_peak_1240	52	.	6.05572	8.56805	5.20148	69
chr10	47743827	47744163	FlagIPV61.FlagIPV62.pooled_peak_1241	154	.	10.7065	19.5117	15.4934	170
chr10	47948665	47948894	FlagIPV61.FlagIPV62.pooled_peak_1242	68	.	6.90379	10.3307	6.83604	136
chr10	47988130	47988378	FlagIPV61.FlagIPV62.pooled_peak_1243	75	.	7.32026	11.0867	7.53287	108
chr10	48011951	48012467	FlagIPV61.FlagIPV62.pooled_peak_1244	99	.	8.22339	13.7121	9.98192	325
chr10	48288011	48288278	FlagIPV61.FlagIPV62.pooled_peak_1245	168	.	11.8868	20.9558	16.8718	125
chr10	48383484	48383684	FlagIPV61.FlagIPV62.pooled_peak_1246	68	.	6.99226	10.3931	6.859	98
chr10	48788577	48788929	FlagIPV61.FlagIPV62.pooled_peak_1247	316	.	18.1799	36.3113	31.6829	163
chr10	48815060	48815348	FlagIPV61.FlagIPV62.pooled_peak_1248	123	.	9.78917	16.2439	12.3799	166
chr10	48885603	48885883	FlagIPV61.FlagIPV62.pooled_peak_1249	88	.	8.02977	12.5489	8.88883	126
chr10	50110387	50110587	FlagIPV61.FlagIPV62.pooled_peak_1250	52	.	6.02681	8.62886	5.25846	84
chr10	50172787	50173018	FlagIPV61.FlagIPV62.pooled_peak_1251	95	.	8.39071	13.2491	9.53942	119
chr10	50439254	50439454	FlagIPV61.FlagIPV62.pooled_peak_1252	68	.	6.99226	10.3931	6.859	109
chr10	50471613	50471929	FlagIPV61.FlagIPV62.pooled_peak_1253	190	.	12.061	23.2417	19.0717	151
chr10	50502023	50502308	FlagIPV61.FlagIPV62.pooled_peak_1254	153	.	11.1876	19.3584	15.3419	145
chr10	50511762	50512224	FlagIPV61.FlagIPV62.pooled_peak_1255	179	.	10.733	22.0983	17.9794	197
chr10	50579811	50580367	FlagIPV61.FlagIPV62.pooled_peak_1256	232	.	14.6837	27.5805	23.2405	423
chr10	50768971	50769171	FlagIPV61.FlagIPV62.pooled_peak_1257	68	.	6.99226	10.3931	6.859	129
chr10	52310050	52310315	FlagIPV61.FlagIPV62.pooled_peak_1258	123	.	9.78917	16.2439	12.3799	124
chr10	53655137	53655337	FlagIPV61.FlagIPV62.pooled_peak_1259	50	.	5.76982	8.43004	5.07398	68
chr10	53844066	53844314	FlagIPV61.FlagIPV62.pooled_peak_1260	95	.	8.39071	13.2491	9.53942	131
chr10	56231439	56231694	FlagIPV61.FlagIPV62.pooled_peak_1261	109	.	9.08994	14.7305	10.9395	119
chr10	56505639	56505909	FlagIPV61.FlagIPV62.pooled_peak_1262	136	.	9.55313	17.5849	13.6778	149
chr10	57218337	57218621	FlagIPV61.FlagIPV62.pooled_peak_1263	43	.	5.59381	7.70219	4.38551	124
chr10	58437778	58438033	FlagIPV61.FlagIPV62.pooled_peak_1264	153	.	11.1876	19.3584	15.3419	110
chr10	59350610	59350855	FlagIPV61.FlagIPV62.pooled_peak_1265	123	.	9.78917	16.2439	12.3799	119
chr10	59827907	59828172	FlagIPV61.FlagIPV62.pooled_peak_1266	63	.	6.69147	9.81347	6.34648	86
chr10	59839299	59839553	FlagIPV61.FlagIPV62.pooled_peak_1267	168	.	11.8868	20.9558	16.8718	159
chr10	59854681	59854977	FlagIPV61.FlagIPV62.pooled_peak_1268	99	.	8.22339	13.7121	9.98192	113
chr10	59965365	59965692	FlagIPV61.FlagIPV62.pooled_peak_1269	387	.	20.9768	43.5957	38.761	165
chr10	59967126	59967539	FlagIPV61.FlagIPV62.pooled_peak_1270	109	.	9.08994	14.7305	10.9395	161
chr10	60527710	60527959	FlagIPV61.FlagIPV62.pooled_peak_1271	87	.	7.67517	12.4504	8.79667	112
chr10	60663859	60664088	FlagIPV61.FlagIPV62.pooled_peak_1272	109	.	9.08994	14.7305	10.9395	120
chr10	60807588	60807850	FlagIPV61.FlagIPV62.pooled_peak_1273	65	.	6.57871	10.0184	6.53533	125
chr10	60942767	60942980	FlagIPV61.FlagIPV62.pooled_peak_1274	55	.	6.29304	9.02496	5.58972	117
chr10	61000797	61001060	FlagIPV61.FlagIPV62.pooled_peak_1275	55	.	6.29304	9.02496	5.58972	100
chr10	61065103	61065304	FlagIPV61.FlagIPV62.pooled_peak_1276	54	.	6.03049	8.85275	5.46579	141
chr10	61608307	61608634	FlagIPV61.FlagIPV62.pooled_peak_1277	81	.	7.69149	11.8023	8.17335	171
chr10	61747321	61747521	FlagIPV61.FlagIPV62.pooled_peak_1278	68	.	6.99226	10.3931	6.859	96
chr10	61786089	61786289	FlagIPV61.FlagIPV62.pooled_peak_1279	43	.	5.59381	7.70219	4.38551	126
chr10	61967796	61967996	FlagIPV61.FlagIPV62.pooled_peak_1280	43	.	5.59381	7.70219	4.38551	95
chr10	62082468	62082688	FlagIPV61.FlagIPV62.pooled_peak_1281	63	.	6.62949	9.85347	6.38301	112
chr10	62110841	62111142	FlagIPV61.FlagIPV62.pooled_peak_1282	68	.	6.99226	10.3931	6.859	144
chr10	62384131	62384381	FlagIPV61.FlagIPV62.pooled_peak_1283	81	.	7.69149	11.8023	8.17335	122
chr10	62513732	62513932	FlagIPV61.FlagIPV62.pooled_peak_1284	68	.	6.99226	10.3931	6.859	68
chr10	62806489	62806689	FlagIPV61.FlagIPV62.pooled_peak_1285	45	.	5.7076	7.93509	4.59662	120
chr10	62856087	62856322	FlagIPV61.FlagIPV62.pooled_peak_1286	38	.	4.91928	7.07862	3.84552	100
chr10	63634206	63634462	FlagIPV61.FlagIPV62.pooled_peak_1287	134	.	10.1468	17.3792	13.4763	92
chr10	63712111	63712408	FlagIPV61.FlagIPV62.pooled_peak_1288	216	.	13.9845	25.8915	21.615	162
chr10	64169365	64169565	FlagIPV61.FlagIPV62.pooled_peak_1289	55	.	6.29304	9.02496	5.58972	56
chr10	65891101	65891306	FlagIPV61.FlagIPV62.pooled_peak_1290	81	.	7.69149	11.8023	8.17335	108
chr10	66257994	66258384	FlagIPV61.FlagIPV62.pooled_peak_1291	43	.	5.59381	7.70219	4.38551	57
chr10	67114943	67115376	FlagIPV61.FlagIPV62.pooled_peak_1292	369	.	18.6397	41.675	36.9025	194
chr10	67492443	67492643	FlagIPV61.FlagIPV62.pooled_peak_1293	43	.	5.59381	7.70219	4.38551	95
chr10	68087120	68087672	FlagIPV61.FlagIPV62.pooled_peak_1294	95	.	8.39071	13.2491	9.53942	145
chr10	68811646	68811846	FlagIPV61.FlagIPV62.pooled_peak_1295	55	.	6.29304	9.02496	5.58972	120
chr10	68817078	68817362	FlagIPV61.FlagIPV62.pooled_peak_1296	109	.	9.08994	14.7305	10.9395	161
chr10	69315095	69315442	FlagIPV61.FlagIPV62.pooled_peak_1297	153	.	11.1876	19.3584	15.3419	181
chr10	69425834	69426116	FlagIPV61.FlagIPV62.pooled_peak_1298	87	.	7.83486	12.412	8.76715	136
chr10	69453948	69454195	FlagIPV61.FlagIPV62.pooled_peak_1299	68	.	6.96013	10.3295	6.8351	79
chr10	70120381	70120696	FlagIPV61.FlagIPV62.pooled_peak_1300	168	.	11.8868	20.9558	16.8718	163
chr10	70186196	70186725	FlagIPV61.FlagIPV62.pooled_peak_1301	138	.	10.4884	17.7872	13.8426	151
chr10	70232275	70232481	FlagIPV61.FlagIPV62.pooled_peak_1302	43	.	5.48226	7.72445	4.39501	79
chr10	70319536	70319747	FlagIPV61.FlagIPV62.pooled_peak_1303	95	.	8.39071	13.2491	9.53942	89
chr10	70409467	70409732	FlagIPV61.FlagIPV62.pooled_peak_1304	81	.	7.69149	11.8023	8.17335	102
chr10	70874089	70874351	FlagIPV61.FlagIPV62.pooled_peak_1305	216	.	13.9845	25.8915	21.615	127
chr10	71074430	71074707	FlagIPV61.FlagIPV62.pooled_peak_1306	109	.	9.08994	14.7305	10.9395	148
chr10	71228088	71228288	FlagIPV61.FlagIPV62.pooled_peak_1307	68	.	6.99226	10.3931	6.859	119
chr10	71241485	71241813	FlagIPV61.FlagIPV62.pooled_peak_1308	265	.	16.0822	31.0181	26.5545	173
chr10	71851149	71851437	FlagIPV61.FlagIPV62.pooled_peak_1309	168	.	11.8868	20.9558	16.8718	151
chr10	72096262	72096520	FlagIPV61.FlagIPV62.pooled_peak_1310	99	.	8.22339	13.7121	9.98192	94
chr10	72171117	72171428	FlagIPV61.FlagIPV62.pooled_peak_1311	168	.	11.8868	20.9558	16.8718	175
chr10	72172054	72172293	FlagIPV61.FlagIPV62.pooled_peak_1312	43	.	5.59381	7.70219	4.38551	89
chr10	72422176	72422376	FlagIPV61.FlagIPV62.pooled_peak_1313	68	.	6.99226	10.3931	6.859	110
chr10	73044620	73044828	FlagIPV61.FlagIPV62.pooled_peak_1314	108	.	9.04817	14.6471	10.8907	91
chr10	73586562	73586890	FlagIPV61.FlagIPV62.pooled_peak_1315	168	.	11.8868	20.9558	16.8718	163
chr10	73676428	73676869	FlagIPV61.FlagIPV62.pooled_peak_1316	20	.	3.45603	4.947	2.03611	186
chr10	74433251	74433592	FlagIPV61.FlagIPV62.pooled_peak_1317	309	.	17.5822	35.5816	30.9813	166
chr10	74821698	74821906	FlagIPV61.FlagIPV62.pooled_peak_1318	87	.	7.15532	12.352	8.71008	109
chr10	75164797	75165072	FlagIPV61.FlagIPV62.pooled_peak_1319	34	.	4.93403	6.63696	3.42818	172
chr10	75206205	75206467	FlagIPV61.FlagIPV62.pooled_peak_1320	76	.	7.12694	11.2184	7.64572	134
chr10	75233051	75233260	FlagIPV61.FlagIPV62.pooled_peak_1321	55	.	6.29304	9.02496	5.58972	123
chr10	76112725	76113030	FlagIPV61.FlagIPV62.pooled_peak_1322	43	.	5.48226	7.72445	4.39501	133
chr10	76115345	76115545	FlagIPV61.FlagIPV62.pooled_peak_1323	68	.	6.99226	10.3931	6.859	109
chr10	76135877	76136077	FlagIPV61.FlagIPV62.pooled_peak_1324	68	.	6.99226	10.3931	6.859	92
chr10	77251431	77251631	FlagIPV61.FlagIPV62.pooled_peak_1325	76	.	7.12694	11.2184	7.64572	84
chr10	77485945	77486189	FlagIPV61.FlagIPV62.pooled_peak_1326	76	.	6.70812	11.2378	7.66126	125
chr10	77510366	77510619	FlagIPV61.FlagIPV62.pooled_peak_1327	95	.	8.39071	13.2491	9.53942	139
chr10	77539183	77539398	FlagIPV61.FlagIPV62.pooled_peak_1328	56	.	5.8137	9.09455	5.65448	84
chr10	77569083	77569440	FlagIPV61.FlagIPV62.pooled_peak_1329	38	.	4.91928	7.07862	3.84552	89
chr10	77756549	77756817	FlagIPV61.FlagIPV62.pooled_peak_1330	95	.	8.39071	13.2491	9.53942	134
chr10	77855803	77856077	FlagIPV61.FlagIPV62.pooled_peak_1331	150	.	10.4163	19.0215	15.0378	122
chr10	78301863	78302063	FlagIPV61.FlagIPV62.pooled_peak_1332	68	.	6.99226	10.3931	6.859	100
chr10	78481920	78482322	FlagIPV61.FlagIPV62.pooled_peak_1333	168	.	11.8868	20.9558	16.8718	249
chr10	79086913	79087174	FlagIPV61.FlagIPV62.pooled_peak_1334	168	.	11.8868	20.9558	16.8718	108
chr10	79240140	79240475	FlagIPV61.FlagIPV62.pooled_peak_1335	298	.	14.7578	34.4217	29.8637	162
chr10	79508336	79508668	FlagIPV61.FlagIPV62.pooled_peak_1336	200	.	13.2853	24.2236	20.0087	195
chr10	79678799	79679038	FlagIPV61.FlagIPV62.pooled_peak_1337	76	.	6.70812	11.2378	7.66126	103
chr10	79726769	79727055	FlagIPV61.FlagIPV62.pooled_peak_1338	153	.	10.8483	19.3344	15.3419	165
chr10	79875246	79875447	FlagIPV61.FlagIPV62.pooled_peak_1339	54	.	6.03049	8.85275	5.46579	41
chr10	80251665	80252030	FlagIPV61.FlagIPV62.pooled_peak_1340	189	.	12.7138	23.1008	18.9393	133
chr10	80378230	80378555	FlagIPV61.FlagIPV62.pooled_peak_1341	294	.	17.203	33.9718	29.423	153
chr10	80443025	80443242	FlagIPV61.FlagIPV62.pooled_peak_1342	109	.	9.08994	14.7305	10.9395	115
chr10	80495044	80495313	FlagIPV61.FlagIPV62.pooled_peak_1343	76	.	6.70812	11.2378	7.66126	137
chr10	80662669	80662902	FlagIPV61.FlagIPV62.pooled_peak_1344	109	.	9.08994	14.7305	10.9395	119
chr10	80761259	80761472	FlagIPV61.FlagIPV62.pooled_peak_1345	76	.	7.12694	11.2184	7.64572	140
chr10	80896115	80896458	FlagIPV61.FlagIPV62.pooled_peak_1346	120	.	7.93012	15.8336	12.0097	156
chr10	80896551	80896834	FlagIPV61.FlagIPV62.pooled_peak_1347	185	.	12.0575	22.7413	18.5897	165
chr10	80925130	80925409	FlagIPV61.FlagIPV62.pooled_peak_1348	55	.	6.29304	9.02496	5.58972	99
chr10	80966339	80966638	FlagIPV61.FlagIPV62.pooled_peak_1349	128	.	9.92772	16.699	12.8185	136
chr10	80969102	80969302	FlagIPV61.FlagIPV62.pooled_peak_1350	43	.	5.48226	7.72445	4.39501	62
chr10	81786598	81786813	FlagIPV61.FlagIPV62.pooled_peak_1351	95	.	8.39071	13.2491	9.53942	96
chr10	82463702	82463950	FlagIPV61.FlagIPV62.pooled_peak_1352	95	.	8.39071	13.2491	9.53942	108
chr10	84196131	84196439	FlagIPV61.FlagIPV62.pooled_peak_1353	138	.	10.4884	17.7872	13.8426	135
chr10	84264496	84264787	FlagIPV61.FlagIPV62.pooled_peak_1354	66	.	6.26091	10.1514	6.66141	148
chr10	84391004	84391277	FlagIPV61.FlagIPV62.pooled_peak_1355	123	.	9.78917	16.2439	12.3799	93
chr10	85641584	85641786	FlagIPV61.FlagIPV62.pooled_peak_1356	54	.	6.03049	8.85275	5.46579	111
chr10	85642349	85642707	FlagIPV61.FlagIPV62.pooled_peak_1357	123	.	9.78917	16.2439	12.3799	163
chr10	86313301	86313501	FlagIPV61.FlagIPV62.pooled_peak_1358	55	.	6.29304	9.02496	5.58972	59
chr10	86556582	86556938	FlagIPV61.FlagIPV62.pooled_peak_1359	220	.	14.0521	26.3368	22.0404	188
chr10	87007642	87008014	FlagIPV61.FlagIPV62.pooled_peak_1360	92	.	8.11705	12.9058	9.23783	289
chr10	87203845	87204045	FlagIPV61.FlagIPV62.pooled_peak_1361	55	.	6.21192	8.94802	5.55863	109
chr10	87238934	87239293	FlagIPV61.FlagIPV62.pooled_peak_1362	36	.	5.15423	6.8817	3.66017	77
chr10	87248849	87249267	FlagIPV61.FlagIPV62.pooled_peak_1363	176	.	11.9867	21.7491	17.6479	246
chr10	87391502	87391807	FlagIPV61.FlagIPV62.pooled_peak_1364	65	.	6.57871	10.0184	6.53533	153
chr10	87488736	87489113	FlagIPV61.FlagIPV62.pooled_peak_1365	155	.	9.83857	19.5385	15.5163	158
chr10	87701500	87701748	FlagIPV61.FlagIPV62.pooled_peak_1366	50	.	5.76982	8.43004	5.07398	83
chr10	88042117	88042372	FlagIPV61.FlagIPV62.pooled_peak_1367	81	.	7.69149	11.8023	8.17335	159
chr10	88131950	88132197	FlagIPV61.FlagIPV62.pooled_peak_1368	123	.	9.78917	16.2439	12.3799	155
chr10	88761566	88761766	FlagIPV61.FlagIPV62.pooled_peak_1369	55	.	6.29304	9.02496	5.58972	162
chr10	89260328	89260644	FlagIPV61.FlagIPV62.pooled_peak_1370	334	.	18.8791	38.1093	33.4266	161
chr10	89699462	89699672	FlagIPV61.FlagIPV62.pooled_peak_1371	102	.	8.69892	13.97	10.2295	111
chr10	89998268	89998470	FlagIPV61.FlagIPV62.pooled_peak_1372	54	.	6.03049	8.85275	5.46579	83
chr10	90705380	90705585	FlagIPV61.FlagIPV62.pooled_peak_1373	68	.	6.99226	10.3931	6.859	95
chr10	90812178	90812499	FlagIPV61.FlagIPV62.pooled_peak_1374	48	.	5.74165	8.14969	4.80079	156
chr10	91006346	91006664	FlagIPV61.FlagIPV62.pooled_peak_1375	168	.	11.8868	20.9558	16.8718	148
chr10	91555629	91555902	FlagIPV61.FlagIPV62.pooled_peak_1376	63	.	6.69147	9.81347	6.34648	142
chr10	91556764	91557000	FlagIPV61.FlagIPV62.pooled_peak_1377	95	.	8.39071	13.2491	9.53942	129
chr10	91672282	91672580	FlagIPV61.FlagIPV62.pooled_peak_1378	184	.	12.5861	22.578	18.4295	142
chr10	91926795	91927007	FlagIPV61.FlagIPV62.pooled_peak_1379	68	.	6.99226	10.3931	6.859	59
chr10	91955686	91955886	FlagIPV61.FlagIPV62.pooled_peak_1380	69	.	6.97595	10.4587	6.92011	91
chr10	92411536	92411774	FlagIPV61.FlagIPV62.pooled_peak_1381	68	.	6.99226	10.3931	6.859	107
chr10	92493417	92493617	FlagIPV61.FlagIPV62.pooled_peak_1382	66	.	6.26091	10.1514	6.66141	121
chr10	92942440	92942660	FlagIPV61.FlagIPV62.pooled_peak_1383	56	.	5.8137	9.09455	5.65448	55
chr10	93076900	93077154	FlagIPV61.FlagIPV62.pooled_peak_1384	88	.	8.02977	12.5489	8.88883	129
chr10	93435077	93435430	FlagIPV61.FlagIPV62.pooled_peak_1385	192	.	12.4705	23.4559	19.278	162
chr10	93466264	93466519	FlagIPV61.FlagIPV62.pooled_peak_1386	65	.	6.57871	10.0184	6.53533	87
chr10	93518561	93518854	FlagIPV61.FlagIPV62.pooled_peak_1387	123	.	9.78917	16.2439	12.3799	136
chr10	93763127	93763365	FlagIPV61.FlagIPV62.pooled_peak_1388	66	.	6.8424	10.1001	6.61456	158
chr10	94027115	94027402	FlagIPV61.FlagIPV62.pooled_peak_1389	81	.	7.69149	11.8023	8.17335	151
chr10	94939401	94939601	FlagIPV61.FlagIPV62.pooled_peak_1390	43	.	4.90912	7.63527	4.37306	136
chr10	95720872	95721072	FlagIPV61.FlagIPV62.pooled_peak_1391	39	.	5.35318	7.24296	3.9981	110
chr10	96238891	96239189	FlagIPV61.FlagIPV62.pooled_peak_1392	334	.	18.8791	38.1093	33.4266	153
chr10	96289639	96289888	FlagIPV61.FlagIPV62.pooled_peak_1393	160	.	11.4386	20.0745	16.041	91
chr10	96532582	96532878	FlagIPV61.FlagIPV62.pooled_peak_1394	209	.	13.6081	25.1436	20.9014	157
chr10	96533610	96533819	FlagIPV61.FlagIPV62.pooled_peak_1395	41	.	5.42413	7.44518	4.18975	64
chr10	96765825	96766056	FlagIPV61.FlagIPV62.pooled_peak_1396	81	.	7.69149	11.8023	8.17335	93
chr10	97448194	97448405	FlagIPV61.FlagIPV62.pooled_peak_1397	95	.	8.39071	13.2491	9.53942	53
chr10	97584262	97584480	FlagIPV61.FlagIPV62.pooled_peak_1398	95	.	8.39071	13.2491	9.53942	102
chr10	98056177	98056391	FlagIPV61.FlagIPV62.pooled_peak_1399	81	.	7.69149	11.8023	8.17335	101
chr10	98170564	98170764	FlagIPV61.FlagIPV62.pooled_peak_1400	54	.	6.03049	8.85275	5.46579	62
chr10	98198460	98198697	FlagIPV61.FlagIPV62.pooled_peak_1401	95	.	8.39071	13.2491	9.53942	144
chr10	98664467	98664821	FlagIPV61.FlagIPV62.pooled_peak_1402	369	.	20.2776	41.752	36.963	167
chr10	98988835	98989113	FlagIPV61.FlagIPV62.pooled_peak_1403	60	.	5.66437	9.53052	6.0748	136
chr10	99451058	99451296	FlagIPV61.FlagIPV62.pooled_peak_1404	99	.	8.22339	13.7121	9.98192	108
chr10	99561977	99562181	FlagIPV61.FlagIPV62.pooled_peak_1405	54	.	6.03049	8.85275	5.46579	79
chr10	99654871	99655216	FlagIPV61.FlagIPV62.pooled_peak_1406	248	.	15.383	29.2897	24.881	149
chr10	99997030	99997277	FlagIPV61.FlagIPV62.pooled_peak_1407	63	.	6.62949	9.85347	6.38301	139
chr10	100634808	100635030	FlagIPV61.FlagIPV62.pooled_peak_1408	95	.	8.39071	13.2491	9.53942	92
chr10	100875822	100876022	FlagIPV61.FlagIPV62.pooled_peak_1409	68	.	6.99226	10.3931	6.859	96
chr10	100883418	100883705	FlagIPV61.FlagIPV62.pooled_peak_1410	138	.	10.4884	17.7872	13.8426	159
chr10	101033027	101033236	FlagIPV61.FlagIPV62.pooled_peak_1411	30	.	4.47208	6.12485	3.01764	108
chr10	101151514	101151737	FlagIPV61.FlagIPV62.pooled_peak_1412	81	.	7.69149	11.8023	8.17335	61
chr10	101295729	101295935	FlagIPV61.FlagIPV62.pooled_peak_1413	95	.	8.39071	13.2491	9.53942	96
chr10	101310771	101310999	FlagIPV61.FlagIPV62.pooled_peak_1414	111	.	8.77162	15.0016	11.1985	64
chr10	101380035	101380312	FlagIPV61.FlagIPV62.pooled_peak_1415	138	.	10.4884	17.7872	13.8426	130
chr10	101893790	101894298	FlagIPV61.FlagIPV62.pooled_peak_1416	216	.	13.9845	25.8915	21.615	188
chr10	101986756	101987062	FlagIPV61.FlagIPV62.pooled_peak_1417	97	.	7.60253	13.4922	9.7757	142
chr10	102403922	102404137	FlagIPV61.FlagIPV62.pooled_peak_1418	134	.	10.1468	17.3792	13.4763	122
chr10	102710761	102710961	FlagIPV61.FlagIPV62.pooled_peak_1419	54	.	6.03049	8.85275	5.46579	120
chr10	102963228	102963521	FlagIPV61.FlagIPV62.pooled_peak_1420	124	.	9.31984	16.3173	12.4442	162
chr10	102980682	102980884	FlagIPV61.FlagIPV62.pooled_peak_1421	54	.	6.03049	8.85275	5.46579	138
chr10	103054358	103054681	FlagIPV61.FlagIPV62.pooled_peak_1422	204	.	13.3829	24.7083	20.4778	141
chr10	103232109	103232616	FlagIPV61.FlagIPV62.pooled_peak_1423	556	.	25.9153	60.8417	55.6043	308
chr10	103890276	103890509	FlagIPV61.FlagIPV62.pooled_peak_1424	87	.	7.67517	12.4504	8.79667	105
chr10	103917015	103917290	FlagIPV61.FlagIPV62.pooled_peak_1425	168	.	11.8868	20.9558	16.8718	129
chr10	103931677	103931939	FlagIPV61.FlagIPV62.pooled_peak_1426	153	.	11.1876	19.3584	15.3419	124
chr10	106509108	106509360	FlagIPV61.FlagIPV62.pooled_peak_1427	153	.	11.1876	19.3584	15.3419	104
chr10	106605846	106606137	FlagIPV61.FlagIPV62.pooled_peak_1428	43	.	4.90912	7.63527	4.37306	137
chr10	106711442	106711673	FlagIPV61.FlagIPV62.pooled_peak_1429	65	.	6.57871	10.0184	6.53533	89
chr10	107749382	107749613	FlagIPV61.FlagIPV62.pooled_peak_1430	81	.	7.69149	11.8023	8.17335	131
chr10	108598926	108599206	FlagIPV61.FlagIPV62.pooled_peak_1431	25	.	4.38581	5.59444	2.52496	140
chr10	109902972	109903377	FlagIPV61.FlagIPV62.pooled_peak_1432	66	.	6.26091	10.1514	6.66141	142
chr10	109985781	109986046	FlagIPV61.FlagIPV62.pooled_peak_1433	55	.	6.29304	9.02496	5.58972	157
chr10	110408202	110408456	FlagIPV61.FlagIPV62.pooled_peak_1434	81	.	7.69149	11.8023	8.17335	120
chr10	110499573	110499791	FlagIPV61.FlagIPV62.pooled_peak_1435	75	.	7.36062	11.1624	7.59995	117
chr10	110729443	110729643	FlagIPV61.FlagIPV62.pooled_peak_1436	55	.	6.29304	9.02496	5.58972	81
chr10	110791196	110791461	FlagIPV61.FlagIPV62.pooled_peak_1437	60	.	5.66437	9.53052	6.0748	141
chr10	110823011	110823326	FlagIPV61.FlagIPV62.pooled_peak_1438	184	.	12.5861	22.578	18.4295	140
chr10	110891419	110891681	FlagIPV61.FlagIPV62.pooled_peak_1439	81	.	7.65615	11.7322	8.14341	110
chr10	110916570	110916770	FlagIPV61.FlagIPV62.pooled_peak_1440	63	.	6.69147	9.81347	6.34648	85
chr10	112296139	112296356	FlagIPV61.FlagIPV62.pooled_peak_1441	54	.	6.03049	8.85275	5.46579	154
chr10	112741742	112741997	FlagIPV61.FlagIPV62.pooled_peak_1442	87	.	7.67517	12.4504	8.79667	96
chr10	112761131	112761435	FlagIPV61.FlagIPV62.pooled_peak_1443	215	.	13.9203	25.7619	21.5065	130
chr10	112761759	112762036	FlagIPV61.FlagIPV62.pooled_peak_1444	122	.	9.68861	16.0436	12.2103	164
chr10	112779299	112779501	FlagIPV61.FlagIPV62.pooled_peak_1445	43	.	5.48226	7.72445	4.39501	67
chr10	112810928	112811131	FlagIPV61.FlagIPV62.pooled_peak_1446	30	.	4.47208	6.12485	3.01764	26
chr10	114306723	114306925	FlagIPV61.FlagIPV62.pooled_peak_1447	81	.	7.69149	11.8023	8.17335	102
chr10	114349422	114349996	FlagIPV61.FlagIPV62.pooled_peak_1448	251	.	14.1623	29.5678	25.1557	378
chr10	114367125	114367370	FlagIPV61.FlagIPV62.pooled_peak_1449	153	.	11.1876	19.3584	15.3419	107
chr10	114551406	114551732	FlagIPV61.FlagIPV62.pooled_peak_1450	200	.	13.2853	24.2236	20.0087	132
chr10	114655289	114655603	FlagIPV61.FlagIPV62.pooled_peak_1451	99	.	7.17487	13.6409	9.92034	152
chr10	114819454	114819766	FlagIPV61.FlagIPV62.pooled_peak_1452	167	.	11.6589	20.7909	16.7367	176
chr10	115567080	115567280	FlagIPV61.FlagIPV62.pooled_peak_1453	68	.	6.99226	10.3931	6.859	80
chr10	115653607	115653984	FlagIPV61.FlagIPV62.pooled_peak_1454	322	.	16.995	36.8668	32.2187	178
chr10	115664717	115665114	FlagIPV61.FlagIPV62.pooled_peak_1455	460	.	23.7737	51.1084	46.0855	181
chr10	115998345	115998639	FlagIPV61.FlagIPV62.pooled_peak_1456	124	.	9.31984	16.3173	12.4442	150
chr10	116220385	116220646	FlagIPV61.FlagIPV62.pooled_peak_1457	87	.	7.15532	12.352	8.71008	145
chr10	116470173	116470412	FlagIPV61.FlagIPV62.pooled_peak_1458	109	.	9.08994	14.7305	10.9395	67
chr10	116852336	116852559	FlagIPV61.FlagIPV62.pooled_peak_1459	123	.	9.78917	16.2439	12.3799	97
chr10	116992159	116992400	FlagIPV61.FlagIPV62.pooled_peak_1460	84	.	7.77261	12.072	8.4376	90
chr10	117006983	117007276	FlagIPV61.FlagIPV62.pooled_peak_1461	123	.	9.78917	16.2439	12.3799	110
chr10	117490553	117490766	FlagIPV61.FlagIPV62.pooled_peak_1462	81	.	7.69149	11.8023	8.17335	78
chr10	118333294	118333539	FlagIPV61.FlagIPV62.pooled_peak_1463	38	.	4.91928	7.07862	3.84552	156
chr10	118459724	118459983	FlagIPV61.FlagIPV62.pooled_peak_1464	123	.	9.78917	16.2439	12.3799	146
chr10	118992085	118992359	FlagIPV61.FlagIPV62.pooled_peak_1465	109	.	9.08994	14.7305	10.9395	126
chr10	119006839	119007197	FlagIPV61.FlagIPV62.pooled_peak_1466	423	.	22.3752	47.3254	42.3984	167
chr10	119056912	119057118	FlagIPV61.FlagIPV62.pooled_peak_1467	75	.	7.36062	11.1624	7.59995	111
chr10	119618725	119618925	FlagIPV61.FlagIPV62.pooled_peak_1468	43	.	5.59381	7.70219	4.38551	163
chr10	119652458	119652658	FlagIPV61.FlagIPV62.pooled_peak_1469	68	.	6.99226	10.3931	6.859	112
chr10	119664179	119664582	FlagIPV61.FlagIPV62.pooled_peak_1470	268	.	16.0595	31.3401	26.8701	208
chr10	120253241	120253507	FlagIPV61.FlagIPV62.pooled_peak_1471	123	.	9.78917	16.2439	12.3799	97
chr10	120948491	120948691	FlagIPV61.FlagIPV62.pooled_peak_1472	41	.	5.42413	7.44518	4.18975	37
chr10	121554908	121555167	FlagIPV61.FlagIPV62.pooled_peak_1473	144	.	10.335	18.4475	14.4822	113
chr10	121994724	121994938	FlagIPV61.FlagIPV62.pooled_peak_1474	45	.	5.7076	7.93509	4.59662	139
chr10	122980824	122981070	FlagIPV61.FlagIPV62.pooled_peak_1475	123	.	9.78917	16.2439	12.3799	120
chr10	123180799	123181005	FlagIPV61.FlagIPV62.pooled_peak_1476	81	.	7.69149	11.8023	8.17335	102
chr10	123227860	123228188	FlagIPV61.FlagIPV62.pooled_peak_1477	200	.	13.2853	24.2236	20.0087	190
chr10	123521838	123522138	FlagIPV61.FlagIPV62.pooled_peak_1478	76	.	7.12694	11.2184	7.64572	176
chr10	123721984	123722189	FlagIPV61.FlagIPV62.pooled_peak_1479	68	.	6.99226	10.3931	6.859	95
chr10	123743992	123744244	FlagIPV61.FlagIPV62.pooled_peak_1480	81	.	7.69149	11.8023	8.17335	154
chr10	124125629	124125879	FlagIPV61.FlagIPV62.pooled_peak_1481	43	.	5.59381	7.70219	4.38551	100
chr10	124665753	124665986	FlagIPV61.FlagIPV62.pooled_peak_1482	68	.	6.99226	10.3931	6.859	84
chr10	124686140	124686353	FlagIPV61.FlagIPV62.pooled_peak_1483	34	.	4.93403	6.63696	3.42818	54
chr10	124727499	124727772	FlagIPV61.FlagIPV62.pooled_peak_1484	109	.	9.08994	14.7305	10.9395	140
chr10	125024636	125024836	FlagIPV61.FlagIPV62.pooled_peak_1485	51	.	6.02233	8.50556	5.14182	125
chr10	125295227	125295446	FlagIPV61.FlagIPV62.pooled_peak_1486	109	.	9.08994	14.7305	10.9395	111
chr10	125295676	125295889	FlagIPV61.FlagIPV62.pooled_peak_1487	75	.	7.36062	11.1624	7.59995	153
chr10	125455538	125455823	FlagIPV61.FlagIPV62.pooled_peak_1488	87	.	7.67517	12.4504	8.79667	110
chr10	125455913	125456173	FlagIPV61.FlagIPV62.pooled_peak_1489	109	.	9.08994	14.7305	10.9395	157
chr10	125624828	125625167	FlagIPV61.FlagIPV62.pooled_peak_1490	322	.	16.995	36.8668	32.2187	201
chr10	125836750	125837100	FlagIPV61.FlagIPV62.pooled_peak_1491	479	.	24.4729	53.019	47.9479	140
chr10	127928165	127928431	FlagIPV61.FlagIPV62.pooled_peak_1492	159	.	11.3755	19.9538	15.9216	108
chr10	127942917	127943127	FlagIPV61.FlagIPV62.pooled_peak_1493	68	.	6.99226	10.3931	6.859	94
chr10	129689799	129690019	FlagIPV61.FlagIPV62.pooled_peak_1494	75	.	7.36062	11.1624	7.59995	109
chr10	129956524	129956724	FlagIPV61.FlagIPV62.pooled_peak_1495	43	.	5.59381	7.70219	4.38551	128
chr10	130127943	130128158	FlagIPV61.FlagIPV62.pooled_peak_1496	111	.	8.77162	15.0016	11.1985	90
chr10	131129520	131129832	FlagIPV61.FlagIPV62.pooled_peak_1497	282	.	16.7814	32.7651	28.2477	148
chr10	131903749	131903994	FlagIPV61.FlagIPV62.pooled_peak_1498	55	.	6.29304	9.02496	5.58972	158
chr10	133360148	133360436	FlagIPV61.FlagIPV62.pooled_peak_1499	316	.	18.1799	36.3113	31.6829	128
chr10	133687662	133688889	FlagIPV61.FlagIPV62.pooled_peak_1500	181	.	3.29856	22.3197	18.1962	1045
chr10	133689128	133689945	FlagIPV61.FlagIPV62.pooled_peak_1501	462	.	4.9301	51.3076	46.2826	321
chr10	133763830	133764039	FlagIPV61.FlagIPV62.pooled_peak_1502	83	.	4.43233	12.0084	8.37495	39
chr11	85513	85749	FlagIPV61.FlagIPV62.pooled_peak_1503	95	.	7.41134	13.1791	9.50055	85
chr11	482980	483348	FlagIPV61.FlagIPV62.pooled_peak_1504	112	.	9.04022	15.0988	11.2916	183
chr11	1796306	1796961	FlagIPV61.FlagIPV62.pooled_peak_1505	773	.	34.9613	82.9851	77.3369	399
chr11	2190938	2191147	FlagIPV61.FlagIPV62.pooled_peak_1506	47	.	5.36649	8.06948	4.72346	80
chr11	3000621	3000912	FlagIPV61.FlagIPV62.pooled_peak_1507	126	.	9.6429	16.485	12.6074	163
chr11	3662945	3663229	FlagIPV61.FlagIPV62.pooled_peak_1508	265	.	16.0822	31.0181	26.5545	128
chr11	6333212	6333414	FlagIPV61.FlagIPV62.pooled_peak_1509	68	.	6.99226	10.3931	6.859	81
chr11	6536565	6536900	FlagIPV61.FlagIPV62.pooled_peak_1510	81	.	7.69149	11.8023	8.17335	161
chr11	6743827	6744028	FlagIPV61.FlagIPV62.pooled_peak_1511	81	.	7.69149	11.8023	8.17335	53
chr11	7538864	7539149	FlagIPV61.FlagIPV62.pooled_peak_1512	168	.	11.8868	20.9558	16.8718	138
chr11	7600291	7600579	FlagIPV61.FlagIPV62.pooled_peak_1513	107	.	8.99657	14.5449	10.79	176
chr11	7604573	7604841	FlagIPV61.FlagIPV62.pooled_peak_1514	88	.	8.02977	12.5489	8.88883	167
chr11	7612115	7612881	FlagIPV61.FlagIPV62.pooled_peak_1515	282	.	16.7814	32.7651	28.2477	141
chr11	7810352	7810608	FlagIPV61.FlagIPV62.pooled_peak_1516	57	.	6.34178	9.1764	5.72979	100
chr11	8336285	8336485	FlagIPV61.FlagIPV62.pooled_peak_1517	68	.	6.99226	10.3931	6.859	105
chr11	9110040	9110327	FlagIPV61.FlagIPV62.pooled_peak_1518	248	.	15.383	29.2897	24.881	134
chr11	9868685	9868915	FlagIPV61.FlagIPV62.pooled_peak_1519	99	.	8.22339	13.7121	9.98192	152
chr11	9906524	9906790	FlagIPV61.FlagIPV62.pooled_peak_1520	168	.	11.8868	20.9558	16.8718	112
chr11	9990634	9991015	FlagIPV61.FlagIPV62.pooled_peak_1521	369	.	20.2776	41.752	36.963	220
chr11	10066614	10066821	FlagIPV61.FlagIPV62.pooled_peak_1522	43	.	5.59381	7.70219	4.38551	92
chr11	10322986	10323273	FlagIPV61.FlagIPV62.pooled_peak_1523	232	.	13.7057	27.6355	23.2885	139
chr11	10394700	10394940	FlagIPV61.FlagIPV62.pooled_peak_1524	55	.	6.29304	9.02496	5.58972	165
chr11	10589084	10589284	FlagIPV61.FlagIPV62.pooled_peak_1525	68	.	6.99226	10.3931	6.859	70
chr11	10669469	10669669	FlagIPV61.FlagIPV62.pooled_peak_1526	81	.	7.69149	11.8023	8.17335	75
chr11	10742678	10743194	FlagIPV61.FlagIPV62.pooled_peak_1527	316	.	18.1799	36.3113	31.6829	326
chr11	10934645	10934845	FlagIPV61.FlagIPV62.pooled_peak_1528	68	.	6.99226	10.3931	6.859	134
chr11	11454759	11455156	FlagIPV61.FlagIPV62.pooled_peak_1529	43	.	5.59381	7.70219	4.38551	334
chr11	13259461	13259665	FlagIPV61.FlagIPV62.pooled_peak_1530	95	.	8.39071	13.2491	9.53942	70
chr11	13830142	13830417	FlagIPV61.FlagIPV62.pooled_peak_1531	81	.	7.69149	11.8023	8.17335	136
chr11	14642008	14642227	FlagIPV61.FlagIPV62.pooled_peak_1532	95	.	8.39071	13.2491	9.53942	67
chr11	15613234	15613529	FlagIPV61.FlagIPV62.pooled_peak_1533	76	.	7.12694	11.2184	7.64572	133
chr11	15618553	15618757	FlagIPV61.FlagIPV62.pooled_peak_1534	68	.	6.99226	10.3931	6.859	48
chr11	15747624	15747824	FlagIPV61.FlagIPV62.pooled_peak_1535	68	.	6.99226	10.3931	6.859	111
chr11	16956855	16957186	FlagIPV61.FlagIPV62.pooled_peak_1536	276	.	15.3503	32.1826	27.6888	178
chr11	16986615	16986897	FlagIPV61.FlagIPV62.pooled_peak_1537	138	.	10.4884	17.7872	13.8426	173
chr11	17021588	17021834	FlagIPV61.FlagIPV62.pooled_peak_1538	200	.	13.2853	24.2236	20.0087	102
chr11	17209249	17209512	FlagIPV61.FlagIPV62.pooled_peak_1539	123	.	9.78917	16.2439	12.3799	140
chr11	17813678	17813963	FlagIPV61.FlagIPV62.pooled_peak_1540	109	.	9.08994	14.7305	10.9395	167
chr11	18536074	18536707	FlagIPV61.FlagIPV62.pooled_peak_1541	232	.	14.6837	27.5805	23.2405	241
chr11	19800990	19801190	FlagIPV61.FlagIPV62.pooled_peak_1542	68	.	6.99226	10.3931	6.859	101
chr11	19967765	19968125	FlagIPV61.FlagIPV62.pooled_peak_1543	288	.	16.0766	33.4293	28.8932	183
chr11	20031805	20032113	FlagIPV61.FlagIPV62.pooled_peak_1544	248	.	15.383	29.2897	24.881	151
chr11	20042095	20042391	FlagIPV61.FlagIPV62.pooled_peak_1545	184	.	12.5861	22.578	18.4295	127
chr11	24636090	24636290	FlagIPV61.FlagIPV62.pooled_peak_1546	43	.	5.59381	7.70219	4.38551	120
chr11	30521716	30521916	FlagIPV61.FlagIPV62.pooled_peak_1547	55	.	6.29304	9.02496	5.58972	136
chr11	33543103	33543345	FlagIPV61.FlagIPV62.pooled_peak_1548	109	.	9.08994	14.7305	10.9395	115
chr11	34331916	34332241	FlagIPV61.FlagIPV62.pooled_peak_1549	43	.	5.59381	7.70219	4.38551	85
chr11	34570600	34570992	FlagIPV61.FlagIPV62.pooled_peak_1550	163	.	11.4152	20.3444	16.3048	196
chr11	34633691	34633956	FlagIPV61.FlagIPV62.pooled_peak_1551	100	.	8.43754	13.7405	10.008	116
chr11	34665230	34665430	FlagIPV61.FlagIPV62.pooled_peak_1552	43	.	5.59381	7.70219	4.38551	49
chr11	34668299	34668570	FlagIPV61.FlagIPV62.pooled_peak_1553	109	.	9.08994	14.7305	10.9395	151
chr11	36035016	36035216	FlagIPV61.FlagIPV62.pooled_peak_1554	55	.	6.29304	9.02496	5.58972	60
chr11	36615240	36615440	FlagIPV61.FlagIPV62.pooled_peak_1555	57	.	5.63762	9.14243	5.7002	42
chr11	36638604	36638847	FlagIPV61.FlagIPV62.pooled_peak_1556	81	.	7.69149	11.8023	8.17335	127
chr11	38041905	38042162	FlagIPV61.FlagIPV62.pooled_peak_1557	55	.	6.29304	9.02496	5.58972	169
chr11	38550601	38550881	FlagIPV61.FlagIPV62.pooled_peak_1558	51	.	6.02233	8.50556	5.14182	149
chr11	39760374	39760574	FlagIPV61.FlagIPV62.pooled_peak_1559	30	.	4.47208	6.12485	3.01764	154
chr11	41170943	41171143	FlagIPV61.FlagIPV62.pooled_peak_1560	56	.	5.8137	9.09455	5.65448	81
chr11	43274435	43274642	FlagIPV61.FlagIPV62.pooled_peak_1561	95	.	8.39071	13.2491	9.53942	126
chr11	44143982	44144336	FlagIPV61.FlagIPV62.pooled_peak_1562	138	.	10.4884	17.7872	13.8426	191
chr11	44191341	44191599	FlagIPV61.FlagIPV62.pooled_peak_1563	123	.	9.78917	16.2439	12.3799	87
chr11	46247689	46247952	FlagIPV61.FlagIPV62.pooled_peak_1564	273	.	12.8392	31.7873	27.3051	111
chr11	46276264	46276635	FlagIPV61.FlagIPV62.pooled_peak_1565	152	.	9.063	19.2711	15.2817	196
chr11	47124762	47124999	FlagIPV61.FlagIPV62.pooled_peak_1566	54	.	6.03049	8.85275	5.46579	115
chr11	47133645	47133891	FlagIPV61.FlagIPV62.pooled_peak_1567	158	.	10.9091	19.8569	15.8288	111
chr11	47248729	47248929	FlagIPV61.FlagIPV62.pooled_peak_1568	51	.	6.02233	8.50556	5.14182	85
chr11	47496246	47496458	FlagIPV61.FlagIPV62.pooled_peak_1569	68	.	6.99226	10.3931	6.859	72
chr11	47523235	47523452	FlagIPV61.FlagIPV62.pooled_peak_1570	54	.	6.03049	8.85275	5.46579	63
chr11	47725881	47726130	FlagIPV61.FlagIPV62.pooled_peak_1571	81	.	7.61013	11.7785	8.17335	105
chr11	47916438	47916734	FlagIPV61.FlagIPV62.pooled_peak_1572	139	.	10.2456	17.8973	13.9492	170
chr11	47944555	47944755	FlagIPV61.FlagIPV62.pooled_peak_1573	55	.	6.29304	9.02496	5.58972	150
chr11	48515367	48515664	FlagIPV61.FlagIPV62.pooled_peak_1574	68	.	6.99226	10.3931	6.859	126
chr11	57800678	57800996	FlagIPV61.FlagIPV62.pooled_peak_1575	189	.	12.7138	23.1008	18.9393	174
chr11	60376652	60376888	FlagIPV61.FlagIPV62.pooled_peak_1576	124	.	9.31984	16.3173	12.4442	128
chr11	60844925	60845150	FlagIPV61.FlagIPV62.pooled_peak_1577	95	.	8.39071	13.2491	9.53942	83
chr11	61158703	61158903	FlagIPV61.FlagIPV62.pooled_peak_1578	66	.	6.26091	10.1514	6.66141	140
chr11	62194745	62194945	FlagIPV61.FlagIPV62.pooled_peak_1579	43	.	5.48226	7.72445	4.39501	91
chr11	62508295	62508598	FlagIPV61.FlagIPV62.pooled_peak_1580	306	.	16.4468	35.291	30.6943	119
chr11	62555808	62556059	FlagIPV61.FlagIPV62.pooled_peak_1581	93	.	8.03832	13.0577	9.38552	130
chr11	62560893	62561122	FlagIPV61.FlagIPV62.pooled_peak_1582	121	.	9.51266	15.9352	12.1039	143
chr11	62841394	62841913	FlagIPV61.FlagIPV62.pooled_peak_1583	167	.	10.2858	20.8092	16.7499	359
chr11	63197954	63198154	FlagIPV61.FlagIPV62.pooled_peak_1584	45	.	5.7076	7.93509	4.59662	46
chr11	63395370	63395650	FlagIPV61.FlagIPV62.pooled_peak_1585	195	.	12.6563	23.7814	19.5969	104
chr11	63581321	63581573	FlagIPV61.FlagIPV62.pooled_peak_1586	55	.	6.29304	9.02496	5.58972	145
chr11	63699923	63700123	FlagIPV61.FlagIPV62.pooled_peak_1587	55	.	6.29304	9.02496	5.58972	32
chr11	63778962	63779228	FlagIPV61.FlagIPV62.pooled_peak_1588	153	.	11.1876	19.3584	15.3419	113
chr11	64268650	64268951	FlagIPV61.FlagIPV62.pooled_peak_1589	216	.	13.9845	25.8915	21.615	157
chr11	64270241	64270591	FlagIPV61.FlagIPV62.pooled_peak_1590	334	.	18.8791	38.1093	33.4266	173
chr11	65104237	65104437	FlagIPV61.FlagIPV62.pooled_peak_1591	55	.	6.29304	9.02496	5.58972	85
chr11	65187343	65187601	FlagIPV61.FlagIPV62.pooled_peak_1592	123	.	9.78917	16.2439	12.3799	110
chr11	65219638	65219971	FlagIPV61.FlagIPV62.pooled_peak_1593	184	.	12.5861	22.578	18.4295	165
chr11	65261346	65261563	FlagIPV61.FlagIPV62.pooled_peak_1594	95	.	8.39071	13.2491	9.53942	94
chr11	65329542	65329854	FlagIPV61.FlagIPV62.pooled_peak_1595	248	.	15.383	29.2897	24.881	127
chr11	66257169	66257445	FlagIPV61.FlagIPV62.pooled_peak_1596	153	.	11.1876	19.3584	15.3419	120
chr11	66782783	66783019	FlagIPV61.FlagIPV62.pooled_peak_1597	100	.	8.43754	13.7405	10.008	117
chr11	66789792	66790235	FlagIPV61.FlagIPV62.pooled_peak_1598	523	.	25.2352	57.4707	52.3033	152
chr11	66925650	66925850	FlagIPV61.FlagIPV62.pooled_peak_1599	43	.	5.59381	7.70219	4.38551	69
chr11	67002077	67002347	FlagIPV61.FlagIPV62.pooled_peak_1600	123	.	9.78917	16.2439	12.3799	147
chr11	67027607	67028023	FlagIPV61.FlagIPV62.pooled_peak_1601	445	.	22.3629	49.5612	44.5823	249
chr11	67055098	67055338	FlagIPV61.FlagIPV62.pooled_peak_1602	124	.	9.31984	16.3173	12.4442	102
chr11	67057085	67057316	FlagIPV61.FlagIPV62.pooled_peak_1603	69	.	6.88998	10.5346	6.99174	110
chr11	67120523	67120827	FlagIPV61.FlagIPV62.pooled_peak_1604	214	.	12.5699	25.7247	21.4704	133
chr11	67245824	67246024	FlagIPV61.FlagIPV62.pooled_peak_1605	29	.	4.68403	6.03087	2.93103	117
chr11	67312632	67312982	FlagIPV61.FlagIPV62.pooled_peak_1606	815	.	32.8936	87.3145	81.5922	169
chr11	67348500	67348734	FlagIPV61.FlagIPV62.pooled_peak_1607	55	.	6.29304	9.02496	5.58972	161
chr11	67379643	67379896	FlagIPV61.FlagIPV62.pooled_peak_1608	65	.	5.55526	10.057	6.57267	132
chr11	67582453	67582761	FlagIPV61.FlagIPV62.pooled_peak_1609	352	.	19.4053	40.0248	35.2878	142
chr11	67677638	67677865	FlagIPV61.FlagIPV62.pooled_peak_1610	87	.	7.83486	12.412	8.76715	88
chr11	67682085	67682366	FlagIPV61.FlagIPV62.pooled_peak_1611	97	.	7.60253	13.4922	9.7757	134
chr11	67826533	67826733	FlagIPV61.FlagIPV62.pooled_peak_1612	55	.	6.29304	9.02496	5.58972	103
chr11	67849201	67849519	FlagIPV61.FlagIPV62.pooled_peak_1613	171	.	11.4833	21.2886	17.1987	157
chr11	67978551	67978798	FlagIPV61.FlagIPV62.pooled_peak_1614	68	.	6.99226	10.3931	6.859	108
chr11	68344145	68344345	FlagIPV61.FlagIPV62.pooled_peak_1615	81	.	7.69149	11.8023	8.17335	70
chr11	68763260	68763609	FlagIPV61.FlagIPV62.pooled_peak_1616	175	.	12.1114	21.6436	17.5451	188
chr11	68764013	68764213	FlagIPV61.FlagIPV62.pooled_peak_1617	51	.	6.02233	8.50556	5.14182	63
chr11	68775902	68776318	FlagIPV61.FlagIPV62.pooled_peak_1618	43	.	5.59381	7.70219	4.38551	306
chr11	68819457	68819703	FlagIPV61.FlagIPV62.pooled_peak_1619	123	.	9.78917	16.2439	12.3799	82
chr11	68832864	68833173	FlagIPV61.FlagIPV62.pooled_peak_1620	135	.	10.3218	17.456	13.5516	171
chr11	68872342	68872628	FlagIPV61.FlagIPV62.pooled_peak_1621	168	.	11.8868	20.9558	16.8718	142
chr11	68890210	68890556	FlagIPV61.FlagIPV62.pooled_peak_1622	767	.	25.6785	82.3443	76.7088	181
chr11	68905802	68906157	FlagIPV61.FlagIPV62.pooled_peak_1623	322	.	16.995	36.8668	32.2187	173
chr11	68912350	68912560	FlagIPV61.FlagIPV62.pooled_peak_1624	75	.	7.36062	11.1624	7.59995	97
chr11	69494425	69494741	FlagIPV61.FlagIPV62.pooled_peak_1625	232	.	14.6837	27.5805	23.2405	136
chr11	69515307	69515630	FlagIPV61.FlagIPV62.pooled_peak_1626	216	.	13.9845	25.8915	21.615	170
chr11	69914698	69914988	FlagIPV61.FlagIPV62.pooled_peak_1627	89	.	6.79725	12.577	8.91529	150
chr11	70170489	70170732	FlagIPV61.FlagIPV62.pooled_peak_1628	87	.	7.83486	12.412	8.76715	93
chr11	70183541	70183806	FlagIPV61.FlagIPV62.pooled_peak_1629	139	.	10.2456	17.8973	13.9492	108
chr11	70233446	70233781	FlagIPV61.FlagIPV62.pooled_peak_1630	153	.	11.1876	19.3584	15.3419	168
chr11	70497060	70497400	FlagIPV61.FlagIPV62.pooled_peak_1631	322	.	16.995	36.8668	32.2187	174
chr11	70760376	70760628	FlagIPV61.FlagIPV62.pooled_peak_1632	121	.	9.51266	15.9352	12.1039	75
chr11	70805882	70806141	FlagIPV61.FlagIPV62.pooled_peak_1633	88	.	8.02977	12.5489	8.88883	138
chr11	71113065	71113400	FlagIPV61.FlagIPV62.pooled_peak_1634	181	.	12.0536	22.2776	18.1545	152
chr11	71179919	71180158	FlagIPV61.FlagIPV62.pooled_peak_1635	43	.	5.48226	7.72445	4.39501	62
chr11	71425773	71426031	FlagIPV61.FlagIPV62.pooled_peak_1636	109	.	9.08994	14.7305	10.9395	137
chr11	71449435	71449659	FlagIPV61.FlagIPV62.pooled_peak_1637	109	.	9.08994	14.7305	10.9395	86
chr11	71470733	71470933	FlagIPV61.FlagIPV62.pooled_peak_1638	68	.	6.99226	10.3931	6.859	117
chr11	71481586	71481786	FlagIPV61.FlagIPV62.pooled_peak_1639	68	.	6.99226	10.3931	6.859	59
chr11	71488100	71488353	FlagIPV61.FlagIPV62.pooled_peak_1640	153	.	10.8483	19.3344	15.3419	146
chr11	71568370	71568652	FlagIPV61.FlagIPV62.pooled_peak_1641	58	.	6.31582	9.32345	5.87241	143
chr11	71568839	71569039	FlagIPV61.FlagIPV62.pooled_peak_1642	38	.	4.91928	7.07862	3.84552	76
chr11	71615299	71615564	FlagIPV61.FlagIPV62.pooled_peak_1643	95	.	8.39071	13.2491	9.53942	137
chr11	71864224	71864428	FlagIPV61.FlagIPV62.pooled_peak_1644	54	.	6.03049	8.85275	5.46579	61
chr11	71943461	71943720	FlagIPV61.FlagIPV62.pooled_peak_1645	109	.	9.08994	14.7305	10.9395	118
chr11	72049077	72049277	FlagIPV61.FlagIPV62.pooled_peak_1646	57	.	6.37509	9.23566	5.78783	97
chr11	72434625	72434897	FlagIPV61.FlagIPV62.pooled_peak_1647	163	.	10.9645	20.4074	16.3602	114
chr11	72816609	72816857	FlagIPV61.FlagIPV62.pooled_peak_1648	105	.	8.84524	14.2496	10.5049	155
chr11	73190240	73190468	FlagIPV61.FlagIPV62.pooled_peak_1649	109	.	9.08994	14.7305	10.9395	105
chr11	73193976	73194282	FlagIPV61.FlagIPV62.pooled_peak_1650	124	.	9.31984	16.3173	12.4442	191
chr11	73194430	73194785	FlagIPV61.FlagIPV62.pooled_peak_1651	282	.	16.7814	32.7651	28.2477	178
chr11	73195538	73195764	FlagIPV61.FlagIPV62.pooled_peak_1652	94	.	8.35216	13.1724	9.49393	143
chr11	73792382	73792582	FlagIPV61.FlagIPV62.pooled_peak_1653	45	.	5.7076	7.93509	4.59662	68
chr11	73823454	73823654	FlagIPV61.FlagIPV62.pooled_peak_1654	41	.	5.41288	7.35441	4.1054	84
chr11	73860123	73860375	FlagIPV61.FlagIPV62.pooled_peak_1655	76	.	7.12694	11.2184	7.64572	91
chr11	74036579	74036838	FlagIPV61.FlagIPV62.pooled_peak_1656	68	.	6.99226	10.3931	6.859	98
chr11	74069418	74069729	FlagIPV61.FlagIPV62.pooled_peak_1657	232	.	13.7057	27.6355	23.2885	155
chr11	74086535	74086735	FlagIPV61.FlagIPV62.pooled_peak_1658	45	.	5.58315	7.88881	4.55583	99
chr11	74388846	74389132	FlagIPV61.FlagIPV62.pooled_peak_1659	49	.	5.92432	8.32448	4.9714	127
chr11	74780612	74780812	FlagIPV61.FlagIPV62.pooled_peak_1660	65	.	6.57871	10.0184	6.53533	90
chr11	75133528	75133739	FlagIPV61.FlagIPV62.pooled_peak_1661	75	.	7.36062	11.1624	7.59995	46
chr11	75337213	75337457	FlagIPV61.FlagIPV62.pooled_peak_1662	20	.	3.59458	4.9625	2.04866	159
chr11	75366868	75367204	FlagIPV61.FlagIPV62.pooled_peak_1663	163	.	8.82306	20.4233	16.3754	158
chr11	75372324	75372764	FlagIPV61.FlagIPV62.pooled_peak_1664	166	.	11.7647	20.7114	16.658	313
chr11	75422311	75422511	FlagIPV61.FlagIPV62.pooled_peak_1665	39	.	5.35318	7.24296	3.9981	47
chr11	75508242	75508615	FlagIPV61.FlagIPV62.pooled_peak_1666	216	.	13.9845	25.8915	21.615	199
chr11	75813693	75813939	FlagIPV61.FlagIPV62.pooled_peak_1667	111	.	8.77162	15.0016	11.1985	106
chr11	75852791	75853016	FlagIPV61.FlagIPV62.pooled_peak_1668	54	.	6.19308	8.82963	5.45346	109
chr11	75856982	75857182	FlagIPV61.FlagIPV62.pooled_peak_1669	47	.	5.79851	8.09669	4.75007	84
chr11	76026383	76026583	FlagIPV61.FlagIPV62.pooled_peak_1670	56	.	5.8137	9.09455	5.65448	58
chr11	76131727	76131927	FlagIPV61.FlagIPV62.pooled_peak_1671	69	.	6.88998	10.5346	6.99174	68
chr11	76737662	76737871	FlagIPV61.FlagIPV62.pooled_peak_1672	68	.	6.99226	10.3931	6.859	137
chr11	76772608	76772917	FlagIPV61.FlagIPV62.pooled_peak_1673	130	.	10.0372	16.9059	13.0188	95
chr11	76826127	76826331	FlagIPV61.FlagIPV62.pooled_peak_1674	88	.	7.98573	12.4661	8.81184	97
chr11	76891341	76891551	FlagIPV61.FlagIPV62.pooled_peak_1675	94	.	8.35216	13.1724	9.49393	139
chr11	76894810	76895014	FlagIPV61.FlagIPV62.pooled_peak_1676	105	.	8.84524	14.2496	10.5049	116
chr11	76939165	76939521	FlagIPV61.FlagIPV62.pooled_peak_1677	118	.	9.18665	15.7001	11.8798	140
chr11	77506889	77507089	FlagIPV61.FlagIPV62.pooled_peak_1678	38	.	4.91928	7.07862	3.84552	52
chr11	77598277	77598524	FlagIPV61.FlagIPV62.pooled_peak_1679	100	.	8.04474	13.8019	10.0679	147
chr11	77883597	77883816	FlagIPV61.FlagIPV62.pooled_peak_1680	62	.	6.61848	9.67755	6.21849	86
chr11	78156024	78156658	FlagIPV61.FlagIPV62.pooled_peak_1681	218	.	13.1574	26.153	21.8631	441
chr11	78259812	78260030	FlagIPV61.FlagIPV62.pooled_peak_1682	112	.	8.54753	15.0386	11.2347	124
chr11	78508602	78508827	FlagIPV61.FlagIPV62.pooled_peak_1683	76	.	6.70812	11.2378	7.66126	83
chr11	78606730	78606940	FlagIPV61.FlagIPV62.pooled_peak_1684	47	.	5.36649	8.06948	4.72346	124
chr11	78715753	78716109	FlagIPV61.FlagIPV62.pooled_peak_1685	654	.	27.9595	70.8276	65.4072	174
chr11	78838715	78838997	FlagIPV61.FlagIPV62.pooled_peak_1686	116	.	9.36806	15.423	11.6076	160
chr11	79060473	79060673	FlagIPV61.FlagIPV62.pooled_peak_1687	43	.	5.48226	7.72445	4.39501	102
chr11	79116694	79116950	FlagIPV61.FlagIPV62.pooled_peak_1688	76	.	7.12694	11.2184	7.64572	131
chr11	79353861	79354061	FlagIPV61.FlagIPV62.pooled_peak_1689	30	.	4.47208	6.12485	3.01764	63
chr11	80526270	80526497	FlagIPV61.FlagIPV62.pooled_peak_1690	168	.	11.8868	20.9558	16.8718	96
chr11	80689233	80689549	FlagIPV61.FlagIPV62.pooled_peak_1691	122	.	7.51594	16.0486	12.2148	174
chr11	80720289	80720704	FlagIPV61.FlagIPV62.pooled_peak_1692	340	.	16.0995	38.7787	34.0733	215
chr11	80759083	80759283	FlagIPV61.FlagIPV62.pooled_peak_1693	68	.	6.99226	10.3931	6.859	97
chr11	81071786	81072036	FlagIPV61.FlagIPV62.pooled_peak_1694	123	.	9.78917	16.2439	12.3799	129
chr11	82791922	82792145	FlagIPV61.FlagIPV62.pooled_peak_1695	106	.	8.61248	14.365	10.6175	94
chr11	83007027	83007276	FlagIPV61.FlagIPV62.pooled_peak_1696	98	.	8.46551	13.5346	9.81717	147
chr11	83045252	83045452	FlagIPV61.FlagIPV62.pooled_peak_1697	52	.	6.08948	8.63166	5.26063	126
chr11	83047157	83047508	FlagIPV61.FlagIPV62.pooled_peak_1698	115	.	9.31669	15.3259	11.5158	110
chr11	83092787	83093157	FlagIPV61.FlagIPV62.pooled_peak_1699	530	.	15.962	58.2083	53.0337	161
chr11	83403947	83404244	FlagIPV61.FlagIPV62.pooled_peak_1700	130	.	10.0372	16.9059	13.0188	153
chr11	84106683	84106893	FlagIPV61.FlagIPV62.pooled_peak_1701	95	.	8.39071	13.2491	9.53942	114
chr11	84184220	84184420	FlagIPV61.FlagIPV62.pooled_peak_1702	40	.	5.24529	7.34283	4.0947	70
chr11	84261994	84262283	FlagIPV61.FlagIPV62.pooled_peak_1703	81	.	7.69149	11.8023	8.17335	127
chr11	84552924	84553160	FlagIPV61.FlagIPV62.pooled_peak_1704	68	.	6.99226	10.3931	6.859	122
chr11	84688441	84688683	FlagIPV61.FlagIPV62.pooled_peak_1705	97	.	7.60253	13.4922	9.7757	90
chr11	84987817	84988113	FlagIPV61.FlagIPV62.pooled_peak_1706	78	.	7.52664	11.4789	7.89694	144
chr11	85269109	85269545	FlagIPV61.FlagIPV62.pooled_peak_1707	512	.	25.6056	56.3377	51.2002	226
chr11	85736324	85736533	FlagIPV61.FlagIPV62.pooled_peak_1708	59	.	6.47718	9.41899	5.96642	110
chr11	85788304	85788550	FlagIPV61.FlagIPV62.pooled_peak_1709	93	.	8.20145	13.056	9.38502	132
chr11	85809888	85810334	FlagIPV61.FlagIPV62.pooled_peak_1710	137	.	9.86807	17.6577	13.7427	282
chr11	85827601	85828731	FlagIPV61.FlagIPV62.pooled_peak_1711	471	.	23.4646	52.2234	47.1773	944
chr11	86052910	86053112	FlagIPV61.FlagIPV62.pooled_peak_1712	43	.	5.50617	7.58497	4.32581	93
chr11	86172875	86173190	FlagIPV61.FlagIPV62.pooled_peak_1713	138	.	10.4884	17.7872	13.8426	174
chr11	86499663	86500024	FlagIPV61.FlagIPV62.pooled_peak_1714	458	.	19.6771	50.899	45.8927	165
chr11	86655922	86656122	FlagIPV61.FlagIPV62.pooled_peak_1715	20	.	3.45603	4.947	2.03611	67
chr11	86706216	86706622	FlagIPV61.FlagIPV62.pooled_peak_1716	248	.	12.4833	29.2304	24.8405	258
chr11	86776260	86776537	FlagIPV61.FlagIPV62.pooled_peak_1717	144	.	10.335	18.4475	14.4822	108
chr11	86790286	86790492	FlagIPV61.FlagIPV62.pooled_peak_1718	66	.	6.26091	10.1514	6.66141	69
chr11	87000158	87000480	FlagIPV61.FlagIPV62.pooled_peak_1719	441	.	22.751	49.0789	44.1178	138
chr11	87005262	87005662	FlagIPV61.FlagIPV62.pooled_peak_1720	383	.	19.8885	43.1878	38.3796	170
chr11	88388835	88389057	FlagIPV61.FlagIPV62.pooled_peak_1721	55	.	6.29304	9.02496	5.58972	92
chr11	88431687	88431965	FlagIPV61.FlagIPV62.pooled_peak_1722	153	.	11.1876	19.3584	15.3419	127
chr11	90455519	90455719	FlagIPV61.FlagIPV62.pooled_peak_1723	68	.	6.99226	10.3931	6.859	96
chr11	91019427	91019650	FlagIPV61.FlagIPV62.pooled_peak_1724	52	.	5.28675	8.56815	5.20148	128
chr11	93264634	93264885	FlagIPV61.FlagIPV62.pooled_peak_1725	123	.	9.78917	16.2439	12.3799	91
chr11	93317196	93317524	FlagIPV61.FlagIPV62.pooled_peak_1726	68	.	6.99226	10.3931	6.859	222
chr11	93356611	93356818	FlagIPV61.FlagIPV62.pooled_peak_1727	81	.	7.69149	11.8023	8.17335	184
chr11	94737403	94737603	FlagIPV61.FlagIPV62.pooled_peak_1728	55	.	6.29304	9.02496	5.58972	76
chr11	94767755	94767977	FlagIPV61.FlagIPV62.pooled_peak_1729	95	.	8.39071	13.2491	9.53942	115
chr11	96099081	96099288	FlagIPV61.FlagIPV62.pooled_peak_1730	76	.	7.12694	11.2184	7.64572	111
chr11	96145285	96145637	FlagIPV61.FlagIPV62.pooled_peak_1731	594	.	28.6683	64.7283	59.42	194
chr11	96384190	96384400	FlagIPV61.FlagIPV62.pooled_peak_1732	54	.	6.03049	8.85275	5.46579	94
chr11	100507590	100507790	FlagIPV61.FlagIPV62.pooled_peak_1733	43	.	5.48226	7.72445	4.39501	65
chr11	100861379	100861617	FlagIPV61.FlagIPV62.pooled_peak_1734	87	.	7.67517	12.4504	8.79667	119
chr11	101211655	101211909	FlagIPV61.FlagIPV62.pooled_peak_1735	81	.	7.69149	11.8023	8.17335	158
chr11	101336116	101336645	FlagIPV61.FlagIPV62.pooled_peak_1736	204	.	11.6274	24.7288	20.495	144
chr11	101441809	101442100	FlagIPV61.FlagIPV62.pooled_peak_1737	95	.	8.39071	13.2491	9.53942	161
chr11	101478595	101478874	FlagIPV61.FlagIPV62.pooled_peak_1738	130	.	10.0372	16.9059	13.0188	117
chr11	101766059	101766264	FlagIPV61.FlagIPV62.pooled_peak_1739	43	.	5.59381	7.70219	4.38551	70
chr11	101838317	101838519	FlagIPV61.FlagIPV62.pooled_peak_1740	76	.	6.70812	11.2378	7.66126	97
chr11	102247624	102247824	FlagIPV61.FlagIPV62.pooled_peak_1741	30	.	4.47208	6.12485	3.01764	136
chr11	106389282	106389482	FlagIPV61.FlagIPV62.pooled_peak_1742	68	.	6.99226	10.3931	6.859	113
chr11	107006218	107006447	FlagIPV61.FlagIPV62.pooled_peak_1743	43	.	5.59381	7.70219	4.38551	135
chr11	108341011	108341238	FlagIPV61.FlagIPV62.pooled_peak_1744	75	.	7.23217	11.1155	7.55887	115
chr11	108524544	108524803	FlagIPV61.FlagIPV62.pooled_peak_1745	68	.	6.99226	10.3931	6.859	70
chr11	110284220	110284440	FlagIPV61.FlagIPV62.pooled_peak_1746	65	.	6.57871	10.0184	6.53533	143
chr11	111303403	111303603	FlagIPV61.FlagIPV62.pooled_peak_1747	69	.	6.97595	10.4587	6.92011	123
chr11	111334695	111335039	FlagIPV61.FlagIPV62.pooled_peak_1748	248	.	15.383	29.2897	24.881	172
chr11	111427422	111427707	FlagIPV61.FlagIPV62.pooled_peak_1749	334	.	18.8791	38.1093	33.4266	108
chr11	111841173	111841373	FlagIPV61.FlagIPV62.pooled_peak_1750	43	.	5.59381	7.70219	4.38551	149
chr11	112293163	112293363	FlagIPV61.FlagIPV62.pooled_peak_1751	68	.	6.99226	10.3931	6.859	122
chr11	113885943	113886186	FlagIPV61.FlagIPV62.pooled_peak_1752	95	.	8.39071	13.2491	9.53942	65
chr11	114179387	114179648	FlagIPV61.FlagIPV62.pooled_peak_1753	68	.	6.99226	10.3931	6.859	171
chr11	115342254	115342504	FlagIPV61.FlagIPV62.pooled_peak_1754	25	.	4.38581	5.59444	2.52496	158
chr11	115488921	115489164	FlagIPV61.FlagIPV62.pooled_peak_1755	109	.	9.08994	14.7305	10.9395	146
chr11	117280024	117280235	FlagIPV61.FlagIPV62.pooled_peak_1756	43	.	5.59381	7.70219	4.38551	83
chr11	117887892	117888287	FlagIPV61.FlagIPV62.pooled_peak_1757	141	.	8.68537	18.1067	14.1547	207
chr11	117950425	117950637	FlagIPV61.FlagIPV62.pooled_peak_1758	69	.	6.88998	10.5346	6.99174	110
chr11	118057844	118058114	FlagIPV61.FlagIPV62.pooled_peak_1759	138	.	10.4884	17.7872	13.8426	106
chr11	118139775	118140051	FlagIPV61.FlagIPV62.pooled_peak_1760	81	.	7.69149	11.8023	8.17335	121
chr11	118275139	118275425	FlagIPV61.FlagIPV62.pooled_peak_1761	190	.	12.061	23.2417	19.0717	165
chr11	118545544	118545858	FlagIPV61.FlagIPV62.pooled_peak_1762	109	.	7.5525	14.7267	10.9395	161
chr11	118619420	118619642	FlagIPV61.FlagIPV62.pooled_peak_1763	81	.	7.69149	11.8023	8.17335	83
chr11	119065493	119065741	FlagIPV61.FlagIPV62.pooled_peak_1764	76	.	7.12694	11.2184	7.64572	149
chr11	119361199	119361402	FlagIPV61.FlagIPV62.pooled_peak_1765	68	.	6.99226	10.3931	6.859	99
chr11	120280654	120280936	FlagIPV61.FlagIPV62.pooled_peak_1766	168	.	11.8868	20.9558	16.8718	150
chr11	120558846	120559046	FlagIPV61.FlagIPV62.pooled_peak_1767	55	.	6.29304	9.02496	5.58972	110
chr11	121258087	121258297	FlagIPV61.FlagIPV62.pooled_peak_1768	95	.	8.39071	13.2491	9.53942	101
chr11	122017489	122017816	FlagIPV61.FlagIPV62.pooled_peak_1769	55	.	6.29304	9.02496	5.58972	185
chr11	122696698	122696955	FlagIPV61.FlagIPV62.pooled_peak_1770	81	.	7.69149	11.8023	8.17335	112
chr11	122923373	122923590	FlagIPV61.FlagIPV62.pooled_peak_1771	69	.	6.042	10.5205	6.97988	95
chr11	123072366	123072618	FlagIPV61.FlagIPV62.pooled_peak_1772	76	.	7.12694	11.2184	7.64572	118
chr11	129764280	129764514	FlagIPV61.FlagIPV62.pooled_peak_1773	76	.	7.12694	11.2184	7.64572	87
chr11	129846467	129846796	FlagIPV61.FlagIPV62.pooled_peak_1774	285	.	16.7287	33.0442	28.5191	150
chr11	129966330	129966629	FlagIPV61.FlagIPV62.pooled_peak_1775	123	.	9.78917	16.2439	12.3799	167
chr11	130114361	130114594	FlagIPV61.FlagIPV62.pooled_peak_1776	81	.	7.69149	11.8023	8.17335	132
chr11	134868545	134868872	FlagIPV61.FlagIPV62.pooled_peak_1777	351	.	19.5783	39.923	35.1893	153
chr12	258976	259367	FlagIPV61.FlagIPV62.pooled_peak_1778	68	.	6.99226	10.3931	6.859	121
chr12	459209	459435	FlagIPV61.FlagIPV62.pooled_peak_1779	63	.	6.69147	9.81347	6.34648	111
chr12	484214	484493	FlagIPV61.FlagIPV62.pooled_peak_1780	124	.	9.31984	16.3173	12.4442	156
chr12	520178	520378	FlagIPV61.FlagIPV62.pooled_peak_1781	55	.	6.29304	9.02496	5.58972	120
chr12	524201	524496	FlagIPV61.FlagIPV62.pooled_peak_1782	200	.	13.2853	24.2236	20.0087	136
chr12	631897	632169	FlagIPV61.FlagIPV62.pooled_peak_1783	55	.	6.29304	9.02496	5.58972	79
chr12	1121663	1122698	FlagIPV61.FlagIPV62.pooled_peak_1784	278	.	12.0909	32.3949	27.8984	587
chr12	1574982	1575394	FlagIPV61.FlagIPV62.pooled_peak_1785	38	.	4.91928	7.07862	3.84552	330
chr12	1767932	1768484	FlagIPV61.FlagIPV62.pooled_peak_1786	246	.	15.0582	29.0226	24.644	197
chr12	1790479	1790679	FlagIPV61.FlagIPV62.pooled_peak_1787	81	.	7.69149	11.8023	8.17335	106
chr12	1949905	1950143	FlagIPV61.FlagIPV62.pooled_peak_1788	123	.	9.78917	16.2439	12.3799	157
chr12	2958118	2958473	FlagIPV61.FlagIPV62.pooled_peak_1789	95	.	8.39071	13.2491	9.53942	115
chr12	3809394	3809710	FlagIPV61.FlagIPV62.pooled_peak_1790	282	.	16.7814	32.7651	28.2477	156
chr12	3989416	3989720	FlagIPV61.FlagIPV62.pooled_peak_1791	30	.	4.47208	6.12485	3.01764	175
chr12	4735964	4736164	FlagIPV61.FlagIPV62.pooled_peak_1792	43	.	5.59381	7.70219	4.38551	42
chr12	6201152	6201459	FlagIPV61.FlagIPV62.pooled_peak_1793	282	.	16.7814	32.7651	28.2477	153
chr12	6235371	6235703	FlagIPV61.FlagIPV62.pooled_peak_1794	369	.	20.2776	41.752	36.963	158
chr12	6237611	6237864	FlagIPV61.FlagIPV62.pooled_peak_1795	47	.	5.36649	8.06948	4.72346	173
chr12	6264821	6265042	FlagIPV61.FlagIPV62.pooled_peak_1796	109	.	9.08994	14.7305	10.9395	92
chr12	6765833	6766064	FlagIPV61.FlagIPV62.pooled_peak_1797	75	.	7.36062	11.1624	7.59995	113
chr12	7812974	7813210	FlagIPV61.FlagIPV62.pooled_peak_1798	75	.	7.36062	11.1624	7.59995	117
chr12	7919983	7920219	FlagIPV61.FlagIPV62.pooled_peak_1799	138	.	10.4884	17.7872	13.8426	97
chr12	9122155	9122531	FlagIPV61.FlagIPV62.pooled_peak_1800	43	.	5.59381	7.70219	4.38551	318
chr12	9255852	9256159	FlagIPV61.FlagIPV62.pooled_peak_1801	247	.	14.2539	29.1351	24.7484	158
chr12	9446761	9446961	FlagIPV61.FlagIPV62.pooled_peak_1802	64	.	6.72858	9.88323	6.41218	127
chr12	9635085	9635351	FlagIPV61.FlagIPV62.pooled_peak_1803	76	.	6.70812	11.2378	7.66126	146
chr12	9640801	9641001	FlagIPV61.FlagIPV62.pooled_peak_1804	43	.	5.59381	7.70219	4.38551	68
chr12	10190869	10191109	FlagIPV61.FlagIPV62.pooled_peak_1805	81	.	7.69149	11.8023	8.17335	108
chr12	10908821	10909217	FlagIPV61.FlagIPV62.pooled_peak_1806	123	.	9.78917	16.2439	12.3799	134
chr12	11462951	11463151	FlagIPV61.FlagIPV62.pooled_peak_1807	43	.	5.59381	7.70219	4.38551	20
chr12	11555797	11556042	FlagIPV61.FlagIPV62.pooled_peak_1808	123	.	9.78917	16.2439	12.3799	115
chr12	11623540	11623740	FlagIPV61.FlagIPV62.pooled_peak_1809	63	.	6.69147	9.81347	6.34648	90
chr12	11754374	11754649	FlagIPV61.FlagIPV62.pooled_peak_1810	189	.	12.7138	23.1008	18.9393	151
chr12	12063215	12063424	FlagIPV61.FlagIPV62.pooled_peak_1811	20	.	3.59458	4.9625	2.04866	66
chr12	12094999	12095199	FlagIPV61.FlagIPV62.pooled_peak_1812	43	.	5.59381	7.70219	4.38551	91
chr12	12282813	12283068	FlagIPV61.FlagIPV62.pooled_peak_1813	109	.	9.08994	14.7305	10.9395	118
chr12	12403732	12404134	FlagIPV61.FlagIPV62.pooled_peak_1814	107	.	8.87849	14.5191	10.7649	198
chr12	12621479	12621720	FlagIPV61.FlagIPV62.pooled_peak_1815	68	.	6.99226	10.3931	6.859	136
chr12	12872191	12872426	FlagIPV61.FlagIPV62.pooled_peak_1816	65	.	6.57871	10.0184	6.53533	144
chr12	12883306	12883705	FlagIPV61.FlagIPV62.pooled_peak_1817	258	.	14.9283	30.2903	25.8598	230
chr12	12890682	12890968	FlagIPV61.FlagIPV62.pooled_peak_1818	184	.	12.5861	22.578	18.4295	171
chr12	13061804	13062026	FlagIPV61.FlagIPV62.pooled_peak_1819	51	.	6.02233	8.50556	5.14182	62
chr12	13148007	13148246	FlagIPV61.FlagIPV62.pooled_peak_1820	81	.	7.69149	11.8023	8.17335	134
chr12	14426789	14426994	FlagIPV61.FlagIPV62.pooled_peak_1821	75	.	7.36062	11.1624	7.59995	108
chr12	14631841	14632116	FlagIPV61.FlagIPV62.pooled_peak_1822	91	.	7.42911	12.7978	9.13207	164
chr12	14900616	14900816	FlagIPV61.FlagIPV62.pooled_peak_1823	55	.	6.29304	9.02496	5.58972	67
chr12	15216144	15216344	FlagIPV61.FlagIPV62.pooled_peak_1824	43	.	5.59381	7.70219	4.38551	65
chr12	15789506	15789798	FlagIPV61.FlagIPV62.pooled_peak_1825	204	.	12.6092	24.6881	20.461	126
chr12	15800279	15800479	FlagIPV61.FlagIPV62.pooled_peak_1826	43	.	5.59381	7.70219	4.38551	122
chr12	16332016	16332310	FlagIPV61.FlagIPV62.pooled_peak_1827	168	.	11.8868	20.9558	16.8718	145
chr12	18261290	18261490	FlagIPV61.FlagIPV62.pooled_peak_1828	43	.	5.48226	7.72445	4.39501	133
chr12	18261758	18262018	FlagIPV61.FlagIPV62.pooled_peak_1829	109	.	9.08994	14.7305	10.9395	106
chr12	21650925	21651125	FlagIPV61.FlagIPV62.pooled_peak_1830	35	.	5.07342	6.739	3.52053	130
chr12	21779313	21779631	FlagIPV61.FlagIPV62.pooled_peak_1831	68	.	6.99226	10.3931	6.859	193
chr12	21971648	21971855	FlagIPV61.FlagIPV62.pooled_peak_1832	95	.	8.39071	13.2491	9.53942	67
chr12	22304521	22304735	FlagIPV61.FlagIPV62.pooled_peak_1833	75	.	7.23217	11.1155	7.55887	151
chr12	22345961	22346275	FlagIPV61.FlagIPV62.pooled_peak_1834	63	.	6.03838	9.79218	6.33091	177
chr12	25276694	25276954	FlagIPV61.FlagIPV62.pooled_peak_1835	76	.	7.12694	11.2184	7.64572	109
chr12	25458061	25458435	FlagIPV61.FlagIPV62.pooled_peak_1836	81	.	7.69149	11.8023	8.17335	241
chr12	25501486	25501927	FlagIPV61.FlagIPV62.pooled_peak_1837	144	.	10.7064	18.4168	14.4527	133
chr12	25524553	25524820	FlagIPV61.FlagIPV62.pooled_peak_1838	147	.	10.8864	18.7631	14.7934	96
chr12	25735145	25735345	FlagIPV61.FlagIPV62.pooled_peak_1839	60	.	6.29435	9.55454	6.09709	123
chr12	25768685	25768885	FlagIPV61.FlagIPV62.pooled_peak_1840	63	.	6.69147	9.81347	6.34648	114
chr12	25860027	25860227	FlagIPV61.FlagIPV62.pooled_peak_1841	39	.	5.35318	7.24296	3.9981	101
chr12	26045889	26046117	FlagIPV61.FlagIPV62.pooled_peak_1842	68	.	6.99226	10.3931	6.859	127
chr12	26429107	26429432	FlagIPV61.FlagIPV62.pooled_peak_1843	204	.	12.6092	24.6881	20.461	179
chr12	26870874	26871074	FlagIPV61.FlagIPV62.pooled_peak_1844	43	.	5.59381	7.70219	4.38551	82
chr12	27077007	27077242	FlagIPV61.FlagIPV62.pooled_peak_1845	181	.	12.0536	22.2776	18.1545	107
chr12	27567706	27567906	FlagIPV61.FlagIPV62.pooled_peak_1846	39	.	5.35318	7.24296	3.9981	155
chr12	27588874	27589120	FlagIPV61.FlagIPV62.pooled_peak_1847	123	.	9.78917	16.2439	12.3799	108
chr12	27623801	27624013	FlagIPV61.FlagIPV62.pooled_peak_1848	68	.	6.99226	10.3931	6.859	93
chr12	27639900	27640100	FlagIPV61.FlagIPV62.pooled_peak_1849	55	.	6.29304	9.02496	5.58972	139
chr12	27815176	27815376	FlagIPV61.FlagIPV62.pooled_peak_1850	55	.	6.29304	9.02496	5.58972	87
chr12	28276473	28276692	FlagIPV61.FlagIPV62.pooled_peak_1851	32	.	4.91917	6.47223	3.28176	102
chr12	28455390	28455660	FlagIPV61.FlagIPV62.pooled_peak_1852	34	.	4.93403	6.63696	3.42818	162
chr12	28998526	28998753	FlagIPV61.FlagIPV62.pooled_peak_1853	69	.	6.50047	10.5376	6.99453	134
chr12	29155101	29155316	FlagIPV61.FlagIPV62.pooled_peak_1854	68	.	6.99226	10.3931	6.859	92
chr12	29216338	29216597	FlagIPV61.FlagIPV62.pooled_peak_1855	109	.	9.08994	14.7305	10.9395	124
chr12	29253144	29253344	FlagIPV61.FlagIPV62.pooled_peak_1856	43	.	5.59381	7.70219	4.38551	154
chr12	30791353	30791571	FlagIPV61.FlagIPV62.pooled_peak_1857	68	.	6.99226	10.3931	6.859	125
chr12	31022131	31022399	FlagIPV61.FlagIPV62.pooled_peak_1858	43	.	5.59381	7.70219	4.38551	157
chr12	31027104	31027319	FlagIPV61.FlagIPV62.pooled_peak_1859	55	.	6.29304	9.02496	5.58972	134
chr12	31460089	31460370	FlagIPV61.FlagIPV62.pooled_peak_1860	138	.	10.4884	17.7872	13.8426	113
chr12	31490705	31490961	FlagIPV61.FlagIPV62.pooled_peak_1861	130	.	10.0372	16.9059	13.0188	100
chr12	31715373	31715725	FlagIPV61.FlagIPV62.pooled_peak_1862	45	.	5.7076	7.93509	4.59662	174
chr12	31749280	31749723	FlagIPV61.FlagIPV62.pooled_peak_1863	783	.	34.7957	84.0234	78.3576	170
chr12	31779820	31780134	FlagIPV61.FlagIPV62.pooled_peak_1864	138	.	10.4884	17.7872	13.8426	144
chr12	31947991	31948222	FlagIPV61.FlagIPV62.pooled_peak_1865	95	.	8.39071	13.2491	9.53942	102
chr12	32017120	32017320	FlagIPV61.FlagIPV62.pooled_peak_1866	34	.	4.93403	6.63696	3.42818	138
chr12	32211908	32212138	FlagIPV61.FlagIPV62.pooled_peak_1867	95	.	8.39071	13.2491	9.53942	127
chr12	32300415	32300627	FlagIPV61.FlagIPV62.pooled_peak_1868	48	.	4.9017	8.24337	4.89196	108
chr12	32674989	32675189	FlagIPV61.FlagIPV62.pooled_peak_1869	43	.	5.59381	7.70219	4.38551	125
chr12	32893000	32893346	FlagIPV61.FlagIPV62.pooled_peak_1870	224	.	14.2885	26.7944	22.4882	191
chr12	33012309	33012509	FlagIPV61.FlagIPV62.pooled_peak_1871	52	.	5.87134	8.59395	5.22691	99
chr12	33093858	33094058	FlagIPV61.FlagIPV62.pooled_peak_1872	81	.	7.69149	11.8023	8.17335	75
chr12	33599598	33600054	FlagIPV61.FlagIPV62.pooled_peak_1873	109	.	9.08994	14.7305	10.9395	119
chr12	33649402	33649604	FlagIPV61.FlagIPV62.pooled_peak_1874	87	.	7.15532	12.352	8.71008	101
chr12	33765743	33765971	FlagIPV61.FlagIPV62.pooled_peak_1875	45	.	5.67793	7.88285	4.54997	116
chr12	34110511	34110756	FlagIPV61.FlagIPV62.pooled_peak_1876	32	.	4.89458	6.43004	3.24064	129
chr12	38345194	38345448	FlagIPV61.FlagIPV62.pooled_peak_1877	81	.	7.69149	11.8023	8.17335	116
chr12	40185842	40186049	FlagIPV61.FlagIPV62.pooled_peak_1878	43	.	5.48226	7.72445	4.39501	126
chr12	41142564	41142786	FlagIPV61.FlagIPV62.pooled_peak_1879	47	.	5.36649	8.06948	4.72346	121
chr12	42129668	42129872	FlagIPV61.FlagIPV62.pooled_peak_1880	81	.	7.46415	11.7802	8.17335	54
chr12	42759630	42759940	FlagIPV61.FlagIPV62.pooled_peak_1881	216	.	13.9845	25.8915	21.615	173
chr12	43848038	43848463	FlagIPV61.FlagIPV62.pooled_peak_1882	150	.	10.4163	19.0215	15.0378	233
chr12	44455070	44455270	FlagIPV61.FlagIPV62.pooled_peak_1883	63	.	6.69147	9.81347	6.34648	112
chr12	44696636	44696885	FlagIPV61.FlagIPV62.pooled_peak_1884	76	.	7.12694	11.2184	7.64572	127
chr12	45192361	45192657	FlagIPV61.FlagIPV62.pooled_peak_1885	176	.	11.9867	21.7491	17.6479	160
chr12	45227819	45228035	FlagIPV61.FlagIPV62.pooled_peak_1886	43	.	5.48226	7.72445	4.39501	87
chr12	45232037	45232279	FlagIPV61.FlagIPV62.pooled_peak_1887	66	.	6.26091	10.1514	6.66141	98
chr12	45260220	45260497	FlagIPV61.FlagIPV62.pooled_peak_1888	270	.	14.5811	31.5023	27.0286	119
chr12	45276317	45276855	FlagIPV61.FlagIPV62.pooled_peak_1889	87	.	7.15532	12.352	8.71008	409
chr12	45284163	45284396	FlagIPV61.FlagIPV62.pooled_peak_1890	38	.	4.91928	7.07862	3.84552	128
chr12	45298767	45299028	FlagIPV61.FlagIPV62.pooled_peak_1891	99	.	8.22339	13.7121	9.98192	155
chr12	45305864	45306082	FlagIPV61.FlagIPV62.pooled_peak_1892	81	.	7.61013	11.7785	8.17335	134
chr12	45355808	45356156	FlagIPV61.FlagIPV62.pooled_peak_1893	337	.	17.5432	38.4563	33.758	165
chr12	45492087	45492318	FlagIPV61.FlagIPV62.pooled_peak_1894	79	.	6.41962	11.5365	7.95259	128
chr12	45688163	45688476	FlagIPV61.FlagIPV62.pooled_peak_1895	174	.	12.0447	21.5156	17.4198	167
chr12	45990921	45991183	FlagIPV61.FlagIPV62.pooled_peak_1896	76	.	6.70812	11.2378	7.66126	125
chr12	46034664	46034870	FlagIPV61.FlagIPV62.pooled_peak_1897	43	.	5.56811	7.65181	4.38551	37
chr12	46124127	46124452	FlagIPV61.FlagIPV62.pooled_peak_1898	253	.	15.4757	29.8181	25.398	173
chr12	46176513	46176850	FlagIPV61.FlagIPV62.pooled_peak_1899	251	.	14.1623	29.5678	25.1557	174
chr12	46201345	46201777	FlagIPV61.FlagIPV62.pooled_peak_1900	192	.	11.1802	23.405	19.2276	147
chr12	46259112	46259467	FlagIPV61.FlagIPV62.pooled_peak_1901	428	.	21.7417	47.7899	42.8573	195
chr12	46351924	46352179	FlagIPV61.FlagIPV62.pooled_peak_1902	158	.	10.9091	19.8569	15.8288	153
chr12	46455627	46455945	FlagIPV61.FlagIPV62.pooled_peak_1903	43	.	5.48226	7.72445	4.39501	129
chr12	46462370	46462619	FlagIPV61.FlagIPV62.pooled_peak_1904	65	.	6.57871	10.0184	6.53533	114
chr12	46493669	46494089	FlagIPV61.FlagIPV62.pooled_peak_1905	99	.	8.22339	13.7121	9.98192	115
chr12	46509180	46509471	FlagIPV61.FlagIPV62.pooled_peak_1906	167	.	10.2858	20.8092	16.7499	156
chr12	46514024	46514405	FlagIPV61.FlagIPV62.pooled_peak_1907	68	.	6.99226	10.3931	6.859	183
chr12	46650494	46650854	FlagIPV61.FlagIPV62.pooled_peak_1908	195	.	12.6563	23.7814	19.5969	145
chr12	46661157	46661378	FlagIPV61.FlagIPV62.pooled_peak_1909	76	.	7.12694	11.2184	7.64572	102
chr12	46701371	46701579	FlagIPV61.FlagIPV62.pooled_peak_1910	43	.	5.48226	7.72445	4.39501	116
chr12	46752540	46752858	FlagIPV61.FlagIPV62.pooled_peak_1911	65	.	6.57871	10.0184	6.53533	181
chr12	46770599	46770885	FlagIPV61.FlagIPV62.pooled_peak_1912	69	.	6.042	10.5205	6.97988	124
chr12	46950146	46950403	FlagIPV61.FlagIPV62.pooled_peak_1913	192	.	12.6836	23.4034	19.2276	121
chr12	47033787	47034113	FlagIPV61.FlagIPV62.pooled_peak_1914	90	.	8.03437	12.7599	9.09442	169
chr12	47802502	47802760	FlagIPV61.FlagIPV62.pooled_peak_1915	95	.	8.39071	13.2491	9.53942	89
chr12	47888453	47888656	FlagIPV61.FlagIPV62.pooled_peak_1916	81	.	7.69149	11.8023	8.17335	102
chr12	47944993	47945305	FlagIPV61.FlagIPV62.pooled_peak_1917	225	.	13.8617	26.8485	22.5403	152
chr12	47964293	47964558	FlagIPV61.FlagIPV62.pooled_peak_1918	124	.	9.31984	16.3173	12.4442	112
chr12	48013600	48013813	FlagIPV61.FlagIPV62.pooled_peak_1919	55	.	6.29304	9.02496	5.58972	33
chr12	48021818	48022180	FlagIPV61.FlagIPV62.pooled_peak_1920	151	.	10.9527	19.1627	15.1767	71
chr12	48254272	48254520	FlagIPV61.FlagIPV62.pooled_peak_1921	120	.	9.57935	15.8292	12.0067	84
chr12	48281803	48282209	FlagIPV61.FlagIPV62.pooled_peak_1922	372	.	19.5775	42.0089	37.2153	177
chr12	48527425	48527643	FlagIPV61.FlagIPV62.pooled_peak_1923	63	.	6.69147	9.81347	6.34648	100
chr12	49092108	49092393	FlagIPV61.FlagIPV62.pooled_peak_1924	150	.	10.4163	19.0215	15.0378	158
chr12	49253109	49253339	FlagIPV61.FlagIPV62.pooled_peak_1925	126	.	9.8206	16.4989	12.6209	122
chr12	49290343	49290562	FlagIPV61.FlagIPV62.pooled_peak_1926	39	.	5.35318	7.24296	3.9981	98
chr12	49403974	49404402	FlagIPV61.FlagIPV62.pooled_peak_1927	124	.	9.31984	16.3173	12.4442	246
chr12	49869123	49869488	FlagIPV61.FlagIPV62.pooled_peak_1928	244	.	12.969	28.7956	24.421	191
chr12	50232996	50233260	FlagIPV61.FlagIPV62.pooled_peak_1929	128	.	9.92772	16.699	12.8185	138
chr12	50254498	50254710	FlagIPV61.FlagIPV62.pooled_peak_1930	109	.	7.5525	14.7267	10.9395	85
chr12	50402301	50402578	FlagIPV61.FlagIPV62.pooled_peak_1931	130	.	8.30775	16.9605	13.0703	116
chr12	50570046	50570346	FlagIPV61.FlagIPV62.pooled_peak_1932	124	.	9.71576	16.3051	12.4399	144
chr12	50572362	50572702	FlagIPV61.FlagIPV62.pooled_peak_1933	456	.	23.2917	50.6812	45.678	171
chr12	50665187	50665454	FlagIPV61.FlagIPV62.pooled_peak_1934	123	.	9.78917	16.2439	12.3799	129
chr12	50768525	50769045	FlagIPV61.FlagIPV62.pooled_peak_1935	155	.	11.1904	19.6037	15.5808	354
chr12	51078612	51078881	FlagIPV61.FlagIPV62.pooled_peak_1936	75	.	7.36062	11.1624	7.59995	82
chr12	51146696	51146978	FlagIPV61.FlagIPV62.pooled_peak_1937	137	.	9.86807	17.6577	13.7427	161
chr12	51262665	51262940	FlagIPV61.FlagIPV62.pooled_peak_1938	222	.	13.9519	26.547	22.2462	136
chr12	51388145	51388396	FlagIPV61.FlagIPV62.pooled_peak_1939	103	.	8.74715	14.0616	10.3199	89
chr12	51884647	51884917	FlagIPV61.FlagIPV62.pooled_peak_1940	102	.	8.69892	13.97	10.2295	150
chr12	51925351	51925751	FlagIPV61.FlagIPV62.pooled_peak_1941	95	.	8.39071	13.2491	9.53942	150
chr12	51932591	51932829	FlagIPV61.FlagIPV62.pooled_peak_1942	81	.	7.61013	11.7785	8.17335	110
chr12	52215707	52216112	FlagIPV61.FlagIPV62.pooled_peak_1943	423	.	22.3752	47.3254	42.3984	225
chr12	52333374	52333586	FlagIPV61.FlagIPV62.pooled_peak_1944	76	.	7.40143	11.2395	7.66241	110
chr12	52337990	52338313	FlagIPV61.FlagIPV62.pooled_peak_1945	69	.	6.97595	10.4587	6.92011	164
chr12	52344509	52344845	FlagIPV61.FlagIPV62.pooled_peak_1946	95	.	8.39071	13.2491	9.53942	174
chr12	52556211	52556470	FlagIPV61.FlagIPV62.pooled_peak_1947	109	.	9.08994	14.7305	10.9395	98
chr12	52800862	52801160	FlagIPV61.FlagIPV62.pooled_peak_1948	168	.	11.8868	20.9558	16.8718	124
chr12	52895204	52895564	FlagIPV61.FlagIPV62.pooled_peak_1949	81	.	7.61013	11.7785	8.17335	192
chr12	52945454	52945749	FlagIPV61.FlagIPV62.pooled_peak_1950	123	.	9.78917	16.2439	12.3799	168
chr12	52946059	52946295	FlagIPV61.FlagIPV62.pooled_peak_1951	66	.	6.26091	10.1514	6.66141	111
chr12	52946918	52947170	FlagIPV61.FlagIPV62.pooled_peak_1952	79	.	6.41962	11.5365	7.95259	129
chr12	52970256	52970555	FlagIPV61.FlagIPV62.pooled_peak_1953	45	.	5.7076	7.93509	4.59662	184
chr12	52972072	52972424	FlagIPV61.FlagIPV62.pooled_peak_1954	177	.	12.0494	21.8628	17.7502	158
chr12	52976726	52977047	FlagIPV61.FlagIPV62.pooled_peak_1955	154	.	11.13	19.4908	15.4726	168
chr12	53186822	53187145	FlagIPV61.FlagIPV62.pooled_peak_1956	216	.	13.9845	25.8915	21.615	138
chr12	53820687	53820887	FlagIPV61.FlagIPV62.pooled_peak_1957	81	.	7.69149	11.8023	8.17335	127
chr12	53827510	53827710	FlagIPV61.FlagIPV62.pooled_peak_1958	69	.	6.97595	10.4587	6.92011	65
chr12	53836336	53836649	FlagIPV61.FlagIPV62.pooled_peak_1959	216	.	13.9845	25.8915	21.615	169
chr12	53867523	53867905	FlagIPV61.FlagIPV62.pooled_peak_1960	334	.	18.8791	38.1093	33.4266	175
chr12	54892175	54892461	FlagIPV61.FlagIPV62.pooled_peak_1961	60	.	5.66437	9.53052	6.0748	169
chr12	55956149	55956486	FlagIPV61.FlagIPV62.pooled_peak_1962	334	.	18.8791	38.1093	33.4266	186
chr12	56695713	56695946	FlagIPV61.FlagIPV62.pooled_peak_1963	76	.	7.12694	11.2184	7.64572	80
chr12	57110334	57110636	FlagIPV61.FlagIPV62.pooled_peak_1964	123	.	9.78917	16.2439	12.3799	118
chr12	57444456	57444688	FlagIPV61.FlagIPV62.pooled_peak_1965	54	.	6.03049	8.85275	5.46579	165
chr12	57766490	57766731	FlagIPV61.FlagIPV62.pooled_peak_1966	109	.	7.5525	14.7267	10.9395	130
chr12	57888046	57888246	FlagIPV61.FlagIPV62.pooled_peak_1967	53	.	5.60706	8.76319	5.38846	132
chr12	57905513	57905716	FlagIPV61.FlagIPV62.pooled_peak_1968	81	.	7.69149	11.8023	8.17335	82
chr12	58026425	58026759	FlagIPV61.FlagIPV62.pooled_peak_1969	248	.	15.383	29.2897	24.881	169
chr12	58310776	58311060	FlagIPV61.FlagIPV62.pooled_peak_1970	153	.	11.1876	19.3584	15.3419	111
chr12	58341786	58342096	FlagIPV61.FlagIPV62.pooled_peak_1971	95	.	8.39071	13.2491	9.53942	180
chr12	59166513	59166768	FlagIPV61.FlagIPV62.pooled_peak_1972	121	.	9.51266	15.9352	12.1039	118
chr12	59736977	59737211	FlagIPV61.FlagIPV62.pooled_peak_1973	75	.	7.32026	11.0867	7.53287	85
chr12	60685056	60685256	FlagIPV61.FlagIPV62.pooled_peak_1974	54	.	6.03049	8.85275	5.46579	120
chr12	62372212	62372488	FlagIPV61.FlagIPV62.pooled_peak_1975	143	.	10.4532	18.2625	14.3083	98
chr12	62505830	62506117	FlagIPV61.FlagIPV62.pooled_peak_1976	65	.	5.55526	10.057	6.57267	148
chr12	62543776	62544021	FlagIPV61.FlagIPV62.pooled_peak_1977	137	.	10.0952	17.6356	13.7282	134
chr12	62604936	62605136	FlagIPV61.FlagIPV62.pooled_peak_1978	55	.	6.18028	8.89296	5.5052	105
chr12	63038398	63038598	FlagIPV61.FlagIPV62.pooled_peak_1979	43	.	5.59381	7.70219	4.38551	147
chr12	63206964	63207251	FlagIPV61.FlagIPV62.pooled_peak_1980	123	.	9.78917	16.2439	12.3799	119
chr12	63643491	63643738	FlagIPV61.FlagIPV62.pooled_peak_1981	102	.	6.86238	13.9686	10.2295	139
chr12	63715195	63715531	FlagIPV61.FlagIPV62.pooled_peak_1982	164	.	9.44062	20.4533	16.4032	178
chr12	63724862	63725238	FlagIPV61.FlagIPV62.pooled_peak_1983	329	.	18.1073	37.5998	32.9375	193
chr12	63825790	63826000	FlagIPV61.FlagIPV62.pooled_peak_1984	41	.	4.57492	7.377	4.12639	129
chr12	63867163	63867436	FlagIPV61.FlagIPV62.pooled_peak_1985	55	.	6.29304	9.02496	5.58972	109
chr12	63921347	63921566	FlagIPV61.FlagIPV62.pooled_peak_1986	86	.	7.8991	12.3045	8.66617	52
chr12	64018577	64018885	FlagIPV61.FlagIPV62.pooled_peak_1987	141	.	10.5321	18.0878	14.1376	163
chr12	64288553	64288796	FlagIPV61.FlagIPV62.pooled_peak_1988	33	.	4.24814	6.53997	3.34717	188
chr12	64609690	64609973	FlagIPV61.FlagIPV62.pooled_peak_1989	109	.	7.5525	14.7267	10.9395	151
chr12	64625350	64625591	FlagIPV61.FlagIPV62.pooled_peak_1990	75	.	7.23217	11.1155	7.55887	126
chr12	64672441	64672668	FlagIPV61.FlagIPV62.pooled_peak_1991	95	.	8.39071	13.2491	9.53942	126
chr12	64730688	64730898	FlagIPV61.FlagIPV62.pooled_peak_1992	52	.	6.08948	8.63166	5.26063	110
chr12	64836942	64837189	FlagIPV61.FlagIPV62.pooled_peak_1993	77	.	7.4427	11.3178	7.73914	146
chr12	65854027	65854256	FlagIPV61.FlagIPV62.pooled_peak_1994	108	.	8.04974	14.6571	10.8973	131
chr12	65878619	65878964	FlagIPV61.FlagIPV62.pooled_peak_1995	384	.	19.1879	43.3034	38.4849	170
chr12	66694375	66694575	FlagIPV61.FlagIPV62.pooled_peak_1996	76	.	7.12694	11.2184	7.64572	103
chr12	67085776	67086353	FlagIPV61.FlagIPV62.pooled_peak_1997	118	.	9.47253	15.6225	11.8045	141
chr12	67136014	67136214	FlagIPV61.FlagIPV62.pooled_peak_1998	34	.	4.93403	6.63696	3.42818	139
chr12	67275697	67275897	FlagIPV61.FlagIPV62.pooled_peak_1999	53	.	6.15816	8.76241	5.38795	70
[truncated: 6,938 more rows]

## Sheet: Top_ranked_motifs_GT3-INCP_site
ID	Factor	DNA binding domain	Z-score	-10log(p-value)	PSSM
MC00119	GATA3	GATA Domain Family	-48.191	690.776	[[0.282, 0.378, 0.268, 0.072],[0.667, 0.027, 0.002, 0.304],[0.011, 0.002, 0.982, 0.005],[0.978, 0.009, 0.007, 0.006],[0.001, 0.01, 0.001, 0.988],[0.949, 0.009, 0.015, 0.027],[0.738, 0.044, 0.206, 0.012],[0.263, 0.284, 0.409, 0.044],[0.571, 0.163, 0.239, 0.027],[0.508, 0.087, 0.098, 0.307]]
MC00326	Gata3	GATA Domain Family	-47.706	690.776	[[0.371, 0.134, 0.29, 0.205],[0.246, 0.33, 0.298, 0.126],[0.674, 0.025, 0.003, 0.298],[0.003, 0.004, 0.991, 0.002],[0.989, 0.002, 0.005, 0.004],[0.001, 0.011, 0.008, 0.98],[0.962, 0.001, 0.005, 0.032],[0.831, 0.006, 0.158, 0.005],[0.249, 0.193, 0.466, 0.092],[0.451, 0.168, 0.305, 0.076],[0.462, 0.145, 0.165,0.228]]
MC00118	GATA2	GATA Domain Family	-47.502	690.776	[[0.235, 0.172, 0.136, 0.457],[0.052, 0.315, 0.181, 0.452],[0.075, 0.501, 0.178, 0.246],[0.032, 0.055, 0.003, 0.91],[0.048, 0.002, 0.028, 0.922],[0.971, 0.011, 0.017, 0.001],[0.008, 0.014, 0.001, 0.977],[0.002, 0.995, 0.001, 0.002],[0.295, 0.007, 0.034, 0.664],[0.074, 0.336, 0.305, 0.285]]
MC00325	Gata2	GATA Domain Family	-46.579	690.776	[[0.225, 0.182, 0.142, 0.451],[0.072, 0.313, 0.178, 0.437],[0.089, 0.476, 0.206, 0.229],[0.013, 0.149, 0.008, 0.83],[0.017, 0.017, 0.002, 0.964],[0.986, 0.009, 0.004, 0.001],[0.001, 0.004, 0.001, 0.994],[0.001, 0.984, 0.013, 0.002],[0.3, 0.007, 0.024, 0.669],[0.137, 0.317, 0.322, 0.224],[0.196, 0.317, 0.13, 0.357]]
MC00324	Gata4	GATA Domain Family	-46.07	690.776	[[0.383, 0.135, 0.286, 0.196],[0.245, 0.301, 0.317, 0.137],[0.686, 0.018, 0.001, 0.295],[0.001, 0.009, 0.989, 0.001],[0.988, 0.001, 0.005, 0.006],[0.001, 0.008, 0.018, 0.973],[0.978, 0.003, 0.001, 0.018],[0.837, 0.011, 0.149, 0.003],[0.245, 0.187, 0.469, 0.099],[0.442, 0.154, 0.313, 0.091],[0.428, 0.154, 0.187, 0.231]]
MC00327	Gata1	GATA Domain Family	-45.69	690.776	[[0.364, 0.141, 0.295, 0.2],[0.232, 0.326, 0.299, 0.143],[0.673, 0.018, 0.005, 0.304],[0.003, 0.018, 0.977, 0.002],[0.987, 0.001, 0.006, 0.006],[0.001, 0.007, 0.018, 0.974],[0.971, 0.001, 0.006, 0.022],[0.858, 0.008, 0.129, 0.005],[0.217, 0.176, 0.514, 0.093],[0.422, 0.17, 0.32, 0.088],[0.432, 0.163, 0.204, 0.201]]
MC00514	Cbfa2t2	Runt Domain Family	-45.315	690.776	[[0.368, 0.141, 0.304, 0.187],[0.245, 0.324, 0.289, 0.142],[0.671, 0.016, 0.001, 0.312],[0.008, 0.001, 0.99, 0.001],[0.996, 0.001, 0.001, 0.002],[0.001, 0.02, 0.01, 0.969],[0.965, 0.001, 0.006, 0.028],[0.857, 0.002, 0.133, 0.008],[0.25, 0.179, 0.471, 0.1],[0.416, 0.174, 0.316, 0.094],[0.434, 0.165, 0.2, 0.201]]
MC00120	GATA1	GATA Domain Family	-44.434	690.776	[[0.041, 0.362, 0.184, 0.413],[0.072, 0.562, 0.161, 0.205],[0.012, 0.043, 0.013, 0.932],[0.034, 0.022, 0.023, 0.921],[0.948, 0.024, 0.02, 0.008],[0.006, 0.011, 0.001, 0.982],[0.013, 0.959, 0.002, 0.026],[0.306, 0.006, 0.047, 0.641],[0.086, 0.357, 0.366, 0.191],[0.193, 0.317, 0.133, 0.357]]
MC00117	GATA6	GATA Domain Family	-43.23	690.776	[[0.284, 0.273, 0.295, 0.148],[0.695, 0.031, 0.001, 0.273],[0.017, 0.001, 0.963, 0.019],[0.933, 0.023, 0.019, 0.025],[0.002, 0.013, 0.034, 0.951],[0.878, 0.006, 0.018, 0.098],[0.904, 0.025, 0.045, 0.026],[0.072, 0.228, 0.617, 0.083],[0.638, 0.067, 0.255, 0.04],[0.31, 0.122, 0.186, 0.382]]

## Sheet: genecodeMCF7GATA3_peaks
Chrom	Start	End	PeakName	int(-10*log10qvalue)	Strand	fold-change	C-log10pvalue	C-log10qvalue	relative summit position to peak start
chr1	184448	184588	genecodeMCF7GATA3_peak_1	82	.	4.68021	10.73	8.28218	28
chr1	633917	634136	genecodeMCF7GATA3_peak_2	110	.	2.46197	13.5471	11.0138	111
chr1	845575	845971	genecodeMCF7GATA3_peak_3	1289	.	23.2092	132.792	128.979	214
chr1	904527	904760	genecodeMCF7GATA3_peak_4	52	.	4.05407	7.55657	5.23254	166
chr1	913871	914004	genecodeMCF7GATA3_peak_5	42	.	4.108	6.56798	4.29446	41
chr1	916651	917729	genecodeMCF7GATA3_peak_6	1140	.	26.9081	117.721	114.03	890
chr1	917811	918099	genecodeMCF7GATA3_peak_7	33	.	3.3445	5.60931	3.39562	110
chr1	920620	921323	genecodeMCF7GATA3_peak_8	196	.	6.96308	22.4037	19.6784	516
chr1	933148	933310	genecodeMCF7GATA3_peak_9	76	.	4.38599	10.0381	7.61182	81
chr1	941695	942070	genecodeMCF7GATA3_peak_10	74	.	5.46398	9.89689	7.48123	170
chr1	976158	976619	genecodeMCF7GATA3_peak_11	106	.	5.43481	13.1571	10.6347	368
chr1	976884	977076	genecodeMCF7GATA3_peak_12	137	.	6.92967	16.3235	13.7228	99
chr1	995819	996250	genecodeMCF7GATA3_peak_13	361	.	11.2613	39.119	36.1495	221
chr1	1021593	1021718	genecodeMCF7GATA3_peak_14	38	.	3.60362	6.13297	3.88796	32
chr1	1069353	1070103	genecodeMCF7GATA3_peak_15	127	.	5.53475	15.2978	12.7217	418
chr1	1073660	1074323	genecodeMCF7GATA3_peak_16	1139	.	18.5159	117.637	113.948	174
chr1	1079474	1080260	genecodeMCF7GATA3_peak_17	229	.	6.67412	25.7168	22.9353	141
chr1	1124745	1125004	genecodeMCF7GATA3_peak_18	47	.	3.70517	7.07978	4.78353	203
chr1	1132624	1132764	genecodeMCF7GATA3_peak_19	51	.	4.15041	7.47104	5.15086	91
chr1	1136629	1136851	genecodeMCF7GATA3_peak_20	32	.	3.09493	5.48496	3.27622	110
chr1	1157486	1157703	genecodeMCF7GATA3_peak_21	26	.	3.15317	4.81169	2.65325	206
chr1	1162868	1163020	genecodeMCF7GATA3_peak_22	52	.	4.05407	7.55657	5.23254	71
chr1	1208383	1208678	genecodeMCF7GATA3_peak_23	979	.	22.2687	101.503	97.9456	181
chr1	1237036	1237280	genecodeMCF7GATA3_peak_24	22	.	2.62852	4.38413	2.26085	24
chr1	1237501	1237719	genecodeMCF7GATA3_peak_25	111	.	5.85757	13.6949	11.1585	124
chr1	1238100	1238578	genecodeMCF7GATA3_peak_26	142	.	6.53156	16.8277	14.2125	141
chr1	1291284	1291560	genecodeMCF7GATA3_peak_27	98	.	5.22578	12.3174	9.82013	176
chr1	1300533	1300760	genecodeMCF7GATA3_peak_28	114	.	5.15821	13.9618	11.4198	124
chr1	1309296	1309435	genecodeMCF7GATA3_peak_29	25	.	2.76754	4.71928	2.56703	87
chr1	1344721	1344850	genecodeMCF7GATA3_peak_30	35	.	3.64775	5.7411	3.51816	63
chr1	1360632	1360818	genecodeMCF7GATA3_peak_31	153	.	6.27738	17.9693	15.3311	90
chr1	1375135	1375346	genecodeMCF7GATA3_peak_32	111	.	4.37746	13.6983	11.1616	107
chr1	1422746	1423059	genecodeMCF7GATA3_peak_33	263	.	10.128	29.1754	26.3383	107
chr1	1433309	1433562	genecodeMCF7GATA3_peak_34	39	.	3.05897	6.18577	3.93256	106
chr1	1504876	1505147	genecodeMCF7GATA3_peak_35	194	.	5.83759	22.1311	19.4103	94
chr1	1678908	1679035	genecodeMCF7GATA3_peak_36	40	.	3.55353	6.26834	4.01098	83
chr1	1680668	1680910	genecodeMCF7GATA3_peak_37	148	.	7.53408	17.506	14.8774	119
chr1	1686180	1686625	genecodeMCF7GATA3_peak_38	516	.	18.2521	54.8137	51.672	215
chr1	1692740	1692992	genecodeMCF7GATA3_peak_39	187	.	8.2623	21.4422	18.733	90
chr1	1693049	1693255	genecodeMCF7GATA3_peak_40	173	.	9.49848	20.0182	17.336	111
chr1	1724296	1724474	genecodeMCF7GATA3_peak_41	47	.	3.38255	7.02915	4.73598	112
chr1	1746001	1746578	genecodeMCF7GATA3_peak_42	384	.	14.3604	41.4535	38.456	440
chr1	1758804	1759239	genecodeMCF7GATA3_peak_43	194	.	5.31253	22.1881	19.4666	155
chr1	1763027	1763236	genecodeMCF7GATA3_peak_44	246	.	8.57028	27.431	24.6205	93
chr1	1764314	1764514	genecodeMCF7GATA3_peak_45	155	.	6.01791	18.1498	15.5067	107
chr1	1775772	1775951	genecodeMCF7GATA3_peak_46	73	.	5.00661	9.75289	7.3438	103
chr1	1778800	1778993	genecodeMCF7GATA3_peak_47	33	.	3.5678	5.59396	3.38181	139
chr1	1779096	1779277	genecodeMCF7GATA3_peak_48	32	.	3.09493	5.48496	3.27622	74
chr1	1855796	1856068	genecodeMCF7GATA3_peak_49	213	.	8.54496	24.1419	21.3852	110
chr1	1858803	1858979	genecodeMCF7GATA3_peak_50	82	.	4.68021	10.73	8.28218	90
chr1	1859291	1859662	genecodeMCF7GATA3_peak_51	394	.	9.90265	42.4373	39.4299	118
chr1	1869566	1869711	genecodeMCF7GATA3_peak_52	92	.	5.86857	11.7462	9.26505	53
chr1	1883476	1883725	genecodeMCF7GATA3_peak_53	164	.	6.39623	19.1315	16.467	124
chr1	1969198	1969328	genecodeMCF7GATA3_peak_54	39	.	4.3391	6.16161	3.9156	49
chr1	2001945	2002125	genecodeMCF7GATA3_peak_55	195	.	6.27924	22.278	19.5552	87
chr1	2105076	2105445	genecodeMCF7GATA3_peak_56	75	.	4.4852	9.96205	7.54141	260
chr1	2135460	2135741	genecodeMCF7GATA3_peak_57	106	.	5.63066	13.2095	10.6844	135
chr1	2166329	2166592	genecodeMCF7GATA3_peak_58	174	.	8.69009	20.1793	17.4946	99
chr1	2251835	2252008	genecodeMCF7GATA3_peak_59	144	.	6.83597	17.0375	14.4192	105
chr1	2258838	2259004	genecodeMCF7GATA3_peak_60	74	.	4.88284	9.84603	7.43358	78
chr1	2276232	2276456	genecodeMCF7GATA3_peak_61	330	.	13.288	35.948	33.0193	122
chr1	2404607	2404850	genecodeMCF7GATA3_peak_62	189	.	7.65769	21.6764	18.963	121
chr1	2416411	2416536	genecodeMCF7GATA3_peak_63	58	.	4.39455	8.24008	5.88474	83
chr1	2494338	2494564	genecodeMCF7GATA3_peak_64	69	.	5.18453	9.40089	6.9995	101
chr1	2530944	2531212	genecodeMCF7GATA3_peak_65	283	.	8.9704	31.1696	28.3047	160
chr1	2534857	2535204	genecodeMCF7GATA3_peak_66	146	.	5.28368	17.2435	14.6214	139
chr1	2541529	2541816	genecodeMCF7GATA3_peak_67	29	.	2.78088	5.09015	2.91125	188
chr1	2557029	2557203	genecodeMCF7GATA3_peak_68	116	.	7.51963	14.2224	11.6694	93
chr1	3075023	3075267	genecodeMCF7GATA3_peak_69	95	.	6.72809	12.0519	9.56088	143
chr1	3085914	3086191	genecodeMCF7GATA3_peak_70	109	.	6.13009	13.4432	10.9113	110
chr1	3127131	3127680	genecodeMCF7GATA3_peak_71	1378	.	26.5469	141.71	137.822	254
chr1	3132716	3133051	genecodeMCF7GATA3_peak_72	451	.	15.9922	48.2415	45.1687	123
chr1	3213670	3214051	genecodeMCF7GATA3_peak_73	700	.	17.3424	73.3215	70.0035	213
chr1	3261553	3261678	genecodeMCF7GATA3_peak_74	27	.	3.59009	4.95514	2.78538	53
chr1	3320659	3320805	genecodeMCF7GATA3_peak_75	63	.	5.18674	8.73019	6.35835	58
chr1	3329949	3330159	genecodeMCF7GATA3_peak_76	161	.	9.10271	18.8206	16.1637	101
chr1	3335507	3335704	genecodeMCF7GATA3_peak_77	196	.	7.52512	22.361	19.6369	97
chr1	3337342	3337588	genecodeMCF7GATA3_peak_78	256	.	8.77931	28.4773	25.6525	97
chr1	3338299	3338616	genecodeMCF7GATA3_peak_79	376	.	11.0786	40.6115	37.624	123
chr1	3350383	3350579	genecodeMCF7GATA3_peak_80	125	.	6.34769	15.1368	12.5624	113
chr1	3353136	3353261	genecodeMCF7GATA3_peak_81	42	.	4.38406	6.49503	4.23022	84
chr1	3359458	3359637	genecodeMCF7GATA3_peak_82	83	.	4.56874	10.789	8.33961	79
chr1	3359727	3359981	genecodeMCF7GATA3_peak_83	199	.	7.88292	22.6853	19.953	106
chr1	3460150	3460344	genecodeMCF7GATA3_peak_84	96	.	6.09945	12.1714	9.67861	112
chr1	3482316	3482552	genecodeMCF7GATA3_peak_85	178	.	5.98718	20.5521	17.8602	123
chr1	3553500	3553733	genecodeMCF7GATA3_peak_86	298	.	9.61543	32.7619	29.8744	113
chr1	3555249	3555484	genecodeMCF7GATA3_peak_87	116	.	4.6444	14.2305	11.6773	116
chr1	3587337	3587558	genecodeMCF7GATA3_peak_88	75	.	5.1227	9.97555	7.55468	111
chr1	3613431	3613706	genecodeMCF7GATA3_peak_89	266	.	8.98834	29.5338	26.6928	165
chr1	3640409	3640772	genecodeMCF7GATA3_peak_90	58	.	4.39455	8.24008	5.88474	269
chr1	3654668	3654915	genecodeMCF7GATA3_peak_91	433	.	14.6714	46.4252	43.3716	124
chr1	3668832	3669144	genecodeMCF7GATA3_peak_92	324	.	8.32364	35.3822	32.46	145
chr1	3675306	3675435	genecodeMCF7GATA3_peak_93	45	.	3.82885	6.83269	4.54684	78
chr1	3703388	3703675	genecodeMCF7GATA3_peak_94	813	.	22.594	84.8067	81.3898	170
chr1	3709025	3709230	genecodeMCF7GATA3_peak_95	82	.	4.80772	10.6891	8.24447	85
chr1	3717351	3717617	genecodeMCF7GATA3_peak_96	527	.	16.7254	55.8809	52.7279	119
chr1	3739922	3740244	genecodeMCF7GATA3_peak_97	75	.	5.28171	9.92394	7.50477	116
chr1	3831626	3831985	genecodeMCF7GATA3_peak_98	400	.	15.2144	43.0432	40.0275	256
chr1	3948428	3948775	genecodeMCF7GATA3_peak_99	836	.	19.5947	87.1201	83.6828	167
chr1	4071405	4071614	genecodeMCF7GATA3_peak_100	58	.	4.53094	8.20092	5.84974	162
chr1	4075740	4075887	genecodeMCF7GATA3_peak_101	85	.	6.33232	11.0029	8.54279	97
chr1	4108432	4108672	genecodeMCF7GATA3_peak_102	67	.	5.22195	9.12592	6.73383	128
chr1	4322887	4323170	genecodeMCF7GATA3_peak_103	234	.	9.03325	26.287	23.494	147
chr1	4603446	4603648	genecodeMCF7GATA3_peak_104	56	.	4.91402	7.94972	5.61336	95
chr1	4612171	4612419	genecodeMCF7GATA3_peak_105	97	.	6.61767	12.2729	9.77758	128
chr1	4613062	4613324	genecodeMCF7GATA3_peak_106	260	.	10.5634	28.8476	26.0163	105
chr1	4614442	4614593	genecodeMCF7GATA3_peak_107	97	.	6.61767	12.2729	9.77758	62
chr1	4649564	4649867	genecodeMCF7GATA3_peak_108	289	.	10.2539	31.8463	28.971	195
chr1	4650555	4650728	genecodeMCF7GATA3_peak_109	43	.	3.99789	6.63607	4.35884	102
chr1	4659007	4659690	genecodeMCF7GATA3_peak_110	196	.	9.92651	22.3973	19.672	559
chr1	4675550	4675802	genecodeMCF7GATA3_peak_111	67	.	5.22195	9.12592	6.73383	113
chr1	4778063	4778274	genecodeMCF7GATA3_peak_112	212	.	7.60534	24.0414	21.2864	91
chr1	4826172	4826370	genecodeMCF7GATA3_peak_113	260	.	10.5634	28.8476	26.0163	97
chr1	5099568	5099882	genecodeMCF7GATA3_peak_114	173	.	9.19121	20.0198	17.3369	160
chr1	5108699	5108987	genecodeMCF7GATA3_peak_115	161	.	9.10271	18.8206	16.1637	178
chr1	5189508	5189639	genecodeMCF7GATA3_peak_116	75	.	5.93655	9.97988	7.55518	54
chr1	5226379	5226703	genecodeMCF7GATA3_peak_117	267	.	9.76567	29.5903	26.7476	158
chr1	5430921	5431194	genecodeMCF7GATA3_peak_118	322	.	13.603	35.1512	32.2316	153
chr1	5484394	5484520	genecodeMCF7GATA3_peak_119	47	.	4.74924	7.08454	4.78353	52
chr1	5551594	5551899	genecodeMCF7GATA3_peak_120	59	.	4.2793	8.30339	5.94514	150
chr1	5598003	5598502	genecodeMCF7GATA3_peak_121	1154	.	29.5004	119.118	115.417	137
chr1	5637242	5637452	genecodeMCF7GATA3_peak_122	106	.	4.87016	13.2066	10.6827	109
chr1	5648535	5649076	genecodeMCF7GATA3_peak_123	483	.	17.7344	51.468	48.3596	406
chr1	5688507	5688768	genecodeMCF7GATA3_peak_124	993	.	22.0722	102.871	99.3015	123
chr1	5717792	5718136	genecodeMCF7GATA3_peak_125	185	.	9.89425	21.2335	18.5289	156
chr1	5767081	5767398	genecodeMCF7GATA3_peak_126	75	.	5.93655	9.97988	7.55518	110
chr1	5818302	5818516	genecodeMCF7GATA3_peak_127	150	.	8.70694	17.6414	15.0087	98
chr1	5959675	5959990	genecodeMCF7GATA3_peak_128	200	.	7.12723	22.831	20.0971	190
chr1	6059091	6059321	genecodeMCF7GATA3_peak_129	148	.	6.24028	17.4516	14.8238	91
chr1	6101095	6101315	genecodeMCF7GATA3_peak_130	91	.	5.59704	11.6133	9.13611	109
chr1	6157759	6158230	genecodeMCF7GATA3_peak_131	1043	.	20.8659	107.981	104.37	266
chr1	6172589	6172810	genecodeMCF7GATA3_peak_132	70	.	4.12657	9.40783	7.00577	119
chr1	6205846	6206193	genecodeMCF7GATA3_peak_133	160	.	6.98202	18.7265	16.0732	224
chr1	6220347	6220541	genecodeMCF7GATA3_peak_134	170	.	5.70081	19.6796	17.0068	90
chr1	6300599	6300773	genecodeMCF7GATA3_peak_135	37	.	3.66213	6.00709	3.76836	122
chr1	6317475	6317689	genecodeMCF7GATA3_peak_136	66	.	5.54078	8.98454	6.60248	124
chr1	6343622	6343873	genecodeMCF7GATA3_peak_137	62	.	3.61515	8.5954	6.22708	81
chr1	6350532	6350719	genecodeMCF7GATA3_peak_138	53	.	3.5363	7.65562	5.32907	74
chr1	6359847	6360080	genecodeMCF7GATA3_peak_139	261	.	11.9537	28.9409	26.1075	115
chr1	6365166	6365357	genecodeMCF7GATA3_peak_140	31	.	3.41798	5.31512	3.12031	13
chr1	6387393	6387518	genecodeMCF7GATA3_peak_141	57	.	4.82783	8.11587	5.77021	49
chr1	6412855	6413242	genecodeMCF7GATA3_peak_142	213	.	9.91641	24.0794	21.3238	133
chr1	6430921	6431484	genecodeMCF7GATA3_peak_143	1773	.	42.7548	181.591	177.347	316
chr1	6439309	6439531	genecodeMCF7GATA3_peak_144	301	.	12.4245	33.0143	30.1229	100
chr1	6440316	6440478	genecodeMCF7GATA3_peak_145	51	.	3.57145	7.50458	5.18303	64
chr1	6483154	6483439	genecodeMCF7GATA3_peak_146	119	.	4.04442	14.558	11.9989	111
chr1	6490498	6490693	genecodeMCF7GATA3_peak_147	54	.	3.90018	7.77022	5.43925	124
chr1	6495186	6495339	genecodeMCF7GATA3_peak_148	69	.	5.34958	9.34682	6.94678	66
chr1	6523724	6523866	genecodeMCF7GATA3_peak_149	44	.	3.90627	6.72624	4.44448	67
chr1	6554433	6554688	genecodeMCF7GATA3_peak_150	73	.	3.94278	9.76685	7.35716	145
chr1	6611698	6612062	genecodeMCF7GATA3_peak_151	513	.	16.432	54.5063	51.3665	195
chr1	6623314	6623602	genecodeMCF7GATA3_peak_152	522	.	16.8574	55.3541	52.2059	123
chr1	6688365	6688610	genecodeMCF7GATA3_peak_153	102	.	6.4371	12.7823	10.2712	101
chr1	6794257	6794569	genecodeMCF7GATA3_peak_154	588	.	21.3716	62.0911	58.8773	103
chr1	6795773	6796108	genecodeMCF7GATA3_peak_155	527	.	19.7885	55.945	52.791	150
chr1	6800697	6801049	genecodeMCF7GATA3_peak_156	456	.	13.6719	48.6875	45.6102	221
chr1	6819961	6820212	genecodeMCF7GATA3_peak_157	251	.	11.4042	27.9652	25.1471	138
chr1	6820288	6820413	genecodeMCF7GATA3_peak_158	23	.	3.56193	4.49823	2.35913	35
chr1	6955466	6955709	genecodeMCF7GATA3_peak_159	126	.	6.58765	15.1959	12.6209	107
chr1	6959346	6959957	genecodeMCF7GATA3_peak_160	2517	.	42.1055	256.96	251.764	355
chr1	6960327	6960898	genecodeMCF7GATA3_peak_161	971	.	17.6949	100.701	97.1506	328
chr1	6998416	6998542	genecodeMCF7GATA3_peak_162	40	.	2.91785	6.35604	4.09651	54
chr1	7018765	7018980	genecodeMCF7GATA3_peak_163	481	.	15.9543	51.2297	48.1251	120
chr1	7019580	7019896	genecodeMCF7GATA3_peak_164	678	.	17.8224	71.1481	67.8511	124
chr1	7063362	7063487	genecodeMCF7GATA3_peak_165	47	.	4.74924	7.08454	4.78353	42
chr1	7106685	7107126	genecodeMCF7GATA3_peak_166	1718	.	39.9514	176.046	171.854	233
chr1	7223628	7224213	genecodeMCF7GATA3_peak_167	992	.	24.5204	102.829	99.261	376
chr1	7228799	7228964	genecodeMCF7GATA3_peak_168	82	.	5.71431	10.7044	8.25903	91
chr1	7230443	7230718	genecodeMCF7GATA3_peak_169	46	.	3.76256	6.95145	4.66054	88
chr1	7265711	7266326	genecodeMCF7GATA3_peak_170	357	.	12.2602	38.6859	35.7219	447
chr1	7286941	7287106	genecodeMCF7GATA3_peak_171	71	.	5.25342	9.52401	7.11959	54
chr1	7326301	7326718	genecodeMCF7GATA3_peak_172	419	.	13.5928	44.9403	41.9034	229
chr1	7335296	7335999	genecodeMCF7GATA3_peak_173	431	.	13.8593	46.2171	43.1662	147
chr1	7341375	7341538	genecodeMCF7GATA3_peak_174	74	.	4.72975	9.86142	7.44765	88
chr1	7387615	7387888	genecodeMCF7GATA3_peak_175	45	.	3.82885	6.83269	4.54684	48
chr1	7447157	7447402	genecodeMCF7GATA3_peak_176	138	.	5.38133	16.4092	13.8073	112
chr1	7447823	7448229	genecodeMCF7GATA3_peak_177	1355	.	17.974	139.392	135.524	174
chr1	7478210	7478435	genecodeMCF7GATA3_peak_178	150	.	8.17721	17.7179	15.0826	117
chr1	7494151	7494324	genecodeMCF7GATA3_peak_179	88	.	6.2898	11.3179	8.85131	105
chr1	7539707	7540011	genecodeMCF7GATA3_peak_180	816	.	14.3215	85.0999	81.6797	132
chr1	7549342	7549662	genecodeMCF7GATA3_peak_181	82	.	5.12698	10.6808	8.23717	121
chr1	7593269	7593470	genecodeMCF7GATA3_peak_182	75	.	5.93655	9.97988	7.55518	112
chr1	7594409	7594551	genecodeMCF7GATA3_peak_183	58	.	4.39455	8.24008	5.88474	55
chr1	7645629	7645778	genecodeMCF7GATA3_peak_184	29	.	3.31363	5.11839	2.93864	85
chr1	7911963	7912165	genecodeMCF7GATA3_peak_185	354	.	15.0393	38.3814	35.4211	93
chr1	7925729	7925854	genecodeMCF7GATA3_peak_186	47	.	4.74924	7.08454	4.78353	46
chr1	7934878	7935003	genecodeMCF7GATA3_peak_187	47	.	4.74924	7.08454	4.78353	37
chr1	7953938	7954410	genecodeMCF7GATA3_peak_188	138	.	5.25704	16.4238	13.8208	236
chr1	7961426	7961622	genecodeMCF7GATA3_peak_189	13	.	1.99868	3.32933	1.31421	194
chr1	8014951	8015377	genecodeMCF7GATA3_peak_190	1318	.	19.7443	135.661	131.824	219
chr1	8016714	8016858	genecodeMCF7GATA3_peak_191	50	.	4.40143	7.3674	5.05405	63
chr1	8017236	8017964	genecodeMCF7GATA3_peak_192	1139	.	24.3244	117.654	113.965	509
chr1	8020027	8020413	genecodeMCF7GATA3_peak_193	781	.	18.6938	81.5378	78.1482	135
chr1	8025002	8025162	genecodeMCF7GATA3_peak_194	60	.	4.18062	8.38514	6.0229	95
chr1	8026210	8026500	genecodeMCF7GATA3_peak_195	15	.	2.55849	3.62621	1.57831	222
chr1	8028380	8028613	genecodeMCF7GATA3_peak_196	143	.	7.75673	16.9604	14.3438	134
chr1	8040667	8040882	genecodeMCF7GATA3_peak_197	162	.	8.254	18.8601	16.2016	119
chr1	8047916	8048118	genecodeMCF7GATA3_peak_198	35	.	3.81457	5.79777	3.57022	119
chr1	8054054	8054261	genecodeMCF7GATA3_peak_199	68	.	5.29628	9.25477	6.85814	83
chr1	8055122	8055247	genecodeMCF7GATA3_peak_200	37	.	4.20362	5.94605	3.71072	97
chr1	8058396	8058766	genecodeMCF7GATA3_peak_201	410	.	11.7057	44.1003	41.0725	179
chr1	8061231	8061569	genecodeMCF7GATA3_peak_202	344	.	8.6157	37.384	34.4373	213
chr1	8070381	8070645	genecodeMCF7GATA3_peak_203	351	.	9.86847	38.1418	35.1847	140
chr1	8078020	8078430	genecodeMCF7GATA3_peak_204	564	.	17.3863	59.6064	56.4166	200
chr1	8089203	8089328	genecodeMCF7GATA3_peak_205	36	.	3.73136	5.89381	3.66063	45
chr1	8097483	8097764	genecodeMCF7GATA3_peak_206	67	.	5.4289	9.13809	6.74439	91
chr1	8116991	8117193	genecodeMCF7GATA3_peak_207	35	.	3.81457	5.79777	3.57022	125
chr1	8120598	8121168	genecodeMCF7GATA3_peak_208	219	.	7.49273	24.7474	21.9807	184
chr1	8123581	8123869	genecodeMCF7GATA3_peak_209	131	.	7.86992	15.7305	13.141	110
chr1	8137739	8137924	genecodeMCF7GATA3_peak_210	172	.	8.00445	19.901	17.223	99
chr1	8154779	8155159	genecodeMCF7GATA3_peak_211	114	.	6.85381	13.9533	11.4125	205
chr1	8169857	8170011	genecodeMCF7GATA3_peak_212	60	.	3.65072	8.44591	6.08231	84
chr1	8182152	8182988	genecodeMCF7GATA3_peak_213	1991	.	36.4867	203.652	199.18	453
chr1	8194379	8194864	genecodeMCF7GATA3_peak_214	428	.	13.0467	45.8745	42.8276	353
chr1	8197720	8198284	genecodeMCF7GATA3_peak_215	1333	.	23.7574	137.173	133.323	228
chr1	8200411	8200654	genecodeMCF7GATA3_peak_216	134	.	7.04248	16.0904	13.4931	120
chr1	8202534	8202968	genecodeMCF7GATA3_peak_217	272	.	7.95459	30.0582	27.2095	316
chr1	8204477	8204758	genecodeMCF7GATA3_peak_218	61	.	4.09518	8.48134	6.11583	165
chr1	8211329	8211458	genecodeMCF7GATA3_peak_219	50	.	4.26441	7.40563	5.09008	94
chr1	8212069	8212384	genecodeMCF7GATA3_peak_220	99	.	5.61526	12.4091	9.90707	109
chr1	8239031	8239315	genecodeMCF7GATA3_peak_221	66	.	4.50453	9.07201	6.68248	98
chr1	8258732	8259553	genecodeMCF7GATA3_peak_222	1614	.	34.9149	165.52	161.426	225
chr1	8259645	8259923	genecodeMCF7GATA3_peak_223	323	.	10.9864	35.3062	32.3849	165
chr1	8343573	8343733	genecodeMCF7GATA3_peak_224	77	.	5.2443	10.2065	7.77522	60
chr1	8412339	8412852	genecodeMCF7GATA3_peak_225	1347	.	23.9402	138.64	134.779	360
chr1	8483084	8483222	genecodeMCF7GATA3_peak_226	35	.	3.91647	5.72619	3.50365	122
chr1	8489737	8489862	genecodeMCF7GATA3_peak_227	66	.	5.54078	8.98454	6.60248	58
chr1	8525442	8525568	genecodeMCF7GATA3_peak_228	36	.	3.73136	5.89381	3.66063	9
chr1	8567182	8567328	genecodeMCF7GATA3_peak_229	51	.	4.15041	7.47104	5.15086	107
chr1	8572169	8572341	genecodeMCF7GATA3_peak_230	66	.	4.79746	9.02054	6.63626	97
chr1	8575098	8575292	genecodeMCF7GATA3_peak_231	75	.	5.28171	9.92394	7.50477	81
chr1	8606803	8606968	genecodeMCF7GATA3_peak_232	85	.	6.33232	11.0029	8.54279	99
chr1	8626474	8626738	genecodeMCF7GATA3_peak_233	237	.	9.97657	26.5088	23.712	116
chr1	8629344	8629470	genecodeMCF7GATA3_peak_234	32	.	3.37839	5.45879	3.25214	34
chr1	8670208	8670851	genecodeMCF7GATA3_peak_235	500	.	16.1386	53.1394	50.0143	217
chr1	8701546	8701899	genecodeMCF7GATA3_peak_236	116	.	6.10354	14.2105	11.6603	89
chr1	8702214	8702487	genecodeMCF7GATA3_peak_237	181	.	8.50943	20.8881	18.1903	167
chr1	8703303	8703696	genecodeMCF7GATA3_peak_238	65	.	3.84381	8.9619	6.58428	286
chr1	8705229	8705435	genecodeMCF7GATA3_peak_239	108	.	6.75496	13.3467	10.8173	81
chr1	8712534	8712753	genecodeMCF7GATA3_peak_240	46	.	4.18996	6.98725	4.69537	74
chr1	8742160	8742385	genecodeMCF7GATA3_peak_241	38	.	3.60362	6.13297	3.88796	41
chr1	8745796	8746363	genecodeMCF7GATA3_peak_242	286	.	13.0604	31.5177	28.6465	398
chr1	8757087	8757255	genecodeMCF7GATA3_peak_243	161	.	9.10271	18.8206	16.1637	81
chr1	8782095	8782248	genecodeMCF7GATA3_peak_244	36	.	3.73136	5.89381	3.66063	72
chr1	8789582	8789913	genecodeMCF7GATA3_peak_245	181	.	6.53373	20.8111	18.115	213
chr1	8809422	8809604	genecodeMCF7GATA3_peak_246	45	.	3.82885	6.83269	4.54684	78
chr1	8829325	8829563	genecodeMCF7GATA3_peak_247	162	.	8.254	18.8601	16.2016	95
chr1	8848988	8849127	genecodeMCF7GATA3_peak_248	60	.	4.18062	8.38514	6.0229	84
chr1	8858221	8858466	genecodeMCF7GATA3_peak_249	197	.	8.52882	22.509	19.7798	165
chr1	8873667	8873844	genecodeMCF7GATA3_peak_250	77	.	3.80713	10.1761	7.74531	59
chr1	8877882	8878180	genecodeMCF7GATA3_peak_251	47	.	3.70517	7.07978	4.78353	188
chr1	8878669	8878903	genecodeMCF7GATA3_peak_252	23	.	2.39585	4.4662	2.33955	18
chr1	8880124	8880454	genecodeMCF7GATA3_peak_253	147	.	6.79478	17.4018	14.7751	211
chr1	8897606	8897798	genecodeMCF7GATA3_peak_254	146	.	8.47689	17.25	14.6275	111
chr1	8903661	8903786	genecodeMCF7GATA3_peak_255	32	.	3.09493	5.48496	3.27622	104
chr1	8903840	8904272	genecodeMCF7GATA3_peak_256	617	.	14.6257	64.9829	61.7423	194
chr1	8904663	8904817	genecodeMCF7GATA3_peak_257	50	.	4.40143	7.3674	5.05405	83
chr1	8915275	8915858	genecodeMCF7GATA3_peak_258	803	.	20.0196	83.7596	80.3512	338
chr1	8922989	8923178	genecodeMCF7GATA3_peak_259	115	.	7.45686	14.1169	11.5693	81
chr1	8939558	8939851	genecodeMCF7GATA3_peak_260	58	.	4.69486	8.19423	5.84477	189
chr1	8989723	8989999	genecodeMCF7GATA3_peak_261	563	.	18.6032	59.5501	56.3605	123
chr1	8990048	8990228	genecodeMCF7GATA3_peak_262	22	.	3.47358	4.36178	2.24152	104
chr1	9034727	9034852	genecodeMCF7GATA3_peak_263	30	.	3.92466	5.26942	3.0807	84
chr1	9079170	9079338	genecodeMCF7GATA3_peak_264	150	.	7.62914	17.688	15.0538	81
chr1	9110854	9111054	genecodeMCF7GATA3_peak_265	57	.	3.45012	8.12724	5.78117	114
chr1	9112991	9113491	genecodeMCF7GATA3_peak_266	512	.	12.0358	54.3516	51.2141	299
chr1	9115944	9116086	genecodeMCF7GATA3_peak_267	56	.	4.94387	7.99963	5.6618	82
chr1	9124523	9124786	genecodeMCF7GATA3_peak_268	356	.	12.9109	38.6538	35.691	162
chr1	9126623	9126826	genecodeMCF7GATA3_peak_269	353	.	12.4207	38.3457	35.3866	87
chr1	9161988	9162171	genecodeMCF7GATA3_peak_270	210	.	9.1586	23.7687	21.0185	99
chr1	9164067	9164192	genecodeMCF7GATA3_peak_271	50	.	4.56921	7.36726	5.05405	67
chr1	9175741	9175915	genecodeMCF7GATA3_peak_272	130	.	7.04228	15.635	13.0477	77
chr1	9180303	9180689	genecodeMCF7GATA3_peak_273	256	.	8.77931	28.4773	25.6525	163
chr1	9182195	9182477	genecodeMCF7GATA3_peak_274	53	.	3.5363	7.65562	5.32907	173
chr1	9194169	9194325	genecodeMCF7GATA3_peak_275	20	.	2.92794	4.19337	2.08742	104
chr1	9225496	9225715	genecodeMCF7GATA3_peak_276	237	.	9.97657	26.5088	23.712	114
chr1	9290145	9290386	genecodeMCF7GATA3_peak_277	90	.	4.87522	11.5154	9.04291	120
chr1	9300270	9300747	genecodeMCF7GATA3_peak_278	229	.	7.5044	25.7672	22.9849	116
chr1	9325980	9326118	genecodeMCF7GATA3_peak_279	36	.	3.58682	5.86314	3.63295	85
chr1	9331760	9332064	genecodeMCF7GATA3_peak_280	100	.	5.86357	12.5187	10.0131	131
chr1	9345940	9346320	genecodeMCF7GATA3_peak_281	880	.	16.5585	91.5116	88.0363	167
chr1	9384808	9384936	genecodeMCF7GATA3_peak_282	36	.	3.73136	5.89381	3.66063	32
chr1	9449154	9449539	genecodeMCF7GATA3_peak_283	1022	.	22.5226	105.793	102.201	156
chr1	9450368	9450548	genecodeMCF7GATA3_peak_284	32	.	3.09493	5.48496	3.27622	93
chr1	9476902	9477124	genecodeMCF7GATA3_peak_285	98	.	4.81433	12.3822	9.88174	62
chr1	9491072	9491305	genecodeMCF7GATA3_peak_286	158	.	6.689	18.5165	15.8658	112
chr1	9505435	9505644	genecodeMCF7GATA3_peak_287	307	.	12.4021	33.6324	30.7341	115
chr1	9776828	9776953	genecodeMCF7GATA3_peak_288	31	.	3.9577	5.32121	3.12031	17
chr1	9789126	9789286	genecodeMCF7GATA3_peak_289	67	.	5.22195	9.12592	6.73383	92
chr1	9805231	9805462	genecodeMCF7GATA3_peak_290	698	.	23.1619	73.1943	69.8777	110
chr1	9825416	9825820	genecodeMCF7GATA3_peak_291	74	.	3.61813	9.83743	7.4264	208
chr1	9834780	9834907	genecodeMCF7GATA3_peak_292	47	.	4.74924	7.08454	4.78353	77
chr1	9842858	9843119	genecodeMCF7GATA3_peak_293	299	.	8.95472	32.8112	29.923	117
chr1	9843628	9843912	genecodeMCF7GATA3_peak_294	70	.	4.12657	9.40783	7.00577	124
chr1	9900474	9900614	genecodeMCF7GATA3_peak_295	51	.	3.57145	7.50458	5.18303	101
chr1	9939588	9939795	genecodeMCF7GATA3_peak_296	92	.	6.31803	11.7603	9.2789	103
chr1	9943342	9943511	genecodeMCF7GATA3_peak_297	139	.	6.40745	16.5527	13.9443	68
chr1	9950409	9950828	genecodeMCF7GATA3_peak_298	1457	.	22.6016	149.732	145.775	169
chr1	9951662	9952129	genecodeMCF7GATA3_peak_299	291	.	12.2658	32.0672	29.1898	313
chr1	10007335	10007532	genecodeMCF7GATA3_peak_300	50	.	4.26441	7.40563	5.09008	85
chr1	10018613	10018866	genecodeMCF7GATA3_peak_301	171	.	6.16886	19.8175	17.1403	105
chr1	10024592	10024868	genecodeMCF7GATA3_peak_302	451	.	11.5132	48.2265	45.1542	124
chr1	10032557	10032701	genecodeMCF7GATA3_peak_303	59	.	4.2793	8.30339	5.94514	38
chr1	10058890	10059034	genecodeMCF7GATA3_peak_304	66	.	4.98829	9.04689	6.65929	83
chr1	10078584	10078824	genecodeMCF7GATA3_peak_305	386	.	14.8687	41.6763	38.6767	108
chr1	10082984	10083386	genecodeMCF7GATA3_peak_306	323	.	10.9864	35.3062	32.3849	305
chr1	10085280	10085512	genecodeMCF7GATA3_peak_307	118	.	6.39662	14.386	11.8288	113
chr1	10117277	10117467	genecodeMCF7GATA3_peak_308	42	.	4.108	6.56798	4.29446	85
chr1	10122934	10123234	genecodeMCF7GATA3_peak_309	335	.	13.9706	36.496	33.5592	165
chr1	10170448	10170621	genecodeMCF7GATA3_peak_310	74	.	5.88699	9.89835	7.4825	83
chr1	10171278	10171443	genecodeMCF7GATA3_peak_311	42	.	4.24284	6.53103	4.26371	83
chr1	10184236	10184361	genecodeMCF7GATA3_peak_312	58	.	5.06698	8.20473	5.8531	71
chr1	10185906	10186031	genecodeMCF7GATA3_peak_313	59	.	5.14708	8.33758	5.97729	53
chr1	10212006	10212154	genecodeMCF7GATA3_peak_314	66	.	4.98829	9.04689	6.65929	55
chr1	10244955	10245086	genecodeMCF7GATA3_peak_315	47	.	4.74924	7.08454	4.78353	58
chr1	10247140	10247410	genecodeMCF7GATA3_peak_316	66	.	5.54078	8.98454	6.60248	191
chr1	10253924	10254113	genecodeMCF7GATA3_peak_317	120	.	6.74886	14.6345	12.0733	99
chr1	10283378	10283552	genecodeMCF7GATA3_peak_318	150	.	7.62914	17.688	15.0538	91
chr1	10286590	10286791	genecodeMCF7GATA3_peak_319	50	.	4.56921	7.36726	5.05405	156
chr1	10299235	10299361	genecodeMCF7GATA3_peak_320	56	.	5.14501	8.01873	5.67573	66
chr1	10377536	10377714	genecodeMCF7GATA3_peak_321	55	.	3.28309	7.8595	5.52573	72
chr1	10378297	10378436	genecodeMCF7GATA3_peak_322	32	.	3.37839	5.45879	3.25214	36
chr1	10387644	10387810	genecodeMCF7GATA3_peak_323	91	.	5.59704	11.6133	9.13611	75
chr1	10388148	10388292	genecodeMCF7GATA3_peak_324	36	.	3.86332	5.88238	3.65148	33
chr1	10398702	10398971	genecodeMCF7GATA3_peak_325	98	.	5.07023	12.3177	9.82013	152
chr1	10399050	10399228	genecodeMCF7GATA3_peak_326	30	.	3.28301	5.27068	3.08184	100
chr1	10430337	10430467	genecodeMCF7GATA3_peak_327	37	.	3.06661	6.0091	3.76983	75
chr1	10459277	10459488	genecodeMCF7GATA3_peak_328	109	.	6.13009	13.4432	10.9113	116
chr1	10482950	10483211	genecodeMCF7GATA3_peak_329	160	.	6.98202	18.7265	16.0732	100
chr1	10489935	10490063	genecodeMCF7GATA3_peak_330	43	.	4.16049	6.6603	4.38236	27
chr1	10508582	10508850	genecodeMCF7GATA3_peak_331	59	.	4.93018	8.29237	5.93637	195
chr1	10510927	10511254	genecodeMCF7GATA3_peak_332	395	.	10.5995	42.5502	39.5403	115
chr1	10514734	10514939	genecodeMCF7GATA3_peak_333	174	.	8.10059	20.0912	17.4071	123
chr1	10516408	10516533	genecodeMCF7GATA3_peak_334	35	.	3.91647	5.72619	3.50365	45
chr1	10523103	10523272	genecodeMCF7GATA3_peak_335	35	.	3.91647	5.72619	3.50365	23
chr1	10537559	10537820	genecodeMCF7GATA3_peak_336	67	.	5.22195	9.12592	6.73383	41
chr1	10555569	10555882	genecodeMCF7GATA3_peak_337	654	.	16.7663	68.7209	65.4459	158
chr1	10585746	10586102	genecodeMCF7GATA3_peak_338	123	.	6.44167	14.9026	12.3345	245
chr1	10599236	10599375	genecodeMCF7GATA3_peak_339	52	.	4.8562	7.5488	5.22631	86
chr1	10679681	10679909	genecodeMCF7GATA3_peak_340	190	.	6.70567	21.7209	19.0068	123
chr1	10699678	10699810	genecodeMCF7GATA3_peak_341	42	.	3.95259	6.55237	4.28203	108
chr1	10700029	10700301	genecodeMCF7GATA3_peak_342	98	.	4.93424	12.3406	9.84203	169
chr1	10704570	10704867	genecodeMCF7GATA3_peak_343	305	.	10.4142	33.4178	30.5219	181
chr1	10710634	10710851	genecodeMCF7GATA3_peak_344	212	.	7.60534	24.0414	21.2864	114
chr1	10724290	10724415	genecodeMCF7GATA3_peak_345	43	.	3.99789	6.63607	4.35884	82
chr1	10731110	10731489	genecodeMCF7GATA3_peak_346	346	.	9.45672	37.6086	34.6581	150
chr1	10751153	10751518	genecodeMCF7GATA3_peak_347	83	.	5.99417	10.8158	8.36615	141
chr1	10752499	10752624	genecodeMCF7GATA3_peak_348	42	.	4.05681	6.47759	4.21308	36
chr1	10761930	10762128	genecodeMCF7GATA3_peak_349	32	.	3.37839	5.45879	3.25214	83
chr1	10793491	10793724	genecodeMCF7GATA3_peak_350	144	.	7.83293	17.0988	14.4789	108
chr1	10796547	10796899	genecodeMCF7GATA3_peak_351	114	.	5.03249	13.988	11.4443	185
chr1	10803880	10804579	genecodeMCF7GATA3_peak_352	201	.	6.79824	22.8864	20.1521	598
chr1	10830989	10831414	genecodeMCF7GATA3_peak_353	887	.	22.6547	92.261	88.781	146
chr1	10835897	10836070	genecodeMCF7GATA3_peak_354	54	.	3.90018	7.77022	5.43925	92
chr1	10866785	10866927	genecodeMCF7GATA3_peak_355	62	.	3.61515	8.5954	6.22708	98
chr1	10890802	10891104	genecodeMCF7GATA3_peak_356	313	.	10.0043	34.2896	31.3817	110
chr1	10892265	10892448	genecodeMCF7GATA3_peak_357	94	.	6.20107	11.955	9.46871	120
chr1	10893203	10893589	genecodeMCF7GATA3_peak_358	312	.	12.7053	34.1966	31.2903	220
chr1	10899902	10900576	genecodeMCF7GATA3_peak_359	725	.	16.1105	75.8543	72.5152	472
chr1	10901028	10901703	genecodeMCF7GATA3_peak_360	81	.	4.03228	10.5732	8.1334	276
chr1	10950824	10950957	genecodeMCF7GATA3_peak_361	62	.	5.31513	8.61485	6.24597	63
chr1	10958635	10959074	genecodeMCF7GATA3_peak_362	997	.	26.1151	103.285	99.7118	196
chr1	10968379	10968566	genecodeMCF7GATA3_peak_363	94	.	6.20107	11.955	9.46871	85
chr1	11012323	11012666	genecodeMCF7GATA3_peak_364	76	.	4.29851	10.1269	7.69722	239
chr1	11053075	11053257	genecodeMCF7GATA3_peak_365	102	.	6.4371	12.7823	10.2712	74
chr1	11053387	11053726	genecodeMCF7GATA3_peak_366	192	.	9.08241	21.976	19.2594	239
chr1	11080156	11080646	genecodeMCF7GATA3_peak_367	990	.	27.7416	102.586	99.0197	276
chr1	11173829	11173972	genecodeMCF7GATA3_peak_368	58	.	4.69486	8.19423	5.84477	54
chr1	11262728	11262955	genecodeMCF7GATA3_peak_369	146	.	5.28368	17.2435	14.6214	95
chr1	11291691	11291864	genecodeMCF7GATA3_peak_370	85	.	6.33232	11.0029	8.54279	73
chr1	11292491	11292666	genecodeMCF7GATA3_peak_371	91	.	5.59704	11.6133	9.13611	85
chr1	11292826	11293038	genecodeMCF7GATA3_peak_372	104	.	6.07234	12.9241	10.4113	107
chr1	11295975	11296161	genecodeMCF7GATA3_peak_373	97	.	6.61767	12.2729	9.77758	98
chr1	11300792	11300949	genecodeMCF7GATA3_peak_374	42	.	4.108	6.56798	4.29446	104
chr1	11374535	11374728	genecodeMCF7GATA3_peak_375	89	.	4.97206	11.3946	8.92675	76
chr1	11387833	11388022	genecodeMCF7GATA3_peak_376	167	.	6.89803	19.4587	16.7884	101
chr1	11465798	11465968	genecodeMCF7GATA3_peak_377	95	.	6.72809	12.0519	9.56088	54
chr1	11478757	11479049	genecodeMCF7GATA3_peak_378	73	.	5.2159	9.80314	7.39266	59
chr1	11484133	11484399	genecodeMCF7GATA3_peak_379	145	.	6.5048	17.2064	14.5855	115
chr1	11485550	11485895	genecodeMCF7GATA3_peak_380	292	.	10.6827	32.1532	29.2752	171
chr1	11531443	11531594	genecodeMCF7GATA3_peak_381	32	.	2.79189	5.46049	3.25346	79
chr1	11560206	11560380	genecodeMCF7GATA3_peak_382	78	.	5.88238	10.2532	7.81963	65
chr1	11711188	11711372	genecodeMCF7GATA3_peak_383	83	.	5.57514	10.8241	8.37287	84
chr1	11721492	11721640	genecodeMCF7GATA3_peak_384	47	.	4.74924	7.08454	4.78353	76
chr1	11794430	11794690	genecodeMCF7GATA3_peak_385	58	.	4.69486	8.19423	5.84477	115
chr1	11804482	11804610	genecodeMCF7GATA3_peak_386	31	.	3.41798	5.31512	3.12031	65
chr1	11805440	11805606	genecodeMCF7GATA3_peak_387	33	.	3.3445	5.60931	3.39562	138
chr1	11805753	11805978	genecodeMCF7GATA3_peak_388	72	.	4.33964	9.62529	7.21916	100
chr1	11896965	11897276	genecodeMCF7GATA3_peak_389	222	.	11.0816	24.9785	22.2078	189
chr1	11908142	11908338	genecodeMCF7GATA3_peak_390	101	.	5.20107	12.6225	10.1154	105
chr1	11908404	11908809	genecodeMCF7GATA3_peak_391	76	.	4.29851	10.1269	7.69722	110
chr1	11908898	11909098	genecodeMCF7GATA3_peak_392	59	.	3.69006	8.30011	5.94337	110
chr1	11909527	11910085	genecodeMCF7GATA3_peak_393	61	.	4.09518	8.48134	6.11583	219
chr1	11969379	11969504	genecodeMCF7GATA3_peak_394	59	.	5.14708	8.33758	5.97729	107
chr1	11977773	11977962	genecodeMCF7GATA3_peak_395	145	.	8.13443	17.1492	14.5291	106
chr1	12049697	12049855	genecodeMCF7GATA3_peak_396	58	.	4.53094	8.20092	5.84974	71
chr1	12132065	12132475	genecodeMCF7GATA3_peak_397	545	.	15.3809	57.7	54.5279	140
chr1	12133059	12133280	genecodeMCF7GATA3_peak_398	42	.	4.108	6.56798	4.29446	106
chr1	12141625	12141775	genecodeMCF7GATA3_peak_399	35	.	3.81457	5.79777	3.57022	66
chr1	12161873	12162159	genecodeMCF7GATA3_peak_400	162	.	6.00653	18.9486	16.2879	152
chr1	12231399	12231556	genecodeMCF7GATA3_peak_401	50	.	4.40143	7.3674	5.05405	76
chr1	12376306	12376626	genecodeMCF7GATA3_peak_402	138	.	8.31117	16.4813	13.8747	113
chr1	12398551	12398820	genecodeMCF7GATA3_peak_403	521	.	17.6241	55.2489	52.102	117
chr1	12413799	12413946	genecodeMCF7GATA3_peak_404	49	.	4.50597	7.25915	4.95304	70
chr1	12448832	12448960	genecodeMCF7GATA3_peak_405	35	.	3.81457	5.79777	3.57022	56
chr1	12478037	12478650	genecodeMCF7GATA3_peak_406	1339	.	19.3738	137.854	133.998	347
chr1	12480745	12481033	genecodeMCF7GATA3_peak_407	63	.	4.638	8.71506	6.34373	54
chr1	12485417	12485980	genecodeMCF7GATA3_peak_408	1308	.	25.7331	134.702	130.873	354
chr1	12486360	12486801	genecodeMCF7GATA3_peak_409	497	.	12.2442	52.8912	49.7683	281
chr1	12496562	12496743	genecodeMCF7GATA3_peak_410	124	.	7.18019	14.9829	12.4126	88
chr1	12528287	12528909	genecodeMCF7GATA3_peak_411	212	.	7.60534	24.0414	21.2864	468
chr1	12529481	12529638	genecodeMCF7GATA3_peak_412	91	.	5.59704	11.6133	9.13611	68
chr1	12540210	12540455	genecodeMCF7GATA3_peak_413	173	.	7.5684	20.0008	17.3206	129
chr1	12549150	12549416	genecodeMCF7GATA3_peak_414	67	.	4.85308	9.1261	6.73391	118
chr1	12549656	12550243	genecodeMCF7GATA3_peak_415	457	.	12.5419	48.8588	45.7789	322
chr1	12573715	12574075	genecodeMCF7GATA3_peak_416	188	.	9.13842	21.5367	18.8255	124
chr1	12595922	12596200	genecodeMCF7GATA3_peak_417	114	.	4.92007	14.0302	11.4847	105
chr1	12600338	12600630	genecodeMCF7GATA3_peak_418	146	.	7.19619	17.317	14.6918	165
chr1	12604396	12604659	genecodeMCF7GATA3_peak_419	316	.	10.3604	34.52	31.6086	143
chr1	12615943	12616257	genecodeMCF7GATA3_peak_420	373	.	11.4865	40.2906	37.307	163
chr1	12650092	12650227	genecodeMCF7GATA3_peak_421	34	.	4.04413	5.69106	3.47183	82
chr1	12921819	12922028	genecodeMCF7GATA3_peak_422	185	.	9.89425	21.2335	18.5289	100
chr1	13279709	13279908	genecodeMCF7GATA3_peak_423	209	.	10.6858	23.7142	20.9648	97
chr1	13599610	13599807	genecodeMCF7GATA3_peak_424	17	.	2.93178	3.84979	1.77008	117
chr1	13605475	13605679	genecodeMCF7GATA3_peak_425	35	.	3.91647	5.72619	3.50365	114
chr1	13725911	13726196	genecodeMCF7GATA3_peak_426	114	.	5.29973	13.9545	11.4131	166
chr1	13749305	13749520	genecodeMCF7GATA3_peak_427	171	.	8.216	19.8061	17.1293	110
chr1	13759209	13759390	genecodeMCF7GATA3_peak_428	153	.	7.08011	18.0108	15.3711	93
chr1	13768872	13768997	genecodeMCF7GATA3_peak_429	42	.	4.41178	6.54007	4.27049	68
chr1	13770891	13771041	genecodeMCF7GATA3_peak_430	37	.	3.66213	6.00709	3.76836	58
chr1	13781337	13781512	genecodeMCF7GATA3_peak_431	133	.	7.72204	15.945	13.3511	84
chr1	13798911	13799159	genecodeMCF7GATA3_peak_432	364	.	8.90776	39.415	36.4422	144
chr1	13801287	13801413	genecodeMCF7GATA3_peak_433	43	.	3.99789	6.63607	4.35884	87
chr1	13829513	13829725	genecodeMCF7GATA3_peak_434	101	.	4.44941	12.6812	10.1729	70
chr1	13830837	13831227	genecodeMCF7GATA3_peak_435	76	.	5.54833	10.0449	7.61702	243
chr1	13832201	13832365	genecodeMCF7GATA3_peak_436	122	.	5.48248	14.7836	12.2193	80
chr1	13832628	13832927	genecodeMCF7GATA3_peak_437	186	.	8.72972	21.3102	18.6046	148
chr1	13860096	13860305	genecodeMCF7GATA3_peak_438	124	.	7.71906	15.0097	12.4378	96
chr1	13871674	13871859	genecodeMCF7GATA3_peak_439	85	.	6.33232	11.0029	8.54279	105
chr1	13881422	13881983	genecodeMCF7GATA3_peak_440	714	.	24.5377	74.7572	71.4267	311
chr1	13888817	13888947	genecodeMCF7GATA3_peak_441	51	.	4.77943	7.42305	5.10549	65
chr1	13907568	13907696	genecodeMCF7GATA3_peak_442	56	.	5.14501	8.01873	5.67573	94
chr1	13921232	13921494	genecodeMCF7GATA3_peak_443	326	.	14.2477	35.6	32.6745	141
chr1	14017457	14017652	genecodeMCF7GATA3_peak_444	114	.	6.85381	13.9533	11.4125	114
chr1	14055665	14056171	genecodeMCF7GATA3_peak_445	331	.	13.7532	36.1066	33.1757	322
chr1	14149487	14149742	genecodeMCF7GATA3_peak_446	755	.	22.8461	78.9325	75.5657	133
chr1	14291306	14291509	genecodeMCF7GATA3_peak_447	122	.	4.96498	14.8528	12.2861	107
chr1	14340529	14340718	genecodeMCF7GATA3_peak_448	197	.	10.29	22.4657	19.7381	108
chr1	14372080	14372390	genecodeMCF7GATA3_peak_449	95	.	6.72809	12.0519	9.56088	109
chr1	14424681	14424864	genecodeMCF7GATA3_peak_450	171	.	8.216	19.8061	17.1293	65
chr1	14479895	14480145	genecodeMCF7GATA3_peak_451	164	.	8.96529	19.1022	16.4384	113
chr1	14486522	14487129	genecodeMCF7GATA3_peak_452	468	.	18.2054	49.9363	46.8464	124
chr1	14555578	14556034	genecodeMCF7GATA3_peak_453	503	.	18.3824	53.4389	50.311	214
chr1	14602230	14602410	genecodeMCF7GATA3_peak_454	173	.	9.49848	20.0182	17.336	70
chr1	14779206	14779362	genecodeMCF7GATA3_peak_455	58	.	4.39455	8.24008	5.88474	39
chr1	14787737	14787928	genecodeMCF7GATA3_peak_456	66	.	4.79746	9.02054	6.63626	114
chr1	14833859	14834028	genecodeMCF7GATA3_peak_457	24	.	2.92513	4.54644	2.40334	26
chr1	14871585	14871849	genecodeMCF7GATA3_peak_458	63	.	5.18674	8.73019	6.35835	105
chr1	14881134	14881394	genecodeMCF7GATA3_peak_459	465	.	13.454	49.6266	46.5392	119
chr1	14894845	14894984	genecodeMCF7GATA3_peak_460	56	.	5.10206	7.94912	5.61298	105
chr1	14913917	14914132	genecodeMCF7GATA3_peak_461	153	.	7.08011	18.0108	15.3711	113
chr1	14926082	14926390	genecodeMCF7GATA3_peak_462	287	.	11.0263	31.6146	28.7429	202
chr1	14929531	14929714	genecodeMCF7GATA3_peak_463	109	.	6.13009	13.4432	10.9113	83
chr1	14954241	14954386	genecodeMCF7GATA3_peak_464	28	.	3.73554	4.97204	2.80189	91
chr1	14955559	14955699	genecodeMCF7GATA3_peak_465	59	.	4.2793	8.30339	5.94514	31
chr1	14977339	14977656	genecodeMCF7GATA3_peak_466	373	.	11.4865	40.2906	37.307	121
chr1	15015882	15016208	genecodeMCF7GATA3_peak_467	268	.	8.40648	29.7164	26.8725	158
chr1	15016950	15017602	genecodeMCF7GATA3_peak_468	1084	.	26.1195	112.072	108.427	366
chr1	15025509	15025967	genecodeMCF7GATA3_peak_469	356	.	12.9109	38.6538	35.691	174
chr1	15093623	15093861	genecodeMCF7GATA3_peak_470	28	.	3.52114	5.0588	2.88188	167
chr1	15139716	15140101	genecodeMCF7GATA3_peak_471	274	.	10.3945	30.3277	27.4735	164
chr1	15145419	15145575	genecodeMCF7GATA3_peak_472	140	.	7.33571	16.653	14.0411	81
chr1	15151379	15151509	genecodeMCF7GATA3_peak_473	61	.	5.07359	8.53787	6.17145	74
chr1	15173956	15174135	genecodeMCF7GATA3_peak_474	101	.	6.162	12.6893	10.1796	54
chr1	15180017	15180142	genecodeMCF7GATA3_peak_475	42	.	4.42578	6.56278	4.29142	48
chr1	15181202	15181383	genecodeMCF7GATA3_peak_476	17	.	2.7174	3.79105	1.71842	79
chr1	15190570	15190709	genecodeMCF7GATA3_peak_477	54	.	4.96792	7.73113	5.40165	70
chr1	15200426	15201156	genecodeMCF7GATA3_peak_478	1561	.	30.7029	160.197	156.15	358
chr1	15206533	15206785	genecodeMCF7GATA3_peak_479	219	.	7.49273	24.7474	21.9807	120
chr1	15218446	15218704	genecodeMCF7GATA3_peak_480	319	.	12.7285	34.9094	31.9939	136
chr1	15229735	15230242	genecodeMCF7GATA3_peak_481	1435	.	25.0367	147.51	143.573	228
chr1	15284689	15285363	genecodeMCF7GATA3_peak_482	602	.	17.3242	63.516	60.2889	530
chr1	15339595	15339902	genecodeMCF7GATA3_peak_483	283	.	11.1503	31.2338	28.3672	121
chr1	15400733	15400982	genecodeMCF7GATA3_peak_484	54	.	4.46929	7.78448	5.4531	134
chr1	15405275	15405439	genecodeMCF7GATA3_peak_485	74	.	5.65873	9.87556	7.46016	81
chr1	15412196	15412447	genecodeMCF7GATA3_peak_486	412	.	14.7198	44.3161	41.286	121
chr1	15417541	15417751	genecodeMCF7GATA3_peak_487	208	.	10.2942	23.6099	20.8633	109
chr1	15421118	15421355	genecodeMCF7GATA3_peak_488	160	.	7.92257	18.7392	16.0847	117
chr1	15424183	15424455	genecodeMCF7GATA3_peak_489	463	.	14.3305	49.3981	46.3128	118
chr1	15457679	15458348	genecodeMCF7GATA3_peak_490	591	.	18.7912	62.3945	59.1787	216
chr1	15459893	15460077	genecodeMCF7GATA3_peak_491	66	.	4.98829	9.04689	6.65929	116
chr1	15463194	15463401	genecodeMCF7GATA3_peak_492	52	.	4.05407	7.55657	5.23254	121
chr1	15524593	15524793	genecodeMCF7GATA3_peak_493	105	.	5.38639	13.0474	10.5316	106
chr1	15559216	15559512	genecodeMCF7GATA3_peak_494	246	.	8.57028	27.431	24.6205	175
chr1	15618142	15618299	genecodeMCF7GATA3_peak_495	138	.	6.56048	16.4519	13.8482	62
chr1	15618574	15618985	genecodeMCF7GATA3_peak_496	137	.	6.92967	16.3235	13.7228	321
chr1	15622028	15622208	genecodeMCF7GATA3_peak_497	206	.	9.53687	23.3774	20.6347	71
chr1	15734876	15735062	genecodeMCF7GATA3_peak_498	50	.	4.56921	7.36726	5.05405	107
chr1	15755713	15755838	genecodeMCF7GATA3_peak_499	35	.	3.91647	5.72619	3.50365	55
chr1	15757671	15757800	genecodeMCF7GATA3_peak_500	74	.	5.06399	9.86322	7.44792	51
chr1	15760711	15760907	genecodeMCF7GATA3_peak_501	173	.	7.5684	20.0008	17.3206	101
chr1	15762602	15762814	genecodeMCF7GATA3_peak_502	32	.	2.92058	5.44675	3.24201	105
chr1	15780719	15781006	genecodeMCF7GATA3_peak_503	116	.	7.51963	14.2224	11.6694	108
chr1	15788138	15788448	genecodeMCF7GATA3_peak_504	127	.	6.66314	15.3463	12.7661	190
chr1	15795146	15795630	genecodeMCF7GATA3_peak_505	918	.	21.9728	95.3296	91.8232	207
chr1	15799072	15799305	genecodeMCF7GATA3_peak_506	166	.	7.72925	19.3503	16.6814	121
chr1	15799978	15800930	genecodeMCF7GATA3_peak_507	1318	.	19.7443	135.661	131.824	190
chr1	15820424	15820678	genecodeMCF7GATA3_peak_508	203	.	9.09628	23.0956	20.3562	111
chr1	15830080	15830205	genecodeMCF7GATA3_peak_509	66	.	4.50453	9.07201	6.68248	67
chr1	15831909	15832034	genecodeMCF7GATA3_peak_510	47	.	3.70517	7.07978	4.78353	55
chr1	15832087	15832279	genecodeMCF7GATA3_peak_511	66	.	4.50453	9.07201	6.68248	73
chr1	15834997	15835138	genecodeMCF7GATA3_peak_512	33	.	3.41143	5.52349	3.31351	76
chr1	15850002	15850264	genecodeMCF7GATA3_peak_513	90	.	5.01675	11.4945	9.02441	153
chr1	15911960	15912212	genecodeMCF7GATA3_peak_514	87	.	6.25002	11.2507	8.78531	162
chr1	15939345	15939523	genecodeMCF7GATA3_peak_515	82	.	5.12698	10.6808	8.23717	108
chr1	15950842	15951122	genecodeMCF7GATA3_peak_516	115	.	7.18265	14.0924	11.545	93
chr1	15979217	15979342	genecodeMCF7GATA3_peak_517	78	.	5.88238	10.2532	7.81963	87
chr1	16007195	16007481	genecodeMCF7GATA3_peak_518	39	.	4.07142	6.24018	3.9853	85
chr1	16061330	16061511	genecodeMCF7GATA3_peak_519	56	.	5.14501	8.01873	5.67573	88
chr1	16076875	16077221	genecodeMCF7GATA3_peak_520	552	.	13.5371	58.4469	55.269	171
chr1	16093632	16093780	genecodeMCF7GATA3_peak_521	152	.	7.72663	17.8735	15.2359	80
chr1	16121062	16121387	genecodeMCF7GATA3_peak_522	511	.	13.9196	54.3254	51.1885	135
chr1	16143491	16144190	genecodeMCF7GATA3_peak_523	331	.	7.4697	36.0819	33.1512	525
chr1	16145123	16145521	genecodeMCF7GATA3_peak_524	173	.	6.57898	20.039	17.3552	175
chr1	16155967	16156092	genecodeMCF7GATA3_peak_525	43	.	3.99789	6.63607	4.35884	90
chr1	16173261	16173952	genecodeMCF7GATA3_peak_526	515	.	11.6884	54.6855	51.5448	472
chr1	16175940	16176347	genecodeMCF7GATA3_peak_527	298	.	10.9779	32.7691	29.8815	122
chr1	16181955	16182206	genecodeMCF7GATA3_peak_528	49	.	3.65499	7.21567	4.91068	65
chr1	16189096	16189250	genecodeMCF7GATA3_peak_529	36	.	3.28949	5.92489	3.68996	35
chr1	16212688	16212824	genecodeMCF7GATA3_peak_530	42	.	3.44517	6.49802	4.23315	56
chr1	16333036	16333412	genecodeMCF7GATA3_peak_531	96	.	6.51468	12.0974	9.60574	118
chr1	16334368	16334583	genecodeMCF7GATA3_peak_532	101	.	6.162	12.6893	10.1796	100
chr1	16334722	16334856	genecodeMCF7GATA3_peak_533	35	.	3.81457	5.79777	3.57022	32
chr1	16366942	16367283	genecodeMCF7GATA3_peak_534	76	.	3.40204	10.0425	7.61618	130
chr1	16423718	16424147	genecodeMCF7GATA3_peak_535	196	.	7.52512	22.361	19.6369	183
chr1	16440580	16440753	genecodeMCF7GATA3_peak_536	58	.	3.86849	8.22883	5.87687	94
chr1	16503617	16503787	genecodeMCF7GATA3_peak_537	127	.	7.9154	15.3413	12.7623	97
chr1	16513376	16513833	genecodeMCF7GATA3_peak_538	133	.	4.23253	15.8924	13.3001	180
chr1	16513953	16514207	genecodeMCF7GATA3_peak_539	218	.	4.69019	24.6407	21.8773	142
chr1	16545905	16546052	genecodeMCF7GATA3_peak_540	25	.	2.76754	4.71928	2.56703	102
chr1	16559772	16560084	genecodeMCF7GATA3_peak_541	34	.	2.24516	5.61775	3.404	87
chr1	16568123	16568323	genecodeMCF7GATA3_peak_542	130	.	6.16309	15.5836	13.0002	79
chr1	16595294	16595419	genecodeMCF7GATA3_peak_543	29	.	3.12014	5.14309	2.96095	105
chr1	16601296	16601555	genecodeMCF7GATA3_peak_544	673	.	11.6732	70.6577	67.3637	136
chr1	16604248	16604704	genecodeMCF7GATA3_peak_545	380	.	8.26853	41.0871	38.0955	299
chr1	16608223	16608867	genecodeMCF7GATA3_peak_546	1324	.	15.5833	136.315	132.473	236
chr1	16612621	16612772	genecodeMCF7GATA3_peak_547	61	.	2.91432	8.54326	6.1768	72
chr1	16613325	16613484	genecodeMCF7GATA3_peak_548	24	.	2.03298	4.63921	2.49293	152
chr1	16614366	16614606	genecodeMCF7GATA3_peak_549	81	.	3.35691	10.5486	8.10975	117
chr1	16623948	16624447	genecodeMCF7GATA3_peak_550	150	.	4.68753	17.671	15.038	276
chr1	16644647	16644781	genecodeMCF7GATA3_peak_551	47	.	2.21586	7.03749	4.74425	87
chr1	16707840	16708024	genecodeMCF7GATA3_peak_552	119	.	4.43513	14.511	11.9522	90
chr1	16708717	16709070	genecodeMCF7GATA3_peak_553	504	.	11.526	53.5404	50.4118	220
chr1	16709980	16710151	genecodeMCF7GATA3_peak_554	58	.	2.71004	8.16779	5.8204	90
chr1	16713379	16713686	genecodeMCF7GATA3_peak_555	692	.	10.8334	72.5231	69.2137	139
chr1	16715587	16715869	genecodeMCF7GATA3_peak_556	511	.	10.3504	54.261	51.1245	110
chr1	16716547	16716989	genecodeMCF7GATA3_peak_557	1998	.	25.6105	204.305	199.824	250
chr1	16720876	16721106	genecodeMCF7GATA3_peak_558	214	.	7.87242	24.1873	21.4301	111
chr1	16861877	16862017	genecodeMCF7GATA3_peak_559	50	.	4.56921	7.36726	5.05405	60
chr1	16896112	16896309	genecodeMCF7GATA3_peak_560	106	.	5.26524	13.136	10.6154	90
chr1	16896407	16896837	genecodeMCF7GATA3_peak_561	116	.	6.10354	14.2105	11.6603	173
chr1	16909901	16910056	genecodeMCF7GATA3_peak_562	60	.	4.18062	8.38514	6.0229	79
chr1	16984861	16985018	genecodeMCF7GATA3_peak_563	54	.	4.63537	7.78081	5.44959	83
chr1	17003937	17004212	genecodeMCF7GATA3_peak_564	76	.	5.54833	10.0449	7.61702	123
chr1	17029533	17029893	genecodeMCF7GATA3_peak_565	410	.	16.6223	44.0771	41.0499	162
chr1	17162896	17163193	genecodeMCF7GATA3_peak_566	285	.	10.3353	31.4163	28.5479	99
chr1	17180178	17180379	genecodeMCF7GATA3_peak_567	47	.	4.74924	7.08454	4.78353	100
chr1	17195117	17195289	genecodeMCF7GATA3_peak_568	58	.	4.89558	8.23283	5.87909	96
chr1	17204660	17204851	genecodeMCF7GATA3_peak_569	76	.	5.54833	10.0449	7.61702	82
chr1	17212214	17212339	genecodeMCF7GATA3_peak_570	38	.	3.60362	6.13297	3.88796	32
chr1	17229478	17229887	genecodeMCF7GATA3_peak_571	104	.	5.52367	12.9771	10.4622	187
chr1	17232959	17233414	genecodeMCF7GATA3_peak_572	436	.	11.7005	46.7383	43.6819	171
chr1	17233620	17234072	genecodeMCF7GATA3_peak_573	677	.	15.471	71.0242	67.7285	156
chr1	17237353	17237700	genecodeMCF7GATA3_peak_574	526	.	11.8507	55.8367	52.6846	198
chr1	17245362	17245571	genecodeMCF7GATA3_peak_575	62	.	4.74862	8.60748	6.23878	86
chr1	17246161	17246323	genecodeMCF7GATA3_peak_576	125	.	6.34769	15.1368	12.5624	83
chr1	17250657	17250977	genecodeMCF7GATA3_peak_577	420	.	8.21094	45.1375	42.0981	137
chr1	17258423	17258656	genecodeMCF7GATA3_peak_578	88	.	5.87147	11.3651	8.89796	73
chr1	17279260	17279386	genecodeMCF7GATA3_peak_579	59	.	5.12278	8.29734	5.94131	44
chr1	17292392	17292565	genecodeMCF7GATA3_peak_580	190	.	9.85487	21.7158	19.0022	60
chr1	17292756	17293178	genecodeMCF7GATA3_peak_581	929	.	29.2354	96.4563	92.9409	265
chr1	17298221	17298379	genecodeMCF7GATA3_peak_582	35	.	3.91647	5.72619	3.50365	73
chr1	17298649	17298860	genecodeMCF7GATA3_peak_583	54	.	5.01739	7.81163	5.47903	99
chr1	17304606	17304774	genecodeMCF7GATA3_peak_584	42	.	3.47224	6.55947	4.28814	109
chr1	17314816	17315079	genecodeMCF7GATA3_peak_585	197	.	6.65588	22.4901	19.762	140
chr1	17340064	17340280	genecodeMCF7GATA3_peak_586	191	.	6.94448	21.889	19.1729	109
chr1	17340445	17340726	genecodeMCF7GATA3_peak_587	311	.	8.60394	34.0581	31.1533	157
chr1	17346123	17346326	genecodeMCF7GATA3_peak_588	40	.	4.27657	6.3199	4.06138	89
chr1	17348099	17348334	genecodeMCF7GATA3_peak_589	361	.	11.2613	39.119	36.1495	117
chr1	17348384	17348598	genecodeMCF7GATA3_peak_590	67	.	4.38965	9.1336	6.74015	108
chr1	17365891	17366112	genecodeMCF7GATA3_peak_591	218	.	10.2215	24.6357	21.8725	109
chr1	17409787	17410032	genecodeMCF7GATA3_peak_592	76	.	5.20109	10.1247	7.6957	85
chr1	17412097	17412497	genecodeMCF7GATA3_peak_593	202	.	5.50997	22.9462	20.211	217
chr1	17441467	17441748	genecodeMCF7GATA3_peak_594	175	.	6.82531	20.2035	17.518	104
chr1	17465287	17465412	genecodeMCF7GATA3_peak_595	47	.	4.74924	7.08454	4.78353	71
chr1	17468889	17469197	genecodeMCF7GATA3_peak_596	535	.	17.9505	56.6749	53.5135	159
chr1	17472737	17473080	genecodeMCF7GATA3_peak_597	357	.	12.2602	38.6859	35.7219	176
chr1	17474324	17474706	genecodeMCF7GATA3_peak_598	443	.	13.4278	47.4297	44.3662	122
chr1	17475792	17476121	genecodeMCF7GATA3_peak_599	1466	.	24.4155	150.566	146.604	162
chr1	17498228	17498421	genecodeMCF7GATA3_peak_600	208	.	8.79535	23.589	20.8431	96
chr1	17498993	17499335	genecodeMCF7GATA3_peak_601	233	.	10.7193	26.1258	23.3378	218
chr1	17510955	17511153	genecodeMCF7GATA3_peak_602	147	.	7.44136	17.3276	14.7022	95
chr1	17520092	17520385	genecodeMCF7GATA3_peak_603	199	.	6.87761	22.6418	19.9114	180
chr1	17520511	17520866	genecodeMCF7GATA3_peak_604	629	.	11.1868	66.1897	62.9382	183
chr1	17525039	17525513	genecodeMCF7GATA3_peak_605	1464	.	32.9289	150.362	146.402	258
chr1	17529437	17529770	genecodeMCF7GATA3_peak_606	351	.	6.99848	38.0715	35.1153	169
chr1	17536728	17536889	genecodeMCF7GATA3_peak_607	39	.	4.07142	6.24018	3.9853	118
chr1	17547945	17548083	genecodeMCF7GATA3_peak_608	67	.	5.25886	9.18996	6.79575	66
chr1	17550971	17551345	genecodeMCF7GATA3_peak_609	138	.	5.38133	16.4092	13.8073	241
chr1	17553999	17554316	genecodeMCF7GATA3_peak_610	214	.	6.7651	24.1687	21.4116	133
chr1	17559843	17560240	genecodeMCF7GATA3_peak_611	884	.	17.5408	91.9441	88.4661	131
chr1	17561629	17561855	genecodeMCF7GATA3_peak_612	27	.	2.92299	4.90458	2.73965	121
chr1	17587998	17588131	genecodeMCF7GATA3_peak_613	39	.	3.91063	6.21739	3.96314	98
chr1	17666054	17666243	genecodeMCF7GATA3_peak_614	118	.	6.8901	14.4571	11.8992	112
chr1	17681285	17681417	genecodeMCF7GATA3_peak_615	87	.	6.25002	11.2507	8.78531	41
chr1	17819291	17819416	genecodeMCF7GATA3_peak_616	29	.	3.85953	5.16718	2.98442	57
chr1	17892277	17892546	genecodeMCF7GATA3_peak_617	101	.	6.162	12.6893	10.1796	177
chr1	17911968	17912269	genecodeMCF7GATA3_peak_618	197	.	10.29	22.4657	19.7381	191
chr1	17939786	17940117	genecodeMCF7GATA3_peak_619	230	.	9.3284	25.7873	23.0033	210
chr1	17949455	17949698	genecodeMCF7GATA3_peak_620	313	.	13.852	34.2269	31.3195	113
chr1	18110272	18110397	genecodeMCF7GATA3_peak_621	31	.	3.9577	5.32121	3.12031	26
chr1	18132196	18132464	genecodeMCF7GATA3_peak_622	150	.	8.70694	17.6414	15.0087	99
chr1	18134400	18134602	genecodeMCF7GATA3_peak_623	283	.	12.5	31.1874	28.3218	99
chr1	18190744	18190869	genecodeMCF7GATA3_peak_624	47	.	4.74924	7.08454	4.78353	36
chr1	18201968	18202315	genecodeMCF7GATA3_peak_625	131	.	6.0619	15.7711	13.1803	169
chr1	18298771	18299139	genecodeMCF7GATA3_peak_626	657	.	18.3903	69.0755	65.7957	132
chr1	18320032	18320395	genecodeMCF7GATA3_peak_627	256	.	9.52153	28.4781	25.6525	115
chr1	18365937	18366159	genecodeMCF7GATA3_peak_628	77	.	5.2443	10.2065	7.77522	51
chr1	18398532	18398938	genecodeMCF7GATA3_peak_629	422	.	16.876	45.2779	42.2371	133
chr1	18417434	18417617	genecodeMCF7GATA3_peak_630	127	.	7.9154	15.3413	12.7623	89
chr1	18429762	18430056	genecodeMCF7GATA3_peak_631	245	.	9.27739	27.3769	24.5688	126
chr1	18440813	18440993	genecodeMCF7GATA3_peak_632	29	.	3.12014	5.14309	2.96095	91
chr1	18464233	18465055	genecodeMCF7GATA3_peak_633	251	.	8.80778	27.994	25.1756	685
chr1	18505915	18506071	genecodeMCF7GATA3_peak_634	67	.	5.4289	9.13809	6.74439	66
chr1	18531069	18531209	genecodeMCF7GATA3_peak_635	130	.	5.11101	15.6323	13.0462	77
chr1	18535584	18535898	genecodeMCF7GATA3_peak_636	733	.	18.7989	76.6974	73.3494	176
chr1	18666436	18666909	genecodeMCF7GATA3_peak_637	232	.	9.73101	26.0269	23.2404	124
chr1	18668813	18669053	genecodeMCF7GATA3_peak_638	114	.	5.03249	13.988	11.4443	117
chr1	18674111	18674236	genecodeMCF7GATA3_peak_639	61	.	4.87956	8.52455	6.15821	43
chr1	18797098	18797272	genecodeMCF7GATA3_peak_640	126	.	7.60046	15.2666	12.6908	90
chr1	18902862	18903620	genecodeMCF7GATA3_peak_641	1090	.	24.6438	112.66	109.012	377
chr1	18931820	18931980	genecodeMCF7GATA3_peak_642	40	.	3.55353	6.26834	4.01098	109
chr1	18932531	18932735	genecodeMCF7GATA3_peak_643	119	.	4.43513	14.511	11.9522	85
chr1	18935659	18935841	genecodeMCF7GATA3_peak_644	71	.	5.25342	9.52401	7.11959	96
chr1	18938822	18938947	genecodeMCF7GATA3_peak_645	23	.	3.19831	4.49853	2.35913	68
chr1	18972590	18972904	genecodeMCF7GATA3_peak_646	608	.	20.1023	64.0541	60.8207	137
chr1	18988888	18989064	genecodeMCF7GATA3_peak_647	194	.	9.77203	22.1257	19.4053	81
chr1	19007415	19007844	genecodeMCF7GATA3_peak_648	124	.	5.90596	15.0056	12.4339	204
chr1	19010560	19010754	genecodeMCF7GATA3_peak_649	179	.	7.43247	20.6801	17.986	119
chr1	19029314	19029637	genecodeMCF7GATA3_peak_650	98	.	5.40543	12.3455	9.84578	84
chr1	19052562	19052698	genecodeMCF7GATA3_peak_651	75	.	5.93655	9.97988	7.55518	30
chr1	19067484	19067623	genecodeMCF7GATA3_peak_652	44	.	3.90627	6.72624	4.44448	85
chr1	19164782	19164935	genecodeMCF7GATA3_peak_653	90	.	5.37112	11.5354	9.06147	74
chr1	19391326	19391565	genecodeMCF7GATA3_peak_654	351	.	9.86847	38.1418	35.1847	115
chr1	19401234	19401499	genecodeMCF7GATA3_peak_655	157	.	8.55313	18.3834	15.7347	165
chr1	19425770	19426142	genecodeMCF7GATA3_peak_656	594	.	15.5406	62.6831	59.4626	196
chr1	19427170	19427594	genecodeMCF7GATA3_peak_657	394	.	13.4079	42.4333	39.4263	164
chr1	19430241	19430438	genecodeMCF7GATA3_peak_658	90	.	5.37112	11.5354	9.06147	80
chr1	19445962	19446151	genecodeMCF7GATA3_peak_659	70	.	4.12657	9.40783	7.00577	71
chr1	19448674	19448900	genecodeMCF7GATA3_peak_660	350	.	11.0361	37.9559	35.0007	121
chr1	19450881	19451145	genecodeMCF7GATA3_peak_661	373	.	9.57797	40.2978	37.3139	155
chr1	19472126	19472440	genecodeMCF7GATA3_peak_662	122	.	5.65525	14.819	12.253	215
chr1	19476148	19476284	genecodeMCF7GATA3_peak_663	76	.	5.54833	10.0449	7.61702	83
chr1	19486001	19486235	genecodeMCF7GATA3_peak_664	58	.	4.39455	8.24008	5.88474	122
chr1	19486667	19486920	genecodeMCF7GATA3_peak_665	106	.	4.87016	13.2066	10.6827	145
chr1	19545729	19546055	genecodeMCF7GATA3_peak_666	450	.	16.3544	48.1562	45.0847	169
chr1	19547879	19548201	genecodeMCF7GATA3_peak_667	714	.	24.5377	74.7572	71.4267	133
chr1	19596703	19597117	genecodeMCF7GATA3_peak_668	138	.	5.14463	16.4534	13.8493	91
chr1	19640024	19640270	genecodeMCF7GATA3_peak_669	394	.	12.4512	42.4779	39.4697	127
chr1	19654535	19654661	genecodeMCF7GATA3_peak_670	48	.	4.12267	7.13948	4.83733	74
chr1	19654757	19654888	genecodeMCF7GATA3_peak_671	55	.	4.38033	7.91512	5.5794	65
chr1	19661763	19661888	genecodeMCF7GATA3_peak_672	66	.	4.79746	9.02054	6.63626	73
chr1	19737487	19737620	genecodeMCF7GATA3_peak_673	83	.	4.56874	10.789	8.33961	50
chr1	19770604	19770760	genecodeMCF7GATA3_peak_674	44	.	3.90627	6.72624	4.44448	48
chr1	19787029	19787238	genecodeMCF7GATA3_peak_675	138	.	5.67403	16.4357	13.8321	132
chr1	19790535	19790668	genecodeMCF7GATA3_peak_676	54	.	5.01739	7.81163	5.47903	48
chr1	19802266	19802597	genecodeMCF7GATA3_peak_677	358	.	11.7188	38.8518	35.8847	122
chr1	19863901	19864162	genecodeMCF7GATA3_peak_678	483	.	18.6012	51.425	48.3175	91
chr1	19946021	19946154	genecodeMCF7GATA3_peak_679	56	.	5.14501	8.01873	5.67573	43
chr1	19974890	19975299	genecodeMCF7GATA3_peak_680	778	.	15.2598	81.2643	77.8774	140
chr1	19982010	19982174	genecodeMCF7GATA3_peak_681	87	.	6.25002	11.2507	8.78531	108
chr1	19987811	19988029	genecodeMCF7GATA3_peak_682	420	.	12.3874	45.0596	42.0215	115
chr1	20075142	20075341	genecodeMCF7GATA3_peak_683	94	.	6.20107	11.955	9.46871	107
chr1	20105821	20106297	genecodeMCF7GATA3_peak_684	258	.	11.0967	28.6401	25.812	219
chr1	20137142	20137314	genecodeMCF7GATA3_peak_685	98	.	5.22578	12.3174	9.82013	112
chr1	20187199	20187412	genecodeMCF7GATA3_peak_686	384	.	14.3604	41.4535	38.456	112
chr1	20207657	20207855	genecodeMCF7GATA3_peak_687	144	.	6.83597	17.0375	14.4192	100
chr1	20212489	20212640	genecodeMCF7GATA3_peak_688	35	.	3.31515	5.76506	3.54063	42
chr1	20212992	20213269	genecodeMCF7GATA3_peak_689	196	.	7.52512	22.361	19.6369	169
chr1	20232449	20233162	genecodeMCF7GATA3_peak_690	1827	.	43.7339	187.018	182.722	313
chr1	20250446	20250768	genecodeMCF7GATA3_peak_691	118	.	6.39662	14.386	11.8288	110
chr1	20280451	20280682	genecodeMCF7GATA3_peak_692	116	.	7.51963	14.2224	11.6694	106
chr1	20355897	20356131	genecodeMCF7GATA3_peak_693	75	.	4.4852	9.96205	7.54141	120
chr1	20356811	20357149	genecodeMCF7GATA3_peak_694	373	.	11.4865	40.2906	37.307	221
chr1	20358759	20359024	genecodeMCF7GATA3_peak_695	268	.	8.40648	29.7164	26.8725	134
chr1	20437659	20437917	genecodeMCF7GATA3_peak_696	223	.	10.8157	25.1081	22.3351	146
chr1	20476188	20476707	genecodeMCF7GATA3_peak_697	586	.	15.8581	61.8701	58.6585	194
chr1	20508094	20508362	genecodeMCF7GATA3_peak_698	54	.	3.13312	7.80794	5.47604	97
chr1	20519712	20519837	genecodeMCF7GATA3_peak_699	66	.	5.54078	8.98454	6.60248	53
chr1	20530929	20531308	genecodeMCF7GATA3_peak_700	917	.	21.5386	95.2401	91.7348	201
chr1	20533682	20534024	genecodeMCF7GATA3_peak_701	426	.	15.0329	45.6567	42.6119	178
chr1	20538304	20538574	genecodeMCF7GATA3_peak_702	173	.	7.81661	20.0243	17.3412	153
chr1	20538728	20539254	genecodeMCF7GATA3_peak_703	838	.	21.6075	87.2729	83.8345	142
chr1	20555010	20555155	genecodeMCF7GATA3_peak_704	56	.	5.14501	8.01873	5.67573	77
chr1	20613540	20614095	genecodeMCF7GATA3_peak_705	1309	.	25.0203	134.823	130.993	346
chr1	20661365	20661536	genecodeMCF7GATA3_peak_706	86	.	4.23484	11.1498	8.68672	52
chr1	20696965	20697254	genecodeMCF7GATA3_peak_707	54	.	3.90018	7.77022	5.43925	111
chr1	20699586	20699770	genecodeMCF7GATA3_peak_708	82	.	4.68021	10.73	8.28218	122
chr1	20784762	20785030	genecodeMCF7GATA3_peak_709	29	.	3.12014	5.14309	2.96095	75
chr1	20847676	20848710	genecodeMCF7GATA3_peak_710	550	.	19.2446	58.2706	55.0932	718
chr1	20869819	20870259	genecodeMCF7GATA3_peak_711	140	.	7.33571	16.653	14.0411	121
chr1	20885182	20885408	genecodeMCF7GATA3_peak_712	118	.	6.39662	14.386	11.8288	64
chr1	20887516	20887805	genecodeMCF7GATA3_peak_713	95	.	6.72809	12.0519	9.56088	99
chr1	20894766	20894947	genecodeMCF7GATA3_peak_714	173	.	9.19121	20.0198	17.3369	84
chr1	20896253	20896411	genecodeMCF7GATA3_peak_715	34	.	4.04413	5.69106	3.47183	48
chr1	20896835	20897290	genecodeMCF7GATA3_peak_716	1022	.	28.3944	105.83	102.237	213
chr1	20964894	20965305	genecodeMCF7GATA3_peak_717	274	.	10.3945	30.3277	27.4735	124
chr1	20981970	20982095	genecodeMCF7GATA3_peak_718	31	.	3.41798	5.31512	3.12031	106
chr1	21022274	21022495	genecodeMCF7GATA3_peak_719	100	.	4.52689	12.5906	10.0838	135
chr1	21063930	21064506	genecodeMCF7GATA3_peak_720	2470	.	34.2534	252.211	247.092	345
chr1	21236782	21236946	genecodeMCF7GATA3_peak_721	31	.	3.41798	5.31512	3.12031	78
chr1	21241657	21242029	genecodeMCF7GATA3_peak_722	2161	.	39.8315	220.844	216.169	213
chr1	21242798	21243128	genecodeMCF7GATA3_peak_723	563	.	17.3431	59.5188	56.3298	189
chr1	21251761	21252433	genecodeMCF7GATA3_peak_724	1214	.	23.206	125.251	121.499	348
chr1	21254673	21254925	genecodeMCF7GATA3_peak_725	120	.	6.74886	14.6345	12.0733	93
chr1	21268313	21268897	genecodeMCF7GATA3_peak_726	1943	.	34.0721	198.73	194.309	388
chr1	21285138	21285321	genecodeMCF7GATA3_peak_727	63	.	4.80635	8.71408	6.34288	76
chr1	21319749	21319905	genecodeMCF7GATA3_peak_728	65	.	3.84381	8.9619	6.58428	45
chr1	21324413	21324963	genecodeMCF7GATA3_peak_729	679	.	14.443	71.2412	67.9435	342
chr1	21329442	21329738	genecodeMCF7GATA3_peak_730	276	.	7.5935	30.5115	27.6554	135
chr1	21335891	21336106	genecodeMCF7GATA3_peak_731	58	.	4.39455	8.24008	5.88474	135
chr1	21338255	21338434	genecodeMCF7GATA3_peak_732	67	.	4.1382	9.1497	6.75592	83
chr1	21338767	21338999	genecodeMCF7GATA3_peak_733	210	.	6.0914	23.8122	21.0608	96
chr1	21345361	21345511	genecodeMCF7GATA3_peak_734	41	.	4.03669	6.44197	4.17817	79
chr1	21401905	21402058	genecodeMCF7GATA3_peak_735	85	.	6.33232	11.0029	8.54279	64
chr1	21404659	21404966	genecodeMCF7GATA3_peak_736	215	.	7.94318	24.3556	21.5954	117
chr1	21433094	21433301	genecodeMCF7GATA3_peak_737	31	.	3.9577	5.32121	3.12031	23
chr1	21444806	21444949	genecodeMCF7GATA3_peak_738	44	.	3.43881	6.71252	4.43316	32
chr1	21455128	21455322	genecodeMCF7GATA3_peak_739	146	.	5.68185	17.2457	14.6232	94
chr1	21468086	21468285	genecodeMCF7GATA3_peak_740	268	.	8.40648	29.7164	26.8725	101
chr1	21587054	21587229	genecodeMCF7GATA3_peak_741	19	.	2.50279	4.07586	1.98129	43
chr1	21623750	21623960	genecodeMCF7GATA3_peak_742	61	.	4.69227	8.50293	6.13716	157
chr1	21625879	21626065	genecodeMCF7GATA3_peak_743	58	.	4.68894	8.18358	5.836	90
chr1	21626797	21627354	genecodeMCF7GATA3_peak_744	170	.	5.99634	19.7495	17.0744	158
chr1	21632198	21632565	genecodeMCF7GATA3_peak_745	631	.	15.4683	66.3723	63.1175	118
chr1	21634078	21634916	genecodeMCF7GATA3_peak_746	327	.	8.61013	35.7204	32.7933	332
chr1	21638753	21638934	genecodeMCF7GATA3_peak_747	76	.	4.38599	10.0381	7.61182	103
chr1	21639151	21639403	genecodeMCF7GATA3_peak_748	90	.	4.75149	11.5567	9.08189	153
chr1	21642030	21642194	genecodeMCF7GATA3_peak_749	137	.	6.92967	16.3235	13.7228	59
chr1	21648022	21648219	genecodeMCF7GATA3_peak_750	100	.	4.61257	12.5095	10.0052	78
chr1	21655860	21656040	genecodeMCF7GATA3_peak_751	24	.	2.92513	4.54644	2.40334	13
chr1	21659140	21659368	genecodeMCF7GATA3_peak_752	29	.	3.12014	5.14309	2.96095	179
chr1	21676342	21676696	genecodeMCF7GATA3_peak_753	246	.	8.57028	27.431	24.6205	187
chr1	21761164	21761299	genecodeMCF7GATA3_peak_754	95	.	6.72809	12.0519	9.56088	63
chr1	21764719	21765229	genecodeMCF7GATA3_peak_755	92	.	5.86857	11.7462	9.26505	396
chr1	21783174	21783301	genecodeMCF7GATA3_peak_756	67	.	4.00804	9.11313	6.72291	95
chr1	21783672	21783839	genecodeMCF7GATA3_peak_757	18	.	2.1866	3.93568	1.85201	42
chr1	21803767	21804044	genecodeMCF7GATA3_peak_758	411	.	15.0131	44.1409	41.1119	117
chr1	21855980	21856127	genecodeMCF7GATA3_peak_759	37	.	3.06661	6.0091	3.76983	33
chr1	21869811	21870038	genecodeMCF7GATA3_peak_760	149	.	6.47996	17.5876	14.9573	151
chr1	21891975	21892107	genecodeMCF7GATA3_peak_761	66	.	4.50453	9.07201	6.68248	88
chr1	21902577	21902759	genecodeMCF7GATA3_peak_762	78	.	5.4895	10.3016	7.86747	98
chr1	21904855	21905007	genecodeMCF7GATA3_peak_763	66	.	4.63869	9.03212	6.64632	97
chr1	21905086	21905245	genecodeMCF7GATA3_peak_764	101	.	6.162	12.6893	10.1796	67
chr1	21931213	21931338	genecodeMCF7GATA3_peak_765	37	.	3.66213	6.00709	3.76836	57
chr1	21931706	21931839	genecodeMCF7GATA3_peak_766	33	.	3.80954	5.54747	3.33693	55
chr1	21935506	21935637	genecodeMCF7GATA3_peak_767	66	.	4.98829	9.04689	6.65929	41
chr1	21956741	21957305	genecodeMCF7GATA3_peak_768	295	.	7.88556	32.4361	29.5537	172
chr1	21958722	21958950	genecodeMCF7GATA3_peak_769	192	.	8.80286	21.9848	19.2672	111
chr1	22025197	22025490	genecodeMCF7GATA3_peak_770	35	.	3.31515	5.76506	3.54063	98
chr1	22025809	22026157	genecodeMCF7GATA3_peak_771	320	.	9.32022	34.9184	32.0023	222
chr1	22031171	22031476	genecodeMCF7GATA3_peak_772	382	.	13.4977	41.2075	38.2135	118
chr1	22043150	22043560	genecodeMCF7GATA3_peak_773	770	.	13.4024	80.4379	77.058	190
chr1	22045752	22045903	genecodeMCF7GATA3_peak_774	66	.	4.98829	9.04689	6.65929	68
chr1	22102933	22103118	genecodeMCF7GATA3_peak_775	97	.	6.61767	12.2729	9.77758	121
chr1	22123051	22123226	genecodeMCF7GATA3_peak_776	67	.	5.22195	9.12592	6.73383	78
chr1	22140771	22141011	genecodeMCF7GATA3_peak_777	33	.	3.3445	5.60931	3.39562	146
chr1	22171979	22172166	genecodeMCF7GATA3_peak_778	86	.	5.71947	11.0889	8.62733	86
chr1	22172244	22172719	genecodeMCF7GATA3_peak_779	1679	.	34.4141	172.096	167.942	226
chr1	22257411	22257650	genecodeMCF7GATA3_peak_780	210	.	9.79116	23.849	21.0965	120
chr1	22259968	22260107	genecodeMCF7GATA3_peak_781	43	.	3.99789	6.63607	4.35884	54
chr1	22265058	22265224	genecodeMCF7GATA3_peak_782	58	.	5.06698	8.20473	5.8531	83
chr1	22275327	22275546	genecodeMCF7GATA3_peak_783	82	.	4.80772	10.6891	8.24447	117
chr1	22296810	22297448	genecodeMCF7GATA3_peak_784	326	.	12.0207	35.5354	32.6114	474
chr1	22348353	22348860	genecodeMCF7GATA3_peak_785	1352	.	30.6505	139.092	135.225	215
chr1	22412504	22412941	genecodeMCF7GATA3_peak_786	865	.	15.333	90.0136	86.5518	214
chr1	22414269	22414632	genecodeMCF7GATA3_peak_787	349	.	10.2262	37.8641	34.9099	126
chr1	22434690	22434845	genecodeMCF7GATA3_peak_788	31	.	3.9577	5.32121	3.12031	23
chr1	22442589	22442836	genecodeMCF7GATA3_peak_789	270	.	12.1324	29.8908	27.0442	124
chr1	22447643	22447795	genecodeMCF7GATA3_peak_790	45	.	3.40911	6.8693	4.58208	68
chr1	22451839	22452022	genecodeMCF7GATA3_peak_791	100	.	4.61257	12.5095	10.0052	66
chr1	22469558	22469851	genecodeMCF7GATA3_peak_792	58	.	4.53094	8.20092	5.84974	92
chr1	22472603	22473265	genecodeMCF7GATA3_peak_793	1388	.	35.5746	142.745	138.848	177
chr1	22479246	22479371	genecodeMCF7GATA3_peak_794	23	.	3.56193	4.49823	2.35913	14
chr1	22527164	22527289	genecodeMCF7GATA3_peak_795	28	.	3.52114	5.0588	2.88188	85
chr1	22629141	22629507	genecodeMCF7GATA3_peak_796	771	.	20.5225	80.4888	77.1079	185
chr1	22674252	22674425	genecodeMCF7GATA3_peak_797	179	.	7.43247	20.6801	17.986	58
chr1	22717143	22717369	genecodeMCF7GATA3_peak_798	254	.	11.5817	28.282	25.4598	110
chr1	22751224	22751475	genecodeMCF7GATA3_peak_799	132	.	4.74224	15.8687	13.2766	169
chr1	22826900	22827140	genecodeMCF7GATA3_peak_800	171	.	7.27772	19.8535	17.1759	97
chr1	22983942	22984116	genecodeMCF7GATA3_peak_801	173	.	9.19121	20.0198	17.3369	74
chr1	23019240	23019666	genecodeMCF7GATA3_peak_802	104	.	4.25586	12.9979	10.4826	104
chr1	23039638	23039764	genecodeMCF7GATA3_peak_803	66	.	5.54078	8.98454	6.60248	45
chr1	23110811	23111081	genecodeMCF7GATA3_peak_804	1032	.	31.6481	106.823	103.222	116
chr1	23225137	23225401	genecodeMCF7GATA3_peak_805	200	.	7.12723	22.831	20.0971	133
chr1	23273549	23273683	genecodeMCF7GATA3_peak_806	56	.	5.14501	8.01873	5.67573	90
chr1	23283012	23283291	genecodeMCF7GATA3_peak_807	183	.	7.81254	21.0165	18.3165	123
chr1	23329849	23330303	genecodeMCF7GATA3_peak_808	1348	.	37.5001	138.699	134.837	304
chr1	23344212	23344365	genecodeMCF7GATA3_peak_809	69	.	4.20324	9.30449	6.90496	111
chr1	23344635	23344906	genecodeMCF7GATA3_peak_810	36	.	3.28949	5.92489	3.68996	179
chr1	23366529	23366932	genecodeMCF7GATA3_peak_811	122	.	6.62437	14.8329	12.2668	275
chr1	23368079	23368285	genecodeMCF7GATA3_peak_812	54	.	3.77836	7.75405	5.42422	167
chr1	23377325	23377816	genecodeMCF7GATA3_peak_813	370	.	11.9629	40.0518	37.071	275
chr1	23391980	23392177	genecodeMCF7GATA3_peak_814	168	.	7.56242	19.4992	16.8286	101
chr1	23394133	23394414	genecodeMCF7GATA3_peak_815	275	.	12.4271	30.4114	27.5564	121
chr1	23403858	23404129	genecodeMCF7GATA3_peak_816	37	.	2.9188	5.99186	3.75517	100
chr1	23449401	23449599	genecodeMCF7GATA3_peak_817	94	.	6.20107	11.955	9.46871	99
chr1	23451956	23452432	genecodeMCF7GATA3_peak_818	2041	.	26.8355	208.688	204.161	268
chr1	23452823	23452999	genecodeMCF7GATA3_peak_819	96	.	5.66867	12.1343	9.6419	110
chr1	23473458	23473733	genecodeMCF7GATA3_peak_820	187	.	6.30385	21.4863	18.7764	139
chr1	23477402	23477654	genecodeMCF7GATA3_peak_821	210	.	7.30998	23.7838	21.0328	101
chr1	23528314	23528439	genecodeMCF7GATA3_peak_822	60	.	4.63723	8.40036	6.03785	84
chr1	23531748	23532011	genecodeMCF7GATA3_peak_823	47	.	4.07749	7.05392	4.76023	53
chr1	23539820	23540232	genecodeMCF7GATA3_peak_824	1540	.	24.3508	158.086	154.057	218
chr1	23556555	23557149	genecodeMCF7GATA3_peak_825	283	.	9.45225	31.2083	28.3426	160
chr1	23559374	23559702	genecodeMCF7GATA3_peak_826	27	.	2.92299	4.90458	2.73965	80
chr1	23562358	23562669	genecodeMCF7GATA3_peak_827	130	.	5.66523	15.6267	13.041	158
chr1	23574399	23574907	genecodeMCF7GATA3_peak_828	1095	.	24.9025	113.253	109.599	200
chr1	23585354	23586039	genecodeMCF7GATA3_peak_829	1701	.	26.1365	174.371	170.196	392
chr1	23593590	23593959	genecodeMCF7GATA3_peak_830	304	.	7.11955	33.3181	30.4238	125
chr1	23598377	23598601	genecodeMCF7GATA3_peak_831	113	.	6.57151	13.8694	11.3306	100
chr1	23617083	23617235	genecodeMCF7GATA3_peak_832	74	.	5.06399	9.86322	7.44792	32
chr1	23617286	23617470	genecodeMCF7GATA3_peak_833	53	.	3.97159	7.65742	5.32964	111
chr1	23619692	23619868	genecodeMCF7GATA3_peak_834	113	.	6.34836	13.8693	11.3305	71
chr1	23637388	23637616	genecodeMCF7GATA3_peak_835	55	.	3.83774	7.8925	5.5571	174
chr1	23651219	23651478	genecodeMCF7GATA3_peak_836	154	.	5.30788	18.0628	15.4215	128
chr1	23727562	23727889	genecodeMCF7GATA3_peak_837	444	.	14.1259	47.5022	44.4367	212
chr1	23780156	23780287	genecodeMCF7GATA3_peak_838	50	.	4.56921	7.36726	5.05405	75
chr1	23830409	23830543	genecodeMCF7GATA3_peak_839	35	.	3.81457	5.79777	3.57022	53
chr1	23905550	23905714	genecodeMCF7GATA3_peak_840	150	.	8.45592	17.7102	15.075	87
chr1	23907776	23907997	genecodeMCF7GATA3_peak_841	129	.	7.74511	15.5162	12.9335	112
chr1	23908158	23908609	genecodeMCF7GATA3_peak_842	621	.	19.9087	65.3901	62.1443	154
chr1	23957179	23957439	genecodeMCF7GATA3_peak_843	406	.	10.7822	43.6711	40.6498	109
chr1	23980280	23980413	genecodeMCF7GATA3_peak_844	39	.	2.9183	6.1739	3.92747	69
chr1	24001299	24001599	genecodeMCF7GATA3_peak_845	267	.	7.44747	29.5615	26.7199	129
chr1	24011660	24011972	genecodeMCF7GATA3_peak_846	329	.	11.8687	35.8854	32.9572	155
chr1	24018792	24019227	genecodeMCF7GATA3_peak_847	822	.	13.254	85.6609	82.2362	237
chr1	24021564	24021807	genecodeMCF7GATA3_peak_848	132	.	6.69934	15.86	13.2681	118
chr1	24023444	24023625	genecodeMCF7GATA3_peak_849	117	.	6.78053	14.2562	11.7027	85
chr1	24046659	24046785	genecodeMCF7GATA3_peak_850	31	.	3.80361	5.30332	3.1131	93
chr1	24048643	24048787	genecodeMCF7GATA3_peak_851	50	.	4.56921	7.36726	5.05405	44
chr1	24114886	24115014	genecodeMCF7GATA3_peak_852	66	.	4.98829	9.04689	6.65929	75
chr1	24161245	24161449	genecodeMCF7GATA3_peak_853	56	.	5.14501	8.01873	5.67573	96
chr1	24191988	24192127	genecodeMCF7GATA3_peak_854	66	.	4.98829	9.04689	6.65929	72
chr1	24199407	24199653	genecodeMCF7GATA3_peak_855	146	.	5.84597	17.2865	14.6627	85
chr1	24203355	24203787	genecodeMCF7GATA3_peak_856	1380	.	19.7719	141.919	138.029	172
chr1	24216280	24216849	genecodeMCF7GATA3_peak_857	558	.	12.7236	59.0637	55.8781	295
chr1	24236840	24237102	genecodeMCF7GATA3_peak_858	166	.	7.72925	19.3503	16.6814	101
chr1	24266449	24266983	genecodeMCF7GATA3_peak_859	784	.	17.1608	81.8556	78.4633	360
chr1	24283381	24283567	genecodeMCF7GATA3_peak_860	135	.	6.85115	16.1664	13.568	81
chr1	24283762	24284287	genecodeMCF7GATA3_peak_861	1587	.	28.0813	162.858	158.787	259
chr1	24284430	24284687	genecodeMCF7GATA3_peak_862	36	.	3.73136	5.89381	3.66063	158
chr1	24294423	24294571	genecodeMCF7GATA3_peak_863	68	.	4.29019	9.21223	6.81697	62
chr1	24294761	24295042	genecodeMCF7GATA3_peak_864	178	.	7.81451	20.5197	17.8284	111
chr1	24301927	24302123	genecodeMCF7GATA3_peak_865	67	.	5.4289	9.13809	6.74439	93
chr1	24319300	24319558	genecodeMCF7GATA3_peak_866	114	.	5.46025	13.97	11.4268	170
chr1	24321848	24322002	genecodeMCF7GATA3_peak_867	33	.	3.80954	5.54747	3.33693	61
chr1	24322163	24322523	genecodeMCF7GATA3_peak_868	297	.	10.9276	32.6647	29.7793	235
chr1	24326481	24326637	genecodeMCF7GATA3_peak_869	21	.	3.26372	4.22061	2.10978	26
chr1	24347609	24347894	genecodeMCF7GATA3_peak_870	300	.	10.4981	32.9898	30.0985	176
chr1	24367183	24367342	genecodeMCF7GATA3_peak_871	56	.	5.14501	8.01873	5.67573	92
chr1	24367753	24367980	genecodeMCF7GATA3_peak_872	94	.	6.20107	11.955	9.46871	103
chr1	24374716	24375610	genecodeMCF7GATA3_peak_873	607	.	15.7658	63.9919	60.7587	348
chr1	24380350	24380674	genecodeMCF7GATA3_peak_874	114	.	6.85381	13.9533	11.4125	118
chr1	24400092	24400478	genecodeMCF7GATA3_peak_875	561	.	19.853	59.3781	56.1902	241
chr1	24420754	24420950	genecodeMCF7GATA3_peak_876	69	.	5.55867	9.35481	6.95465	112
chr1	24491706	24491849	genecodeMCF7GATA3_peak_877	66	.	5.54078	8.98454	6.60248	91
chr1	24502316	24502559	genecodeMCF7GATA3_peak_878	118	.	6.39662	14.386	11.8288	119
chr1	24503540	24503811	genecodeMCF7GATA3_peak_879	289	.	10.2539	31.8463	28.971	148
chr1	24515661	24515964	genecodeMCF7GATA3_peak_880	468	.	9.81959	49.9856	46.8938	169
chr1	24517664	24517789	genecodeMCF7GATA3_peak_881	31	.	3.9577	5.32121	3.12031	41
chr1	24541144	24541301	genecodeMCF7GATA3_peak_882	58	.	4.53094	8.20092	5.84974	100
chr1	24559092	24559549	genecodeMCF7GATA3_peak_883	1424	.	33.079	146.386	142.458	163
chr1	24562813	24563116	genecodeMCF7GATA3_peak_884	106	.	5.63066	13.2095	10.6844	88
chr1	24567988	24568305	genecodeMCF7GATA3_peak_885	293	.	9.16541	32.2268	29.3477	112
chr1	24570439	24570690	genecodeMCF7GATA3_peak_886	120	.	6.30202	14.619	12.0591	136
chr1	24587361	24587497	genecodeMCF7GATA3_peak_887	51	.	3.57145	7.50458	5.18303	81
chr1	24594260	24594517	genecodeMCF7GATA3_peak_888	124	.	4.69546	15.0498	12.4775	145
chr1	24597704	24598476	genecodeMCF7GATA3_peak_889	1501	.	31.2502	154.098	150.103	267
chr1	24610060	24610372	genecodeMCF7GATA3_peak_890	58	.	4.53094	8.20092	5.84974	137
chr1	24632806	24633183	genecodeMCF7GATA3_peak_891	1222	.	21.4926	126.014	122.256	197
chr1	24678634	24678823	genecodeMCF7GATA3_peak_892	150	.	8.70694	17.6414	15.0087	94
chr1	24692766	24693076	genecodeMCF7GATA3_peak_893	714	.	19.4564	74.7349	71.405	140
chr1	24724910	24725090	genecodeMCF7GATA3_peak_894	40	.	3.55353	6.26834	4.01098	74
chr1	24743914	24744357	genecodeMCF7GATA3_peak_895	154	.	5.84419	18.0913	15.4494	149
chr1	24748433	24748576	genecodeMCF7GATA3_peak_896	58	.	4.53094	8.20092	5.84974	52
chr1	24817143	24817413	genecodeMCF7GATA3_peak_897	326	.	14.2477	35.6	32.6745	118
chr1	24848059	24848458	genecodeMCF7GATA3_peak_898	370	.	8.75978	40.0571	37.076	140
chr1	24876370	24876616	genecodeMCF7GATA3_peak_899	150	.	8.45592	17.7102	15.075	116
chr1	24878840	24879116	genecodeMCF7GATA3_peak_900	124	.	7.18019	14.9829	12.4126	122
chr1	24896413	24896761	genecodeMCF7GATA3_peak_901	239	.	7.00938	26.7624	23.963	157
chr1	24952429	24952578	genecodeMCF7GATA3_peak_902	66	.	5.54078	8.98454	6.60248	69
chr1	24968976	24969223	genecodeMCF7GATA3_peak_903	208	.	8.79535	23.589	20.8431	174
chr1	24990634	24990866	genecodeMCF7GATA3_peak_904	184	.	9.55886	21.2004	18.4977	144
chr1	25013780	25013907	genecodeMCF7GATA3_peak_905	35	.	3.81457	5.79777	3.57022	79
chr1	25037280	25037414	genecodeMCF7GATA3_peak_906	59	.	4.2793	8.30339	5.94514	87
chr1	25081549	25081728	genecodeMCF7GATA3_peak_907	81	.	5.87831	10.6172	8.17682	55
chr1	25117633	25117758	genecodeMCF7GATA3_peak_908	44	.	3.90627	6.72624	4.44448	30
chr1	25168510	25168689	genecodeMCF7GATA3_peak_909	56	.	5.14501	8.01873	5.67573	81
chr1	25195646	25195805	genecodeMCF7GATA3_peak_910	62	.	4.9444	8.63948	6.26975	91
chr1	25232638	25232790	genecodeMCF7GATA3_peak_911	38	.	3.46022	6.07304	3.83164	123
chr1	25233123	25233499	genecodeMCF7GATA3_peak_912	601	.	10.1556	63.4064	60.1806	163
chr1	25247316	25247519	genecodeMCF7GATA3_peak_913	37	.	2.9188	5.99186	3.75517	95
chr1	25247582	25247761	genecodeMCF7GATA3_peak_914	95	.	4.24631	12.0737	9.58223	96
chr1	25252819	25253064	genecodeMCF7GATA3_peak_915	102	.	6.66903	12.7744	10.2639	151
chr1	25253907	25254215	genecodeMCF7GATA3_peak_916	356	.	12.9109	38.6538	35.691	101
chr1	25266483	25266648	genecodeMCF7GATA3_peak_917	51	.	4.77943	7.42305	5.10549	91
chr1	25336821	25336956	genecodeMCF7GATA3_peak_918	34	.	4.04413	5.69106	3.47183	46
chr1	25410136	25410299	genecodeMCF7GATA3_peak_919	51	.	4.15041	7.47104	5.15086	80
chr1	25423272	25423489	genecodeMCF7GATA3_peak_920	203	.	7.41033	23.0648	20.3276	100
chr1	25458878	25459003	genecodeMCF7GATA3_peak_921	58	.	4.89558	8.23283	5.87909	50
chr1	25476190	25476790	genecodeMCF7GATA3_peak_922	323	.	10.9864	35.3062	32.3849	160
chr1	25501120	25501491	genecodeMCF7GATA3_peak_923	333	.	11.7271	36.248	33.314	206
chr1	25526876	25527050	genecodeMCF7GATA3_peak_924	195	.	9.87965	22.3151	19.5921	72
chr1	25568193	25568762	genecodeMCF7GATA3_peak_925	851	.	18.1358	88.573	85.1232	178
chr1	25568944	25569164	genecodeMCF7GATA3_peak_926	70	.	4.55336	9.48718	7.08386	119
chr1	25573578	25573849	genecodeMCF7GATA3_peak_927	322	.	10.3845	35.1888	32.2689	169
chr1	25610649	25611204	genecodeMCF7GATA3_peak_928	309	.	11.1941	33.849	30.9472	146
chr1	25623882	25624057	genecodeMCF7GATA3_peak_929	42	.	4.108	6.56798	4.29446	75
chr1	25629836	25630235	genecodeMCF7GATA3_peak_930	635	.	22.5589	66.7849	63.5267	197
chr1	25707674	25707906	genecodeMCF7GATA3_peak_931	92	.	5.86857	11.7462	9.26505	110
chr1	25708368	25708583	genecodeMCF7GATA3_peak_932	356	.	12.9109	38.6538	35.691	115
chr1	25757155	25757407	genecodeMCF7GATA3_peak_933	32	.	3.37839	5.45879	3.25214	153
chr1	25766773	25767081	genecodeMCF7GATA3_peak_934	409	.	14.5242	43.938	40.9126	100
chr1	25773006	25773185	genecodeMCF7GATA3_peak_935	96	.	5.49979	12.171	9.67829	103
chr1	25773520	25773784	genecodeMCF7GATA3_peak_936	122	.	5.07383	14.8105	12.2453	158
chr1	25774857	25775098	genecodeMCF7GATA3_peak_937	137	.	7.15515	16.3078	13.7084	116
chr1	25780316	25780608	genecodeMCF7GATA3_peak_938	100	.	5.67483	12.531	10.0252	103
chr1	25803005	25803226	genecodeMCF7GATA3_peak_939	236	.	8.36125	26.3951	23.6008	113
chr1	25819982	25820114	genecodeMCF7GATA3_peak_940	59	.	3.69006	8.30011	5.94337	41
chr1	25859301	25859456	genecodeMCF7GATA3_peak_941	74	.	4.31812	9.87507	7.45968	73
chr1	25889568	25889693	genecodeMCF7GATA3_peak_942	29	.	2.92209	5.08481	2.90657	67
chr1	25890406	25890846	genecodeMCF7GATA3_peak_943	189	.	7.65769	21.6764	18.963	339
chr1	25892460	25892756	genecodeMCF7GATA3_peak_944	123	.	5.85287	14.8845	12.3166	152
chr1	25998317	25998466	genecodeMCF7GATA3_peak_945	77	.	3.38602	10.2103	7.77895	64
chr1	26036538	26036798	genecodeMCF7GATA3_peak_946	55	.	4.38033	7.91512	5.5794	219
chr1	26051048	26051173	genecodeMCF7GATA3_peak_947	43	.	3.99789	6.63607	4.35884	63
chr1	26064736	26065100	genecodeMCF7GATA3_peak_948	222	.	10.1175	25.0266	22.2549	120
chr1	26078392	26079023	genecodeMCF7GATA3_peak_949	1646	.	33.4474	168.795	164.672	316
chr1	26079964	26080237	genecodeMCF7GATA3_peak_950	100	.	6.5504	12.5685	10.0622	138
chr1	26097645	26098113	genecodeMCF7GATA3_peak_951	971	.	24.8605	100.692	97.1416	171
chr1	26109687	26109872	genecodeMCF7GATA3_peak_952	46	.	3.76256	6.95145	4.66054	93
chr1	26114621	26114805	genecodeMCF7GATA3_peak_953	92	.	6.28955	11.7112	9.23183	87
chr1	26121856	26122291	genecodeMCF7GATA3_peak_954	1728	.	34.6681	177.072	172.872	182
chr1	26123299	26123943	genecodeMCF7GATA3_peak_955	304	.	10.1352	33.3931	30.4976	314
chr1	26126564	26126873	genecodeMCF7GATA3_peak_956	100	.	5.86357	12.5187	10.0131	203
chr1	26171844	26172027	genecodeMCF7GATA3_peak_957	50	.	4.56921	7.36726	5.05405	86
chr1	26174388	26174733	genecodeMCF7GATA3_peak_958	225	.	9.68314	25.3581	22.5814	202
chr1	26175096	26175223	genecodeMCF7GATA3_peak_959	29	.	3.70984	5.15092	2.9686	113
chr1	26177992	26178328	genecodeMCF7GATA3_peak_960	265	.	10.2454	29.4172	26.5777	244
chr1	26253072	26253198	genecodeMCF7GATA3_peak_961	42	.	4.24284	6.53103	4.26371	57
chr1	26268906	26269178	genecodeMCF7GATA3_peak_962	166	.	7.72925	19.3503	16.6814	157
chr1	26298217	26298602	genecodeMCF7GATA3_peak_963	1683	.	37.151	172.539	168.381	188
chr1	26317695	26317921	genecodeMCF7GATA3_peak_964	196	.	9.92651	22.3973	19.672	120
chr1	26354135	26354329	genecodeMCF7GATA3_peak_965	138	.	5.14463	16.4534	13.8493	92
chr1	26357230	26357691	genecodeMCF7GATA3_peak_966	940	.	20.276	97.5484	94.0243	293
chr1	26387481	26387634	genecodeMCF7GATA3_peak_967	83	.	5.57514	10.8241	8.37287	87
chr1	26404600	26404979	genecodeMCF7GATA3_peak_968	309	.	11.1941	33.849	30.9472	271
chr1	26408641	26408832	genecodeMCF7GATA3_peak_969	54	.	3.90018	7.77022	5.43925	73
chr1	26419137	26419378	genecodeMCF7GATA3_peak_970	51	.	4.77943	7.42305	5.10549	71
chr1	26450980	26451139	genecodeMCF7GATA3_peak_971	58	.	4.69486	8.19423	5.84477	115
chr1	26500637	26500796	genecodeMCF7GATA3_peak_972	64	.	4.23731	8.79886	6.42552	60
chr1	26501228	26501457	genecodeMCF7GATA3_peak_973	120	.	5.74952	14.6471	12.0858	111
chr1	26537935	26538118	genecodeMCF7GATA3_peak_974	272	.	8.77539	30.1217	27.2712	93
chr1	26620433	26621059	genecodeMCF7GATA3_peak_975	82	.	4.68021	10.73	8.28218	549
chr1	26692192	26692556	genecodeMCF7GATA3_peak_976	42	.	3.47224	6.55947	4.28814	144
chr1	26692950	26693447	genecodeMCF7GATA3_peak_977	794	.	13.6678	82.8293	79.4288	187
chr1	26695421	26695760	genecodeMCF7GATA3_peak_978	116	.	4.6444	14.2305	11.6773	233
chr1	26698337	26698480	genecodeMCF7GATA3_peak_979	44	.	3.43881	6.71252	4.43316	97
chr1	26705747	26706088	genecodeMCF7GATA3_peak_980	138	.	5.84798	16.4834	13.8761	220
chr1	26719056	26719438	genecodeMCF7GATA3_peak_981	865	.	22.9051	90.0312	86.569	165
chr1	26728777	26728912	genecodeMCF7GATA3_peak_982	28	.	3.52114	5.0588	2.88188	19
chr1	26824781	26825021	genecodeMCF7GATA3_peak_983	134	.	6.59183	16.0793	13.4821	135
chr1	26857169	26857313	genecodeMCF7GATA3_peak_984	81	.	5.63736	10.5672	8.12811	59
chr1	26862860	26863020	genecodeMCF7GATA3_peak_985	37	.	2.9188	5.99186	3.75517	63
chr1	26864952	26865115	genecodeMCF7GATA3_peak_986	47	.	3.38255	7.02915	4.73598	88
chr1	26867907	26868049	genecodeMCF7GATA3_peak_987	77	.	4.2208	10.2265	7.79439	74
chr1	26890126	26890358	genecodeMCF7GATA3_peak_988	178	.	5.70598	20.4918	17.8013	118
chr1	26900391	26900525	genecodeMCF7GATA3_peak_989	43	.	2.59926	6.5931	4.31859	54
chr1	26907486	26907880	genecodeMCF7GATA3_peak_990	154	.	5.68884	18.0564	15.4156	262
chr1	26914010	26914531	genecodeMCF7GATA3_peak_991	616	.	17.5907	64.8962	61.6566	249
chr1	26948168	26948385	genecodeMCF7GATA3_peak_992	69	.	5.53222	9.31074	6.9111	72
chr1	26960342	26960542	genecodeMCF7GATA3_peak_993	90	.	5.01675	11.4945	9.02441	109
chr1	27008159	27008399	genecodeMCF7GATA3_peak_994	59	.	4.2793	8.30339	5.94514	160
chr1	27011059	27011245	genecodeMCF7GATA3_peak_995	80	.	4.72282	10.5002	8.06168	110
chr1	27061811	27062010	genecodeMCF7GATA3_peak_996	173	.	9.49848	20.0182	17.336	100
chr1	27137706	27137840	genecodeMCF7GATA3_peak_997	21	.	2.31297	4.21462	2.10747	13
chr1	27141621	27142158	genecodeMCF7GATA3_peak_998	1485	.	16.3084	152.543	148.562	246
chr1	27142585	27142766	genecodeMCF7GATA3_peak_999	44	.	3.90627	6.72624	4.44448	82
chr1	27143559	27143806	genecodeMCF7GATA3_peak_1000	123	.	5.85287	14.8845	12.3166	145
chr1	27144363	27144870	genecodeMCF7GATA3_peak_1001	612	.	10.7377	64.4786	61.2415	219
chr1	27145844	27146258	genecodeMCF7GATA3_peak_1002	545	.	15.3809	57.7	54.5279	181
chr1	27155429	27155586	genecodeMCF7GATA3_peak_1003	56	.	3.78269	8.02245	5.67871	106
chr1	27163122	27163436	genecodeMCF7GATA3_peak_1004	219	.	8.33337	24.739	21.9729	130
chr1	27166365	27166804	genecodeMCF7GATA3_peak_1005	785	.	20.789	81.9414	78.5481	195
chr1	27299638	27299763	genecodeMCF7GATA3_peak_1006	19	.	2.9297	4.01996	1.928	99
chr1	27322036	27322220	genecodeMCF7GATA3_peak_1007	92	.	4.45882	11.7699	9.28778	92
chr1	27348831	27348972	genecodeMCF7GATA3_peak_1008	58	.	4.89558	8.23283	5.87909	67
chr1	27349218	27349568	genecodeMCF7GATA3_peak_1009	219	.	8.33337	24.739	21.9729	196
chr1	27490317	27490543	genecodeMCF7GATA3_peak_1010	21	.	2.52125	4.26529	2.15297	219
chr1	27500028	27500340	genecodeMCF7GATA3_peak_1011	394	.	13.7911	42.4984	39.4894	116
chr1	27540389	27540634	genecodeMCF7GATA3_peak_1012	124	.	6.08111	14.9873	12.4158	113
chr1	27542025	27542294	genecodeMCF7GATA3_peak_1013	149	.	6.69198	17.6262	14.9958	103
chr1	27542450	27542915	genecodeMCF7GATA3_peak_1014	202	.	5.83661	22.941	20.2059	190
chr1	27554363	27554558	genecodeMCF7GATA3_peak_1015	260	.	10.5634	28.8476	26.0163	92
chr1	27556363	27556526	genecodeMCF7GATA3_peak_1016	53	.	3.97159	7.65742	5.32964	121
chr1	27601886	27602098	genecodeMCF7GATA3_peak_1017	33	.	3.3445	5.60931	3.39562	105
chr1	27608779	27608909	genecodeMCF7GATA3_peak_1018	80	.	3.73485	10.4675	8.02976	52
chr1	27663249	27663424	genecodeMCF7GATA3_peak_1019	36	.	3.07505	5.83328	3.60352	81
chr1	27686605	27686852	genecodeMCF7GATA3_peak_1020	31	.	2.68442	5.32158	3.1204	177
chr1	27784472	27784766	genecodeMCF7GATA3_peak_1021	130	.	7.04228	15.635	13.0477	130
chr1	27785861	27786047	genecodeMCF7GATA3_peak_1022	90	.	5.37112	11.5354	9.06147	88
chr1	27833775	27833900	genecodeMCF7GATA3_peak_1023	46	.	4.67802	6.97013	4.67867	51
chr1	27914626	27914887	genecodeMCF7GATA3_peak_1024	68	.	3.75419	9.23937	6.84305	218
chr1	27968728	27969081	genecodeMCF7GATA3_peak_1025	150	.	7.62914	17.688	15.0538	230
chr1	27973864	27974065	genecodeMCF7GATA3_peak_1026	161	.	9.10271	18.8206	16.1637	105
chr1	27979690	27979858	genecodeMCF7GATA3_peak_1027	67	.	4.38965	9.1336	6.74015	49
chr1	28058261	28058597	genecodeMCF7GATA3_peak_1028	606	.	19.5823	63.9192	60.6872	214
chr1	28068773	28068968	genecodeMCF7GATA3_peak_1029	161	.	9.10271	18.8206	16.1637	102
chr1	28070451	28070617	genecodeMCF7GATA3_peak_1030	56	.	5.14501	8.01873	5.67573	75
chr1	28071215	28071382	genecodeMCF7GATA3_peak_1031	35	.	3.81457	5.79777	3.57022	98
chr1	28083960	28084162	genecodeMCF7GATA3_peak_1032	382	.	13.4977	41.2075	38.2135	106
chr1	28096457	28096610	genecodeMCF7GATA3_peak_1033	94	.	6.20107	11.955	9.46871	79
chr1	28129230	28129472	genecodeMCF7GATA3_peak_1034	29	.	3.46483	5.18063	2.99543	177
chr1	28136849	28137223	genecodeMCF7GATA3_peak_1035	82	.	4.80772	10.6891	8.24447	124
chr1	28144617	28144934	genecodeMCF7GATA3_peak_1036	406	.	12.6954	43.7036	40.6809	105
chr1	28154904	28155107	genecodeMCF7GATA3_peak_1037	457	.	12.5419	48.8588	45.7789	105
chr1	28158019	28158179	genecodeMCF7GATA3_peak_1038	64	.	5.44855	8.83377	6.45925	99
chr1	28170111	28170412	genecodeMCF7GATA3_peak_1039	260	.	12.2689	28.8603	26.0276	100
chr1	28236613	28236865	genecodeMCF7GATA3_peak_1040	51	.	3.57145	7.50458	5.18303	184
chr1	28246399	28246566	genecodeMCF7GATA3_peak_1041	66	.	4.79746	9.02054	6.63626	104
chr1	28249609	28249734	genecodeMCF7GATA3_peak_1042	49	.	4.50597	7.25915	4.95304	80
chr1	28256292	28256496	genecodeMCF7GATA3_peak_1043	28	.	3.52114	5.0588	2.88188	107
chr1	28301920	28302195	genecodeMCF7GATA3_peak_1044	348	.	14.3383	37.852	34.8979	155
chr1	28306635	28306968	genecodeMCF7GATA3_peak_1045	209	.	10.6858	23.7142	20.9648	193
chr1	28314124	28314323	genecodeMCF7GATA3_peak_1046	42	.	2.81578	6.56817	4.29452	129
chr1	28328932	28329216	genecodeMCF7GATA3_peak_1047	34	.	2.91993	5.62823	3.41389	112
chr1	28346307	28346481	genecodeMCF7GATA3_peak_1048	75	.	5.28171	9.92394	7.50477	76
chr1	28351642	28351964	genecodeMCF7GATA3_peak_1049	192	.	8.80286	21.9848	19.2672	208
chr1	28352318	28352552	genecodeMCF7GATA3_peak_1050	215	.	7.94318	24.3556	21.5954	116
chr1	28358813	28359041	genecodeMCF7GATA3_peak_1051	138	.	5.84798	16.4834	13.8761	105
chr1	28366025	28366219	genecodeMCF7GATA3_peak_1052	133	.	6.98327	15.9755	13.3813	107
chr1	28405879	28406036	genecodeMCF7GATA3_peak_1053	66	.	5.54078	8.98454	6.60248	52
chr1	28438211	28438494	genecodeMCF7GATA3_peak_1054	149	.	6.47996	17.5876	14.9573	173
chr1	28455554	28455679	genecodeMCF7GATA3_peak_1055	39	.	4.35347	6.18443	3.93169	69
chr1	28505993	28506164	genecodeMCF7GATA3_peak_1056	88	.	4.54166	11.3584	8.89147	74
chr1	28511553	28511766	genecodeMCF7GATA3_peak_1057	87	.	5.78689	11.2118	8.74821	112
chr1	28515379	28515550	genecodeMCF7GATA3_peak_1058	55	.	4.66638	7.83508	5.50184	104
chr1	28517895	28518274	genecodeMCF7GATA3_peak_1059	73	.	5.00661	9.75289	7.3438	205
chr1	28520333	28520549	genecodeMCF7GATA3_peak_1060	51	.	4.15041	7.47104	5.15086	52
chr1	28525161	28525296	genecodeMCF7GATA3_peak_1061	67	.	4.38965	9.1336	6.74015	47
chr1	28526947	28527313	genecodeMCF7GATA3_peak_1062	288	.	8.77197	31.7706	28.8966	182
chr1	28554357	28554505	genecodeMCF7GATA3_peak_1063	97	.	6.61767	12.2729	9.77758	71
chr1	28648548	28648887	genecodeMCF7GATA3_peak_1064	235	.	6.32299	26.3242	23.531	111
chr1	28649122	28649291	genecodeMCF7GATA3_peak_1065	75	.	5.28171	9.92394	7.50477	82
chr1	28668180	28668495	genecodeMCF7GATA3_peak_1066	471	.	12.2856	50.2696	47.1742	160
chr1	28736701	28737039	genecodeMCF7GATA3_peak_1067	66	.	4.79746	9.02054	6.63626	217
chr1	28782103	28782349	genecodeMCF7GATA3_peak_1068	219	.	7.49273	24.7474	21.9807	121
chr1	28863749	28863946	genecodeMCF7GATA3_peak_1069	95	.	6.72809	12.0519	9.56088	98
chr1	28872191	28872353	genecodeMCF7GATA3_peak_1070	74	.	4.88284	9.84603	7.43358	87
chr1	28884993	28885217	genecodeMCF7GATA3_peak_1071	275	.	8.25314	30.3718	27.517	91
chr1	28897699	28897977	genecodeMCF7GATA3_peak_1072	458	.	10.222	48.8905	45.8103	107
chr1	28971420	28971599	genecodeMCF7GATA3_peak_1073	34	.	4.04413	5.69106	3.47183	35
chr1	29105819	29106292	genecodeMCF7GATA3_peak_1074	816	.	14.7489	85.021	81.6022	275
chr1	29181905	29182086	genecodeMCF7GATA3_peak_1075	50	.	3.61075	7.35765	5.04833	98
chr1	29202879	29203084	genecodeMCF7GATA3_peak_1076	68	.	3.3186	9.29148	6.89285	113
chr1	29227625	29227795	genecodeMCF7GATA3_peak_1077	52	.	4.05407	7.55657	5.23254	100
chr1	29249286	29249464	genecodeMCF7GATA3_peak_1078	65	.	4.92613	8.93371	6.55699	95
chr1	29249730	29249855	genecodeMCF7GATA3_peak_1079	36	.	3.73136	5.89381	3.66063	68
chr1	29267052	29267338	genecodeMCF7GATA3_peak_1080	584	.	19.7096	61.6307	58.421	140
chr1	29271808	29271959	genecodeMCF7GATA3_peak_1081	78	.	3.76948	10.3203	7.88555	90
chr1	29320629	29320861	genecodeMCF7GATA3_peak_1082	123	.	5.85287	14.8845	12.3166	120
chr1	29387244	29387394	genecodeMCF7GATA3_peak_1083	66	.	4.79746	9.02054	6.63626	50
chr1	29570116	29570241	genecodeMCF7GATA3_peak_1084	31	.	3.9577	5.32121	3.12031	97
chr1	29624249	29624484	genecodeMCF7GATA3_peak_1085	171	.	8.216	19.8061	17.1293	126
chr1	29656236	29656425	genecodeMCF7GATA3_peak_1086	106	.	7.12386	13.1255	10.6059	86
chr1	29789401	29789536	genecodeMCF7GATA3_peak_1087	50	.	4.26441	7.40563	5.09008	59
chr1	29944998	29945123	genecodeMCF7GATA3_peak_1088	34	.	4.04413	5.69106	3.47183	32
chr1	29974336	29974485	genecodeMCF7GATA3_peak_1089	66	.	4.98829	9.04689	6.65929	85
chr1	30080311	30080653	genecodeMCF7GATA3_peak_1090	274	.	10.3945	30.3277	27.4735	158
chr1	30302924	30303167	genecodeMCF7GATA3_peak_1091	70	.	4.12657	9.40783	7.00577	88
chr1	30303242	30303448	genecodeMCF7GATA3_peak_1092	47	.	4.38461	7.05043	4.75688	96
chr1	30345461	30346020	genecodeMCF7GATA3_peak_1093	1194	.	31.5418	123.161	119.427	309
chr1	30382776	30383009	genecodeMCF7GATA3_peak_1094	149	.	6.47996	17.5876	14.9573	124
chr1	30419125	30419363	genecodeMCF7GATA3_peak_1095	234	.	9.03325	26.287	23.494	123
chr1	30461686	30462102	genecodeMCF7GATA3_peak_1096	184	.	7.02032	21.1456	18.4439	147
chr1	30618379	30618625	genecodeMCF7GATA3_peak_1097	122	.	5.48248	14.7836	12.2193	137
chr1	30718762	30718917	genecodeMCF7GATA3_peak_1098	32	.	2.79189	5.46049	3.25346	64
chr1	30738266	30738449	genecodeMCF7GATA3_peak_1099	29	.	3.46483	5.18063	2.99543	60
chr1	30798736	30798885	genecodeMCF7GATA3_peak_1100	45	.	3.82885	6.83269	4.54684	99
chr1	30807573	30807698	genecodeMCF7GATA3_peak_1101	23	.	3.56193	4.49823	2.35913	33
chr1	30816575	30816802	genecodeMCF7GATA3_peak_1102	82	.	4.80772	10.6891	8.24447	95
chr1	30823972	30824267	genecodeMCF7GATA3_peak_1103	143	.	5.89184	17	14.383	154
chr1	30825723	30825955	genecodeMCF7GATA3_peak_1104	542	.	14.0051	57.4579	54.2899	112
chr1	30968747	30968872	genecodeMCF7GATA3_peak_1105	66	.	5.54078	8.98454	6.60248	65
chr1	30977063	30977317	genecodeMCF7GATA3_peak_1106	82	.	4.80772	10.6891	8.24447	118
chr1	30991853	30992026	genecodeMCF7GATA3_peak_1107	160	.	9.01151	18.6653	16.0134	70
chr1	31001797	31002411	genecodeMCF7GATA3_peak_1108	376	.	15.0736	40.5967	37.6099	465
chr1	31002491	31002616	genecodeMCF7GATA3_peak_1109	31	.	3.9577	5.32121	3.12031	72
chr1	31013421	31013619	genecodeMCF7GATA3_peak_1110	106	.	5.43481	13.1571	10.6347	108
chr1	31024763	31024924	genecodeMCF7GATA3_peak_1111	85	.	5.8747	10.9884	8.53171	86
chr1	31036856	31037001	genecodeMCF7GATA3_peak_1112	75	.	5.28171	9.92394	7.50477	57
chr1	31152522	31152691	genecodeMCF7GATA3_peak_1113	75	.	4.4852	9.96205	7.54141	53
chr1	31154693	31154924	genecodeMCF7GATA3_peak_1114	45	.	3.82885	6.83269	4.54684	63
chr1	31155350	31155496	genecodeMCF7GATA3_peak_1115	78	.	5.4895	10.3016	7.86747	105
chr1	31162759	31163047	genecodeMCF7GATA3_peak_1116	170	.	5.99634	19.7495	17.0744	181
chr1	31170833	31171076	genecodeMCF7GATA3_peak_1117	178	.	5.70598	20.4918	17.8013	120
chr1	31172290	31172574	genecodeMCF7GATA3_peak_1118	1126	.	25.3908	116.301	112.623	147
chr1	31182456	31182650	genecodeMCF7GATA3_peak_1119	74	.	3.61813	9.83743	7.4264	84
chr1	31186662	31186866	genecodeMCF7GATA3_peak_1120	197	.	8.52882	22.509	19.7798	103
chr1	31229112	31229267	genecodeMCF7GATA3_peak_1121	54	.	4.33233	7.82321	5.49024	100
chr1	31258707	31258961	genecodeMCF7GATA3_peak_1122	85	.	6.33232	11.0029	8.54279	190
chr1	31269671	31269854	genecodeMCF7GATA3_peak_1123	66	.	5.54078	8.98454	6.60248	76
chr1	31282432	31282557	genecodeMCF7GATA3_peak_1124	42	.	4.41178	6.54007	4.27049	40
chr1	31358578	31358781	genecodeMCF7GATA3_peak_1125	137	.	6.92967	16.3235	13.7228	90
chr1	31390095	31390477	genecodeMCF7GATA3_peak_1126	106	.	5.63066	13.2095	10.6844	302
chr1	31390880	31391010	genecodeMCF7GATA3_peak_1127	61	.	4.09518	8.48134	6.11583	57
chr1	31471610	31472023	genecodeMCF7GATA3_peak_1128	1461	.	39.45	150.077	146.119	140
chr1	31476951	31477227	genecodeMCF7GATA3_peak_1129	993	.	22.0722	102.871	99.3015	129
chr1	31477650	31477777	genecodeMCF7GATA3_peak_1130	55	.	3.83774	7.8925	5.5571	37
chr1	31497591	31497907	genecodeMCF7GATA3_peak_1131	439	.	17.4139	46.9873	43.9278	207
chr1	31499358	31499564	genecodeMCF7GATA3_peak_1132	106	.	7.12386	13.1255	10.6059	119
chr1	31499717	31499900	genecodeMCF7GATA3_peak_1133	52	.	4.70116	7.5915	5.26659	140
chr1	31511132	31511370	genecodeMCF7GATA3_peak_1134	341	.	8.34265	37.0532	34.1099	110
chr1	31511942	31512106	genecodeMCF7GATA3_peak_1135	160	.	6.98202	18.7265	16.0732	98
chr1	31531389	31531574	genecodeMCF7GATA3_peak_1136	160	.	7.92257	18.7392	16.0847	99
chr1	31549028	31549408	genecodeMCF7GATA3_peak_1137	337	.	8.76388	36.7364	33.797	138
chr1	31562991	31563277	genecodeMCF7GATA3_peak_1138	332	.	12.324	36.139	33.2068	160
chr1	31571112	31571418	genecodeMCF7GATA3_peak_1139	237	.	9.97657	26.5088	23.712	197
chr1	31573924	31574078	genecodeMCF7GATA3_peak_1140	93	.	4.38086	11.8632	9.37959	79
chr1	31584177	31584327	genecodeMCF7GATA3_peak_1141	98	.	5.40543	12.3455	9.84578	75
chr1	31590466	31590596	genecodeMCF7GATA3_peak_1142	50	.	4.56921	7.36726	5.05405	83
chr1	31651099	31651459	genecodeMCF7GATA3_peak_1143	572	.	18.6676	60.498	57.2996	120
chr1	31733996	31734121	genecodeMCF7GATA3_peak_1144	29	.	3.46483	5.18063	2.99543	29
chr1	31748426	31748592	genecodeMCF7GATA3_peak_1145	48	.	4.60472	7.1353	4.83332	54
chr1	31755438	31755642	genecodeMCF7GATA3_peak_1146	90	.	4.87522	11.5154	9.04291	109
chr1	31769476	31769921	genecodeMCF7GATA3_peak_1147	237	.	9.97657	26.5088	23.712	98
chr1	31774702	31774837	genecodeMCF7GATA3_peak_1148	62	.	4.9444	8.63948	6.26975	57
chr1	31798824	31799001	genecodeMCF7GATA3_peak_1149	31	.	3.10674	5.31302	3.12031	75
chr1	31816083	31816215	genecodeMCF7GATA3_peak_1150	52	.	4.05407	7.55657	5.23254	94
chr1	31830751	31831019	genecodeMCF7GATA3_peak_1151	91	.	5.59704	11.6133	9.13611	129
chr1	31842818	31843262	genecodeMCF7GATA3_peak_1152	1010	.	21.3212	104.659	101.076	270
chr1	31855242	31855648	genecodeMCF7GATA3_peak_1153	78	.	5.30729	10.3253	7.89028	315
chr1	31859124	31859406	genecodeMCF7GATA3_peak_1154	56	.	5.14501	8.01873	5.67573	97
chr1	31880143	31880512	genecodeMCF7GATA3_peak_1155	320	.	13.1397	34.9957	32.0785	251
chr1	31880791	31881227	genecodeMCF7GATA3_peak_1156	1065	.	24.4142	110.221	106.592	213
chr1	31897460	31897922	genecodeMCF7GATA3_peak_1157	331	.	13.7532	36.1066	33.1757	208
chr1	31910992	31911214	genecodeMCF7GATA3_peak_1158	122	.	5.48248	14.7836	12.2193	132
chr1	31924967	31925199	genecodeMCF7GATA3_peak_1159	245	.	9.27739	27.3769	24.5688	115
chr1	31926501	31926706	genecodeMCF7GATA3_peak_1160	95	.	6.72809	12.0519	9.56088	114
chr1	31931674	31931941	genecodeMCF7GATA3_peak_1161	58	.	4.53094	8.20092	5.84974	160
chr1	31932097	31932284	genecodeMCF7GATA3_peak_1162	100	.	6.77841	12.5452	10.0393	73
chr1	31932376	31932762	genecodeMCF7GATA3_peak_1163	701	.	22.8084	73.4458	70.1268	210
chr1	31938478	31938845	genecodeMCF7GATA3_peak_1164	56	.	2.91497	7.99663	5.65883	116
chr1	31956034	31956294	genecodeMCF7GATA3_peak_1165	295	.	8.59702	32.3974	29.5157	143
chr1	32066430	32066786	genecodeMCF7GATA3_peak_1166	50	.	4.26441	7.40563	5.09008	160
chr1	32101293	32101439	genecodeMCF7GATA3_peak_1167	82	.	6.17525	10.7425	8.29442	47
chr1	32133533	32133754	genecodeMCF7GATA3_peak_1168	114	.	5.46025	13.97	11.4268	115
chr1	32139054	32139266	genecodeMCF7GATA3_peak_1169	239	.	11.0478	26.716	23.9172	118
chr1	32142761	32142886	genecodeMCF7GATA3_peak_1170	49	.	3.65499	7.21567	4.91068	73
chr1	32149921	32150046	genecodeMCF7GATA3_peak_1171	47	.	4.74924	7.08454	4.78353	90
chr1	32179587	32179940	genecodeMCF7GATA3_peak_1172	40	.	3.55353	6.26834	4.01098	273
chr1	32208750	32209119	genecodeMCF7GATA3_peak_1173	191	.	6.94448	21.889	19.1729	256
chr1	32258937	32259072	genecodeMCF7GATA3_peak_1174	85	.	6.33232	11.0029	8.54279	62
chr1	32273356	32273514	genecodeMCF7GATA3_peak_1175	106	.	4.98627	13.1648	10.6417	63
chr1	32289319	32289566	genecodeMCF7GATA3_peak_1176	209	.	8.10815	23.7062	20.9584	150
chr1	32332455	32332634	genecodeMCF7GATA3_peak_1177	72	.	4.47794	9.63474	7.22841	93
chr1	32332797	32333119	genecodeMCF7GATA3_peak_1178	178	.	5.83985	20.5128	17.8217	189
chr1	32360750	32361046	genecodeMCF7GATA3_peak_1179	161	.	8.82356	18.8562	16.1981	173
chr1	32438232	32438426	genecodeMCF7GATA3_peak_1180	107	.	5.8594	13.301	10.7734	86
chr1	32558771	32558930	genecodeMCF7GATA3_peak_1181	91	.	6.22409	11.5982	9.12274	62
chr1	32626252	32626468	genecodeMCF7GATA3_peak_1182	208	.	8.79535	23.589	20.8431	105
chr1	32635892	32636165	genecodeMCF7GATA3_peak_1183	98	.	5.40543	12.3455	9.84578	169
chr1	32650310	32650646	genecodeMCF7GATA3_peak_1184	489	.	8.96721	52.0451	48.9316	213
chr1	32650970	32651125	genecodeMCF7GATA3_peak_1185	26	.	2.65394	4.76022	2.60558	53
chr1	32725227	32725429	genecodeMCF7GATA3_peak_1186	258	.	8.22373	28.7032	25.874	83
chr1	32746253	32746417	genecodeMCF7GATA3_peak_1187	61	.	4.87956	8.52455	6.15821	91
chr1	32757509	32757685	genecodeMCF7GATA3_peak_1188	148	.	6.61583	17.4562	14.8284	111
chr1	32759434	32759811	genecodeMCF7GATA3_peak_1189	410	.	8.63332	44.0481	41.0221	161
chr1	32760144	32760363	genecodeMCF7GATA3_peak_1190	209	.	5.61801	23.747	20.9972	117
chr1	32761256	32761508	genecodeMCF7GATA3_peak_1191	447	.	10.076	47.8119	44.7431	118
chr1	32761638	32761869	genecodeMCF7GATA3_peak_1192	325	.	9.11284	35.4997	32.5761	121
chr1	32780703	32780901	genecodeMCF7GATA3_peak_1193	96	.	6.51468	12.0974	9.60574	67
chr1	32817267	32817454	genecodeMCF7GATA3_peak_1194	125	.	4.62065	15.134	12.5607	108
chr1	32886668	32886820	genecodeMCF7GATA3_peak_1195	41	.	3.51016	6.41103	4.14891	74
chr1	32893402	32893548	genecodeMCF7GATA3_peak_1196	28	.	3.3872	5.04104	2.86698	26
chr1	32901375	32901539	genecodeMCF7GATA3_peak_1197	60	.	4.8164	8.41209	6.04928	103
chr1	32908794	32909108	genecodeMCF7GATA3_peak_1198	364	.	10.8696	39.4646	36.4909	103
chr1	32934062	32934339	genecodeMCF7GATA3_peak_1199	843	.	21.8551	87.8066	84.3636	135
chr1	32957853	32958022	genecodeMCF7GATA3_peak_1200	107	.	6.71594	13.2779	10.7517	91
chr1	32964749	32964904	genecodeMCF7GATA3_peak_1201	25	.	2.76754	4.71928	2.56703	97
chr1	32984585	32984718	genecodeMCF7GATA3_peak_1202	67	.	5.22195	9.12592	6.73383	71
chr1	33001375	33001655	genecodeMCF7GATA3_peak_1203	181	.	8.50943	20.8881	18.1903	92
chr1	33005842	33006108	genecodeMCF7GATA3_peak_1204	265	.	9.66422	29.3688	26.5302	116
chr1	33007401	33007539	genecodeMCF7GATA3_peak_1205	32	.	2.79189	5.46049	3.25346	25
chr1	33008594	33008965	genecodeMCF7GATA3_peak_1206	440	.	11.3305	47.0772	44.0167	204
chr1	33025324	33025449	genecodeMCF7GATA3_peak_1207	23	.	2.75975	4.53368	2.39232	16
chr1	33048159	33048291	genecodeMCF7GATA3_peak_1208	59	.	5.14708	8.33758	5.97729	105
chr1	33055315	33055497	genecodeMCF7GATA3_peak_1209	66	.	4.46132	8.98174	6.60248	57
chr1	33055674	33055962	genecodeMCF7GATA3_peak_1210	186	.	5.9789	21.356	18.6495	106
chr1	33067895	33068074	genecodeMCF7GATA3_peak_1211	127	.	7.9154	15.3413	12.7623	94
chr1	33068408	33068560	genecodeMCF7GATA3_peak_1212	76	.	5.54833	10.0449	7.61702	83
chr1	33127164	33127716	genecodeMCF7GATA3_peak_1213	439	.	10.8438	47.0146	43.9549	404
chr1	33128521	33128647	genecodeMCF7GATA3_peak_1214	72	.	5.50796	9.61875	7.21269	60
chr1	33149737	33150185	genecodeMCF7GATA3_peak_1215	180	.	6.3312	20.6975	18.0027	284
chr1	33163598	33163902	genecodeMCF7GATA3_peak_1216	121	.	7.26144	14.6759	12.1142	156
chr1	33182533	33182802	genecodeMCF7GATA3_peak_1217	154	.	5.84419	18.0913	15.4494	153
chr1	33218798	33218998	genecodeMCF7GATA3_peak_1218	69	.	3.71552	9.38428	6.98337	106
chr1	33219937	33220166	genecodeMCF7GATA3_peak_1219	196	.	7.52512	22.361	19.6369	108
chr1	33221037	33221365	genecodeMCF7GATA3_peak_1220	362	.	10.0512	39.2323	36.2614	174
chr1	33225721	33225850	genecodeMCF7GATA3_peak_1221	59	.	5.14708	8.33758	5.97729	65
chr1	33244249	33244475	genecodeMCF7GATA3_peak_1222	372	.	13.373	40.2597	37.2769	107
chr1	33257071	33257206	genecodeMCF7GATA3_peak_1223	48	.	4.43236	7.13276	4.8308	64
chr1	33342371	33342498	genecodeMCF7GATA3_peak_1224	69	.	4.20324	9.30449	6.90496	56
chr1	33359939	33360064	genecodeMCF7GATA3_peak_1225	35	.	3.91647	5.72619	3.50365	31
chr1	33410490	33410760	genecodeMCF7GATA3_peak_1226	28	.	3.13547	4.97572	2.80384	198
chr1	33414106	33414302	genecodeMCF7GATA3_peak_1227	42	.	4.41178	6.54007	4.27049	115
chr1	33436901	33437089	genecodeMCF7GATA3_peak_1228	67	.	5.22195	9.12592	6.73383	88
chr1	33539181	33539482	genecodeMCF7GATA3_peak_1229	92	.	5.86857	11.7462	9.26505	149
chr1	33586297	33586435	genecodeMCF7GATA3_peak_1230	50	.	4.56921	7.36726	5.05405	97
chr1	33640276	33640535	genecodeMCF7GATA3_peak_1231	396	.	16.2266	42.6373	39.6261	124
chr1	33697096	33697259	genecodeMCF7GATA3_peak_1232	106	.	7.12386	13.1255	10.6059	67
chr1	33815120	33815362	genecodeMCF7GATA3_peak_1233	167	.	6.89803	19.4587	16.7884	119
chr1	33918490	33918735	genecodeMCF7GATA3_peak_1234	173	.	9.49848	20.0182	17.336	122
chr1	33944089	33944410	genecodeMCF7GATA3_peak_1235	286	.	13.0604	31.5177	28.6465	108
chr1	34399016	34399153	genecodeMCF7GATA3_peak_1236	39	.	4.35347	6.18443	3.93169	97
chr1	34400812	34400953	genecodeMCF7GATA3_peak_1237	39	.	4.35347	6.18443	3.93169	88
chr1	34406477	34406632	genecodeMCF7GATA3_peak_1238	90	.	4.75149	11.5567	9.08189	78
chr1	34407185	34407552	genecodeMCF7GATA3_peak_1239	605	.	11.8187	63.8011	60.5707	163
chr1	34690367	34690567	genecodeMCF7GATA3_peak_1240	76	.	5.54833	10.0449	7.61702	95
chr1	34696265	34696545	genecodeMCF7GATA3_peak_1241	320	.	10.0335	34.9609	32.044	167
chr1	34807165	34807332	genecodeMCF7GATA3_peak_1242	105	.	7.06439	13.0261	10.5106	98
chr1	34825057	34825226	genecodeMCF7GATA3_peak_1243	114	.	5.29973	13.9545	11.4131	81
chr1	34825557	34825957	genecodeMCF7GATA3_peak_1244	1119	.	21.0162	115.584	111.911	225
chr1	34828158	34828374	genecodeMCF7GATA3_peak_1245	265	.	11.4834	29.3541	26.5158	122
chr1	34851870	34852008	genecodeMCF7GATA3_peak_1246	42	.	4.24284	6.53103	4.26371	61
chr1	34859644	34859897	genecodeMCF7GATA3_peak_1247	30	.	2.92129	5.26558	3.07718	217
chr1	34946231	34946526	genecodeMCF7GATA3_peak_1248	428	.	11.1477	45.9347	42.8871	181
chr1	34978052	34978199	genecodeMCF7GATA3_peak_1249	50	.	4.56921	7.36726	5.05405	62
chr1	34985223	34985432	genecodeMCF7GATA3_peak_1250	33	.	3.3445	5.60931	3.39562	109
chr1	34988665	34988901	genecodeMCF7GATA3_peak_1251	368	.	15.435	39.7891	36.8123	111
chr1	35116142	35116267	genecodeMCF7GATA3_peak_1252	42	.	4.41178	6.54007	4.27049	92
chr1	35162779	35162940	genecodeMCF7GATA3_peak_1253	71	.	5.45147	9.52203	7.11778	83
chr1	35192126	35192253	genecodeMCF7GATA3_peak_1254	43	.	3.99789	6.63607	4.35884	78
chr1	35199041	35199304	genecodeMCF7GATA3_peak_1255	85	.	5.8747	10.9884	8.53171	161
chr1	35286336	35286714	genecodeMCF7GATA3_peak_1256	565	.	19.6009	59.7545	56.5632	140
chr1	35317655	35317780	genecodeMCF7GATA3_peak_1257	39	.	4.35347	6.18443	3.93169	38
chr1	35374749	35374944	genecodeMCF7GATA3_peak_1258	161	.	8.82356	18.8562	16.1981	101
chr1	35439773	35439946	genecodeMCF7GATA3_peak_1259	85	.	5.8747	10.9884	8.53171	68
chr1	35467471	35467607	genecodeMCF7GATA3_peak_1260	58	.	4.53094	8.20092	5.84974	58
chr1	35468239	35468515	genecodeMCF7GATA3_peak_1261	319	.	12.7285	34.9094	31.9939	156
chr1	35469288	35469459	genecodeMCF7GATA3_peak_1262	95	.	6.72809	12.0519	9.56088	106
chr1	35504669	35504865	genecodeMCF7GATA3_peak_1263	193	.	9.75684	22.099	19.3797	98
chr1	35505804	35506522	genecodeMCF7GATA3_peak_1264	1811	.	35.8888	185.425	181.143	361
chr1	35524199	35524346	genecodeMCF7GATA3_peak_1265	82	.	5.33051	10.7278	8.28081	65
chr1	35554398	35554563	genecodeMCF7GATA3_peak_1266	104	.	6.52744	12.9437	10.4293	56
chr1	35556223	35556444	genecodeMCF7GATA3_peak_1267	134	.	6.59183	16.0793	13.4821	101
chr1	35575214	35575367	genecodeMCF7GATA3_peak_1268	111	.	6.45543	13.6524	11.1163	42
chr1	35605929	35606182	genecodeMCF7GATA3_peak_1269	58	.	4.39455	8.24008	5.88474	162
chr1	35637347	35637536	genecodeMCF7GATA3_peak_1270	125	.	7.75768	15.075	12.5026	68
chr1	35637614	35637876	genecodeMCF7GATA3_peak_1271	255	.	11.9645	28.3322	25.5095	152
chr1	35641418	35641747	genecodeMCF7GATA3_peak_1272	88	.	3.42937	11.2966	8.8302	149
chr1	35748354	35748581	genecodeMCF7GATA3_peak_1273	87	.	4.17132	11.262	8.79603	107
chr1	35825376	35825535	genecodeMCF7GATA3_peak_1274	75	.	5.93655	9.97988	7.55518	76
chr1	35931771	35931896	genecodeMCF7GATA3_peak_1275	52	.	4.05407	7.55657	5.23254	50
chr1	36024814	36025233	genecodeMCF7GATA3_peak_1276	840	.	27.4726	87.4573	84.0184	167
chr1	36224159	36224294	genecodeMCF7GATA3_peak_1277	17	.	2.2124	3.79405	1.72048	105
chr1	36225341	36225488	genecodeMCF7GATA3_peak_1278	54	.	3.90018	7.77022	5.43925	89
chr1	36248737	36248899	genecodeMCF7GATA3_peak_1279	177	.	7.99577	20.3892	17.7015	72
chr1	36258668	36258981	genecodeMCF7GATA3_peak_1280	305	.	8.76896	33.4232	30.5269	178
chr1	36269086	36269367	genecodeMCF7GATA3_peak_1281	256	.	9.52153	28.4781	25.6525	124
chr1	36269463	36269697	genecodeMCF7GATA3_peak_1282	106	.	5.43481	13.1571	10.6347	138
chr1	36300035	36300222	genecodeMCF7GATA3_peak_1283	59	.	4.2793	8.30339	5.94514	90
chr1	36374537	36374842	genecodeMCF7GATA3_peak_1284	58	.	3.73379	8.15867	5.8115	248
chr1	36385898	36386370	genecodeMCF7GATA3_peak_1285	1491	.	19.6986	153.086	149.101	253
chr1	36386539	36386756	genecodeMCF7GATA3_peak_1286	99	.	4.08499	12.435	9.9325	144
chr1	36408444	36408793	genecodeMCF7GATA3_peak_1287	968	.	17.0665	100.4	96.8507	198
chr1	36415612	36416137	genecodeMCF7GATA3_peak_1288	770	.	13.4024	80.4379	77.058	216
chr1	36436864	36437243	genecodeMCF7GATA3_peak_1289	342	.	11.8578	37.1774	34.2325	214
chr1	36464313	36464539	genecodeMCF7GATA3_peak_1290	60	.	3.40469	8.45286	6.08897	113
chr1	36470862	36471072	genecodeMCF7GATA3_peak_1291	451	.	11.5132	48.2265	45.1542	113
chr1	36476043	36476209	genecodeMCF7GATA3_peak_1292	74	.	4.88284	9.84603	7.43358	64
chr1	36479758	36480024	genecodeMCF7GATA3_peak_1293	345	.	11.9937	37.4622	34.5134	154
chr1	36486962	36487348	genecodeMCF7GATA3_peak_1294	348	.	8.91764	37.7599	34.8065	154
chr1	36567353	36567586	genecodeMCF7GATA3_peak_1295	92	.	5.86857	11.7462	9.26505	120
chr1	36592238	36592421	genecodeMCF7GATA3_peak_1296	134	.	7.50656	16.0317	13.4359	93
chr1	36641886	36642115	genecodeMCF7GATA3_peak_1297	163	.	6.18985	19.0252	16.3622	110
chr1	36691421	36691624	genecodeMCF7GATA3_peak_1298	42	.	4.108	6.56798	4.29446	97
chr1	36699021	36699152	genecodeMCF7GATA3_peak_1299	66	.	5.54078	8.98454	6.60248	55
chr1	36705852	36706068	genecodeMCF7GATA3_peak_1300	50	.	4.56921	7.36726	5.05405	118
chr1	36751522	36751835	genecodeMCF7GATA3_peak_1301	282	.	11.4339	31.1532	28.2897	189
chr1	36753049	36753262	genecodeMCF7GATA3_peak_1302	38	.	3.60362	6.13297	3.88796	116
chr1	36754723	36754948	genecodeMCF7GATA3_peak_1303	544	.	18.0239	57.6255	54.4547	98
chr1	36764802	36765084	genecodeMCF7GATA3_peak_1304	104	.	6.52744	12.9437	10.4293	61
chr1	36834627	36834827	genecodeMCF7GATA3_peak_1305	183	.	7.81254	21.0165	18.3165	99
chr1	36834914	36835116	genecodeMCF7GATA3_peak_1306	162	.	8.02381	18.9325	16.2723	95
chr1	36857780	36857934	genecodeMCF7GATA3_peak_1307	66	.	4.79746	9.02054	6.63626	78
chr1	36947566	36947771	genecodeMCF7GATA3_peak_1308	74	.	5.88699	9.89835	7.4825	118
chr1	37034377	37034620	genecodeMCF7GATA3_peak_1309	423	.	16.1112	45.4272	42.3851	121
chr1	37037741	37037866	genecodeMCF7GATA3_peak_1310	57	.	4.82783	8.11587	5.77021	67
chr1	37038742	37039012	genecodeMCF7GATA3_peak_1311	35	.	3.31515	5.76506	3.54063	146
chr1	37071402	37071566	genecodeMCF7GATA3_peak_1312	116	.	7.51963	14.2224	11.6694	85
chr1	37120320	37120508	genecodeMCF7GATA3_peak_1313	67	.	4.38965	9.1336	6.74015	84
chr1	37167604	37167844	genecodeMCF7GATA3_peak_1314	127	.	7.9154	15.3413	12.7623	146
chr1	37170240	37170399	genecodeMCF7GATA3_peak_1315	116	.	7.51963	14.2224	11.6694	105
chr1	37391268	37391505	genecodeMCF7GATA3_peak_1316	444	.	12.8379	47.4915	44.4266	117
chr1	37394092	37394217	genecodeMCF7GATA3_peak_1317	47	.	4.70959	7.02089	4.72847	69
chr1	37465126	37465274	genecodeMCF7GATA3_peak_1318	28	.	3.34967	4.9732	2.80286	57
chr1	37465692	37465977	genecodeMCF7GATA3_peak_1319	148	.	7.27962	17.4837	14.8555	94
chr1	37479685	37480025	genecodeMCF7GATA3_peak_1320	201	.	5.71899	22.9299	20.1951	236
chr1	37484565	37484918	genecodeMCF7GATA3_peak_1321	716	.	14.9588	74.9975	71.6654	209
chr1	37495488	37496385	genecodeMCF7GATA3_peak_1322	1670	.	42.8222	171.225	167.08	434
chr1	37497934	37498120	genecodeMCF7GATA3_peak_1323	148	.	6.24028	17.4516	14.8238	113
chr1	37499205	37499766	genecodeMCF7GATA3_peak_1324	278	.	10.0098	30.7131	27.8545	392
chr1	37507949	37508118	genecodeMCF7GATA3_peak_1325	120	.	6.74886	14.6345	12.0733	97
chr1	37534562	37534719	genecodeMCF7GATA3_peak_1326	46	.	3.76256	6.95145	4.66054	49
chr1	37601545	37601733	genecodeMCF7GATA3_peak_1327	133	.	6.30634	15.9	13.3066	86
chr1	37764463	37764588	genecodeMCF7GATA3_peak_1328	67	.	5.22195	9.12592	6.73383	47
chr1	37793362	37793598	genecodeMCF7GATA3_peak_1329	115	.	5.85588	14.0903	11.5429	116
chr1	37834676	37835094	genecodeMCF7GATA3_peak_1330	813	.	22.594	84.8067	81.3898	239
chr1	37854463	37854810	genecodeMCF7GATA3_peak_1331	300	.	10.4981	32.9898	30.0985	198
chr1	37942063	37942188	genecodeMCF7GATA3_peak_1332	46	.	4.66238	6.94499	4.65556	65
chr1	37989979	37990203	genecodeMCF7GATA3_peak_1333	127	.	4.48836	15.3239	12.7474	102
chr1	38012423	38012560	genecodeMCF7GATA3_peak_1334	92	.	4.54548	11.6865	9.20746	78
chr1	38123407	38123925	genecodeMCF7GATA3_peak_1335	224	.	8.7891	25.2085	22.4338	105
chr1	38126168	38126406	genecodeMCF7GATA3_peak_1336	725	.	20.8334	75.8632	72.5237	115
chr1	38138766	38139031	genecodeMCF7GATA3_peak_1337	148	.	6.24028	17.4516	14.8238	146
chr1	38140084	38140296	genecodeMCF7GATA3_peak_1338	68	.	4.29019	9.21223	6.81697	124
chr1	38142694	38142893	genecodeMCF7GATA3_peak_1339	291	.	12.5891	31.9991	29.1226	113
chr1	38171230	38171395	genecodeMCF7GATA3_peak_1340	75	.	5.93655	9.97988	7.55518	111
chr1	38272645	38272770	genecodeMCF7GATA3_peak_1341	56	.	5.14501	8.01873	5.67573	84
chr1	38331910	38332058	genecodeMCF7GATA3_peak_1342	66	.	4.63869	9.03212	6.64632	112
chr1	38418519	38418994	genecodeMCF7GATA3_peak_1343	637	.	21.6913	66.9804	63.7203	122
chr1	38500451	38500698	genecodeMCF7GATA3_peak_1344	111	.	6.45543	13.6524	11.1163	90
chr1	38569924	38570294	genecodeMCF7GATA3_peak_1345	322	.	13.603	35.1512	32.2316	206
chr1	38642336	38642676	genecodeMCF7GATA3_peak_1346	1337	.	34.5954	137.588	133.735	183
chr1	38652591	38652827	genecodeMCF7GATA3_peak_1347	277	.	9.19737	30.6002	27.7428	77
chr1	38950854	38951058	genecodeMCF7GATA3_peak_1348	91	.	5.59704	11.6133	9.13611	105
chr1	38951139	38951438	genecodeMCF7GATA3_peak_1349	123	.	5.85287	14.8845	12.3166	122
chr1	38953101	38953257	genecodeMCF7GATA3_peak_1350	56	.	5.14501	8.01873	5.67573	73
chr1	38953373	38953543	genecodeMCF7GATA3_peak_1351	74	.	5.88699	9.89835	7.4825	99
chr1	38959099	38959240	genecodeMCF7GATA3_peak_1352	46	.	3.76256	6.95145	4.66054	83
chr1	38991111	38991236	genecodeMCF7GATA3_peak_1353	107	.	5.8594	13.301	10.7734	65
chr1	39016550	39016757	genecodeMCF7GATA3_peak_1354	116	.	6.10354	14.2105	11.6603	84
chr1	39094715	39095086	genecodeMCF7GATA3_peak_1355	1011	.	18.1819	104.7	101.116	160
chr1	39105857	39106001	genecodeMCF7GATA3_peak_1356	50	.	4.40143	7.3674	5.05405	105
chr1	39116920	39117616	genecodeMCF7GATA3_peak_1357	931	.	21.7752	96.6955	93.1787	497
chr1	39129022	39129213	genecodeMCF7GATA3_peak_1358	53	.	3.97159	7.65742	5.32964	124
chr1	39133082	39133437	genecodeMCF7GATA3_peak_1359	374	.	8.37568	40.3962	37.4111	230
chr1	39142695	39143415	genecodeMCF7GATA3_peak_1360	2009	.	37.7228	205.492	201	385
chr1	39158321	39158546	genecodeMCF7GATA3_peak_1361	46	.	3.76256	6.95145	4.66054	107
chr1	39159364	39159524	genecodeMCF7GATA3_peak_1362	42	.	3.47224	6.55947	4.28814	81
chr1	39167938	39168076	genecodeMCF7GATA3_peak_1363	42	.	4.24284	6.53103	4.26371	71
chr1	39178593	39179275	genecodeMCF7GATA3_peak_1364	1005	.	28.5428	104.12	100.541	513
chr1	39183740	39184047	genecodeMCF7GATA3_peak_1365	100	.	4.61257	12.5095	10.0052	117
chr1	39213615	39213829	genecodeMCF7GATA3_peak_1366	35	.	3.91647	5.72619	3.50365	113
chr1	39215918	39216093	genecodeMCF7GATA3_peak_1367	42	.	4.24284	6.53103	4.26371	79
chr1	39249018	39249729	genecodeMCF7GATA3_peak_1368	1765	.	37.3136	180.765	176.528	272
chr1	39255310	39255730	genecodeMCF7GATA3_peak_1369	319	.	12.361	34.8796	31.9656	147
chr1	39378460	39378715	genecodeMCF7GATA3_peak_1370	32	.	2.79189	5.46049	3.25346	71
chr1	39394773	39394909	genecodeMCF7GATA3_peak_1371	66	.	4.63869	9.03212	6.64632	71
chr1	39398784	39398983	genecodeMCF7GATA3_peak_1372	248	.	10.27	27.6721	24.858	104
chr1	39544518	39544669	genecodeMCF7GATA3_peak_1373	85	.	5.8747	10.9884	8.53171	70
chr1	39575720	39575907	genecodeMCF7GATA3_peak_1374	127	.	6.66314	15.3463	12.7661	75
chr1	39576707	39576888	genecodeMCF7GATA3_peak_1375	51	.	4.77943	7.42305	5.10549	67
chr1	39653300	39653447	genecodeMCF7GATA3_peak_1376	112	.	5.91719	13.8209	11.2826	89
chr1	39653619	39653786	genecodeMCF7GATA3_peak_1377	63	.	3.95463	8.7061	6.33508	76
chr1	39662250	39662494	genecodeMCF7GATA3_peak_1378	373	.	10.234	40.3306	37.3461	134
chr1	39701880	39702130	genecodeMCF7GATA3_peak_1379	367	.	9.8006	39.7487	36.773	114
chr1	39704877	39705063	genecodeMCF7GATA3_peak_1380	197	.	10.29	22.4657	19.7381	97
chr1	39758631	39758857	genecodeMCF7GATA3_peak_1381	127	.	7.9154	15.3413	12.7623	114
chr1	39776992	39777153	genecodeMCF7GATA3_peak_1382	58	.	4.39455	8.24008	5.88474	74
chr1	39785452	39785755	genecodeMCF7GATA3_peak_1383	692	.	15.1682	72.5231	69.2137	155
chr1	39787357	39787539	genecodeMCF7GATA3_peak_1384	110	.	6.66669	13.6165	11.0821	86
chr1	39789101	39789313	genecodeMCF7GATA3_peak_1385	58	.	4.53094	8.20092	5.84974	121
chr1	39800056	39800181	genecodeMCF7GATA3_peak_1386	66	.	4.50453	9.07201	6.68248	67
chr1	39816939	39817064	genecodeMCF7GATA3_peak_1387	29	.	2.78088	5.09015	2.91125	67
chr1	39825820	39826026	genecodeMCF7GATA3_peak_1388	104	.	6.52744	12.9437	10.4293	110
chr1	39829966	39830354	genecodeMCF7GATA3_peak_1389	1246	.	22.6609	128.442	124.664	168
chr1	39835969	39836248	genecodeMCF7GATA3_peak_1390	545	.	18.9541	57.737	54.5645	162
chr1	39839713	39839895	genecodeMCF7GATA3_peak_1391	93	.	6.11525	11.8025	9.31984	96
chr1	39852062	39853232	genecodeMCF7GATA3_peak_1392	1581	.	32.4709	162.231	158.166	303
chr1	39877074	39877255	genecodeMCF7GATA3_peak_1393	150	.	8.70694	17.6414	15.0087	89
chr1	39883076	39883406	genecodeMCF7GATA3_peak_1394	54	.	4.04429	7.81201	5.47934	61
chr1	39893316	39893455	genecodeMCF7GATA3_peak_1395	31	.	3.10674	5.31302	3.12031	90
chr1	39899171	39899354	genecodeMCF7GATA3_peak_1396	54	.	3.50469	7.81009	5.47771	86
chr1	39902295	39902453	genecodeMCF7GATA3_peak_1397	62	.	4.29648	8.63357	6.26415	89
chr1	39948456	39948581	genecodeMCF7GATA3_peak_1398	47	.	4.74924	7.08454	4.78353	51
chr1	39950025	39950208	genecodeMCF7GATA3_peak_1399	186	.	8.72972	21.3102	18.6046	101
chr1	39980454	39981050	genecodeMCF7GATA3_peak_1400	2097	.	36.2794	214.391	209.798	186
chr1	39985332	39985477	genecodeMCF7GATA3_peak_1401	39	.	4.18047	6.16259	3.91651	37
chr1	39988695	39988992	genecodeMCF7GATA3_peak_1402	798	.	22.3006	83.3017	79.8972	121
chr1	39990585	39990818	genecodeMCF7GATA3_peak_1403	231	.	10.2994	25.9494	23.1641	118
chr1	40024887	40025064	genecodeMCF7GATA3_peak_1404	75	.	5.93655	9.97988	7.55518	92
chr1	40029652	40029815	genecodeMCF7GATA3_peak_1405	120	.	6.74886	14.6345	12.0733	84
chr1	40030580	40031038	genecodeMCF7GATA3_peak_1406	484	.	15.3632	51.5647	48.4559	139
chr1	40039829	40040202	genecodeMCF7GATA3_peak_1407	23	.	2.75975	4.53368	2.39232	55
chr1	40040640	40040781	genecodeMCF7GATA3_peak_1408	99	.	5.27317	12.4237	9.92155	65
chr1	40094868	40095073	genecodeMCF7GATA3_peak_1409	50	.	4.56921	7.36726	5.05405	51
chr1	40097315	40097512	genecodeMCF7GATA3_peak_1410	35	.	3.34318	5.82499	3.59619	162
chr1	40107528	40107966	genecodeMCF7GATA3_peak_1411	987	.	20.0859	102.35	98.7866	182
chr1	40121028	40121156	genecodeMCF7GATA3_peak_1412	75	.	5.93655	9.97988	7.55518	50
chr1	40130947	40131329	genecodeMCF7GATA3_peak_1413	1123	.	32.7207	115.995	112.319	194
chr1	40139011	40139177	genecodeMCF7GATA3_peak_1414	95	.	6.71727	12.0339	9.54623	100
chr1	40140153	40140809	genecodeMCF7GATA3_peak_1415	2097	.	40.0393	214.362	209.769	249
chr1	40143906	40144203	genecodeMCF7GATA3_peak_1416	210	.	8.89732	23.7966	21.0454	73
chr1	40245082	40245281	genecodeMCF7GATA3_peak_1417	59	.	5.14708	8.33758	5.97729	87
chr1	40257865	40258298	genecodeMCF7GATA3_peak_1418	111	.	4.92927	13.7095	11.1727	308
chr1	40274375	40274538	genecodeMCF7GATA3_peak_1419	75	.	5.28171	9.92394	7.50477	97
chr1	40305017	40305313	genecodeMCF7GATA3_peak_1420	114	.	6.184	13.962	11.4199	189
chr1	40306337	40306769	genecodeMCF7GATA3_peak_1421	1413	.	28.3785	145.251	141.333	225
chr1	40350159	40350397	genecodeMCF7GATA3_peak_1422	42	.	4.108	6.56798	4.29446	59
chr1	40382755	40382893	genecodeMCF7GATA3_peak_1423	39	.	4.35347	6.18443	3.93169	75
chr1	40383318	40383471	genecodeMCF7GATA3_peak_1424	56	.	5.14501	8.01873	5.67573	52
chr1	40531615	40531758	genecodeMCF7GATA3_peak_1425	16	.	2.31032	3.71692	1.651	1
chr1	40583543	40583769	genecodeMCF7GATA3_peak_1426	122	.	5.33015	14.7729	12.2098	123
chr1	40691448	40691822	genecodeMCF7GATA3_peak_1427	154	.	5.84419	18.0913	15.4494	171
chr1	40711693	40711947	genecodeMCF7GATA3_peak_1428	320	.	9.32022	34.9184	32.0023	107
chr1	40712449	40712640	genecodeMCF7GATA3_peak_1429	91	.	6.03177	11.6534	9.17499	103
chr1	40723275	40723455	genecodeMCF7GATA3_peak_1430	82	.	4.80772	10.6891	8.24447	79
chr1	40740171	40740312	genecodeMCF7GATA3_peak_1431	32	.	3.37839	5.45879	3.25214	24
chr1	40749515	40749694	genecodeMCF7GATA3_peak_1432	67	.	5.22195	9.12592	6.73383	80
chr1	40864194	40864320	genecodeMCF7GATA3_peak_1433	34	.	3.72068	5.63387	3.41927	62
chr1	40866003	40866180	genecodeMCF7GATA3_peak_1434	30	.	3.60763	5.20643	3.02057	94
chr1	40868341	40868640	genecodeMCF7GATA3_peak_1435	1372	.	20.3004	141.134	137.251	137
chr1	40885872	40886080	genecodeMCF7GATA3_peak_1436	160	.	6.98202	18.7265	16.0732	105
chr1	40889791	40889944	genecodeMCF7GATA3_peak_1437	65	.	5.51313	8.93939	6.56254	52
chr1	40898567	40898737	genecodeMCF7GATA3_peak_1438	40	.	3.6748	6.2742	4.01671	51
chr1	40899418	40899867	genecodeMCF7GATA3_peak_1439	669	.	11.929	70.2586	66.9683	274
chr1	40919436	40919693	genecodeMCF7GATA3_peak_1440	91	.	5.59704	11.6133	9.13611	62
chr1	40982217	40982384	genecodeMCF7GATA3_peak_1441	124	.	6.08111	14.9873	12.4158	68
chr1	41003546	41004045	genecodeMCF7GATA3_peak_1442	452	.	9.87213	48.36	45.2866	272
chr1	41072445	41072586	genecodeMCF7GATA3_peak_1443	75	.	5.93655	9.97988	7.55518	65
chr1	41150988	41151339	genecodeMCF7GATA3_peak_1444	299	.	13.4562	32.866	29.9764	161
chr1	41175710	41175902	genecodeMCF7GATA3_peak_1445	173	.	9.19121	20.0198	17.3369	99
chr1	41232207	41232678	genecodeMCF7GATA3_peak_1446	362	.	14.7059	39.219	36.2486	290
chr1	41238183	41238784	genecodeMCF7GATA3_peak_1447	225	.	8.15221	25.3699	22.5924	405
chr1	41240018	41240521	genecodeMCF7GATA3_peak_1448	1603	.	28.2763	164.404	160.319	303
chr1	41317391	41317655	genecodeMCF7GATA3_peak_1449	505	.	13.964	53.701	50.5713	141
chr1	41318492	41318664	genecodeMCF7GATA3_peak_1450	68	.	4.5935	9.25665	6.85993	108
chr1	41333538	41333663	genecodeMCF7GATA3_peak_1451	29	.	3.46483	5.18063	2.99543	45
chr1	41347275	41347767	genecodeMCF7GATA3_peak_1452	1114	.	15.0174	115.112	111.442	195
chr1	41351846	41352034	genecodeMCF7GATA3_peak_1453	118	.	6.83487	14.356	11.8012	99
chr1	41352599	41352812	genecodeMCF7GATA3_peak_1454	118	.	6.39662	14.386	11.8288	101
chr1	41353637	41354166	genecodeMCF7GATA3_peak_1455	1682	.	20.3098	172.388	168.23	178
chr1	41360328	41360536	genecodeMCF7GATA3_peak_1456	166	.	6.6303	19.2736	16.6073	88
chr1	41371927	41372188	genecodeMCF7GATA3_peak_1457	45	.	4.09167	6.80828	4.52422	51
chr1	41379161	41379393	genecodeMCF7GATA3_peak_1458	157	.	8.87692	18.4354	15.7862	84
chr1	41387840	41388023	genecodeMCF7GATA3_peak_1459	52	.	4.05407	7.55657	5.23254	106
chr1	41414984	41415188	genecodeMCF7GATA3_peak_1460	144	.	6.83597	17.0375	14.4192	108
chr1	41415530	41415907	genecodeMCF7GATA3_peak_1461	90	.	5.18021	11.499	9.02772	293
chr1	41419009	41419230	genecodeMCF7GATA3_peak_1462	72	.	4.47794	9.63474	7.22841	104
chr1	41419380	41419539	genecodeMCF7GATA3_peak_1463	17	.	2.57911	3.81653	1.74057	49
chr1	41423243	41423621	genecodeMCF7GATA3_peak_1464	286	.	10.6855	31.5416	28.6703	120
chr1	41423713	41423844	genecodeMCF7GATA3_peak_1465	68	.	4.5935	9.25665	6.85993	68
chr1	41435641	41436033	genecodeMCF7GATA3_peak_1466	682	.	20.4064	71.5152	68.2138	204
chr1	41436749	41437095	genecodeMCF7GATA3_peak_1467	177	.	7.99577	20.3892	17.7015	117
chr1	41442908	41443183	genecodeMCF7GATA3_peak_1468	394	.	12.4512	42.4779	39.4697	134
chr1	41448507	41448713	genecodeMCF7GATA3_peak_1469	140	.	6.27093	16.6723	14.0595	104
chr1	41449520	41449994	genecodeMCF7GATA3_peak_1470	1214	.	23.206	125.251	121.499	141
chr1	41468118	41468379	genecodeMCF7GATA3_peak_1471	193	.	8.05668	22.0456	19.3265	109
chr1	41485757	41486003	genecodeMCF7GATA3_peak_1472	728	.	19.7229	76.1647	72.8226	122
chr1	41496318	41496519	genecodeMCF7GATA3_peak_1473	54	.	3.90018	7.77022	5.43925	118
chr1	41498488	41498758	genecodeMCF7GATA3_peak_1474	170	.	5.45688	19.6794	17.0068	129
chr1	41500510	41500775	genecodeMCF7GATA3_peak_1475	220	.	7.32988	24.8074	22.0404	120
chr1	41514430	41514708	genecodeMCF7GATA3_peak_1476	269	.	10.1616	29.8428	26.9977	161
chr1	41515129	41515490	genecodeMCF7GATA3_peak_1477	122	.	5.65525	14.819	12.253	226
chr1	41627092	41627271	genecodeMCF7GATA3_peak_1478	114	.	5.03249	13.988	11.4443	58
chr1	41627940	41628199	genecodeMCF7GATA3_peak_1479	186	.	7.31609	21.3813	18.6736	134
chr1	41633745	41634054	genecodeMCF7GATA3_peak_1480	594	.	15.5406	62.6831	59.4626	171
chr1	41661217	41661408	genecodeMCF7GATA3_peak_1481	123	.	5.85287	14.8845	12.3166	109
chr1	41665381	41665844	genecodeMCF7GATA3_peak_1482	447	.	12.6943	47.8466	44.7775	183
chr1	41667465	41667618	genecodeMCF7GATA3_peak_1483	86	.	5.54664	11.1419	8.67929	64
chr1	41672150	41672568	genecodeMCF7GATA3_peak_1484	667	.	13.7988	70.0889	66.7995	197
chr1	41778366	41778654	genecodeMCF7GATA3_peak_1485	356	.	12.9109	38.6538	35.691	169
chr1	41783310	41783546	genecodeMCF7GATA3_peak_1486	62	.	4.74862	8.60748	6.23878	86
chr1	41789702	41790198	genecodeMCF7GATA3_peak_1487	955	.	16.9128	99.0948	95.5569	189
chr1	41790315	41790585	genecodeMCF7GATA3_peak_1488	85	.	5.45556	10.9682	8.51347	194
chr1	41812087	41812278	genecodeMCF7GATA3_peak_1489	29	.	2.92209	5.08481	2.90657	122
chr1	41823399	41823716	genecodeMCF7GATA3_peak_1490	60	.	4.18062	8.38514	6.0229	192
chr1	41859045	41859296	genecodeMCF7GATA3_peak_1491	219	.	9.06188	24.6819	21.9173	155
chr1	41860146	41860636	genecodeMCF7GATA3_peak_1492	1688	.	33.3729	172.967	168.804	210
chr1	41861468	41862148	genecodeMCF7GATA3_peak_1493	1156	.	25.879	119.366	115.663	201
chr1	41862424	41863320	genecodeMCF7GATA3_peak_1494	782	.	13.5351	81.6315	78.241	397
chr1	41866281	41866590	genecodeMCF7GATA3_peak_1495	240	.	8.78383	26.8389	24.0386	137
chr1	41868066	41868749	genecodeMCF7GATA3_peak_1496	1975	.	34.4901	202.006	197.551	287
chr1	41870242	41870546	genecodeMCF7GATA3_peak_1497	290	.	11.162	31.8859	29.0103	202
chr1	41878519	41878703	genecodeMCF7GATA3_peak_1498	128	.	7.20329	15.4796	12.8972	103
chr1	41882135	41882383	genecodeMCF7GATA3_peak_1499	187	.	6.30385	21.4863	18.7764	112
chr1	41890970	41891217	genecodeMCF7GATA3_peak_1500	149	.	6.47996	17.5876	14.9573	146
chr1	41900808	41900983	genecodeMCF7GATA3_peak_1501	58	.	4.23825	8.21845	5.86668	95
chr1	41902182	41902489	genecodeMCF7GATA3_peak_1502	62	.	4.74862	8.60748	6.23878	238
chr1	41914619	41914854	genecodeMCF7GATA3_peak_1503	166	.	8.48567	19.2852	16.6179	120
chr1	41916034	41916225	genecodeMCF7GATA3_peak_1504	121	.	6.37108	14.7596	12.1972	109
chr1	41920722	41920889	genecodeMCF7GATA3_peak_1505	28	.	3.52114	5.0588	2.88188	102
chr1	41927175	41927588	genecodeMCF7GATA3_peak_1506	151	.	6.75679	17.7701	15.1335	224
chr1	41945926	41946077	genecodeMCF7GATA3_peak_1507	84	.	6.27946	10.9154	8.46201	56
chr1	41946205	41946330	genecodeMCF7GATA3_peak_1508	35	.	3.81457	5.79777	3.57022	36
chr1	41954736	41954977	genecodeMCF7GATA3_peak_1509	140	.	7.33571	16.653	14.0411	122
chr1	41987441	41987596	genecodeMCF7GATA3_peak_1510	85	.	6.33232	11.0029	8.54279	65
chr1	42002314	42002490	genecodeMCF7GATA3_peak_1511	38	.	3.60362	6.13297	3.88796	76
chr1	42016639	42016764	genecodeMCF7GATA3_peak_1512	47	.	4.74924	7.08454	4.78353	98
chr1	42035977	42036125	genecodeMCF7GATA3_peak_1513	68	.	5.51473	9.28156	6.88305	60
chr1	42127586	42127981	genecodeMCF7GATA3_peak_1514	234	.	9.85226	26.2656	23.4737	251
chr1	42135440	42135665	genecodeMCF7GATA3_peak_1515	105	.	7.06439	13.0261	10.5106	101
chr1	42147016	42147209	genecodeMCF7GATA3_peak_1516	87	.	4.17132	11.262	8.79603	108
chr1	42152088	42152448	genecodeMCF7GATA3_peak_1517	213	.	8.54496	24.1419	21.3852	183
chr1	42164805	42164954	genecodeMCF7GATA3_peak_1518	63	.	4.80635	8.71408	6.34288	69
chr1	42165542	42166210	genecodeMCF7GATA3_peak_1519	364	.	8.24878	39.4135	36.441	354
chr1	42183726	42183924	genecodeMCF7GATA3_peak_1520	234	.	10.4439	26.2179	23.428	117
chr1	42206196	42206621	genecodeMCF7GATA3_peak_1521	1157	.	22.426	119.433	115.729	194
chr1	42209684	42210305	genecodeMCF7GATA3_peak_1522	522	.	15.0506	55.4413	52.2921	144
chr1	42210597	42210789	genecodeMCF7GATA3_peak_1523	44	.	3.43881	6.71252	4.43316	30
chr1	42214592	42214742	genecodeMCF7GATA3_peak_1524	50	.	4.40143	7.3674	5.05405	118
chr1	42222284	42222616	genecodeMCF7GATA3_peak_1525	455	.	11.1761	48.6006	45.5243	212
chr1	42226749	42226960	genecodeMCF7GATA3_peak_1526	230	.	9.3284	25.7873	23.0033	104
chr1	42259462	42259763	genecodeMCF7GATA3_peak_1527	519	.	14.8926	55.0891	51.943	131
chr1	42266393	42266518	genecodeMCF7GATA3_peak_1528	42	.	4.24284	6.53103	4.26371	46
chr1	42312918	42313070	genecodeMCF7GATA3_peak_1529	75	.	5.93655	9.97988	7.55518	59
chr1	42313828	42313984	genecodeMCF7GATA3_peak_1530	104	.	6.77123	12.9509	10.4364	83
chr1	42335271	42335480	genecodeMCF7GATA3_peak_1531	162	.	6.00653	18.9486	16.2879	93
chr1	42335867	42336568	genecodeMCF7GATA3_peak_1532	878	.	20.645	91.3632	87.8894	185
chr1	42339848	42340534	genecodeMCF7GATA3_peak_1533	948	.	18.0537	98.4236	94.8916	459
chr1	42341195	42341359	genecodeMCF7GATA3_peak_1534	167	.	6.89803	19.4587	16.7884	87
chr1	42440181	42440348	genecodeMCF7GATA3_peak_1535	118	.	6.39662	14.386	11.8288	90
chr1	42479578	42479830	genecodeMCF7GATA3_peak_1536	384	.	11.7118	41.4706	38.4725	108
chr1	42658366	42658515	genecodeMCF7GATA3_peak_1537	15	.	2.18751	3.61036	1.56445	1
chr1	42835482	42835659	genecodeMCF7GATA3_peak_1538	74	.	4.72975	9.86142	7.44765	106
chr1	42932127	42932337	genecodeMCF7GATA3_peak_1539	32	.	3.09493	5.48496	3.27622	168
chr1	42937184	42937492	genecodeMCF7GATA3_peak_1540	200	.	7.12723	22.831	20.0971	189
chr1	42937831	42938126	genecodeMCF7GATA3_peak_1541	154	.	6.51336	18.1047	15.4626	119
chr1	42941853	42941978	genecodeMCF7GATA3_peak_1542	25	.	2.76754	4.71928	2.56703	75
chr1	42943328	42943596	genecodeMCF7GATA3_peak_1543	240	.	8.12226	26.8649	24.0645	116
chr1	42949382	42949583	genecodeMCF7GATA3_peak_1544	19	.	2.9297	4.01996	1.928	178
chr1	42992235	42992826	genecodeMCF7GATA3_peak_1545	912	.	19.858	94.7349	91.2334	301
chr1	43012666	43012866	genecodeMCF7GATA3_peak_1546	50	.	4.56921	7.36726	5.05405	94
chr1	43021647	43021893	genecodeMCF7GATA3_peak_1547	59	.	4.2793	8.30339	5.94514	122
chr1	43080925	43081206	genecodeMCF7GATA3_peak_1548	116	.	7.51963	14.2224	11.6694	174
chr1	43120392	43120675	genecodeMCF7GATA3_peak_1549	348	.	14.3383	37.852	34.8979	107
chr1	43121323	43121595	genecodeMCF7GATA3_peak_1550	545	.	15.3809	57.7	54.5279	121
chr1	43136021	43136334	genecodeMCF7GATA3_peak_1551	156	.	7.46272	18.3261	15.6787	201
chr1	43200509	43200708	genecodeMCF7GATA3_peak_1552	143	.	7.2626	16.9806	14.3638	81
chr1	43205704	43205916	genecodeMCF7GATA3_peak_1553	181	.	9.06652	20.8662	18.1696	105
chr1	43206706	43207202	genecodeMCF7GATA3_peak_1554	1358	.	24.3224	139.707	135.837	330
chr1	43227483	43227636	genecodeMCF7GATA3_peak_1555	68	.	3.3186	9.29148	6.89285	58
chr1	43230881	43231022	genecodeMCF7GATA3_peak_1556	55	.	4.84817	7.83933	5.50606	114
chr1	43313969	43314110	genecodeMCF7GATA3_peak_1557	74	.	5.06399	9.86322	7.44792	64
chr1	43318974	43319099	genecodeMCF7GATA3_peak_1558	16	.	2.93429	3.6843	1.63011	77
chr1	43321444	43321653	genecodeMCF7GATA3_peak_1559	150	.	8.45592	17.7102	15.075	96
chr1	43340049	43340215	genecodeMCF7GATA3_peak_1560	74	.	5.47154	9.91019	7.49265	69
chr1	43358171	43358355	genecodeMCF7GATA3_peak_1561	41	.	3.51016	6.41103	4.14891	77
chr1	43367752	43367904	genecodeMCF7GATA3_peak_1562	21	.	2.98577	4.30231	2.18809	95
chr1	43396305	43396492	genecodeMCF7GATA3_peak_1563	70	.	5.60331	9.42911	7.02668	81
chr1	43476170	43476473	genecodeMCF7GATA3_peak_1564	74	.	4.59868	9.90188	7.48457	204
chr1	43492892	43493056	genecodeMCF7GATA3_peak_1565	144	.	7.83293	17.0988	14.4789	66
chr1	43493918	43494260	genecodeMCF7GATA3_peak_1566	208	.	8.79535	23.589	20.8431	194
chr1	43509981	43510311	genecodeMCF7GATA3_peak_1567	283	.	10.2245	31.1783	28.3133	118
chr1	43523070	43523300	genecodeMCF7GATA3_peak_1568	74	.	5.06399	9.86322	7.44792	109
chr1	43532211	43532339	genecodeMCF7GATA3_peak_1569	60	.	4.18062	8.38514	6.0229	98
chr1	43536238	43536410	genecodeMCF7GATA3_peak_1570	56	.	3.4761	7.96744	5.63051	111
chr1	43536583	43536829	genecodeMCF7GATA3_peak_1571	457	.	11.2594	48.8354	45.7561	130
chr1	43550115	43550539	genecodeMCF7GATA3_peak_1572	108	.	5.35504	13.3471	10.8176	207
chr1	43634917	43635117	genecodeMCF7GATA3_peak_1573	90	.	5.18021	11.499	9.02772	99
chr1	43650478	43650603	genecodeMCF7GATA3_peak_1574	70	.	4.12657	9.40783	7.00577	76
chr1	43770795	43771106	genecodeMCF7GATA3_peak_1575	148	.	8.32432	17.4814	14.8533	198
chr1	43783714	43783948	genecodeMCF7GATA3_peak_1576	283	.	8.9704	31.1696	28.3047	120
chr1	43784031	43784176	genecodeMCF7GATA3_peak_1577	70	.	5.02796	9.45485	7.05191	86
chr1	43822115	43822323	genecodeMCF7GATA3_peak_1578	132	.	6.69934	15.86	13.2681	86
chr1	43830483	43830617	genecodeMCF7GATA3_peak_1579	44	.	4.37801	6.75817	4.47556	67
chr1	43830707	43831176	genecodeMCF7GATA3_peak_1580	1425	.	36.3805	146.499	142.57	317
chr1	43832242	43832367	genecodeMCF7GATA3_peak_1581	58	.	4.53094	8.20092	5.84974	61
chr1	43835121	43835387	genecodeMCF7GATA3_peak_1582	281	.	11.3435	30.9797	28.1185	143
chr1	43836508	43836774	genecodeMCF7GATA3_peak_1583	74	.	4.59868	9.90188	7.48457	160
chr1	43843846	43843980	genecodeMCF7GATA3_peak_1584	58	.	4.89558	8.23283	5.87909	50
chr1	43853240	43853568	genecodeMCF7GATA3_peak_1585	248	.	10.27	27.6721	24.858	235
chr1	43858286	43858643	genecodeMCF7GATA3_peak_1586	1233	.	18.3122	127.145	123.377	161
chr1	43929625	43929779	genecodeMCF7GATA3_peak_1587	120	.	6.74886	14.6345	12.0733	87
chr1	43991430	43991627	genecodeMCF7GATA3_peak_1588	28	.	3.13547	4.97572	2.80384	71
chr1	44060869	44061097	genecodeMCF7GATA3_peak_1589	109	.	6.13009	13.4432	10.9113	116
chr1	44067683	44067841	genecodeMCF7GATA3_peak_1590	58	.	4.39455	8.24008	5.88474	97
chr1	44134590	44134754	genecodeMCF7GATA3_peak_1591	95	.	6.72809	12.0519	9.56088	67
chr1	44154094	44154376	genecodeMCF7GATA3_peak_1592	58	.	4.53094	8.20092	5.84974	135
chr1	44213312	44213482	genecodeMCF7GATA3_peak_1593	66	.	3.52628	9.06109	6.67299	81
chr1	44233807	44233946	genecodeMCF7GATA3_peak_1594	56	.	5.14501	8.01873	5.67573	67
chr1	44283587	44283799	genecodeMCF7GATA3_peak_1595	74	.	4.59868	9.90188	7.48457	53
chr1	44326092	44326294	genecodeMCF7GATA3_peak_1596	98	.	4.81433	12.3822	9.88174	94
chr1	44326524	44326660	genecodeMCF7GATA3_peak_1597	19	.	2.9297	4.01996	1.928	68
chr1	44327618	44328392	genecodeMCF7GATA3_peak_1598	753	.	14.9351	78.7474	75.3834	449
chr1	44329129	44329271	genecodeMCF7GATA3_peak_1599	40	.	3.55353	6.26834	4.01098	84
chr1	44390412	44390537	genecodeMCF7GATA3_peak_1600	27	.	3.59009	4.95514	2.78538	101
chr1	44405129	44405289	genecodeMCF7GATA3_peak_1601	66	.	4.50453	9.07201	6.68248	103
chr1	44514765	44514989	genecodeMCF7GATA3_peak_1602	283	.	12.5	31.1874	28.3218	107
chr1	44532187	44532394	genecodeMCF7GATA3_peak_1603	161	.	8.51792	18.8306	16.1735	115
chr1	44568177	44568562	genecodeMCF7GATA3_peak_1604	1570	.	30.6308	161.075	157.02	201
chr1	44587798	44588180	genecodeMCF7GATA3_peak_1605	192	.	8.80286	21.9848	19.2672	218
chr1	44603734	44604007	genecodeMCF7GATA3_peak_1606	346	.	10.1405	37.6459	34.6946	155
chr1	44620219	44620374	genecodeMCF7GATA3_peak_1607	31	.	3.41798	5.31512	3.12031	125
chr1	44628878	44629166	genecodeMCF7GATA3_peak_1608	91	.	4.64239	11.6147	9.13691	196
chr1	44629278	44629641	genecodeMCF7GATA3_peak_1609	1198	.	24.0386	123.631	119.894	188
chr1	44701137	44701434	genecodeMCF7GATA3_peak_1610	342	.	10.4516	37.1956	34.2499	149
chr1	44721549	44721898	genecodeMCF7GATA3_peak_1611	80	.	4.08881	10.4508	8.01345	203
chr1	44730753	44731145	genecodeMCF7GATA3_peak_1612	130	.	5.85026	15.6826	13.0937	311
chr1	44799790	44799946	genecodeMCF7GATA3_peak_1613	76	.	3.84822	10.0354	7.60996	75
chr1	44800076	44800260	genecodeMCF7GATA3_peak_1614	39	.	3.24677	6.25363	3.99781	40
chr1	44807088	44807489	genecodeMCF7GATA3_peak_1615	311	.	8.60394	34.0581	31.1533	186
chr1	44807779	44807964	genecodeMCF7GATA3_peak_1616	58	.	3.73379	8.15867	5.8115	114
chr1	44810229	44810389	genecodeMCF7GATA3_peak_1617	58	.	4.39455	8.24008	5.88474	70
chr1	44814932	44815242	genecodeMCF7GATA3_peak_1618	106	.	5.26524	13.136	10.6154	194
chr1	44819349	44819789	genecodeMCF7GATA3_peak_1619	82	.	5.33051	10.7278	8.28081	105
chr1	44986492	44986732	genecodeMCF7GATA3_peak_1620	84	.	3.64585	10.9244	8.47084	159
chr1	45001283	45001522	genecodeMCF7GATA3_peak_1621	155	.	6.01791	18.1498	15.5067	131
chr1	45033003	45033149	genecodeMCF7GATA3_peak_1622	47	.	4.74924	7.08454	4.78353	88
chr1	45037570	45037843	genecodeMCF7GATA3_peak_1623	225	.	9.68314	25.3581	22.5814	117
chr1	45162538	45162742	genecodeMCF7GATA3_peak_1624	83	.	5.57514	10.8241	8.37287	115
chr1	45172041	45172394	genecodeMCF7GATA3_peak_1625	700	.	17.3424	73.3215	70.0035	143
chr1	45173610	45173860	genecodeMCF7GATA3_peak_1626	66	.	5.54078	8.98454	6.60248	45
chr1	45177879	45178028	genecodeMCF7GATA3_peak_1627	37	.	3.66213	6.00709	3.76836	45
chr1	45246726	45246985	genecodeMCF7GATA3_peak_1628	85	.	5.8747	10.9884	8.53171	71
chr1	45303989	45304190	genecodeMCF7GATA3_peak_1629	85	.	3.89107	10.9704	8.51534	140
chr1	45304723	45304990	genecodeMCF7GATA3_peak_1630	657	.	18.3903	69.0755	65.7957	115
chr1	45314349	45314560	genecodeMCF7GATA3_peak_1631	106	.	7.12386	13.1255	10.6059	106
chr1	45329468	45329780	genecodeMCF7GATA3_peak_1632	236	.	7.56538	26.429	23.6338	201
chr1	45340085	45340238	genecodeMCF7GATA3_peak_1633	54	.	3.90018	7.77022	5.43925	71
chr1	45405201	45405326	genecodeMCF7GATA3_peak_1634	50	.	4.56921	7.36726	5.05405	82
chr1	45410758	45411883	genecodeMCF7GATA3_peak_1635	874	.	20.8285	90.9025	87.4333	394
chr1	45443631	45443942	genecodeMCF7GATA3_peak_1636	319	.	12.0306	34.8968	31.982	155
chr1	45444709	45445258	genecodeMCF7GATA3_peak_1637	1593	.	29.4734	163.419	159.345	329
chr1	45446589	45446866	genecodeMCF7GATA3_peak_1638	506	.	17.2977	53.8309	50.6985	138
chr1	45478007	45478190	genecodeMCF7GATA3_peak_1639	97	.	6.61767	12.2729	9.77758	98
chr1	45509169	45509368	genecodeMCF7GATA3_peak_1640	54	.	5.00079	7.78463	5.45324	104
chr1	45516604	45517176	genecodeMCF7GATA3_peak_1641	766	.	20.7311	80.0528	76.6769	350
chr1	45521827	45522034	genecodeMCF7GATA3_peak_1642	59	.	3.69006	8.30011	5.94337	89
chr1	45550747	45550874	genecodeMCF7GATA3_peak_1643	25	.	2.76754	4.71928	2.56703	94
chr1	45557555	45557770	genecodeMCF7GATA3_peak_1644	46	.	3.76256	6.95145	4.66054	59
chr1	45568534	45568715	genecodeMCF7GATA3_peak_1645	109	.	6.13009	13.4432	10.9113	90
chr1	45575954	45576120	genecodeMCF7GATA3_peak_1646	19	.	2.9297	4.01996	1.928	42
chr1	45584645	45584770	genecodeMCF7GATA3_peak_1647	35	.	3.68908	5.81674	3.58825	77
chr1	45590831	45591024	genecodeMCF7GATA3_peak_1648	66	.	4.79746	9.02054	6.63626	70
chr1	45730564	45730827	genecodeMCF7GATA3_peak_1649	291	.	8.27926	32.0413	29.1643	113
chr1	45834744	45834918	genecodeMCF7GATA3_peak_1650	25	.	3.17384	4.65209	2.50281	112
chr1	45852940	45853068	genecodeMCF7GATA3_peak_1651	66	.	5.54078	8.98454	6.60248	73
chr1	45866196	45866439	genecodeMCF7GATA3_peak_1652	361	.	15.0522	39.1179	36.1491	114
chr1	45872191	45872382	genecodeMCF7GATA3_peak_1653	107	.	4.76632	13.263	10.7369	102
chr1	45927221	45927356	genecodeMCF7GATA3_peak_1654	66	.	5.54078	8.98454	6.60248	90
chr1	45954593	45954823	genecodeMCF7GATA3_peak_1655	118	.	7.35297	14.3856	11.8288	112
chr1	45972701	45972931	genecodeMCF7GATA3_peak_1656	220	.	10.6618	24.8377	22.0697	106
chr1	45976730	45976907	genecodeMCF7GATA3_peak_1657	130	.	7.04228	15.635	13.0477	59
chr1	45978998	45979403	genecodeMCF7GATA3_peak_1658	561	.	19.853	59.3781	56.1902	164
chr1	46103096	46103331	genecodeMCF7GATA3_peak_1659	17	.	2.7174	3.79105	1.71842	129
chr1	46132530	46132997	genecodeMCF7GATA3_peak_1660	98	.	4.81433	12.3822	9.88174	105
chr1	46135077	46135363	genecodeMCF7GATA3_peak_1661	59	.	4.2793	8.30339	5.94514	83
chr1	46155450	46155576	genecodeMCF7GATA3_peak_1662	42	.	4.24284	6.53103	4.26371	23
chr1	46171423	46171566	genecodeMCF7GATA3_peak_1663	59	.	4.02764	8.32859	5.97012	56
chr1	46171906	46172249	genecodeMCF7GATA3_peak_1664	319	.	7.82913	34.8273	31.9135	158
chr1	46172470	46172667	genecodeMCF7GATA3_peak_1665	114	.	5.03249	13.988	11.4443	121
chr1	46179588	46179741	genecodeMCF7GATA3_peak_1666	114	.	5.03249	13.988	11.4443	69
chr1	46181596	46182112	genecodeMCF7GATA3_peak_1667	436	.	11.7005	46.7383	43.6819	117
chr1	46183132	46183473	genecodeMCF7GATA3_peak_1668	364	.	11.3714	39.3738	36.4017	226
chr1	46303239	46303418	genecodeMCF7GATA3_peak_1669	42	.	3.82594	6.57059	4.29681	127
chr1	46303549	46303745	genecodeMCF7GATA3_peak_1670	23	.	2.53808	4.4542	2.32788	85
chr1	46342273	46342482	genecodeMCF7GATA3_peak_1671	85	.	5.8747	10.9884	8.53171	111
chr1	46347604	46347812	genecodeMCF7GATA3_peak_1672	192	.	8.80286	21.9848	19.2672	91
chr1	46442710	46442890	genecodeMCF7GATA3_peak_1673	35	.	3.31515	5.76506	3.54063	14
chr1	46468499	46468631	genecodeMCF7GATA3_peak_1674	51	.	4.77943	7.42305	5.10549	65
chr1	46517266	46517429	genecodeMCF7GATA3_peak_1675	67	.	3.79675	9.09836	6.70822	68
chr1	46522673	46522891	genecodeMCF7GATA3_peak_1676	58	.	4.69486	8.19423	5.84477	136
chr1	46557578	46557719	genecodeMCF7GATA3_peak_1677	75	.	5.93655	9.97988	7.55518	71
chr1	46604011	46604171	genecodeMCF7GATA3_peak_1678	32	.	3.28544	5.48777	3.27893	42
chr1	46611848	46612157	genecodeMCF7GATA3_peak_1679	212	.	7.60534	24.0414	21.2864	113
chr1	46643350	46643598	genecodeMCF7GATA3_peak_1680	66	.	4.50453	9.07201	6.68248	171
chr1	46652164	46652571	genecodeMCF7GATA3_peak_1681	270	.	12.1324	29.8908	27.0442	105
chr1	46652766	46653253	genecodeMCF7GATA3_peak_1682	506	.	14.6485	53.7942	50.6624	207
chr1	46715099	46715286	genecodeMCF7GATA3_peak_1683	350	.	14.4295	38.0149	35.0594	113
chr1	46719055	46719441	genecodeMCF7GATA3_peak_1684	124	.	6.08111	14.9873	12.4158	61
chr1	46719635	46720088	genecodeMCF7GATA3_peak_1685	265	.	8.0812	29.3723	26.5331	208
chr1	46721820	46722111	genecodeMCF7GATA3_peak_1686	680	.	13.9611	71.3111	68.0123	166
chr1	46749485	46749750	genecodeMCF7GATA3_peak_1687	335	.	11.2305	36.4789	33.5426	149
chr1	46756790	46757105	genecodeMCF7GATA3_peak_1688	701	.	21.8472	73.4331	70.1143	203
chr1	46757201	46757577	genecodeMCF7GATA3_peak_1689	148	.	6.24028	17.4516	14.8238	197
chr1	46757701	46757966	genecodeMCF7GATA3_peak_1690	228	.	7.44851	25.6164	22.8356	156
chr1	46758098	46758278	genecodeMCF7GATA3_peak_1691	124	.	4.7771	14.974	12.4049	65
chr1	46804456	46804900	genecodeMCF7GATA3_peak_1692	520	.	15.2906	55.2103	52.0639	214
chr1	46806741	46806955	genecodeMCF7GATA3_peak_1693	60	.	4.18062	8.38514	6.0229	121
chr1	46900536	46900706	genecodeMCF7GATA3_peak_1694	45	.	3.82885	6.83269	4.54684	103
chr1	46901319	46901461	genecodeMCF7GATA3_peak_1695	81	.	6.07444	10.5746	8.13474	88
chr1	46903639	46903832	genecodeMCF7GATA3_peak_1696	74	.	4.88284	9.84603	7.43358	92
chr1	46940599	46940793	genecodeMCF7GATA3_peak_1697	147	.	7.72562	17.3861	14.7594	104
chr1	47013340	47013808	genecodeMCF7GATA3_peak_1698	173	.	9.49848	20.0182	17.336	180
chr1	47031020	47031378	genecodeMCF7GATA3_peak_1699	304	.	10.1352	33.3931	30.4976	204
chr1	47224896	47225052	genecodeMCF7GATA3_peak_1700	106	.	7.12386	13.1255	10.6059	84
chr1	47262898	47263023	genecodeMCF7GATA3_peak_1701	37	.	3.66213	6.00709	3.76836	90
chr1	47267116	47267241	genecodeMCF7GATA3_peak_1702	29	.	3.46483	5.18063	2.99543	70
chr1	47267292	47267427	genecodeMCF7GATA3_peak_1703	18	.	3.20743	3.94893	1.86419	96
chr1	47424446	47424640	genecodeMCF7GATA3_peak_1704	74	.	4.72975	9.86142	7.44765	108
chr1	47474723	47475048	genecodeMCF7GATA3_peak_1705	183	.	7.81254	21.0165	18.3165	207
chr1	47477322	47477809	genecodeMCF7GATA3_peak_1706	182	.	6.76173	20.9582	18.2594	333
chr1	47477994	47478479	genecodeMCF7GATA3_peak_1707	1262	.	20.4491	130.035	126.243	313
chr1	47508044	47508177	genecodeMCF7GATA3_peak_1708	50	.	4.40143	7.3674	5.05405	46
chr1	47508531	47508656	genecodeMCF7GATA3_peak_1709	37	.	4.0886	6.01146	3.77187	37
chr1	47528174	47528347	genecodeMCF7GATA3_peak_1710	30	.	3.6123	5.21438	3.02769	49
chr1	47536436	47537047	genecodeMCF7GATA3_peak_1711	1203	.	29.9297	124.09	120.347	345
chr1	47555391	47555640	genecodeMCF7GATA3_peak_1712	300	.	10.4981	32.9898	30.0985	124
chr1	47569870	47570061	genecodeMCF7GATA3_peak_1713	65	.	3.84381	8.9619	6.58428	98
chr1	47578175	47578318	genecodeMCF7GATA3_peak_1714	43	.	4.30323	6.63274	4.35746	100
chr1	47619001	47619251	genecodeMCF7GATA3_peak_1715	262	.	7.79225	29.0796	26.2443	131
chr1	47750979	47751104	genecodeMCF7GATA3_peak_1716	45	.	4.26961	6.85104	4.56464	79
chr1	47782462	47782615	genecodeMCF7GATA3_peak_1717	33	.	3.99363	5.60998	3.39626	52
chr1	47809911	47810098	genecodeMCF7GATA3_peak_1718	35	.	3.91647	5.72619	3.50365	111
chr1	47815653	47815942	genecodeMCF7GATA3_peak_1719	58	.	4.69486	8.19423	5.84477	117
chr1	47889404	47889564	genecodeMCF7GATA3_peak_1720	54	.	4.84096	7.82722	5.494	73
chr1	47894750	47895184	genecodeMCF7GATA3_peak_1721	204	.	8.1188	23.2119	20.4713	101
chr1	47906033	47906291	genecodeMCF7GATA3_peak_1722	39	.	4.21202	6.21432	3.96025	209
chr1	47918575	47918700	genecodeMCF7GATA3_peak_1723	47	.	4.2409	7.07942	4.78353	68
chr1	47970966	47971162	genecodeMCF7GATA3_peak_1724	197	.	10.29	22.4657	19.7381	93
chr1	47985701	47985833	genecodeMCF7GATA3_peak_1725	58	.	4.53094	8.20092	5.84974	72
chr1	48004287	48004479	genecodeMCF7GATA3_peak_1726	98	.	5.07023	12.3177	9.82013	71
chr1	48017689	48018025	genecodeMCF7GATA3_peak_1727	234	.	11.4773	26.2579	23.4662	120
chr1	48039408	48039620	genecodeMCF7GATA3_peak_1728	82	.	5.12698	10.6808	8.23717	72
chr1	48061840	48062057	genecodeMCF7GATA3_peak_1729	95	.	6.72809	12.0519	9.56088	110
chr1	48069938	48070371	genecodeMCF7GATA3_peak_1730	460	.	17.7538	49.1399	46.0562	252
chr1	48093806	48093991	genecodeMCF7GATA3_peak_1731	154	.	5.54909	18.0419	15.4017	88
chr1	48206479	48206637	genecodeMCF7GATA3_peak_1732	111	.	7.21339	13.7061	11.1693	96
chr1	48236943	48237084	genecodeMCF7GATA3_peak_1733	54	.	3.50469	7.81009	5.47771	49
chr1	48600269	48600511	genecodeMCF7GATA3_peak_1734	116	.	7.51963	14.2224	11.6694	79
chr1	48619505	48619672	genecodeMCF7GATA3_peak_1735	67	.	5.22195	9.12592	6.73383	84
chr1	48670325	48670666	genecodeMCF7GATA3_peak_1736	889	.	24.0611	92.4144	88.9328	188
chr1	48681521	48681681	genecodeMCF7GATA3_peak_1737	96	.	6.51468	12.0974	9.60574	72
chr1	48744179	48744517	genecodeMCF7GATA3_peak_1738	118	.	6.8901	14.4571	11.8992	205
chr1	48755676	48755830	genecodeMCF7GATA3_peak_1739	54	.	5.01739	7.81163	5.47903	79
chr1	48761640	48761911	genecodeMCF7GATA3_peak_1740	27	.	3.67649	4.87881	2.71556	56
chr1	48777483	48777733	genecodeMCF7GATA3_peak_1741	273	.	12.6646	30.1824	27.3304	141
chr1	48878486	48878867	genecodeMCF7GATA3_peak_1742	846	.	17.3612	88.1381	84.6914	186
chr1	48903300	48903425	genecodeMCF7GATA3_peak_1743	31	.	3.41798	5.31512	3.12031	83
chr1	48931605	48931883	genecodeMCF7GATA3_peak_1744	283	.	12.5	31.1874	28.3218	153
chr1	48932061	48932271	genecodeMCF7GATA3_peak_1745	246	.	10.7703	27.4226	24.6128	100
chr1	48939195	48939381	genecodeMCF7GATA3_peak_1746	95	.	6.72809	12.0519	9.56088	84
chr1	49048324	49048449	genecodeMCF7GATA3_peak_1747	27	.	3.59009	4.95514	2.78538	45
chr1	49229499	49230019	genecodeMCF7GATA3_peak_1748	139	.	8.08827	16.5825	13.9725	235
chr1	49304458	49304634	genecodeMCF7GATA3_peak_1749	127	.	7.9154	15.3413	12.7623	93
chr1	49346848	49347260	genecodeMCF7GATA3_peak_1750	247	.	11.8731	27.552	24.7394	291
chr1	49528038	49528195	genecodeMCF7GATA3_peak_1751	75	.	5.93655	9.97988	7.55518	89
chr1	49585361	49585519	genecodeMCF7GATA3_peak_1752	116	.	7.51963	14.2224	11.6694	97
chr1	49617541	49617821	genecodeMCF7GATA3_peak_1753	161	.	9.10271	18.8206	16.1637	111
chr1	49723308	49723699	genecodeMCF7GATA3_peak_1754	150	.	8.70694	17.6414	15.0087	233
chr1	49802255	49802528	genecodeMCF7GATA3_peak_1755	66	.	5.54078	8.98454	6.60248	196
chr1	50027880	50028121	genecodeMCF7GATA3_peak_1756	104	.	6.52744	12.9437	10.4293	110
chr1	50123132	50123361	genecodeMCF7GATA3_peak_1757	232	.	11.0295	26.0801	23.2925	95
chr1	50123472	50123657	genecodeMCF7GATA3_peak_1758	161	.	9.10271	18.8206	16.1637	90
chr1	50126918	50127225	genecodeMCF7GATA3_peak_1759	286	.	13.0604	31.5177	28.6465	120
chr1	50172405	50172539	genecodeMCF7GATA3_peak_1760	85	.	6.33232	11.0029	8.54279	90
chr1	50181100	50181267	genecodeMCF7GATA3_peak_1761	91	.	5.59704	11.6133	9.13611	84
chr1	50189733	50189921	genecodeMCF7GATA3_peak_1762	95	.	6.72809	12.0519	9.56088	115
chr1	50246946	50247166	genecodeMCF7GATA3_peak_1763	161	.	9.10271	18.8206	16.1637	116
chr1	50459256	50459384	genecodeMCF7GATA3_peak_1764	47	.	4.74924	7.08454	4.78353	73
chr1	50474828	50475250	genecodeMCF7GATA3_peak_1765	203	.	9.09628	23.0956	20.3562	238
chr1	50493893	50494064	genecodeMCF7GATA3_peak_1766	34	.	4.04413	5.69106	3.47183	94
chr1	50521709	50521965	genecodeMCF7GATA3_peak_1767	35	.	3.91647	5.72619	3.50365	211
chr1	50631254	50631605	genecodeMCF7GATA3_peak_1768	445	.	12.3328	47.6582	44.5911	150
chr1	50710165	50710350	genecodeMCF7GATA3_peak_1769	90	.	5.18021	11.499	9.02772	102
chr1	50825073	50825244	genecodeMCF7GATA3_peak_1770	118	.	7.35297	14.3856	11.8288	87
chr1	50842513	50842711	genecodeMCF7GATA3_peak_1771	50	.	4.26441	7.40563	5.09008	94
chr1	50897856	50898084	genecodeMCF7GATA3_peak_1772	138	.	8.31117	16.4813	13.8747	118
chr1	50949387	50949733	genecodeMCF7GATA3_peak_1773	441	.	16.6486	47.1621	44.1012	115
chr1	50950540	50950696	genecodeMCF7GATA3_peak_1774	114	.	6.85381	13.9533	11.4125	56
chr1	50960295	50960533	genecodeMCF7GATA3_peak_1775	81	.	3.70289	10.6175	8.17694	118
chr1	51032969	51033291	genecodeMCF7GATA3_peak_1776	508	.	18.6777	53.9704	50.8364	187
chr1	51119020	51119185	genecodeMCF7GATA3_peak_1777	138	.	8.31117	16.4813	13.8747	95
chr1	51151136	51151288	genecodeMCF7GATA3_peak_1778	64	.	5.26503	8.86258	6.48761	109
chr1	51170439	51170624	genecodeMCF7GATA3_peak_1779	134	.	6.59183	16.0793	13.4821	90
chr1	51212234	51212371	genecodeMCF7GATA3_peak_1780	58	.	4.69486	8.19423	5.84477	70
chr1	51214651	51215046	genecodeMCF7GATA3_peak_1781	139	.	8.08827	16.5825	13.9725	171
chr1	51217234	51217359	genecodeMCF7GATA3_peak_1782	58	.	4.89558	8.23283	5.87909	52
chr1	51228495	51228781	genecodeMCF7GATA3_peak_1783	377	.	14.7421	40.7204	37.7323	126
chr1	51271498	51271703	genecodeMCF7GATA3_peak_1784	107	.	6.71594	13.2779	10.7517	117
chr1	51297872	51298006	genecodeMCF7GATA3_peak_1785	29	.	2.78088	5.09015	2.91125	82
chr1	51307001	51307295	genecodeMCF7GATA3_peak_1786	252	.	9.86145	28.0344	25.2149	136
chr1	51321472	51321654	genecodeMCF7GATA3_peak_1787	82	.	5.12698	10.6808	8.23717	98
chr1	51324315	51324605	genecodeMCF7GATA3_peak_1788	325	.	9.11284	35.4997	32.5761	105
chr1	51329434	51329705	genecodeMCF7GATA3_peak_1789	260	.	6.53598	28.8541	26.0227	150
chr1	51330410	51330538	genecodeMCF7GATA3_peak_1790	44	.	4.04424	6.72135	4.44134	61
chr1	51331268	51331501	genecodeMCF7GATA3_peak_1791	194	.	6.11794	22.2092	19.4873	138
chr1	51346306	51346678	genecodeMCF7GATA3_peak_1792	333	.	11.7271	36.248	33.314	197
chr1	51349395	51349644	genecodeMCF7GATA3_peak_1793	332	.	13.0549	36.1973	33.2643	116
chr1	51354513	51354721	genecodeMCF7GATA3_peak_1794	124	.	7.18019	14.9829	12.4126	91
chr1	51517932	51518253	genecodeMCF7GATA3_peak_1795	69	.	4.47001	9.30793	6.9083	255
chr1	51519452	51519602	genecodeMCF7GATA3_peak_1796	54	.	3.90018	7.77022	5.43925	77
chr1	51541818	51542124	genecodeMCF7GATA3_peak_1797	756	.	20.256	79.0417	75.673	169
chr1	51551827	51552156	genecodeMCF7GATA3_peak_1798	153	.	7.08011	18.0108	15.3711	179
chr1	51558269	51558897	genecodeMCF7GATA3_peak_1799	1307	.	22.5242	134.572	130.743	164
chr1	51567093	51568224	genecodeMCF7GATA3_peak_1800	1860	.	36.1073	190.401	186.07	854
chr1	51568410	51568539	genecodeMCF7GATA3_peak_1801	31	.	3.45425	5.38299	3.18041	95
chr1	51569627	51570245	genecodeMCF7GATA3_peak_1802	2107	.	34.5166	215.342	210.736	339
chr1	51570451	51570622	genecodeMCF7GATA3_peak_1803	48	.	3.35866	7.19154	4.8876	101
chr1	51578755	51579075	genecodeMCF7GATA3_peak_1804	114	.	5.64384	14.013	11.4682	199
chr1	51580110	51580314	genecodeMCF7GATA3_peak_1805	150	.	7.62914	17.688	15.0538	111
chr1	51607572	51608041	genecodeMCF7GATA3_peak_1806	402	.	11.1155	43.2715	40.2537	130
chr1	51622009	51622332	genecodeMCF7GATA3_peak_1807	129	.	6.5541	15.5637	12.9804	227
chr1	51629115	51629643	genecodeMCF7GATA3_peak_1808	1649	.	31.7569	169.107	164.98	261
chr1	51635309	51635459	genecodeMCF7GATA3_peak_1809	92	.	6.31803	11.7603	9.2789	57
chr1	51648589	51648740	genecodeMCF7GATA3_peak_1810	37	.	3.66213	6.00709	3.76836	55
chr1	51690320	51690451	genecodeMCF7GATA3_peak_1811	46	.	3.76256	6.95145	4.66054	71
chr1	51690714	51691041	genecodeMCF7GATA3_peak_1812	277	.	9.19737	30.6002	27.7428	145
chr1	51729529	51729741	genecodeMCF7GATA3_peak_1813	50	.	4.26441	7.40563	5.09008	27
chr1	51733986	51734169	genecodeMCF7GATA3_peak_1814	76	.	5.54833	10.0449	7.61702	88
chr1	51734270	51734407	genecodeMCF7GATA3_peak_1815	17	.	2.93178	3.84979	1.77008	134
chr1	51841126	51841364	genecodeMCF7GATA3_peak_1816	465	.	16.3186	49.6262	46.5389	105
chr1	51850570	51850797	genecodeMCF7GATA3_peak_1817	251	.	11.0813	27.9963	25.1779	114
chr1	51968711	51968900	genecodeMCF7GATA3_peak_1818	193	.	8.05668	22.0456	19.3265	71
chr1	51973696	51974106	genecodeMCF7GATA3_peak_1819	791	.	25.2878	82.5724	79.1742	151
chr1	51976940	51977614	genecodeMCF7GATA3_peak_1820	918	.	21.9728	95.3296	91.8232	436
chr1	51986850	51987005	genecodeMCF7GATA3_peak_1821	66	.	5.54078	8.98454	6.60248	89
chr1	52011902	52012057	genecodeMCF7GATA3_peak_1822	35	.	3.91647	5.72619	3.50365	86
chr1	52119404	52119530	genecodeMCF7GATA3_peak_1823	66	.	5.54078	8.98454	6.60248	63
chr1	52164765	52164890	genecodeMCF7GATA3_peak_1824	50	.	4.56921	7.36726	5.05405	37
chr1	52180167	52180472	genecodeMCF7GATA3_peak_1825	350	.	11.0361	37.9559	35.0007	163
chr1	52191680	52191889	genecodeMCF7GATA3_peak_1826	150	.	8.70694	17.6414	15.0087	102
chr1	52263623	52263801	genecodeMCF7GATA3_peak_1827	35	.	3.81457	5.79777	3.57022	109
chr1	52296310	52296546	genecodeMCF7GATA3_peak_1828	500	.	16.1386	53.1394	50.0143	118
chr1	52516236	52516581	genecodeMCF7GATA3_peak_1829	209	.	10.6858	23.7142	20.9648	89
chr1	52613915	52614042	genecodeMCF7GATA3_peak_1830	36	.	4.02957	5.91395	3.68014	58
chr1	52658843	52659040	genecodeMCF7GATA3_peak_1831	106	.	5.63066	13.2095	10.6844	96
chr1	52662664	52663048	genecodeMCF7GATA3_peak_1832	456	.	13.0631	48.7188	45.6408	216
chr1	52674852	52675020	genecodeMCF7GATA3_peak_1833	73	.	5.39685	9.77855	7.36861	76
chr1	52737777	52738022	genecodeMCF7GATA3_peak_1834	94	.	6.20107	11.955	9.46871	133
chr1	52747562	52747795	genecodeMCF7GATA3_peak_1835	222	.	11.0816	24.9785	22.2078	120
chr1	52814658	52814783	genecodeMCF7GATA3_peak_1836	44	.	3.43881	6.71252	4.43316	43
chr1	52860630	52860805	genecodeMCF7GATA3_peak_1837	23	.	2.75975	4.53368	2.39232	90
chr1	52867479	52867908	genecodeMCF7GATA3_peak_1838	1124	.	24.0992	116.157	112.481	155
chr1	52905895	52906156	genecodeMCF7GATA3_peak_1839	95	.	6.0205	12.0268	9.53915	202
chr1	52907626	52907803	genecodeMCF7GATA3_peak_1840	83	.	5.79339	10.8448	8.39296	106
chr1	52918261	52918543	genecodeMCF7GATA3_peak_1841	250	.	9.00905	27.9054	25.0878	170
chr1	52950775	52951030	genecodeMCF7GATA3_peak_1842	56	.	5.14501	8.01873	5.67573	74
chr1	53048143	53048349	genecodeMCF7GATA3_peak_1843	78	.	5.70855	10.3241	7.8892	94
chr1	53075844	53076047	genecodeMCF7GATA3_peak_1844	82	.	4.95498	10.6707	8.22848	84
chr1	53107596	53108205	genecodeMCF7GATA3_peak_1845	1975	.	36.2614	201.979	197.525	176
chr1	53176541	53176735	genecodeMCF7GATA3_peak_1846	76	.	4.29851	10.1269	7.69722	105
chr1	53188248	53188427	genecodeMCF7GATA3_peak_1847	154	.	8.6473	18.0411	15.4013	65
chr1	53220620	53220794	genecodeMCF7GATA3_peak_1848	50	.	3.52227	7.38197	5.06853	24
chr1	53273677	53273838	genecodeMCF7GATA3_peak_1849	100	.	5.86357	12.5187	10.0131	91
chr1	53375136	53375332	genecodeMCF7GATA3_peak_1850	75	.	5.93655	9.97988	7.55518	85
chr1	53384983	53385108	genecodeMCF7GATA3_peak_1851	39	.	4.35347	6.18443	3.93169	105
chr1	53411846	53412133	genecodeMCF7GATA3_peak_1852	798	.	22.3006	83.3017	79.8972	122
chr1	53511946	53512292	genecodeMCF7GATA3_peak_1853	241	.	9.59493	26.905	24.1034	165
chr1	53670741	53670931	genecodeMCF7GATA3_peak_1854	92	.	4.54548	11.6865	9.20746	92
chr1	53685363	53685522	genecodeMCF7GATA3_peak_1855	62	.	5.14088	8.65239	6.28259	97
chr1	53698758	53698921	genecodeMCF7GATA3_peak_1856	85	.	6.33232	11.0029	8.54279	92
chr1	53799130	53799785	genecodeMCF7GATA3_peak_1857	651	.	17.3341	68.4085	65.1355	178
chr1	53868623	53868748	genecodeMCF7GATA3_peak_1858	47	.	4.74924	7.08454	4.78353	45
chr1	53902403	53902591	genecodeMCF7GATA3_peak_1859	42	.	4.24284	6.53103	4.26371	97
chr1	53907269	53907672	genecodeMCF7GATA3_peak_1860	416	.	14.9207	44.702	41.6687	148
chr1	53910046	53910291	genecodeMCF7GATA3_peak_1861	221	.	9.75911	24.9312	22.1624	120
chr1	53919074	53919326	genecodeMCF7GATA3_peak_1862	225	.	8.15221	25.3699	22.5924	156
chr1	53929524	53929716	genecodeMCF7GATA3_peak_1863	31	.	3.9577	5.32121	3.12031	146
chr1	53931028	53931198	genecodeMCF7GATA3_peak_1864	104	.	6.52744	12.9437	10.4293	69
chr1	53942373	53942892	genecodeMCF7GATA3_peak_1865	616	.	17.5907	64.8962	61.6566	268
chr1	53957306	53957629	genecodeMCF7GATA3_peak_1866	203	.	7.41033	23.0648	20.3276	158
chr1	53966058	53966320	genecodeMCF7GATA3_peak_1867	185	.	9.89425	21.2335	18.5289	61
chr1	54016108	54016798	genecodeMCF7GATA3_peak_1868	448	.	9.55419	47.8826	44.8133	221
chr1	54019959	54020084	genecodeMCF7GATA3_peak_1869	24	.	2.92513	4.54644	2.40334	24
chr1	54029071	54029328	genecodeMCF7GATA3_peak_1870	286	.	13.0604	31.5177	28.6465	107
chr1	54029732	54029865	genecodeMCF7GATA3_peak_1871	42	.	4.41178	6.54007	4.27049	89
chr1	54048005	54048208	genecodeMCF7GATA3_peak_1872	225	.	9.68314	25.3581	22.5814	90
chr1	54137451	54137720	genecodeMCF7GATA3_peak_1873	82	.	4.80772	10.6891	8.24447	101
chr1	54200180	54200515	genecodeMCF7GATA3_peak_1874	62	.	4.29648	8.63357	6.26415	269
chr1	54218396	54218593	genecodeMCF7GATA3_peak_1875	173	.	9.49848	20.0182	17.336	100
chr1	54229443	54229783	genecodeMCF7GATA3_peak_1876	260	.	12.2689	28.8603	26.0276	222
chr1	54298412	54298569	genecodeMCF7GATA3_peak_1877	72	.	4.95052	9.64452	7.23739	94
chr1	54354010	54354240	genecodeMCF7GATA3_peak_1878	307	.	11.7371	33.665	30.7656	123
chr1	54383352	54383691	genecodeMCF7GATA3_peak_1879	568	.	17.6057	60.0492	56.8551	218
chr1	54402974	54403109	genecodeMCF7GATA3_peak_1880	55	.	3.83774	7.8925	5.5571	68
chr1	54407647	54407822	genecodeMCF7GATA3_peak_1881	67	.	4.38965	9.1336	6.74015	74
chr1	54409255	54409383	genecodeMCF7GATA3_peak_1882	51	.	4.77943	7.42305	5.10549	19
chr1	54421293	54421418	genecodeMCF7GATA3_peak_1883	35	.	3.81457	5.79777	3.57022	36
chr1	54488269	54488602	genecodeMCF7GATA3_peak_1884	58	.	4.53094	8.20092	5.84974	274
chr1	54542486	54542650	genecodeMCF7GATA3_peak_1885	58	.	4.53094	8.20092	5.84974	85
chr1	54564365	54564576	genecodeMCF7GATA3_peak_1886	151	.	7.21467	17.8229	15.186	96
chr1	54623835	54624063	genecodeMCF7GATA3_peak_1887	160	.	7.92257	18.7392	16.0847	107
chr1	54641190	54641449	genecodeMCF7GATA3_peak_1888	246	.	8.57028	27.431	24.6205	144
chr1	54715768	54715912	genecodeMCF7GATA3_peak_1889	65	.	3.55332	8.90339	6.52735	47
chr1	54721805	54722114	genecodeMCF7GATA3_peak_1890	203	.	9.09628	23.0956	20.3562	144
chr1	54819183	54819486	genecodeMCF7GATA3_peak_1891	320	.	9.32022	34.9184	32.0023	189
chr1	54834286	54834466	genecodeMCF7GATA3_peak_1892	95	.	6.72809	12.0519	9.56088	105
chr1	54834741	54835005	genecodeMCF7GATA3_peak_1893	66	.	5.54078	8.98454	6.60248	86
chr1	54860916	54861350	genecodeMCF7GATA3_peak_1894	1186	.	27.6681	122.366	118.639	204
chr1	54882611	54883002	genecodeMCF7GATA3_peak_1895	66	.	4.98829	9.04689	6.65929	53
chr1	54885175	54885435	genecodeMCF7GATA3_peak_1896	173	.	6.57898	20.039	17.3552	117
chr1	54886878	54887250	genecodeMCF7GATA3_peak_1897	154	.	5.84419	18.0913	15.4494	97
chr1	54887517	54887646	genecodeMCF7GATA3_peak_1898	26	.	3.15317	4.81169	2.65325	75
chr1	54888404	54888733	genecodeMCF7GATA3_peak_1899	213	.	8.54496	24.1419	21.3852	176
chr1	54923194	54923429	genecodeMCF7GATA3_peak_1900	58	.	4.39455	8.24008	5.88474	120
chr1	54934957	54935234	genecodeMCF7GATA3_peak_1901	95	.	6.72809	12.0519	9.56088	108
chr1	55178907	55179158	genecodeMCF7GATA3_peak_1902	248	.	10.27	27.6721	24.858	106
chr1	55191389	55191567	genecodeMCF7GATA3_peak_1903	47	.	4.74924	7.08454	4.78353	77
chr1	55198438	55198818	genecodeMCF7GATA3_peak_1904	208	.	8.79535	23.589	20.8431	135
chr1	55205163	55205362	genecodeMCF7GATA3_peak_1905	47	.	4.74924	7.08454	4.78353	57
chr1	55211000	55211125	genecodeMCF7GATA3_peak_1906	35	.	3.81457	5.79777	3.57022	35
chr1	55245807	55246190	genecodeMCF7GATA3_peak_1907	1516	.	34.9172	155.648	151.641	201
chr1	55253055	55253180	genecodeMCF7GATA3_peak_1908	47	.	4.74924	7.08454	4.78353	50
chr1	55261175	55261421	genecodeMCF7GATA3_peak_1909	282	.	11.7494	31.1126	28.2494	109
chr1	55262869	55263285	genecodeMCF7GATA3_peak_1910	436	.	11.7005	46.7383	43.6819	226
chr1	55307583	55307885	genecodeMCF7GATA3_peak_1911	127	.	6.66314	15.3463	12.7661	147
chr1	55338497	55338622	genecodeMCF7GATA3_peak_1912	48	.	4.29309	7.17346	4.87038	54
chr1	55421397	55421522	genecodeMCF7GATA3_peak_1913	57	.	4.82783	8.11587	5.77021	77
chr1	55428921	55429939	genecodeMCF7GATA3_peak_1914	2567	.	39.9768	261.992	256.714	381
chr1	55593392	55593798	genecodeMCF7GATA3_peak_1915	1330	.	37.1325	136.926	133.079	191
chr1	55632925	55633159	genecodeMCF7GATA3_peak_1916	173	.	9.49848	20.0182	17.336	150
chr1	55634600	55634745	genecodeMCF7GATA3_peak_1917	89	.	6.35042	11.4201	8.95184	68
chr1	55639178	55639424	genecodeMCF7GATA3_peak_1918	118	.	7.35297	14.3856	11.8288	121
chr1	55684077	55684723	genecodeMCF7GATA3_peak_1919	431	.	13.8593	46.2171	43.1662	166
chr1	55694274	55694653	genecodeMCF7GATA3_peak_1920	653	.	18.5489	68.5769	65.3024	194
chr1	55699189	55699630	genecodeMCF7GATA3_peak_1921	1757	.	39.6129	179.945	175.717	221
chr1	55785174	55785372	genecodeMCF7GATA3_peak_1922	95	.	6.72809	12.0519	9.56088	100
chr1	55812314	55812677	genecodeMCF7GATA3_peak_1923	258	.	12.1664	28.683	25.8545	135
chr1	55815053	55815199	genecodeMCF7GATA3_peak_1924	66	.	5.54078	8.98454	6.60248	41
chr1	55827888	55828053	genecodeMCF7GATA3_peak_1925	58	.	5.06698	8.20473	5.8531	67
chr1	55828115	55828284	genecodeMCF7GATA3_peak_1926	66	.	5.54078	8.98454	6.60248	55
chr1	55830837	55830976	genecodeMCF7GATA3_peak_1927	59	.	5.14708	8.33758	5.97729	65
chr1	55836245	55836423	genecodeMCF7GATA3_peak_1928	78	.	5.88238	10.2532	7.81963	89
chr1	55887241	55887366	genecodeMCF7GATA3_peak_1929	50	.	4.56921	7.36726	5.05405	66
chr1	55916596	55916916	genecodeMCF7GATA3_peak_1930	230	.	9.3284	25.7873	23.0033	169
chr1	56012002	56012321	genecodeMCF7GATA3_peak_1931	486	.	15.8451	51.7804	48.669	134
chr1	56032322	56032707	genecodeMCF7GATA3_peak_1932	160	.	7.92257	18.7392	16.0847	115
chr1	56138291	56138420	genecodeMCF7GATA3_peak_1933	56	.	5.14501	8.01873	5.67573	33
chr1	56148599	56148725	genecodeMCF7GATA3_peak_1934	56	.	5.14501	8.01873	5.67573	45
chr1	56390007	56390183	genecodeMCF7GATA3_peak_1935	29	.	3.46483	5.18063	2.99543	63
chr1	56414699	56415151	genecodeMCF7GATA3_peak_1936	692	.	18.0665	72.5268	69.2168	191
chr1	56415639	56415792	genecodeMCF7GATA3_peak_1937	58	.	4.39455	8.24008	5.88474	64
chr1	56416389	56416693	genecodeMCF7GATA3_peak_1938	547	.	16.5609	57.9125	54.7386	121
chr1	56432766	56432949	genecodeMCF7GATA3_peak_1939	41	.	3.2288	6.42143	4.15849	113
chr1	56434070	56434431	genecodeMCF7GATA3_peak_1940	375	.	12.8206	40.5304	37.5445	178
chr1	56473687	56473901	genecodeMCF7GATA3_peak_1941	182	.	9.4101	20.9395	18.2414	119
chr1	56484782	56484960	genecodeMCF7GATA3_peak_1942	124	.	7.18019	14.9829	12.4126	84
chr1	56491532	56491840	genecodeMCF7GATA3_peak_1943	344	.	12.6174	37.3914	34.4439	131
chr1	56516983	56517138	genecodeMCF7GATA3_peak_1944	81	.	4.03228	10.5732	8.1334	99
chr1	56517799	56517985	genecodeMCF7GATA3_peak_1945	82	.	4.80772	10.6891	8.24447	83
chr1	56547928	56548240	genecodeMCF7GATA3_peak_1946	346	.	10.1405	37.6459	34.6946	150
chr1	56555560	56555685	genecodeMCF7GATA3_peak_1947	76	.	5.54833	10.0449	7.61702	68
chr1	56558295	56558476	genecodeMCF7GATA3_peak_1948	106	.	7.12386	13.1255	10.6059	119
chr1	56569511	56570179	genecodeMCF7GATA3_peak_1949	952	.	15.851	98.8021	95.2674	260
chr1	56570928	56571265	genecodeMCF7GATA3_peak_1950	230	.	8.5586	25.7834	23.0002	109
chr1	56573300	56573690	genecodeMCF7GATA3_peak_1951	290	.	11.8431	31.9302	29.0542	245
chr1	56590597	56590782	genecodeMCF7GATA3_peak_1952	87	.	6.25002	11.2507	8.78531	90
chr1	56688416	56688843	genecodeMCF7GATA3_peak_1953	1302	.	24.3761	134.086	130.263	161
chr1	56713196	56713480	genecodeMCF7GATA3_peak_1954	39	.	4.35347	6.18443	3.93169	44
chr1	56776752	56776922	genecodeMCF7GATA3_peak_1955	85	.	6.33232	11.0029	8.54279	82
chr1	56787403	56787631	genecodeMCF7GATA3_peak_1956	95	.	6.72809	12.0519	9.56088	61
chr1	56788146	56788507	genecodeMCF7GATA3_peak_1957	496	.	15.192	52.722	49.6008	191
chr1	56810953	56811138	genecodeMCF7GATA3_peak_1958	56	.	5.14501	8.01873	5.67573	87
chr1	56811249	56811705	genecodeMCF7GATA3_peak_1959	469	.	12.7509	50.0667	46.9737	225
chr1	56813520	56813661	genecodeMCF7GATA3_peak_1960	78	.	5.88238	10.2532	7.81963	79
chr1	57087739	57087873	genecodeMCF7GATA3_peak_1961	106	.	7.12386	13.1255	10.6059	97
chr1	57117605	57117843	genecodeMCF7GATA3_peak_1962	193	.	9.40232	22.0183	19.3004	113
chr1	57118809	57119578	genecodeMCF7GATA3_peak_1963	762	.	25.725	79.6248	76.2514	380
chr1	57165698	57165975	genecodeMCF7GATA3_peak_1964	116	.	7.51963	14.2224	11.6694	108
chr1	57280292	57280479	genecodeMCF7GATA3_peak_1965	33	.	3.3445	5.60931	3.39562	108
chr1	57281456	57281667	genecodeMCF7GATA3_peak_1966	139	.	8.08827	16.5825	13.9725	93
chr1	57397904	57398029	genecodeMCF7GATA3_peak_1967	66	.	5.54078	8.98454	6.60248	52
chr1	57464835	57464974	genecodeMCF7GATA3_peak_1968	39	.	4.35347	6.18443	3.93169	81
chr1	57586959	57587098	genecodeMCF7GATA3_peak_1969	75	.	5.93655	9.97988	7.55518	65
chr1	57610897	57611096	genecodeMCF7GATA3_peak_1970	39	.	4.35347	6.18443	3.93169	96
chr1	57824558	57824842	genecodeMCF7GATA3_peak_1971	111	.	7.21339	13.7061	11.1693	121
chr1	58183319	58183656	genecodeMCF7GATA3_peak_1972	971	.	29.4119	100.75	97.1995	124
chr1	58288177	58288335	genecodeMCF7GATA3_peak_1973	39	.	4.35347	6.18443	3.93169	56
chr1	58288394	58288672	genecodeMCF7GATA3_peak_1974	809	.	25.7354	84.3279	80.9142	168
chr1	58310945	58311273	genecodeMCF7GATA3_peak_1975	621	.	19.9087	65.3901	62.1443	167
chr1	58350126	58350251	genecodeMCF7GATA3_peak_1976	47	.	4.74924	7.08454	4.78353	67
chr1	58430405	58430538	genecodeMCF7GATA3_peak_1977	47	.	4.74924	7.08454	4.78353	61
chr1	58448102	58448409	genecodeMCF7GATA3_peak_1978	56	.	5.14501	8.01873	5.67573	170
chr1	58572786	58573062	genecodeMCF7GATA3_peak_1979	58	.	4.39455	8.24008	5.88474	87
chr1	58577195	58577567	genecodeMCF7GATA3_peak_1980	1221	.	24.9351	125.88	122.123	189
chr1	58584113	58584491	genecodeMCF7GATA3_peak_1981	188	.	7.81069	21.5147	18.8046	158
chr1	58584577	58584864	genecodeMCF7GATA3_peak_1982	128	.	4.42958	15.428	12.847	178
chr1	58592495	58592861	genecodeMCF7GATA3_peak_1983	317	.	8.45638	34.712	31.7991	241
chr1	58596807	58596932	genecodeMCF7GATA3_peak_1984	49	.	4.50597	7.25915	4.95304	89
chr1	58620232	58620593	genecodeMCF7GATA3_peak_1985	752	.	17.5069	78.6433	75.2801	188
chr1	58620947	58621482	genecodeMCF7GATA3_peak_1986	865	.	19.6981	89.9756	86.5142	223
chr1	58628977	58629346	genecodeMCF7GATA3_peak_1987	225	.	9.68314	25.3581	22.5814	154
chr1	58646046	58646617	genecodeMCF7GATA3_peak_1988	907	.	26.9711	94.2655	90.7673	196
chr1	58652051	58652382	genecodeMCF7GATA3_peak_1989	803	.	20.0196	83.7596	80.3512	165
chr1	58718243	58718378	genecodeMCF7GATA3_peak_1990	48	.	4.63295	7.18195	4.87855	47
chr1	58754939	58755133	genecodeMCF7GATA3_peak_1991	143	.	7.52562	17.0121	14.395	109
chr1	58783933	58784132	genecodeMCF7GATA3_peak_1992	85	.	3.46212	10.9637	8.5091	86
chr1	58784198	58784506	genecodeMCF7GATA3_peak_1993	63	.	3.95463	8.7061	6.33508	95
chr1	58802969	58803139	genecodeMCF7GATA3_peak_1994	85	.	6.33232	11.0029	8.54279	89
chr1	58814201	58814576	genecodeMCF7GATA3_peak_1995	152	.	6.82287	17.916	15.2782	123
chr1	58814722	58814861	genecodeMCF7GATA3_peak_1996	17	.	2.57911	3.81653	1.74057	36
chr1	58814919	58815512	genecodeMCF7GATA3_peak_1997	1558	.	29.7053	159.846	155.802	368
chr1	58816256	58816523	genecodeMCF7GATA3_peak_1998	126	.	6.20122	15.2483	12.6728	154
chr1	58881567	58881751	genecodeMCF7GATA3_peak_1999	23	.	3.19831	4.49853	2.35913	27
[truncated: 93,386 more rows]

## Sheet: genecodeT47DGATA3_peaks
Chrom	Start	End	PeakName	int(-10*log10qvalue)	Strand	fold-change	C-log10pvalue	C-log10qvalue	relative summit position to peak start
chr1	778784	778922	genecodeT47DGATA3_peak_1	25	.	4.44123	4.98939	2.57836	63
chr1	827400	827532	genecodeT47DGATA3_peak_2	34	.	4.70397	5.94887	3.46175	95
chr1	845671	845933	genecodeT47DGATA3_peak_3	513	.	21.9551	55.0325	51.3241	119
chr1	913902	914037	genecodeT47DGATA3_peak_4	66	.	6.00931	9.30518	6.63233	49
chr1	917445	917637	genecodeT47DGATA3_peak_5	120	.	8.64519	14.9608	12.0692	115
chr1	921162	921296	genecodeT47DGATA3_peak_6	70	.	6.32013	9.78588	7.09365	73
chr1	933145	933323	genecodeT47DGATA3_peak_7	145	.	9.95893	17.4974	14.5246	101
chr1	1001921	1002108	genecodeT47DGATA3_peak_8	44	.	5.49222	6.95312	4.40155	102
chr1	1024705	1024871	genecodeT47DGATA3_peak_9	64	.	6.28038	9.08008	6.42012	54
chr1	1074141	1074297	genecodeT47DGATA3_peak_10	92	.	7.30202	12.054	9.26199	58
chr1	1079467	1079770	genecodeT47DGATA3_peak_11	66	.	5.41306	9.31879	6.63973	100
chr1	1080482	1080650	genecodeT47DGATA3_peak_12	157	.	10.4844	18.7995	15.7908	94
chr1	1157632	1157765	genecodeT47DGATA3_peak_13	64	.	6.01771	9.08021	6.42012	57
chr1	1231920	1232095	genecodeT47DGATA3_peak_14	34	.	4.96665	5.94877	3.46175	70
chr1	1241601	1241738	genecodeT47DGATA3_peak_15	74	.	6.80587	10.1966	7.48221	79
chr1	1360618	1360875	genecodeT47DGATA3_peak_16	210	.	12.3237	24.2096	21.0726	106
chr1	1364292	1364526	genecodeT47DGATA3_peak_17	85	.	7.06871	11.345	8.57893	94
chr1	1375150	1375355	genecodeT47DGATA3_peak_18	75	.	5.76338	10.2513	7.52761	135
chr1	1402085	1402240	genecodeT47DGATA3_peak_19	97	.	7.85695	12.523	9.7132	93
chr1	1431166	1431342	genecodeT47DGATA3_peak_20	34	.	4.96672	5.94887	3.46175	59
chr1	1433208	1433517	genecodeT47DGATA3_peak_21	97	.	7.5941	12.5229	9.7132	120
chr1	1504894	1505154	genecodeT47DGATA3_peak_22	252	.	13.9002	28.4558	25.2253	111
chr1	1543861	1544051	genecodeT47DGATA3_peak_23	120	.	8.90782	14.9606	12.0692	107
chr1	1574893	1575083	genecodeT47DGATA3_peak_24	33	.	4.18692	5.86499	3.39521	75
chr1	1680671	1680839	genecodeT47DGATA3_peak_25	91	.	7.22615	11.9298	9.14341	76
chr1	1746376	1746528	genecodeT47DGATA3_peak_26	53	.	5.75489	7.99793	5.39035	67
chr1	1761430	1761565	genecodeT47DGATA3_peak_27	44	.	5.2294	6.95302	4.40155	39
chr1	1775746	1775897	genecodeT47DGATA3_peak_28	92	.	7.55466	12.054	9.26199	80
chr1	1853710	1853853	genecodeT47DGATA3_peak_29	65	.	6.18715	9.24741	6.58177	68
chr1	1858719	1858974	genecodeT47DGATA3_peak_30	234	.	10.8431	26.6287	23.4372	135
chr1	1859283	1859657	genecodeT47DGATA3_peak_31	204	.	7.76704	23.5306	20.4055	146
chr1	1869554	1869704	genecodeT47DGATA3_peak_32	74	.	6.80587	10.1966	7.48221	92
chr1	2001930	2002161	genecodeT47DGATA3_peak_33	470	.	14.3068	50.6917	47.0557	113
chr1	2082341	2082556	genecodeT47DGATA3_peak_34	64	.	6.28038	9.08008	6.42012	138
chr1	2090086	2090228	genecodeT47DGATA3_peak_35	85	.	7.33135	11.3449	8.57893	76
chr1	2135517	2135738	genecodeT47DGATA3_peak_36	170	.	10.747	20.1225	17.0837	106
chr1	2208364	2208511	genecodeT47DGATA3_peak_37	44	.	5.49222	6.95312	4.40155	67
chr1	2392343	2392463	genecodeT47DGATA3_peak_38	25	.	4.44123	4.98939	2.57836	25
chr1	2404706	2404826	genecodeT47DGATA3_peak_39	37	.	4.99286	6.23946	3.73739	31
chr1	2494369	2494505	genecodeT47DGATA3_peak_40	65	.	4.84803	9.25272	6.58213	71
chr1	2530931	2531262	genecodeT47DGATA3_peak_41	404	.	11.5506	43.9965	40.471	181
chr1	3587333	3587604	genecodeT47DGATA3_peak_42	329	.	15.1538	36.3512	32.965	167
chr1	3668829	3669099	genecodeT47DGATA3_peak_43	197	.	11.5353	22.8283	19.7211	111
chr1	3675313	3675481	genecodeT47DGATA3_peak_44	192	.	10.9643	22.3922	19.2994	72
chr1	3703421	3703703	genecodeT47DGATA3_peak_45	560	.	16.146	59.85	56.0625	133
chr1	3708994	3709233	genecodeT47DGATA3_peak_46	238	.	13.1117	27.0236	23.8209	98
chr1	3717350	3717635	genecodeT47DGATA3_peak_47	452	.	16.6235	48.8845	45.2767	136
chr1	3796477	3796610	genecodeT47DGATA3_peak_48	74	.	6.54312	10.1966	7.48221	104
chr1	4730167	4730287	genecodeT47DGATA3_peak_49	44	.	5.22947	6.95312	4.40155	99
chr1	4778082	4778256	genecodeT47DGATA3_peak_50	183	.	11.0098	21.4658	18.3915	92
chr1	5637228	5637453	genecodeT47DGATA3_peak_51	463	.	20.9944	49.9487	46.3241	109
chr1	5688555	5688743	genecodeT47DGATA3_peak_52	157	.	10.2215	18.7993	15.7908	93
chr1	5926807	5926933	genecodeT47DGATA3_peak_53	53	.	5.75489	7.99793	5.39035	59
chr1	5959766	5960013	genecodeT47DGATA3_peak_54	127	.	8.81785	15.6484	12.733	109
chr1	6026216	6026342	genecodeT47DGATA3_peak_55	44	.	5.49214	6.95302	4.40155	52
chr1	6157885	6158139	genecodeT47DGATA3_peak_56	245	.	13.1141	27.7699	24.5555	138
chr1	6204720	6204883	genecodeT47DGATA3_peak_57	84	.	6.28887	11.2084	8.45115	84
chr1	6204976	6205096	genecodeT47DGATA3_peak_58	53	.	5.31708	7.91029	5.31256	92
chr1	6245153	6245301	genecodeT47DGATA3_peak_59	74	.	6.80596	10.1967	7.48221	56
chr1	6350485	6350679	genecodeT47DGATA3_peak_60	197	.	9.66329	22.8227	19.7181	98
chr1	6356066	6356209	genecodeT47DGATA3_peak_61	85	.	7.06871	11.345	8.57893	66
chr1	6413055	6413177	genecodeT47DGATA3_peak_62	81	.	6.77314	10.844	8.10573	35
chr1	6424779	6424928	genecodeT47DGATA3_peak_63	53	.	5.75497	7.99805	5.39035	45
chr1	6431049	6431368	genecodeT47DGATA3_peak_64	990	.	35.3449	103.673	99.0644	188
chr1	6437143	6437315	genecodeT47DGATA3_peak_65	34	.	4.96672	5.94887	3.46175	35
chr1	6482321	6482441	genecodeT47DGATA3_peak_66	49	.	4.88293	7.53988	4.95948	81
chr1	6554488	6554644	genecodeT47DGATA3_peak_67	57	.	5.06273	8.41215	5.78521	95
chr1	6611751	6611999	genecodeT47DGATA3_peak_68	75	.	4.61411	10.2238	7.50595	112
chr1	6623310	6623813	genecodeT47DGATA3_peak_69	301	.	14.4743	33.5158	30.1856	104
chr1	6701719	6701947	genecodeT47DGATA3_peak_70	28	.	3.24783	5.31046	2.87909	126
chr1	6719902	6720100	genecodeT47DGATA3_peak_71	81	.	6.79674	10.9092	8.16671	84
chr1	6800801	6801072	genecodeT47DGATA3_peak_72	333	.	13.6457	36.7173	33.3246	124
chr1	6899715	6899936	genecodeT47DGATA3_peak_73	359	.	14.1712	39.3524	35.9121	129
chr1	6959580	6959765	genecodeT47DGATA3_peak_74	97	.	7.85695	12.523	9.7132	88
chr1	7018801	7018932	genecodeT47DGATA3_peak_75	64	.	6.28046	9.08021	6.42012	71
chr1	7326381	7326665	genecodeT47DGATA3_peak_76	157	.	10.4844	18.7995	15.7908	131
chr1	7335650	7335812	genecodeT47DGATA3_peak_77	57	.	5.06273	8.41215	5.78521	92
chr1	7350822	7350983	genecodeT47DGATA3_peak_78	26	.	3.83659	5.08049	2.66177	99
chr1	7539746	7539976	genecodeT47DGATA3_peak_79	519	.	17.4447	55.6297	51.9141	91
chr1	7647279	7647483	genecodeT47DGATA3_peak_80	210	.	12.0608	24.2093	21.0726	112
chr1	7831581	7831701	genecodeT47DGATA3_peak_81	44	.	5.49214	6.95302	4.40155	33
chr1	7961227	7961704	genecodeT47DGATA3_peak_82	132	.	9.17056	16.2172	13.285	303
chr1	7971159	7971428	genecodeT47DGATA3_peak_83	325	.	11.2853	35.881	32.5014	119
chr1	7983938	7984058	genecodeT47DGATA3_peak_84	34	.	4.70397	5.94887	3.46175	78
chr1	8015026	8015353	genecodeT47DGATA3_peak_85	1206	.	30.4324	125.866	120.643	143
chr1	8017439	8017896	genecodeT47DGATA3_peak_86	466	.	10.3523	50.3287	46.6977	296
chr1	8018817	8019143	genecodeT47DGATA3_peak_87	422	.	17.4258	45.8456	42.2919	119
chr1	8020035	8020343	genecodeT47DGATA3_peak_88	565	.	11.6285	60.3058	56.5087	141
chr1	8026158	8026351	genecodeT47DGATA3_peak_89	66	.	5.41306	9.31879	6.63973	74
chr1	8047840	8048110	genecodeT47DGATA3_peak_90	171	.	9.94419	20.1881	17.1475	157
chr1	8053661	8053819	genecodeT47DGATA3_peak_91	64	.	6.01763	9.08008	6.42012	65
chr1	8053994	8054264	genecodeT47DGATA3_peak_92	188	.	9.44181	21.8929	18.8082	172
chr1	8055059	8055404	genecodeT47DGATA3_peak_93	431	.	19.6803	46.7329	43.1645	119
chr1	8058532	8058752	genecodeT47DGATA3_peak_94	339	.	16.7904	37.3604	33.9541	104
chr1	8061237	8061561	genecodeT47DGATA3_peak_95	223	.	8.08233	25.522	22.3553	212
chr1	8070400	8070573	genecodeT47DGATA3_peak_96	173	.	7.86959	20.3845	17.3384	97
chr1	8078057	8078368	genecodeT47DGATA3_peak_97	488	.	19.0701	52.4874	48.8222	171
chr1	8116896	8117164	genecodeT47DGATA3_peak_98	57	.	5.2379	8.41215	5.78521	149
chr1	8120595	8121312	genecodeT47DGATA3_peak_99	542	.	11.4033	58.0496	54.2955	161
chr1	8169820	8170041	genecodeT47DGATA3_peak_100	319	.	14.3489	35.2769	31.9121	80
chr1	8182163	8183041	genecodeT47DGATA3_peak_101	805	.	21.5091	84.7656	80.547	428
chr1	8204504	8204717	genecodeT47DGATA3_peak_102	120	.	8.90794	14.9608	12.0692	113
chr1	8239078	8239232	genecodeT47DGATA3_peak_103	55	.	5.70943	8.20957	5.59618	58
chr1	8259154	8259394	genecodeT47DGATA3_peak_104	174	.	8.97186	20.5302	17.4821	137
chr1	8259676	8259916	genecodeT47DGATA3_peak_105	211	.	9.56745	24.263	21.1219	138
chr1	8412238	8412874	genecodeT47DGATA3_peak_106	1087	.	30.4614	113.596	108.732	471
chr1	8560723	8560994	genecodeT47DGATA3_peak_107	175	.	7.13645	20.6283	17.577	129
chr1	8561187	8561337	genecodeT47DGATA3_peak_108	116	.	6.42449	14.5125	11.6338	65
chr1	8567205	8567353	genecodeT47DGATA3_peak_109	24	.	3.40293	4.79185	2.40237	38
chr1	8571724	8571844	genecodeT47DGATA3_peak_110	51	.	5.41412	7.7606	5.16549	50
chr1	8597607	8597734	genecodeT47DGATA3_peak_111	74	.	6.54321	10.1967	7.48221	45
chr1	8629324	8629503	genecodeT47DGATA3_peak_112	125	.	6.55587	15.4524	12.5409	82
chr1	8670314	8670874	genecodeT47DGATA3_peak_113	359	.	15.3753	39.438	35.995	130
chr1	8671421	8671543	genecodeT47DGATA3_peak_114	57	.	5.2379	8.41215	5.78521	67
chr1	8672720	8673007	genecodeT47DGATA3_peak_115	134	.	6.81861	16.4086	13.466	180
chr1	8700973	8701105	genecodeT47DGATA3_peak_116	66	.	5.79394	9.30518	6.63233	71
chr1	8701453	8702020	genecodeT47DGATA3_peak_117	309	.	15.7392	34.3355	30.9877	203
chr1	8702209	8702490	genecodeT47DGATA3_peak_118	349	.	16.581	38.3496	34.9244	182
chr1	8703320	8703667	genecodeT47DGATA3_peak_119	259	.	13.5918	29.1537	25.9061	212
chr1	8706414	8706602	genecodeT47DGATA3_peak_120	286	.	14.3083	31.965	28.6609	108
chr1	8742105	8742372	genecodeT47DGATA3_peak_121	172	.	9.5888	20.2586	17.2169	110
chr1	8782127	8782277	genecodeT47DGATA3_peak_122	49	.	4.71241	7.53305	4.95393	99
chr1	8789583	8789917	genecodeT47DGATA3_peak_123	313	.	8.83723	34.7149	31.3596	217
chr1	8792557	8792722	genecodeT47DGATA3_peak_124	81	.	6.5487	10.8666	8.12625	51
chr1	8817543	8817736	genecodeT47DGATA3_peak_125	25	.	4.17842	4.98931	2.57836	85
chr1	8822994	8823147	genecodeT47DGATA3_peak_126	41	.	4.53724	6.6833	4.15222	43
chr1	8829382	8829541	genecodeT47DGATA3_peak_127	96	.	7.03978	12.4404	9.638	87
chr1	8849007	8849140	genecodeT47DGATA3_peak_128	53	.	5.75489	7.99793	5.39035	34
chr1	8861026	8861257	genecodeT47DGATA3_peak_129	64	.	6.01771	9.08021	6.42012	102
chr1	8863874	8864029	genecodeT47DGATA3_peak_130	85	.	7.06861	11.3449	8.57893	97
chr1	8865300	8865469	genecodeT47DGATA3_peak_131	85	.	7.06861	11.3449	8.57893	81
chr1	8873659	8873833	genecodeT47DGATA3_peak_132	34	.	4.5081	5.87242	3.40046	112
chr1	8875646	8875812	genecodeT47DGATA3_peak_133	74	.	6.51705	10.1548	7.44721	72
chr1	8878076	8878198	genecodeT47DGATA3_peak_134	34	.	4.96672	5.94887	3.46175	24
chr1	8878558	8878770	genecodeT47DGATA3_peak_135	34	.	3.56313	5.94584	3.46175	94
chr1	8879311	8879431	genecodeT47DGATA3_peak_136	25	.	4.44123	4.98939	2.57836	94
chr1	8880185	8880411	genecodeT47DGATA3_peak_137	35	.	4.30163	6.04605	3.55652	36
chr1	8889958	8890234	genecodeT47DGATA3_peak_138	79	.	5.97045	10.6722	7.93678	96
chr1	8891912	8892058	genecodeT47DGATA3_peak_139	53	.	5.31708	7.91029	5.31256	72
chr1	8902818	8903040	genecodeT47DGATA3_peak_140	121	.	7.24327	15.0847	12.1913	66
chr1	8903580	8904252	genecodeT47DGATA3_peak_141	846	.	15.0817	88.9086	84.6137	454
chr1	8905930	8906076	genecodeT47DGATA3_peak_142	30	.	3.5343	5.46828	3.0251	65
chr1	8913467	8913788	genecodeT47DGATA3_peak_143	570	.	14.2831	60.8958	57.093	151
chr1	8915426	8915786	genecodeT47DGATA3_peak_144	734	.	21.9332	77.4925	73.4071	208
chr1	8989800	8989940	genecodeT47DGATA3_peak_145	85	.	7.33145	11.345	8.57893	76
chr1	9070529	9070773	genecodeT47DGATA3_peak_146	155	.	8.39083	18.4988	15.5003	142
chr1	9124520	9124787	genecodeT47DGATA3_peak_147	235	.	9.44605	26.7525	23.5549	109
chr1	9126634	9126787	genecodeT47DGATA3_peak_148	106	.	7.23586	13.4959	10.6535	57
chr1	9127666	9127865	genecodeT47DGATA3_peak_149	75	.	5.93855	10.2513	7.52761	87
chr1	9161989	9162193	genecodeT47DGATA3_peak_150	266	.	14.1627	29.9032	26.6426	103
chr1	9175711	9175926	genecodeT47DGATA3_peak_151	151	.	9.02441	18.1642	15.1784	110
chr1	9180392	9180516	genecodeT47DGATA3_peak_152	61	.	5.86713	8.75738	6.11256	72
chr1	9182285	9182451	genecodeT47DGATA3_peak_153	64	.	6.28046	9.08021	6.42012	77
chr1	9346013	9346260	genecodeT47DGATA3_peak_154	314	.	15.3865	34.8052	31.4487	117
chr1	9449208	9449378	genecodeT47DGATA3_peak_155	151	.	10.081	18.1638	15.1784	67
chr1	9491062	9491330	genecodeT47DGATA3_peak_156	354	.	17.0529	38.8919	35.4603	152
chr1	9505402	9505650	genecodeT47DGATA3_peak_157	244	.	7.78625	27.7107	24.4981	131
chr1	9538177	9538378	genecodeT47DGATA3_peak_158	153	.	7.3441	18.3673	15.3748	108
chr1	9805242	9805455	genecodeT47DGATA3_peak_159	197	.	11.5354	22.8286	19.7211	103
chr1	9842870	9843051	genecodeT47DGATA3_peak_160	139	.	9.57577	16.895	13.9432	94
chr1	9843572	9843772	genecodeT47DGATA3_peak_161	65	.	4.9794	9.25272	6.58213	101
chr1	9900457	9900605	genecodeT47DGATA3_peak_162	64	.	6.28046	9.08021	6.42012	87
chr1	9943344	9943505	genecodeT47DGATA3_peak_163	36	.	3.92842	6.17368	3.6742	95
chr1	9950427	9950691	genecodeT47DGATA3_peak_164	781	.	30.4533	82.348	78.1705	103
chr1	10024642	10024762	genecodeT47DGATA3_peak_165	36	.	3.79705	6.17368	3.6742	39
chr1	10083191	10083377	genecodeT47DGATA3_peak_166	266	.	14.4256	29.9035	26.6426	98
chr1	10299186	10299440	genecodeT47DGATA3_peak_167	665	.	26.3008	70.5357	66.5739	127
chr1	10377494	10377688	genecodeT47DGATA3_peak_168	176	.	9.09148	20.7457	17.6895	88
chr1	10430319	10430450	genecodeT47DGATA3_peak_169	47	.	5.14785	7.35485	4.7874	76
chr1	10510272	10510772	genecodeT47DGATA3_peak_170	28	.	2.92044	5.28566	2.85875	454
chr1	10510968	10511163	genecodeT47DGATA3_peak_171	147	.	7.96598	17.7298	14.7523	108
chr1	10514509	10514929	genecodeT47DGATA3_peak_172	173	.	7.86959	20.3845	17.3384	322
chr1	10516283	10516870	genecodeT47DGATA3_peak_173	365	.	9.71305	39.964	36.5122	163
chr1	10523065	10523356	genecodeT47DGATA3_peak_174	133	.	7.86534	16.3197	13.3817	116
chr1	10528420	10528636	genecodeT47DGATA3_peak_175	23	.	3.03764	4.70046	2.3263	91
chr1	10528727	10528915	genecodeT47DGATA3_peak_176	84	.	6.07244	11.2223	8.46421	94
chr1	10531196	10531317	genecodeT47DGATA3_peak_177	34	.	4.80923	5.97845	3.49055	64
chr1	10549997	10550242	genecodeT47DGATA3_peak_178	108	.	8.1197	13.7289	10.8714	109
chr1	10555574	10555910	genecodeT47DGATA3_peak_179	620	.	24.3404	65.9457	62.061	138
chr1	10635234	10635422	genecodeT47DGATA3_peak_180	108	.	7.85916	13.6963	10.8435	110
chr1	10636019	10636245	genecodeT47DGATA3_peak_181	74	.	6.54321	10.1967	7.48221	104
chr1	10679661	10679916	genecodeT47DGATA3_peak_182	344	.	9.4503	37.8412	34.4273	163
chr1	10699496	10699759	genecodeT47DGATA3_peak_183	96	.	7.08613	12.4482	9.64484	157
chr1	10700036	10700335	genecodeT47DGATA3_peak_184	139	.	6.29567	16.9306	13.9775	182
chr1	10721598	10721907	genecodeT47DGATA3_peak_185	695	.	25.7995	73.5918	69.5743	138
chr1	10722801	10723016	genecodeT47DGATA3_peak_186	210	.	10.1425	24.2325	21.092	99
chr1	10724209	10724489	genecodeT47DGATA3_peak_187	165	.	8.91632	19.6141	16.5851	172
chr1	10746114	10746238	genecodeT47DGATA3_peak_188	34	.	4.96665	5.94877	3.46175	62
chr1	10774921	10775087	genecodeT47DGATA3_peak_189	85	.	7.30215	11.2997	8.53957	71
chr1	10775148	10775272	genecodeT47DGATA3_peak_190	52	.	5.63101	7.80962	5.21402	44
chr1	10778110	10778284	genecodeT47DGATA3_peak_191	41	.	4.53724	6.6833	4.15222	86
chr1	10791825	10791966	genecodeT47DGATA3_peak_192	64	.	6.01771	9.08021	6.42012	88
chr1	10793426	10793694	genecodeT47DGATA3_peak_193	57	.	5.06273	8.41215	5.78521	159
chr1	10794029	10794297	genecodeT47DGATA3_peak_194	85	.	7.04045	11.2997	8.53957	177
chr1	10796590	10796922	genecodeT47DGATA3_peak_195	134	.	6.94998	16.4086	13.466	113
chr1	10803879	10804610	genecodeT47DGATA3_peak_196	333	.	13.4705	36.7173	33.3246	572
chr1	10890836	10891011	genecodeT47DGATA3_peak_197	127	.	8.81785	15.6484	12.733	99
chr1	10893284	10893611	genecodeT47DGATA3_peak_198	620	.	24.3404	65.9457	62.061	132
chr1	10900299	10900482	genecodeT47DGATA3_peak_199	86	.	7.14259	11.4162	8.64569	66
chr1	10950796	10950954	genecodeT47DGATA3_peak_200	44	.	5.49222	6.95312	4.40155	112
chr1	10958718	10958991	genecodeT47DGATA3_peak_201	495	.	21.7826	53.206	49.531	126
chr1	10968398	10968541	genecodeT47DGATA3_peak_202	64	.	6.01763	9.08008	6.42012	80
chr1	11080259	11080673	genecodeT47DGATA3_peak_203	1053	.	28.1814	110.144	105.371	156
chr1	11081621	11081792	genecodeT47DGATA3_peak_204	40	.	3.77332	6.60524	4.08666	83
chr1	11134677	11134832	genecodeT47DGATA3_peak_205	49	.	4.88757	7.53305	4.95393	43
chr1	11262730	11262956	genecodeT47DGATA3_peak_206	479	.	21.2568	51.5718	47.9232	92
chr1	11296006	11296137	genecodeT47DGATA3_peak_207	64	.	6.28038	9.08008	6.42012	76
chr1	11342787	11343090	genecodeT47DGATA3_peak_208	261	.	13.3417	29.3608	26.1105	155
chr1	11387852	11387997	genecodeT47DGATA3_peak_209	64	.	6.01763	9.08008	6.42012	66
chr1	11484050	11484479	genecodeT47DGATA3_peak_210	123	.	7.33985	15.2574	12.3527	149
chr1	11485634	11485828	genecodeT47DGATA3_peak_211	63	.	5.42436	9.01771	6.36601	98
chr1	11550790	11550978	genecodeT47DGATA3_peak_212	56	.	5.57858	8.31418	5.69568	76
chr1	11605706	11605984	genecodeT47DGATA3_peak_213	84	.	6.28887	11.2084	8.45115	177
chr1	11805773	11805931	genecodeT47DGATA3_peak_214	34	.	4.94687	5.92072	3.44732	118
chr1	11908088	11908729	genecodeT47DGATA3_peak_215	326	.	13.4797	36.0733	32.6928	217
chr1	11908925	11909097	genecodeT47DGATA3_peak_216	64	.	6.28046	9.08021	6.42012	72
chr1	11909612	11910020	genecodeT47DGATA3_peak_217	122	.	5.98038	15.1622	12.2642	263
chr1	12049708	12049890	genecodeT47DGATA3_peak_218	108	.	8.38245	13.7289	10.8714	97
chr1	12116230	12116398	genecodeT47DGATA3_peak_219	157	.	10.4843	18.7993	15.7908	86
chr1	12132141	12132262	genecodeT47DGATA3_peak_220	44	.	5.49214	6.95302	4.40155	36
chr1	12229920	12230052	genecodeT47DGATA3_peak_221	85	.	7.06871	11.345	8.57893	63
chr1	12231002	12231122	genecodeT47DGATA3_peak_222	35	.	4.30163	6.04605	3.55652	51
chr1	12231397	12231634	genecodeT47DGATA3_peak_223	439	.	16.098	47.495	43.9131	107
chr1	12244670	12244821	genecodeT47DGATA3_peak_224	66	.	5.58822	9.31879	6.63973	71
chr1	12278651	12278966	genecodeT47DGATA3_peak_225	85	.	7.33145	11.345	8.57893	94
chr1	12355150	12355286	genecodeT47DGATA3_peak_226	106	.	7.23586	13.4959	10.6535	81
chr1	12356040	12356594	genecodeT47DGATA3_peak_227	144	.	7.08135	17.3804	14.4166	465
chr1	12376358	12376584	genecodeT47DGATA3_peak_228	67	.	5.86332	9.41864	6.73685	108
chr1	12381327	12381560	genecodeT47DGATA3_peak_229	28	.	3.24783	5.31046	2.87909	82
chr1	12398627	12398749	genecodeT47DGATA3_peak_230	41	.	5.28091	6.6501	4.12728	51
chr1	12448791	12448973	genecodeT47DGATA3_peak_231	153	.	7.47547	18.3673	15.3748	105
chr1	12476081	12476324	genecodeT47DGATA3_peak_232	118	.	8.48319	14.729	11.845	157
chr1	12478314	12478528	genecodeT47DGATA3_peak_233	67	.	5.86332	9.41864	6.73685	72
chr1	12484285	12484436	genecodeT47DGATA3_peak_234	71	.	6.5441	9.79414	7.10002	55
chr1	12485629	12485805	genecodeT47DGATA3_peak_235	96	.	7.08613	12.4482	9.64484	88
chr1	12496542	12496789	genecodeT47DGATA3_peak_236	495	.	21.7823	53.2055	49.531	105
chr1	12528396	12528563	genecodeT47DGATA3_peak_237	74	.	6.54321	10.1967	7.48221	67
chr1	12529458	12529665	genecodeT47DGATA3_peak_238	167	.	10.0089	19.8067	16.7739	88
chr1	12595917	12596165	genecodeT47DGATA3_peak_239	224	.	12.5864	25.6082	22.4386	110
chr1	12597930	12598074	genecodeT47DGATA3_peak_240	41	.	4.68685	6.6468	4.1259	75
chr1	12615956	12616231	genecodeT47DGATA3_peak_241	190	.	11.0916	22.0928	19.0036	143
chr1	12618344	12618558	genecodeT47DGATA3_peak_242	18	.	3.14019	4.14638	1.81269	72
chr1	12619928	12620097	genecodeT47DGATA3_peak_243	75	.	5.76338	10.2513	7.52761	87
chr1	12650039	12650159	genecodeT47DGATA3_peak_244	41	.	4.36208	6.6833	4.15222	29
chr1	12705592	12705713	genecodeT47DGATA3_peak_245	64	.	6.28038	9.08008	6.42012	78
chr1	12711559	12711699	genecodeT47DGATA3_peak_246	85	.	7.06861	11.3449	8.57893	58
chr1	13550807	13550927	genecodeT47DGATA3_peak_247	23	.	4.01771	4.75242	2.37205	51
chr1	13556203	13556421	genecodeT47DGATA3_peak_248	75	.	6.66487	10.317	7.59046	77
chr1	13565610	13565782	genecodeT47DGATA3_peak_249	157	.	10.4844	18.7995	15.7908	90
chr1	13587306	13587516	genecodeT47DGATA3_peak_250	230	.	12.6074	26.1879	23.0065	101
chr1	13714205	13714472	genecodeT47DGATA3_peak_251	43	.	5.17762	6.87485	4.3391	210
chr1	13725960	13726210	genecodeT47DGATA3_peak_252	103	.	6.98952	13.1909	10.3562	97
chr1	13749141	13749527	genecodeT47DGATA3_peak_253	122	.	5.98038	15.1622	12.2642	278
chr1	13759194	13759505	genecodeT47DGATA3_peak_254	222	.	10.4928	25.4237	22.2598	96
chr1	13768829	13769106	genecodeT47DGATA3_peak_255	393	.	9.30138	42.9009	39.3972	129
chr1	13799629	13799820	genecodeT47DGATA3_peak_256	197	.	11.7982	22.8286	19.7211	101
chr1	13801253	13801478	genecodeT47DGATA3_peak_257	133	.	7.86534	16.3197	13.3817	83
chr1	13801637	13801791	genecodeT47DGATA3_peak_258	35	.	4.30163	6.04605	3.55652	97
chr1	13907585	13907705	genecodeT47DGATA3_peak_259	44	.	5.49222	6.95312	4.40155	56
chr1	14149510	14149747	genecodeT47DGATA3_peak_260	339	.	16.7904	37.3604	33.9541	135
chr1	14422199	14422358	genecodeT47DGATA3_peak_261	64	.	6.01771	9.08021	6.42012	93
chr1	14424627	14424887	genecodeT47DGATA3_peak_262	516	.	18.7492	55.3992	51.6883	139
chr1	14426966	14427253	genecodeT47DGATA3_peak_263	155	.	8.56599	18.4988	15.5003	173
chr1	14498952	14499189	genecodeT47DGATA3_peak_264	133	.	7.86534	16.3197	13.3817	109
chr1	14926206	14926394	genecodeT47DGATA3_peak_265	113	.	6.70341	14.2268	11.3581	95
chr1	14945591	14945782	genecodeT47DGATA3_peak_266	37	.	4.99286	6.23946	3.73739	88
chr1	14945830	14946079	genecodeT47DGATA3_peak_267	43	.	4.19117	6.9063	4.36378	112
chr1	15088803	15088994	genecodeT47DGATA3_peak_268	32	.	4.52299	5.67891	3.2252	96
chr1	15093588	15093886	genecodeT47DGATA3_peak_269	197	.	11.7982	22.8286	19.7211	188
chr1	15200672	15200890	genecodeT47DGATA3_peak_270	193	.	8.2637	22.4566	19.36	109
chr1	15201011	15201138	genecodeT47DGATA3_peak_271	41	.	4.36208	6.6833	4.15222	67
chr1	15229884	15230018	genecodeT47DGATA3_peak_272	17	.	2.93254	4.11731	1.79433	57
chr1	15243826	15243951	genecodeT47DGATA3_peak_273	41	.	5.28091	6.6501	4.12728	29
chr1	15394045	15394268	genecodeT47DGATA3_peak_274	170	.	10.7472	20.1227	17.0837	82
chr1	15400772	15400992	genecodeT47DGATA3_peak_275	243	.	10.8733	27.58	24.37	112
chr1	15457832	15458008	genecodeT47DGATA3_peak_276	44	.	5.2294	6.95302	4.40155	29
chr1	15526551	15526869	genecodeT47DGATA3_peak_277	49	.	4.71241	7.53305	4.95393	79
chr1	15559287	15559460	genecodeT47DGATA3_peak_278	131	.	8.8146	16.075	13.1503	79
chr1	15615934	15616076	genecodeT47DGATA3_peak_279	76	.	6.05939	10.4004	7.6708	81
chr1	15618647	15618991	genecodeT47DGATA3_peak_280	216	.	12.1022	24.8057	21.6521	225
chr1	15622049	15622205	genecodeT47DGATA3_peak_281	85	.	7.06861	11.3449	8.57893	67
chr1	15741469	15741635	genecodeT47DGATA3_peak_282	34	.	4.96665	5.94877	3.46175	58
chr1	15795197	15795459	genecodeT47DGATA3_peak_283	113	.	7.90566	14.1781	11.3126	116
chr1	15799113	15799314	genecodeT47DGATA3_peak_284	145	.	9.69619	17.4974	14.5246	109
chr1	15800027	15800845	genecodeT47DGATA3_peak_285	820	.	20.8754	86.2821	82.034	616
chr1	15809042	15809235	genecodeT47DGATA3_peak_286	33	.	4.18692	5.86499	3.39521	74
chr1	15815646	15815796	genecodeT47DGATA3_peak_287	103	.	6.81436	13.1909	10.3562	43
chr1	15820469	15820717	genecodeT47DGATA3_peak_288	402	.	18.1301	43.7294	40.2097	104
chr1	15826908	15827162	genecodeT47DGATA3_peak_289	300	.	14.5472	33.3915	30.0625	134
chr1	15827200	15827451	genecodeT47DGATA3_peak_290	36	.	3.79705	6.17368	3.6742	103
chr1	15832126	15832278	genecodeT47DGATA3_peak_291	55	.	5.47058	8.20957	5.59618	56
chr1	15834818	15835063	genecodeT47DGATA3_peak_292	132	.	9.17069	16.2174	13.285	205
chr1	15850044	15850365	genecodeT47DGATA3_peak_293	221	.	11.7562	25.3338	22.173	113
chr1	15927228	15927391	genecodeT47DGATA3_peak_294	73	.	5.11077	10.0802	7.37449	93
chr1	15939312	15939584	genecodeT47DGATA3_peak_295	93	.	6.6392	12.1886	9.38986	150
chr1	16003998	16004243	genecodeT47DGATA3_peak_296	134	.	6.94998	16.4086	13.466	103
chr1	16007269	16007451	genecodeT47DGATA3_peak_297	74	.	6.54321	10.1967	7.48221	66
chr1	16056200	16056375	genecodeT47DGATA3_peak_298	145	.	9.69605	17.4972	14.5246	107
chr1	16093637	16093782	genecodeT47DGATA3_peak_299	131	.	8.8146	16.075	13.1503	53
chr1	16121101	16121327	genecodeT47DGATA3_peak_300	238	.	13.3747	27.0238	23.8209	118
chr1	16173661	16173833	genecodeT47DGATA3_peak_301	58	.	5.27508	8.46453	5.83044	98
chr1	16236257	16236430	genecodeT47DGATA3_peak_302	224	.	12.5862	25.6079	22.4386	86
chr1	16366917	16367227	genecodeT47DGATA3_peak_303	329	.	15.1538	36.3512	32.965	116
chr1	16367452	16367575	genecodeT47DGATA3_peak_304	25	.	4.17842	4.98931	2.57836	5
chr1	16375891	16376026	genecodeT47DGATA3_peak_305	46	.	5.23172	7.20596	4.64407	84
chr1	16513390	16513585	genecodeT47DGATA3_peak_306	98	.	5.899	12.6839	9.86403	166
chr1	16513964	16514369	genecodeT47DGATA3_peak_307	577	.	24.4097	61.5192	57.7042	131
chr1	16568113	16568318	genecodeT47DGATA3_peak_308	191	.	10.2435	22.2361	19.1451	98
chr1	16608343	16608513	genecodeT47DGATA3_peak_309	77	.	4.45816	10.5157	7.78357	95
chr1	16621114	16621261	genecodeT47DGATA3_peak_310	14	.	2.54509	3.75727	1.47368	87
chr1	16644630	16644802	genecodeT47DGATA3_peak_311	39	.	3.49476	6.46191	3.95051	94
chr1	16713386	16713642	genecodeT47DGATA3_peak_312	299	.	7.41616	33.2675	29.9408	109
chr1	16715600	16715804	genecodeT47DGATA3_peak_313	137	.	7.82941	16.7179	13.7708	98
chr1	16716670	16716955	genecodeT47DGATA3_peak_314	868	.	18.9074	91.1612	86.8179	125
chr1	16720887	16721111	genecodeT47DGATA3_peak_315	344	.	9.4503	37.8412	34.4273	110
chr1	16730805	16730934	genecodeT47DGATA3_peak_316	66	.	5.41306	9.31879	6.63973	96
chr1	16896145	16896379	genecodeT47DGATA3_peak_317	38	.	3.14565	6.40804	3.89969	92
chr1	16896706	16896945	genecodeT47DGATA3_peak_318	96	.	7.03978	12.4404	9.638	97
chr1	16905096	16905519	genecodeT47DGATA3_peak_319	146	.	5.94704	17.6571	14.6822	131
chr1	16909945	16910073	genecodeT47DGATA3_peak_320	43	.	4.05979	6.9063	4.36378	54
chr1	17062019	17062149	genecodeT47DGATA3_peak_321	65	.	6.18715	9.24741	6.58177	61
chr1	17188122	17188319	genecodeT47DGATA3_peak_322	108	.	8.1197	13.7289	10.8714	96
chr1	17233788	17234001	genecodeT47DGATA3_peak_323	56	.	5.36321	8.31418	5.69568	88
chr1	17246121	17246322	genecodeT47DGATA3_peak_324	66	.	5.41306	9.31879	6.63973	117
chr1	17248786	17248918	genecodeT47DGATA3_peak_325	74	.	6.51705	10.1548	7.44721	87
chr1	17258403	17258535	genecodeT47DGATA3_peak_326	41	.	5.28091	6.6501	4.12728	79
chr1	17292958	17293094	genecodeT47DGATA3_peak_327	93	.	6.46404	12.1886	9.38986	56
chr1	17409699	17410026	genecodeT47DGATA3_peak_328	865	.	25.9071	90.8399	86.5029	175
chr1	17412209	17412478	genecodeT47DGATA3_peak_329	171	.	5.51126	20.2072	17.1663	135
chr1	17441526	17441683	genecodeT47DGATA3_peak_330	81	.	6.5487	10.8666	8.12625	72
chr1	17475833	17476099	genecodeT47DGATA3_peak_331	439	.	16.098	47.495	43.9131	118
chr1	17477480	17477600	genecodeT47DGATA3_peak_332	26	.	3.83659	5.08049	2.66177	62
chr1	17499085	17499261	genecodeT47DGATA3_peak_333	97	.	7.5941	12.5229	9.7132	103
chr1	17525220	17525390	genecodeT47DGATA3_peak_334	85	.	7.06871	11.345	8.57893	79
chr1	17546390	17546576	genecodeT47DGATA3_peak_335	120	.	8.64508	14.9606	12.0692	98
chr1	17551161	17551302	genecodeT47DGATA3_peak_336	52	.	5.66426	7.8601	5.26399	39
chr1	17559877	17560135	genecodeT47DGATA3_peak_337	462	.	16.7505	49.8698	46.2483	109
chr1	17564786	17564910	genecodeT47DGATA3_peak_338	41	.	4.36208	6.6833	4.15222	49
chr1	17588048	17588168	genecodeT47DGATA3_peak_339	60	.	5.78619	8.71087	6.07091	30
chr1	17594177	17594298	genecodeT47DGATA3_peak_340	41	.	5.02827	6.6501	4.12728	53
chr1	17606921	17607041	genecodeT47DGATA3_peak_341	44	.	5.49222	6.95312	4.40155	86
chr1	17681220	17681412	genecodeT47DGATA3_peak_342	155	.	8.39083	18.4988	15.5003	98
chr1	17874312	17874459	genecodeT47DGATA3_peak_343	41	.	4.53724	6.6833	4.15222	67
chr1	17904442	17904647	genecodeT47DGATA3_peak_344	90	.	5.13959	11.8043	9.02087	118
chr1	17907247	17907370	genecodeT47DGATA3_peak_345	56	.	5.36321	8.31418	5.69568	50
chr1	17911955	17912248	genecodeT47DGATA3_peak_346	93	.	6.6392	12.1886	9.38986	82
chr1	18064621	18064893	genecodeT47DGATA3_peak_347	238	.	13.3747	27.0238	23.8209	143
chr1	18088895	18089176	genecodeT47DGATA3_peak_348	685	.	24.2018	72.5913	68.59	139
chr1	18118190	18118334	genecodeT47DGATA3_peak_349	74	.	6.80587	10.1966	7.48221	67
chr1	18132298	18132605	genecodeT47DGATA3_peak_350	33	.	4.18692	5.86499	3.39521	224
chr1	18134384	18134632	genecodeT47DGATA3_peak_351	144	.	7.21273	17.3804	14.4166	139
chr1	18138154	18138307	genecodeT47DGATA3_peak_352	50	.	5.53355	7.66189	5.07535	60
chr1	18160719	18160852	genecodeT47DGATA3_peak_353	64	.	6.28046	9.08021	6.42012	51
chr1	18165662	18166003	genecodeT47DGATA3_peak_354	238	.	13.1117	27.0236	23.8209	119
chr1	18166336	18166666	genecodeT47DGATA3_peak_355	214	.	8.78919	24.5802	21.4298	185
chr1	18188224	18188486	genecodeT47DGATA3_peak_356	266	.	14.1627	29.9032	26.6426	169
chr1	18190701	18190876	genecodeT47DGATA3_peak_357	75	.	5.93855	10.2513	7.52761	113
chr1	18202039	18202264	genecodeT47DGATA3_peak_358	108	.	8.38233	13.7287	10.8714	66
chr1	18298801	18299099	genecodeT47DGATA3_peak_359	193	.	8.39508	22.4566	19.36	102
chr1	18320028	18320268	genecodeT47DGATA3_peak_360	124	.	8.58517	15.3379	12.4311	144
chr1	18398551	18398716	genecodeT47DGATA3_peak_361	34	.	4.96672	5.94887	3.46175	66
chr1	18429789	18430009	genecodeT47DGATA3_peak_362	58	.	4.58528	8.44714	5.81478	110
chr1	18464306	18464562	genecodeT47DGATA3_peak_363	57	.	5.2379	8.41215	5.78521	161
chr1	18464826	18464962	genecodeT47DGATA3_peak_364	92	.	6.55184	12.0416	9.251	72
chr1	18480856	18481038	genecodeT47DGATA3_peak_365	101	.	7.36977	12.9706	10.1459	88
chr1	18487069	18487281	genecodeT47DGATA3_peak_366	183	.	10.6237	21.4487	18.3782	103
chr1	18499968	18500109	genecodeT47DGATA3_peak_367	44	.	5.22947	6.95312	4.40155	82
chr1	18505887	18506059	genecodeT47DGATA3_peak_368	47	.	3.98352	7.28745	4.72212	79
chr1	18511776	18511919	genecodeT47DGATA3_peak_369	19	.	3.48627	4.33257	1.97927	107
chr1	18535624	18535838	genecodeT47DGATA3_peak_370	93	.	6.6392	12.1886	9.38986	105
chr1	18554726	18554870	genecodeT47DGATA3_peak_371	85	.	7.33145	11.345	8.57893	49
chr1	18599026	18599528	genecodeT47DGATA3_peak_372	579	.	19.6013	61.7651	57.9446	370
chr1	18607163	18607308	genecodeT47DGATA3_peak_373	67	.	5.86332	9.41864	6.73685	65
chr1	18607375	18607641	genecodeT47DGATA3_peak_374	75	.	5.76338	10.2513	7.52761	94
chr1	18641020	18641157	genecodeT47DGATA3_peak_375	44	.	5.49222	6.95312	4.40155	65
chr1	18666374	18666923	genecodeT47DGATA3_peak_376	98	.	5.24469	12.6201	9.80528	440
chr1	18668838	18669001	genecodeT47DGATA3_peak_377	132	.	7.58899	16.1385	13.2121	87
chr1	18902504	18902672	genecodeT47DGATA3_peak_378	23	.	4.22164	4.6852	2.31654	104
chr1	18902868	18903454	genecodeT47DGATA3_peak_379	1022	.	29.2352	106.993	102.292	389
chr1	18932487	18932775	genecodeT47DGATA3_peak_380	247	.	12.6622	28.0037	24.7809	115
chr1	18972591	18972837	genecodeT47DGATA3_peak_381	123	.	7.51501	15.2574	12.3527	112
chr1	18988887	18989069	genecodeT47DGATA3_peak_382	170	.	10.7472	20.1227	17.0837	88
chr1	18994270	18994403	genecodeT47DGATA3_peak_383	74	.	6.80587	10.1966	7.48221	66
chr1	18999379	18999570	genecodeT47DGATA3_peak_384	165	.	8.74115	19.6141	16.5851	72
chr1	19010595	19010783	genecodeT47DGATA3_peak_385	106	.	5.45489	13.452	10.6106	81
chr1	19011276	19011406	genecodeT47DGATA3_peak_386	48	.	4.62167	7.38582	4.81735	66
chr1	19022001	19022139	genecodeT47DGATA3_peak_387	44	.	5.49222	6.95312	4.40155	81
chr1	19087469	19087818	genecodeT47DGATA3_peak_388	197	.	11.5353	22.8283	19.7211	129
chr1	19164660	19164986	genecodeT47DGATA3_peak_389	282	.	12.0693	31.578	28.2813	202
chr1	19179722	19179852	genecodeT47DGATA3_peak_390	33	.	4.18692	5.86499	3.39521	38
chr1	19383695	19383833	genecodeT47DGATA3_peak_391	59	.	5.68774	8.55432	5.91825	74
chr1	19391309	19391516	genecodeT47DGATA3_peak_392	145	.	9.69605	17.4972	14.5246	109
chr1	19427274	19427422	genecodeT47DGATA3_peak_393	63	.	5.61203	9.01771	6.36601	102
chr1	19486006	19486209	genecodeT47DGATA3_peak_394	13	.	2.61725	3.5627	1.30506	201
chr1	19486713	19486881	genecodeT47DGATA3_peak_395	28	.	3.24783	5.31046	2.87909	63
chr1	19547896	19548083	genecodeT47DGATA3_peak_396	245	.	12.8752	27.7699	24.5555	84
chr1	19787048	19787188	genecodeT47DGATA3_peak_397	30	.	3.66568	5.46828	3.0251	74
chr1	19863967	19864103	genecodeT47DGATA3_peak_398	108	.	8.11959	13.7287	10.8714	67
chr1	19866918	19867081	genecodeT47DGATA3_peak_399	108	.	8.38233	13.7287	10.8714	76
chr1	19872299	19872515	genecodeT47DGATA3_peak_400	103	.	6.81436	13.1909	10.3562	118
chr1	19952052	19952191	genecodeT47DGATA3_peak_401	85	.	7.33145	11.345	8.57893	69
chr1	19974905	19975174	genecodeT47DGATA3_peak_402	385	.	18.3666	41.9929	38.5047	96
chr1	20137168	20137304	genecodeT47DGATA3_peak_403	25	.	4.0551	4.98725	2.57836	58
chr1	20152414	20152534	genecodeT47DGATA3_peak_404	34	.	4.96672	5.94887	3.46175	48
chr1	20207682	20207836	genecodeT47DGATA3_peak_405	151	.	9.82841	18.1638	15.1784	76
chr1	20213029	20213268	genecodeT47DGATA3_peak_406	132	.	9.43331	16.2172	13.285	94
chr1	20232654	20232860	genecodeT47DGATA3_peak_407	145	.	9.69619	17.4974	14.5246	109
chr1	20437669	20437935	genecodeT47DGATA3_peak_408	246	.	11.0183	27.847	24.6288	104
chr1	20465459	20465658	genecodeT47DGATA3_peak_409	57	.	5.06273	8.41215	5.78521	95
chr1	20476215	20476718	genecodeT47DGATA3_peak_410	403	.	18.6708	43.9053	40.3838	140
chr1	20493958	20494078	genecodeT47DGATA3_peak_411	28	.	3.35293	5.31046	2.87909	20
chr1	20508104	20508335	genecodeT47DGATA3_peak_412	75	.	4.7192	10.2238	7.50595	135
chr1	20538754	20538995	genecodeT47DGATA3_peak_413	107	.	6.16175	13.5895	10.7391	108
chr1	20613606	20614398	genecodeT47DGATA3_peak_414	787	.	24.3307	82.9694	78.782	266
chr1	20661326	20661618	genecodeT47DGATA3_peak_415	185	.	7.24155	21.584	18.5064	138
chr1	20699586	20699778	genecodeT47DGATA3_peak_416	113	.	7.16469	14.2141	11.346	77
chr1	20888064	20888231	genecodeT47DGATA3_peak_417	74	.	6.54312	10.1966	7.48221	91
chr1	20964924	20965117	genecodeT47DGATA3_peak_418	85	.	7.06871	11.345	8.57893	97
chr1	20988643	20988777	genecodeT47DGATA3_peak_419	85	.	7.06861	11.3449	8.57893	51
chr1	21064152	21064396	genecodeT47DGATA3_peak_420	781	.	30.4533	82.348	78.1705	124
chr1	21129442	21129635	genecodeT47DGATA3_peak_421	103	.	6.81436	13.1909	10.3562	102
chr1	21149500	21149692	genecodeT47DGATA3_peak_422	65	.	4.9794	9.25272	6.58213	78
chr1	21236758	21236927	genecodeT47DGATA3_peak_423	120	.	8.64519	14.9608	12.0692	89
chr1	21242959	21243090	genecodeT47DGATA3_peak_424	64	.	6.01771	9.08021	6.42012	94
chr1	21251919	21252313	genecodeT47DGATA3_peak_425	466	.	16.7986	50.2828	46.6526	176
chr1	21268475	21268870	genecodeT47DGATA3_peak_426	658	.	15.7545	69.808	65.8563	220
chr1	21276465	21276686	genecodeT47DGATA3_peak_427	177	.	10.5863	20.7636	17.7067	134
chr1	21278514	21278729	genecodeT47DGATA3_peak_428	97	.	7.5942	12.523	9.7132	118
chr1	21285141	21285305	genecodeT47DGATA3_peak_429	65	.	4.84803	9.25272	6.58213	84
chr1	21285401	21285559	genecodeT47DGATA3_peak_430	40	.	3.66823	6.60524	4.08666	63
chr1	21368595	21368753	genecodeT47DGATA3_peak_431	50	.	4.45391	7.66459	5.07535	51
chr1	21468102	21468307	genecodeT47DGATA3_peak_432	145	.	9.9588	17.4972	14.5246	86
chr1	21510963	21511178	genecodeT47DGATA3_peak_433	333	.	13.4705	36.7173	33.3246	111
chr1	21511694	21511990	genecodeT47DGATA3_peak_434	47	.	3.98352	7.28745	4.72212	162
chr1	21517245	21517484	genecodeT47DGATA3_peak_435	151	.	9.23977	18.1642	15.1784	145
chr1	21549051	21549245	genecodeT47DGATA3_peak_436	145	.	9.9588	17.4972	14.5246	85
chr1	21623682	21623805	genecodeT47DGATA3_peak_437	23	.	4.07103	4.69341	2.32258	93
chr1	21625685	21626004	genecodeT47DGATA3_peak_438	155	.	8.39083	18.4988	15.5003	118
chr1	21632228	21632491	genecodeT47DGATA3_peak_439	218	.	11.9198	25.0483	21.8916	98
chr1	21634080	21634218	genecodeT47DGATA3_peak_440	61	.	5.64062	8.75738	6.11256	104
chr1	21634361	21634759	genecodeT47DGATA3_peak_441	73	.	5.24214	10.0802	7.37449	52
chr1	21648039	21648222	genecodeT47DGATA3_peak_442	19	.	3.66143	4.33257	1.97927	106
chr1	21659213	21659396	genecodeT47DGATA3_peak_443	53	.	5.75497	7.99805	5.39035	93
chr1	21676440	21676605	genecodeT47DGATA3_peak_444	66	.	5.58822	9.31879	6.63973	73
chr1	21788160	21788328	genecodeT47DGATA3_peak_445	34	.	4.96672	5.94887	3.46175	35
chr1	21803761	21804046	genecodeT47DGATA3_peak_446	435	.	9.97701	47.1078	43.5309	123
chr1	21804579	21804714	genecodeT47DGATA3_peak_447	44	.	4.70128	6.98538	4.43144	58
chr1	21896829	21896958	genecodeT47DGATA3_peak_448	44	.	5.49222	6.95312	4.40155	53
chr1	21931239	21931388	genecodeT47DGATA3_peak_449	60	.	5.78619	8.71087	6.07091	80
chr1	21956803	21957408	genecodeT47DGATA3_peak_450	757	.	23.4548	79.8625	75.7317	427
chr1	21958710	21958993	genecodeT47DGATA3_peak_451	282	.	12.2444	31.578	28.2813	164
chr1	22025294	22025476	genecodeT47DGATA3_peak_452	41	.	4.53724	6.6833	4.15222	45
chr1	22025860	22026162	genecodeT47DGATA3_peak_453	199	.	9.96729	23.0554	19.9414	179
chr1	22031193	22031385	genecodeT47DGATA3_peak_454	165	.	8.91632	19.6141	16.5851	96
chr1	22043116	22043518	genecodeT47DGATA3_peak_455	1160	.	33.3879	121.096	116.027	225
chr1	22069733	22069890	genecodeT47DGATA3_peak_456	97	.	7.5942	12.523	9.7132	67
chr1	22102803	22102956	genecodeT47DGATA3_peak_457	108	.	8.1197	13.7289	10.8714	89
chr1	22205058	22205220	genecodeT47DGATA3_peak_458	122	.	5.87528	15.1622	12.2642	105
chr1	22205305	22205560	genecodeT47DGATA3_peak_459	288	.	12.5799	32.1824	28.8755	153
chr1	22257346	22257663	genecodeT47DGATA3_peak_460	333	.	13.6457	36.7173	33.3246	170
chr1	22257982	22258186	genecodeT47DGATA3_peak_461	85	.	7.33145	11.345	8.57893	87
chr1	22275329	22275512	genecodeT47DGATA3_peak_462	97	.	7.85684	12.5229	9.7132	71
chr1	22297120	22297368	genecodeT47DGATA3_peak_463	372	.	16.3468	40.7429	37.2742	116
chr1	22348439	22348673	genecodeT47DGATA3_peak_464	317	.	14.6239	35.0792	31.7168	119
chr1	22388774	22388932	genecodeT47DGATA3_peak_465	50	.	4.45391	7.66459	5.07535	73
chr1	22412582	22412809	genecodeT47DGATA3_peak_466	393	.	13.7199	42.8982	39.3951	126
chr1	22414269	22414559	genecodeT47DGATA3_peak_467	215	.	10.6003	24.7308	21.5785	108
chr1	22445387	22445589	genecodeT47DGATA3_peak_468	28	.	2.99551	5.28566	2.85875	93
chr1	22451830	22452018	genecodeT47DGATA3_peak_469	107	.	6.16175	13.5895	10.7391	85
chr1	22452570	22452731	genecodeT47DGATA3_peak_470	43	.	4.19117	6.9063	4.36378	91
chr1	22454670	22454834	genecodeT47DGATA3_peak_471	122	.	8.15263	15.1061	12.2123	53
chr1	22472615	22473250	genecodeT47DGATA3_peak_472	841	.	18.487	88.4233	84.1328	236
chr1	22629235	22629453	genecodeT47DGATA3_peak_473	247	.	12.8887	28.0037	24.7809	110
chr1	22674221	22674447	genecodeT47DGATA3_peak_474	813	.	27.2809	85.5754	81.3412	109
chr1	22750538	22750952	genecodeT47DGATA3_peak_475	457	.	14.0441	49.4125	45.7976	280
chr1	22826043	22826184	genecodeT47DGATA3_peak_476	28	.	3.14444	5.26629	2.84077	61
chr1	22826929	22827070	genecodeT47DGATA3_peak_477	43	.	4.19117	6.9063	4.36378	55
chr1	22996736	22996931	genecodeT47DGATA3_peak_478	97	.	7.5941	12.5229	9.7132	108
chr1	23019253	23019711	genecodeT47DGATA3_peak_479	333	.	13.4705	36.7173	33.3246	334
chr1	23100111	23100305	genecodeT47DGATA3_peak_480	234	.	12.4357	26.6611	23.4688	86
chr1	23167192	23167488	genecodeT47DGATA3_peak_481	34	.	4.96672	5.94887	3.46175	50
[truncated: 60,912 more rows]

## Sheet: GSE128460_MCF7GATA3_peaks
Chrom	Start	End	PeakName	int(-10*log10qvalue)	Strand	fold-change	C-log10pvalue	C-log10qvalue	relative summit position to peak start
[truncated: 27,204 more rows]

[truncated: 1 more sheets: GT3-INCP-GATA3 co-bound genes]
