# Supplementary material for: CRISPR/Cas9 screen uncovers functional translation of cryptic lncRNA-encoded open reading frames in human cancer
Source: J Clin Invest. 2023 Mar 1;133(5):e159940. doi: 10.1172/JCI159940 (PMC9974104; doi:10.1172/JCI159940)
Supplement: Supplemental table 9 [file jci-133-159940-s020.xlsx]

## Sheet: 167 genes list
Gene ID	Symbol	description	gene_biotype	GATA3RNA-seq/log2FoldChange	GATA3RNA-seq/lfcSE	GATA3RNA-seq/stat	GATA3RNA-seq/pvalue	GATA3RNA-seq/padj	GATA3RNA-seq/siNTR1	GATA3RNA-seq/siNTR2	GATA3RNA-seq/siNTR3	GATA3RNA-seq/siGATA3R1	GATA3RNA-seq/siGATA3R2	GATA3RNA-seq/siGATA3R3	GT3-INCPRNA-seq/log2FoldChange	GT3-INCPRNA-seq/lfcSE	GT3-INCPRNA-seq/stat	GT3-INCPRNA-seq/pvalue	GT3-INCPRNA-seq/padj	GT3-INCPRNA-seq/sgNCR1	GT3-INCPRNA-seq/sgNCR2	GT3-INCPRNA-seq/sgNCR3	GT3-INCPRNA-seq/sgGT3-INCPR1	GT3-INCPRNA-seq/sgGT3-INCPR2	GT3-INCPRNA-seq/sgGT3-INCPR3	LIN00992RNA-seq/log2FoldChange	LIN00992RNA-seq/lfcSE	LIN00992RNA-seq/stat	LIN00992RNA-seq/pvalue	LIN00992RNA-seq/padj	LIN00992RNA-seq/siNCR1	LIN00992RNA-seq/siNCR2	LIN00992RNA-seq/siNCR3	LIN00992RNA-seq/siLINC00992R1	LIN00992RNA-seq/siLINC00992R2	LIN00992RNA-seq/siLINC00992R3	TCGA BRCA LumA vs Normal DiffExpr-log2FoldChange	TCGA BRCA LumA vs Normal DiffExpr-pvalue	TCGA BRCA LumA Normal-DiffExpr-FDR(padj)
ENSG00000142224	IL19	interleukin 19 [Source:HGNC Symbol;Acc:HGNC:5990]	protein_coding	-4.06268	0.643617	-6.31226	2.75e-10	1.55e-09	45.0583	40.6221	33.7755	2.01264	3.05429	2.07748	-4.76935	0.829452	-5.75	8.92448e-09	4.47082e-08	64.7119	37.5808	54.2187	0	5.33434	3.89746	-6.60978	1.0695	-6.18024	6.40046e-10	2.77843e-09	64.2408	64.3263	50.8611	1.11029	0.725806	0	3.63456	1.21e-41	1.45e-40
ENSG00000132554	RGS22	regulator of G protein signaling 22 [Source:HGNC Symbol;Acc:HGNC:24499]	protein_coding	-6.19632	0.872622	-7.1008	1.24e-12	8.13e-12	86.2818	64.9954	73.1803	1.00632	1.0181	1.03874	-4.62721	0.550932	-8.39888	4.50763e-17	3.85851e-16	115.855	97.268	105.309	3.74095	7.11245	4.87183	-3.99652	0.354984	-11.2583	2.10812e-29	2e-28	136.235	131.08	113.322	6.66173	7.98387	9.04018	0.881253	4.07e-07	1.09e-06
ENSG00000003989	SLC7A2	solute carrier family 7 member 2 [Source:HGNC Symbol;Acc:HGNC:11060]	protein_coding	-0.708181	0.0480205	-14.7475	3.19e-49	7.92e-48	3620	3349.3	3405.7	2139.43	2212.33	1998.54	-0.807277	0.0418711	-19.2801	7.89871e-83	4.19459e-81	5021.43	5081.15	5081.96	2785.14	2798.75	3001.05	-0.967691	0.0478294	-20.2321	5.10499e-91	1.8774e-89	6785.16	6507.88	6653.88	3575.13	3237.1	3399.11	1.85072	3.14e-28	2.34e-27
ENSG00000004838	ZMYND10	zinc finger MYND-type containing 10 [Source:HGNC Symbol;Acc:HGNC:19412]	protein_coding	-3.13698	0.414657	-7.56523	3.87e-14	2.79e-13	61.356	70.0732	57.2308	10.0632	4.07239	7.27119	-1.75257	0.314174	-5.57834	2.42824e-08	1.17316e-07	100.199	88.4254	105.309	30.8629	20.4483	27.2822	-1.76551	0.233588	-7.55823	4.08598e-14	2.23633e-13	127.374	126.225	126.707	38.8601	42.0968	30.1339	2.83641	1.13e-127	1.59e-125
ENSG00000197977	ELOVL2	ELOVL fatty acid elongase 2 [Source:HGNC Symbol;Acc:HGNC:14416]	protein_coding	-5.03946	0.170371	-29.5794	2.75e-192	4.67e-190	932.802	1053.13	1069.56	29.1832	32.5791	31.1623	-2.27285	0.0838185	-27.1164	6.31294e-162	9.81408e-160	1706.51	1675.66	1649.5	332.945	389.407	361.49	-1.53187	0.0685554	-22.345	1.34928e-110	6.6088e-109	2424.54	2235.64	2165.61	820.503	740.322	804.576	2.1954	1.4e-33	1.26e-32
ENSG00000105695	MAG	myelin associated glycoprotein [Source:HGNC Symbol;Acc:HGNC:6783]	protein_coding	-2.60585	0.897766	-2.9026	0.00370084	0.00976737	10.5456	11.1711	9.38209	2.01264	1.0181	2.07748	-2.56982	1.04978	-2.44795	0.0143671	0.0335946	8.34992	11.0532	14.5973	1.87048	2.66717	1.94873	-5.26455	1.35692	-3.87978	0.000104552	0.000297325	12.1836	15.7781	10.7076	0	0.725806	0	1.80334	5.25e-21	2.95e-20
ENSG00000156564	LRFN2	leucine rich repeat and fibronectin type III domain containing 2 [Source:HGNC Symbol;Acc:HGNC:21226]	protein_coding	-2.4582	0.477625	-5.14672	2.65e-07	1.18e-06	36.4301	31.4822	38.4666	9.05687	6.10859	4.15497	-3.45849	0.625147	-5.53227	3.16105e-08	1.5113e-07	53.2307	50.8446	37.536	4.67619	3.55622	3.89746	-5.1433	0.615989	-8.34966	6.84608e-17	4.24078e-16	63.1332	76.4633	87.4454	1.11029	1.45161	4.01786	2.43853	1.35e-60	2.76e-59
ENSG00000006747	SCIN	scinderin [Source:HGNC Symbol;Acc:HGNC:21695]	protein_coding	-0.791342	0.33333	-2.37405	0.0175941	0.0403178	35.4714	42.6532	40.343	23.1453	20.362	24.9298	-1.17598	0.328155	-3.58361	0.000338876	0.00105858	68.8868	70.7403	77.1574	30.8629	30.2279	33.1284	-1.46118	0.260991	-5.5986	2.16096e-08	8.49072e-08	99.684	81.3181	93.6915	29.9778	37.0161	32.1428	1.28948	2.02e-12	7.56e-12
ENSG00000136574	GATA4	GATA binding protein 4 [Source:HGNC Symbol;Acc:HGNC:4173]	protein_coding	-2.96171	0.153812	-19.2554	1.27e-82	6.01e-81	422.781	449.89	432.514	49.3096	50.9049	67.5182	-3.90157	0.197633	-19.7415	9.48354e-87	5.31437e-85	547.964	601.293	583.894	39.28	37.3404	38.0002	-4.85847	0.193488	-25.1099	3.87581e-139	2.6648e-137	692.25	718.512	672.795	17.7646	18.1452	37.1652	4.09647	8.17e-30	6.44e-29
ENSG00000162892	IL24	interleukin 24 [Source:HGNC Symbol;Acc:HGNC:11346]	protein_coding	-0.873739	0.289259	-3.02062	0.0025226	0.00686798	64.232	48.7466	55.3543	25.158	33.5972	33.2397	-2.04269	0.422277	-4.83731	1.31605e-06	5.43595e-06	65.7556	49.7393	66.7307	18.7048	24.8936	10.718	-4.46559	0.576597	-7.74474	9.57813e-15	5.38062e-14	49.842	61.8989	70.4917	1.11029	2.17742	5.02232	1.44187	1.51e-32	1.31e-31
ENSG00000011422	PLAUR	plasminogen activator, urokinase receptor [Source:HGNC Symbol;Acc:HGNC:9053]	protein_coding	-1.11612	0.249233	-4.47823	7.53e-06	2.89e-05	84.3645	91.3998	106.956	47.297	54.9773	28.046	-0.698626	0.233399	-2.99327	0.00276007	0.00742062	116.899	126.006	119.907	70.1428	86.2384	78.9236	-0.644119	0.18118	-3.55514	0.000377781	0.00101084	146.203	188.124	168.645	97.7053	124.113	97.433	1.34381	4.11e-47	5.77e-46
ENSG00000117148	ACTL8	actin like 8 [Source:HGNC Symbol;Acc:HGNC:24018]	protein_coding	-2.73153	0.253879	-10.7592	5.4e-27	7.05e-26	156.266	169.597	121.967	25.158	20.362	21.8136	-3.29695	0.303119	-10.8768	1.5e-27	2.05e-26	180.567	183.483	198.107	22.4457	12.4468	15.5898	-4.39886	0.31307	-14.0507	7.62573e-45	1.18391e-43	187.184	211.184	198.091	9.99259	11.6129	6.02678	4.50498	4.45e-45	5.9e-44
ENSG00000137331	IER3	immediate early response 3 [Source:HGNC Symbol;Acc:HGNC:5392]	protein_coding	-2.32	0.110637	-20.9695	1.25e-97	7.27e-96	10608.8	11127.4	11578.4	2110.25	2544.23	2017.24	-3.18024	0.0375211	-84.7586	0	0	15287.7	15935.4	16101.9	1700.26	1921.25	1781.14	-4.0113	0.0509297	-78.7616	0	0	21987	21208.3	21397.4	1380.09	1222.26	1416.29	1.40938	3.82e-33	3.38e-32
ENSG00000025423	HSD17B6	hydroxysteroid 17-beta dehydrogenase 6 [Source:HGNC Symbol;Acc:HGNC:23316]	protein_coding	-1.70806	0.291314	-5.86329	4.54e-09	2.33e-08	68.0668	76.1665	69.4275	19.1201	22.3982	23.8911	-1.09718	0.269327	-4.07379	4.62534e-05	0.000161439	103.33	105.005	101.139	46.7619	52.4543	49.6926	-0.74862	0.202274	-3.70102	0.000214738	0.000590863	121.836	115.302	136.522	79.9407	66.0484	78.3482	3.03036	5.37e-211	1.19e-207
ENSG00000196684	HSH2D	hematopoietic SH2 domain containing [Source:HGNC Symbol;Acc:HGNC:24920]	protein_coding	-1.44629	0.135975	-10.6365	2.02e-26	2.59e-25	323.078	296.542	298.35	112.708	109.955	114.262	-2.43155	0.16539	-14.7019	6.26305e-49	1.67452e-47	457.158	444.338	502.566	95.3943	73.7917	77.9492	-4.00731	0.159714	-25.0906	6.29574e-139	4.28866e-137	616.933	679.674	695.102	42.1909	39.1935	43.192	2.64247	2.67e-82	9.99e-81
ENSG00000178796	RIIAD1	regulatory subunit of type II PKA R-subunit domain containing 1 [Source:HGNC Symbol;Acc:HGNC:26686]	protein_coding	-2.07674	0.748148	-2.77584	0.00550595	0.0140358	18.2151	11.1711	9.38209	4.02527	1.0181	4.15497	-2.15003	0.813378	-2.64333	0.00820941	0.0202499	12.5249	15.4744	22.9387	2.80571	2.66717	4.87183	-3.73366	0.697062	-5.35627	8.49559e-08	3.19165e-07	28.7976	27.9152	30.3382	2.22058	0.725806	4.01786	3.14416	3.34e-72	9.53e-71
ENSG00000204950	LRRC10B	leucine rich repeat containing 10B [Source:HGNC Symbol;Acc:HGNC:37215]	protein_coding	-1.40287	0.122378	-11.4634	2.01e-30	2.99e-29	359.508	405.206	391.233	140.885	142.534	153.734	-2.51608	0.154942	-16.2388	2.67921e-59	9.33945e-58	609.544	519.499	564.083	108.488	113.799	88.6672	-3.66659	0.147006	-24.9418	2.62362e-137	1.76013e-135	659.022	674.819	676.364	43.3012	52.9839	61.2723	1.5385	1.37e-19	7.26e-19
ENSG00000042493	CAPG	capping actin protein, gelsolin like [Source:HGNC Symbol;Acc:HGNC:1474]	protein_coding	-0.808547	0.101456	-7.96946	1.59e-15	1.24e-14	480.302	508.792	441.896	279.757	271.832	264.879	-0.905951	0.0982366	-9.22213	2.91267e-20	2.90919e-19	736.88	749.405	777.83	400.282	393.852	405.336	-1.04491	0.0784968	-13.3115	1.98576e-40	2.76147e-39	1161.87	1112.97	1130.54	568.467	511.693	575.558	0.850753	1.07e-29	8.43e-29
ENSG00000158014	SLC30A2	solute carrier family 30 member 2 [Source:HGNC Symbol;Acc:HGNC:11013]	protein_coding	-2.31048	0.559497	-4.12958	3.63e-05	0.000128743	27.8019	28.4355	19.7024	5.03159	8.14478	2.07748	-2.99486	0.642372	-4.66219	3.12864e-06	1.24404e-05	50.0995	26.5276	37.536	3.74095	5.33434	5.84619	-3.55445	0.463579	-7.66742	1.75495e-14	9.73998e-14	63.1332	61.8989	56.2149	3.33086	6.53226	5.02232	1.08384	6.35e-07	1.68e-06
ENSG00000050344	NFE2L3	nuclear factor, erythroid 2 like 3 [Source:HGNC Symbol;Acc:HGNC:7783]	protein_coding	-0.833887	0.0926128	-9.00402	2.18e-19	2.09e-18	532.071	542.306	545.099	305.921	301.357	301.235	-1.24552	0.107374	-11.5999	4.12635e-31	6.49867e-30	886.135	793.618	882.096	325.463	344.954	395.592	-1.31866	0.0862629	-15.2865	9.40514e-53	1.76309e-51	1006.81	953.971	1010.98	430.792	373.064	392.745	0.812907	4.67e-21	2.63e-20
ENSG00000119714	GPR68	G protein-coupled receptor 68 [Source:HGNC Symbol;Acc:HGNC:4519]	protein_coding	-1.55874	0.121354	-12.8446	9.22e-38	1.68e-36	394.02	436.688	429.7	132.834	155.769	139.191	-2.26384	0.131748	-17.1831	3.55596e-66	1.45229e-64	663.819	637.768	685.032	138.415	134.247	137.386	-3.4541	0.136204	-25.3597	7.02706e-142	4.98628e-140	784.181	889.644	951.192	88.823	90	59.2634	1.80009	3.02e-102	2.09e-100
ENSG00000169174	PCSK9	proprotein convertase subtilisin/kexin type 9 [Source:HGNC Symbol;Acc:HGNC:20001]	protein_coding	-0.693399	0.0881215	-7.86867	3.58e-15	2.74e-14	709.428	775.883	815.304	454.856	531.447	436.272	-1.85577	0.0962513	-19.2805	7.8317e-83	4.17049e-81	1093.84	1116.37	1063.52	314.24	373.404	288.412	-3.42477	0.104566	-32.7521	2.83062e-235	5.31077e-233	1233.87	1350.85	1386.63	123.242	124.839	121.54	0.988133	3.13e-09	9.7e-09
ENSG00000112183	RBM24	RNA binding motif protein 24 [Source:HGNC Symbol;Acc:HGNC:21539]	protein_coding	-3.57954	0.110971	-32.2565	2.85e-228	7.27e-226	1097.7	1197.34	1195.28	92.5813	113.009	86.2156	-1.679	0.0755854	-22.2133	2.55396e-109	2.01773e-107	1705.47	1648.03	1639.07	512.51	631.23	527.132	-0.913608	0.0730915	-12.4995	7.51089e-36	9.28958e-35	2255.07	2045.09	2248.6	1229.09	1031.37	1227.45	2.05039	1.29e-24	8.38e-24
ENSG00000170965	PLAC1	placenta enriched 1 [Source:HGNC Symbol;Acc:HGNC:9044]	protein_coding	-3.5629	0.457284	-7.79143	6.63e-15	4.99e-14	52.7278	66.011	74.1185	5.03159	9.16288	2.07748	-2.24747	0.387923	-5.7936	6.88943e-09	3.49126e-08	78.2805	77.3722	68.816	14.9638	13.3358	16.5642	-2.22957	0.298146	-7.47811	7.53966e-14	4.06429e-13	87.5004	81.3181	99.0454	21.0955	16.6935	20.0893	4.59198	1.07e-157	3.57e-155
ENSG00000157613	CREB3L1	cAMP responsive element binding protein 3 like 1 [Source:HGNC Symbol;Acc:HGNC:18856]	protein_coding	-2.39637	0.858356	-2.79181	0.00524137	0.0134206	10.5456	15.2333	6.56746	2.01264	2.0362	2.07748	-3.07921	1.00279	-3.07063	0.00213605	0.00585145	19.8311	8.84254	19.8107	0.935238	0.889056	2.9231	-3.36022	0.801428	-4.19278	2.75551e-05	8.32822e-05	24.3672	13.3507	20.5229	4.44115	0.725806	1.00446	2.46885	6.46e-105	4.8e-103
ENSG00000171236	LRG1	leucine rich alpha-2-glycoprotein 1 [Source:HGNC Symbol;Acc:HGNC:29480]	protein_coding	-0.719548	0.103174	-6.97409	3.08e-12	1.97e-11	482.22	456.999	441.896	299.883	288.122	250.337	-1.92287	0.1156	-16.6338	3.96484e-62	1.47264e-60	796.374	753.827	750.72	206.688	208.039	197.796	-3.22938	0.111902	-28.8589	3.9138e-183	4.65847e-181	972.473	1023.15	999.377	111.029	111.048	96.4285	2.35399	5.12e-51	8.06e-50
ENSG00000099617	EFNA2	ephrin A2 [Source:HGNC Symbol;Acc:HGNC:3222]	protein_coding	-2.49035	0.271132	-9.185	4.12e-20	4.1e-19	100.662	114.758	117.276	20.1264	20.362	18.6974	-2.70899	0.288177	-9.40041	5.43527e-21	5.57912e-20	176.392	168.008	151.187	28.9924	21.3373	21.436	-3.14717	0.218582	-14.3981	5.31749e-47	8.69452e-46	221.52	242.741	236.46	29.9778	24.6774	25.1116	3.62873	6.64e-30	5.25e-29
ENSG00000067715	SYT1	synaptotagmin 1 [Source:HGNC Symbol;Acc:HGNC:11509]	protein_coding	-1.6839	0.0818102	-20.583	3.9e-94	2.17e-92	1054.56	1195.31	1197.15	356.237	379.75	336.552	-1.84561	0.0785852	-23.4854	5.74711e-122	5.35203e-120	1676.25	1635.87	1711.02	448.914	456.975	483.285	-1.93339	0.0700224	-27.6111	8.1931e-168	7.99062e-166	2228.49	2187.09	2191.49	635.084	538.548	563.504	3.31615	2.2e-56	4.02e-55
ENSG00000082175	PGR	progesterone receptor [Source:HGNC Symbol;Acc:HGNC:8910]	protein_coding	-3.32369	0.0895126	-37.131	8.88e-302	3.79e-299	1554.03	1604.57	1594.02	150.948	179.185	144.385	-2.29343	0.0782298	-29.3166	6.37592e-189	1.22909e-186	2245.08	2022.73	2179.17	446.109	420.524	430.669	-1.70133	0.0632687	-26.8906	2.82969e-159	2.4664e-157	2646.06	2495.37	2448.47	796.076	791.855	744.308	1.48781	5.29e-17	2.49e-16
ENSG00000068079	IFI35	interferon induced protein 35 [Source:HGNC Symbol;Acc:HGNC:5399]	protein_coding	-1.00827	0.273337	-3.68874	0.000225371	0.000723756	63.2733	62.9643	64.7364	34.2148	26.4705	34.2785	-1.5606	0.273354	-5.70909	1.13584e-08	5.6345e-08	125.249	113.848	111.565	37.4095	56.8996	41.8977	-1.36256	0.211839	-6.43207	1.25875e-10	5.69771e-10	150.634	174.773	123.137	52.1835	58.7903	62.2768	0.920219	1.92e-26	1.34e-25
ENSG00000143473	KCNH1	potassium voltage-gated channel subfamily H member 1 [Source:HGNC Symbol;Acc:HGNC:6250]	protein_coding	-2.21677	0.768446	-2.88474	0.00391738	0.0102836	10.5456	17.2644	10.3203	1.00632	3.05429	4.15497	-2.95005	0.88881	-3.31909	0.000903098	0.00264696	17.7436	17.6851	19.8107	2.80571	1.77811	1.94873	-3.0267	0.646203	-4.68382	2.81579e-06	9.32797e-06	24.3672	26.7015	23.1998	3.33086	3.62903	2.00893	3.3963	1.56e-89	7.34e-88
ENSG00000197261	C6orf141	chromosome 6 open reading frame 141 [Source:HGNC Symbol;Acc:HGNC:21351]	protein_coding	-1.90277	0.196267	-9.69479	3.17e-22	3.45e-21	213.787	169.597	169.816	49.3096	54.9773	43.6272	-2.39	0.227501	-10.5054	8.15e-26	1.0513e-24	229.623	223.274	237.728	41.1505	35.5622	46.7695	-3.00285	0.196312	-15.2963	8.09593e-53	1.51895e-51	323.419	270.656	285.536	31.0881	43.5484	33.1473	1.47803	6.95e-17	3.25e-16
ENSG00000118137	APOA1	apolipoprotein A1 [Source:HGNC Symbol;Acc:HGNC:600]	protein_coding	-0.975069	0.283406	-3.44054	0.000580563	0.00175788	69.0255	67.0265	52.5397	34.2148	37.6696	23.8911	-1.64462	0.354654	-4.63724	3.53088e-06	1.39792e-05	76.193	77.3722	69.8587	28.0571	20.4483	19.4873	-2.98118	0.371436	-8.02608	1.00635e-15	5.90032e-15	65.3484	80.1044	79.4147	8.8823	8.70967	11.0491	2.04785	8.53e-26	5.81e-25
ENSG00000188486	H2AFX	H2A.X variant histone [Source:HGNC Symbol;Acc:HGNC:4739]	protein_coding	-0.79169	0.0387507	-20.4304	8.98e-93	4.92e-91	5987	5979.58	6052.39	3527.15	3287.44	3595.09	-1.69285	0.0409439	-41.3457	0	0	8419.85	7933.97	8310.06	2632.69	2428.01	2452.48	-2.94195	0.0480479	-61.2295	0	0	9908.59	10135.6	10538.1	1356.77	1340.56	1282.7	1.31098	1.7e-60	3.47e-59
ENSG00000157303	SUSD3	sushi domain containing 3 [Source:HGNC Symbol;Acc:HGNC:28391]	protein_coding	-1.04539	0.067456	-15.4974	3.61e-54	1.01e-52	1304.77	1302.96	1431.71	658.132	673.981	625.323	-1.8529	0.0728918	-25.4199	1.51901e-142	1.88915e-140	1901.69	1922.15	1935.19	548.049	535.212	514.465	-2.92752	0.0835947	-35.0204	1.09911e-268	2.73408e-266	1999.22	2133.69	2235.21	309.77	280.887	248.103	2.55297	3.89e-75	1.21e-73
ENSG00000171903	CYP4F11	cytochrome P450 family 4 subfamily F member 11 [Source:HGNC Symbol;Acc:HGNC:13265]	protein_coding	-1.2305	0.0777694	-15.8225	2.18e-56	6.46e-55	974.985	1102.89	994.502	432.717	440.836	435.233	-1.94137	0.0836839	-23.1989	4.67562e-119	4.2515e-117	1579.18	1499.92	1504.57	411.505	384.072	383.9	-2.90733	0.0797272	-36.466	3.83385e-291	1.06097e-288	1928.33	1858.18	1937.18	266.469	246.048	253.125	0.855058	6.31e-07	1.67e-06
ENSG00000163879	DNALI1	dynein axonemal light intermediate chain 1 [Source:HGNC Symbol;Acc:HGNC:14353]	protein_coding	-1.9638	0.569665	-3.44728	0.000566253	0.00171746	20.1324	15.2333	28.1463	7.04423	5.09049	4.15497	-4.75559	1.15445	-4.11934	3.79957e-05	0.000133853	33.3997	19.8957	23.9813	0.935238	6.22339	0.974365	-2.88088	0.526689	-5.4698	4.50556e-08	1.73175e-07	35.4432	29.1289	42.8304	5.55144	5.08064	4.01786	1.07609	1.67e-31	1.39e-30
ENSG00000185477	GPRIN3	GPRIN family member 3 [Source:HGNC Symbol;Acc:HGNC:27733]	protein_coding	-3.08662	0.783098	-3.94155	8.1e-05	0.000274843	15.339	14.2177	22.517	1.00632	1.0181	4.15497	-2.74895	0.791697	-3.47223	0.000516153	0.00156691	14.6124	26.5276	26.0667	4.67619	4.44528	1.94873	-1.77238	0.526656	-3.36535	0.000764456	0.00197023	27.69	16.9918	29.4459	6.66173	7.98387	7.03125	1.18857	1.47e-17	7.07e-17
ENSG00000162891	IL20	interleukin 20 [Source:HGNC Symbol;Acc:HGNC:6002]	protein_coding	-2.92078	0.272739	-10.709	9.2e-27	1.2e-25	138.051	124.913	131.349	13.0821	20.362	18.6974	-2.76476	0.28202	-9.80341	1.08844e-22	1.21633e-21	161.78	176.851	177.253	24.3162	22.2264	26.3079	-2.8498	0.225957	-12.6121	1.81065e-36	2.27117e-35	225.95	184.483	190.06	26.6469	28.3064	28.125	3.72812	1.68e-59	3.34e-58
ENSG00000130513	GDF15	growth differentiation factor 15 [Source:HGNC Symbol;Acc:HGNC:30142]	protein_coding	-0.628533	0.0732938	-8.57553	9.86e-18	8.7e-17	1442.82	1227.8	1292.85	863.421	920.36	780.095	-1.68041	0.06971	-24.1057	2.17973e-128	2.28363e-126	1968.49	1943.15	1964.39	627.545	750.363	594.363	-2.82882	0.0742886	-38.0787	0	0	2416.78	2540.28	2674.22	379.718	339.677	359.598	2.4546	4.28e-53	7.11e-52
ENSG00000150687	PRSS23	serine protease 23 [Source:HGNC Symbol;Acc:HGNC:14370]	protein_coding	-3.01266	0.0642674	-46.8769	0	0	2837.71	2756.21	2744.26	338.123	345.135	350.056	-2.15377	0.0619942	-34.7415	1.86017e-264	8.14966e-262	3479.83	3245.21	3218.71	743.514	735.249	746.364	-1.44978	0.0538238	-26.9358	8.3747e-160	7.4163e-158	3610.78	3570.71	3451.42	1317.91	1253.47	1324.89	1.45828	2.73e-32	2.35e-31
ENSG00000161405	IKZF3	IKAROS family zinc finger 3 [Source:HGNC Symbol;Acc:HGNC:13178]	protein_coding	-1.71618	0.444319	-3.86249	0.000112237	0.000374639	28.7606	40.6221	28.1463	10.0632	6.10859	13.5036	-2.54558	0.515723	-4.93595	7.97612e-07	3.36298e-06	57.4057	40.8968	43.792	7.4819	13.3358	8.76929	-2.78196	0.420028	-6.62326	3.51354e-11	1.64244e-10	53.1648	49.7618	58.8918	6.66173	9.43548	7.03125	0.638984	2.33e-05	5.43e-05
ENSG00000159167	STC1	stanniocalcin 1 [Source:HGNC Symbol;Acc:HGNC:11373]	protein_coding	-2.87806	0.117871	-24.417	1.13e-131	1.05e-129	931.844	832.754	1009.51	126.796	151.697	98.6805	-1.7871	0.0885291	-20.1866	1.28332e-90	7.63534e-89	1271.28	1399.33	1400.3	400.282	414.3	385.849	-1.30355	0.0660511	-19.7354	1.07067e-86	3.68068e-85	1903.96	1880.03	1843.49	794.966	769.355	715.178	1.22692	2.72e-13	1.07e-12
ENSG00000179546	HTR1D	5-hydroxytryptamine receptor 1D [Source:HGNC Symbol;Acc:HGNC:5289]	protein_coding	-2.85667	0.507007	-5.63437	1.76e-08	8.58e-08	38.3475	41.6377	30.9609	7.04423	4.07239	4.15497	-2.38785	0.498711	-4.78804	1.68421e-06	6.88433e-06	54.2745	44.2127	43.792	9.35238	10.6687	8.76929	-1.40422	0.356292	-3.94122	8.10687e-05	0.000232937	36.5508	57.0441	54.4303	17.7646	18.1452	20.0893	3.43051	3.19e-99	1.99e-97
ENSG00000141294	LRRC46	leucine rich repeat containing 46 [Source:HGNC Symbol;Acc:HGNC:25047]	protein_coding	-2.83092	0.411514	-6.87929	6.02e-12	3.79e-11	51.7691	59.9177	55.3543	11.0695	5.09049	7.27119	-2.28099	0.400392	-5.69689	1.2201e-08	6.03228e-08	79.3242	64.1084	99.0534	22.4457	16.8921	10.718	-1.36585	0.261707	-5.21901	1.79884e-07	6.59457e-07	101.899	82.5318	82.0916	31.0881	34.8387	37.1652	2.38809	3.28e-113	3.04e-111
ENSG00000084628	NKAIN1	sodium/potassium transporting ATPase interacting 1 [Source:HGNC Symbol;Acc:HGNC:25743]	protein_coding	-0.951036	0.160521	-5.92467	3.13e-09	1.63e-08	188.861	184.831	194.209	109.689	98.7555	85.1768	-1.32733	0.186213	-7.12799	1.01847e-12	6.75374e-12	255.716	240.959	238.771	108.488	114.688	86.7185	-1.41437	0.144108	-9.81469	9.73373e-23	7.65253e-22	307.913	290.075	293.567	109.918	111.048	113.504	4.28809	9.17e-114	8.73e-112
ENSG00000085999	RAD54L	RAD54 like [Source:HGNC Symbol;Acc:HGNC:9826]	protein_coding	-0.708178	0.0804346	-8.8044	1.32e-18	1.21e-17	765.032	711.903	709.286	448.818	449.999	439.388	-0.861895	0.091133	-9.45754	3.15259e-21	3.28145e-20	951.891	977.101	1055.18	580.783	549.437	513.491	-1.02987	0.0728348	-14.1398	2.15807e-45	3.39329e-44	1243.83	1227.05	1207.28	603.996	584.274	614.732	1.86297	1.68e-85	7e-84
ENSG00000165309	ARMC3	armadillo repeat containing 3 [Source:HGNC Symbol;Acc:HGNC:30964]	protein_coding	-2.64956	0.417076	-6.3527	2.12e-10	1.2e-09	46.9757	48.7466	51.6015	8.05055	7.12668	8.30994	-2.12966	0.396725	-5.36811	7.9567e-08	3.68616e-07	60.5369	70.7403	87.584	19.64	14.2249	13.6411	-1.55122	0.301296	-5.14847	2.6262e-07	9.51734e-07	68.6712	64.3263	86.5531	26.6469	20.3226	29.1295	3.10104	2.3e-63	5.09e-62
ENSG00000134595	SOX3	SRY-box transcription factor 3 [Source:HGNC Symbol;Acc:HGNC:11199]	protein_coding	-2.62963	0.715666	-3.67438	0.000238426	0.000763064	18.2151	18.28	14.0731	4.02527	1.0181	3.11623	-1.70354	0.545574	-3.12247	0.00179343	0.00498729	31.3122	27.6329	38.5787	13.0933	10.6687	6.82056	-1.01586	0.386195	-2.63043	0.00852764	0.0188529	45.4116	38.8385	39.2612	24.4263	10.8871	27.1205	1.70884	3.03e-05	6.98e-05
ENSG00000087258	GNAO1	G protein subunit alpha o1 [Source:HGNC Symbol;Acc:HGNC:4389]	protein_coding	-1.88899	0.516551	-3.65693	0.000255259	0.000813361	24.9259	25.3888	21.5788	7.04423	5.09049	7.27119	-1.53173	0.530641	-2.88656	0.00389474	0.0102259	45.9246	26.5276	31.28	8.41714	8.89056	15.5898	-1.61528	0.36162	-4.4668	7.9399e-06	2.52306e-05	53.1648	49.7618	46.3996	12.2132	19.5968	16.0714	0.829328	1.39e-06	3.57e-06
ENSG00000088002	SULT2B1	sulfotransferase family 2B member 1 [Source:HGNC Symbol;Acc:HGNC:11459]	protein_coding	-0.841059	0.0712701	-11.801	3.86e-32	6.05e-31	1062.23	1059.22	1124.91	608.823	640.383	562.998	-1.14164	0.0713408	-16.0027	1.22372e-57	4.08834e-56	1547.87	1607.13	1545.23	714.522	795.705	705.44	-1.23425	0.0672095	-18.3643	2.53704e-75	7.05622e-74	1944.95	1937.07	2138.84	892.671	841.935	829.687	0.934885	2.7e-11	9.51e-11
ENSG00000174827	PDZK1	PDZ domain containing 1 [Source:HGNC Symbol;Acc:HGNC:8821]	protein_coding	-2.54159	0.546802	-4.6481	3.35e-06	1.34e-05	28.7606	26.4044	28.1463	3.01896	4.07239	7.27119	-2.65541	0.575507	-4.61404	3.94912e-06	1.55711e-05	35.4872	42.0021	39.6214	7.4819	9.77962	4.87183	-1.40965	0.40198	-3.50677	0.000453584	0.00120248	36.5508	36.4111	41.0458	9.99259	13.7903	19.0848	1.11853	2.83e-07	7.69e-07
ENSG00000170231	FABP6	fatty acid binding protein 6 [Source:HGNC Symbol;Acc:HGNC:3561]	protein_coding	-2.45993	0.421248	-5.83962	5.23e-09	2.67e-08	46.017	43.6688	45.034	8.05055	10.181	6.23245	-2.27774	0.463951	-4.90943	9.13392e-07	3.83021e-06	57.4057	61.8978	46.92	14.9638	10.6687	7.79492	-2.08633	0.317677	-6.56746	5.11811e-11	2.37199e-10	75.3168	69.1811	82.0916	13.3235	20.3226	19.0848	3.16764	5.93e-28	4.38e-27
ENSG00000093009	CDC45	cell division cycle 45 [Source:HGNC Symbol;Acc:HGNC:1739]	protein_coding	-0.924932	0.0643342	-14.377	7.22e-47	1.69e-45	1297.1	1348.66	1416.7	695.366	724.886	719.848	-1.00249	0.0646933	-15.496	3.69156e-54	1.1154e-52	1836.98	1876.83	1944.57	945.526	946.845	937.339	-1.1284	0.0607853	-18.5638	6.31157e-77	1.79835e-75	2241.78	2225.93	2308.38	975.943	1056.77	1063.73	1.87239	4.81e-71	1.33e-69
ENSG00000151224	MAT1A	methionine adenosyltransferase 1A [Source:HGNC Symbol;Acc:HGNC:6903]	protein_coding	-1.7347	0.738436	-2.34915	0.0188164	0.0427829	7.6695	13.2022	13.1349	4.02527	2.0362	4.15497	-2.11539	0.82101	-2.57657	0.00997858	0.0241261	20.8748	14.3691	14.5973	1.87048	2.66717	5.84619	-2.39174	0.571168	-4.18746	2.82093e-05	8.51318e-05	23.2596	40.0522	26.769	12.2132	3.62903	2.00893	1.09141	7.86e-07	2.07e-06
ENSG00000145808	ADAMTS19	ADAM metallopeptidase with thrombospondin type 1 motif 19 [Source:HGNC Symbol;Acc:HGNC:17111]	protein_coding	-2.37917	0.065208	-36.4859	1.85e-291	7.76e-289	2148.42	2149.93	2280.79	413.597	440.836	410.303	-1.75466	0.0556744	-31.5165	5.16569e-218	1.42256e-215	3219.94	3178.89	3224.97	940.849	954.846	960.724	-1.30952	0.0506515	-25.8536	2.21754e-147	1.71059e-145	3923.12	3806.17	3860.98	1574.39	1518.39	1588.06	2.49114	1.98e-29	1.54e-28
ENSG00000184574	LPAR5	lysophosphatidic acid receptor 5 [Source:HGNC Symbol;Acc:HGNC:13307]	protein_coding	-0.868325	0.207552	-4.18364	2.87e-05	0.000102903	101.621	137.1	115.4	74.4676	65.1583	54.0146	-1.32948	0.240513	-5.52769	3.24472e-08	1.55053e-07	133.599	153.639	152.229	53.3086	53.3434	63.3337	-2.33967	0.205108	-11.407	3.85667e-30	4.00858e-29	188.292	200.261	212.368	38.8601	35.5645	45.2009	0.652788	2.49e-15	1.08e-14
ENSG00000100228	RAB36	RAB36, member RAS oncogene family [Source:HGNC Symbol;Acc:HGNC:9775]	protein_coding	-0.741699	0.139738	-5.30777	1.11e-07	5.07e-07	267.474	216.313	242.996	146.923	138.461	149.579	-1.43663	0.162779	-8.82565	1.08831e-18	1.00862e-17	339.216	349.28	391	148.703	132.469	116.924	-1.95082	0.134626	-14.4906	1.38837e-47	2.30587e-46	397.628	412.659	434.55	107.698	108.871	105.469	0.592277	1.64e-06	4.2e-06
ENSG00000185760	KCNQ5	potassium voltage-gated channel subfamily Q member 5 [Source:HGNC Symbol;Acc:HGNC:6299]	protein_coding	-2.32258	0.449728	-5.16441	2.41e-07	1.07e-06	40.2649	33.5133	38.4666	7.04423	9.16288	6.23245	-1.72855	0.469835	-3.67906	0.0002341	0.000748505	42.7933	47.5287	37.536	15.899	20.4483	9.74365	-1.68348	0.359948	-4.67699	2.9111e-06	9.62928e-06	55.38	43.6933	52.6457	15.544	17.4193	14.0625	1.96607	9.61e-26	6.53e-25
ENSG00000100350	FOXRED2	FAD dependent oxidoreductase domain containing 2 [Source:HGNC Symbol;Acc:HGNC:26264]	protein_coding	-0.598784	0.0479308	-12.4927	8.18e-36	1.42e-34	2246.2	2319.52	2300.49	1537.65	1482.35	1513.45	-0.908175	0.0498983	-18.2005	5.11237e-74	2.36334e-72	3220.98	3097.1	3228.1	1707.74	1692.76	1683.7	-1.0285	0.0530937	-19.3715	1.34348e-83	4.38692e-82	3598.59	3718.79	3771.75	1780.9	1900.89	1747.77	0.701508	2.26e-30	1.81e-29
ENSG00000100604	CHGA	chromogranin A [Source:HGNC Symbol;Acc:HGNC:1929]	protein_coding	-1.32886	0.0901567	-14.7394	3.6e-49	8.91e-48	748.735	724.09	713.039	267.681	289.14	313.7	-1.09259	0.0919875	-11.8776	1.54815e-32	2.56169e-31	989.466	931.783	967.595	475.101	486.314	427.746	-0.850922	0.0726213	-11.7173	1.0399e-31	1.14254e-30	1170.73	1172.44	1160.88	623.982	650.322	666.964	4.4848	7.29e-35	6.86e-34
ENSG00000183150	GPR19	G protein-coupled receptor 19 [Source:HGNC Symbol;Acc:HGNC:4473]	protein_coding	-2.25957	0.443781	-5.09164	3.55e-07	1.56e-06	42.1822	38.591	41.2812	14.0885	3.05429	8.30994	-1.67324	0.391838	-4.27023	1.95271e-05	7.1225e-05	70.9743	56.3712	55.2614	18.7048	19.5592	19.4873	-1.2218	0.289717	-4.21724	2.47312e-05	7.51371e-05	65.3484	76.4633	67.8148	27.7572	25.4032	37.1652	1.37736	2.16e-36	2.13e-35
ENSG00000149926	FAM57B	TLC domain containing 3B [Source:HGNC Symbol;Acc:HGNC:25295]	protein_coding	-2.25449	0.314035	-7.17911	7.02e-13	4.68e-12	78.6123	73.1199	72.2421	17.1074	16.2896	13.5036	-1.60805	0.302946	-5.30803	1.10817e-07	5.06692e-07	94.9803	103.9	111.565	28.0571	25.7826	39.949	-1.56448	0.221294	-7.0697	1.55269e-12	7.82673e-12	131.804	125.011	160.614	44.4115	52.9839	43.192	2.94329	1.02e-72	2.93e-71
ENSG00000110492	MDK	midkine [Source:HGNC Symbol;Acc:HGNC:6972]	protein_coding	-2.21304	0.0356228	-62.1241	0	0	12365.1	12790.9	12240.8	2775.43	2685.74	2603.09	-1.51321	0.0273937	-55.2395	0	0	18255	17961.4	18761.8	6432.57	6938.19	6408.4	-1.05419	0.0425404	-24.7808	1.44345e-135	9.45462e-134	21081	21932.8	23198	10784.2	10439.3	10671.4	1.00897	1.86e-19	9.76e-19
ENSG00000101412	E2F1	E2F transcription factor 1 [Source:HGNC Symbol;Acc:HGNC:3113]	protein_coding	-0.90379	0.062732	-14.4072	4.67e-47	1.1e-45	1365.17	1354.75	1454.22	742.663	756.447	732.313	-1.00107	0.0670718	-14.9253	2.25571e-50	6.2119e-49	1850.55	1945.36	2009.22	1004.45	996.632	928.57	-1.06347	0.0598038	-17.7827	9.6241e-71	2.47179e-69	2267.26	2389.78	2413.67	1131.38	1163.47	1085.83	1.74624	1.56e-69	4.09e-68
ENSG00000117394	SLC2A1	solute carrier family 2 member 1 [Source:HGNC Symbol;Acc:HGNC:11005]	protein_coding	-0.927616	0.039847	-23.2794	7.17e-120	5.75e-118	10461.2	10373.9	11185.3	5647.46	5862.21	5324.59	-1.58434	0.0280845	-56.4133	0	0	14840.9	14656.5	14781.9	4857.63	5309.44	4987.78	-2.18799	0.0413582	-52.9035	0	0	17647.4	17949.5	18810.6	4056.99	3960	3927.45	1.15525	2.56e-40	2.91e-39
ENSG00000139352	ASCL1	achaete-scute family bHLH transcription factor 1 [Source:HGNC Symbol;Acc:HGNC:738]	protein_coding	-2.195	0.40801	-5.37976	7.46e-08	3.46e-07	37.3888	60.9332	42.2194	7.04423	13.2353	10.3874	-1.93008	0.4662	-4.14002	3.47271e-05	0.0001229	68.8868	46.4233	37.536	12.1581	13.3358	14.6155	-1.61736	0.361974	-4.46816	7.88956e-06	2.50814e-05	50.9496	47.3344	46.3996	16.6543	13.7903	17.0759	6.23701	9.81e-63	2.14e-61
ENSG00000179750	APOBEC3B	apolipoprotein B mRNA editing enzyme catalytic subunit 3B [Source:HGNC Symbol;Acc:HGNC:17352]	protein_coding	-1.82463	0.281026	-6.49273	8.43e-11	4.94e-10	103.538	76.1665	84.4388	17.1074	26.4705	31.1623	-2.05269	0.260302	-7.88581	3.12501e-15	2.40867e-14	160.736	155.85	147.016	34.6038	43.5637	39.949	-2.15629	0.190536	-11.317	1.08155e-29	1e-28	209.336	236.672	212.368	51.0732	44.2742	53.2366	1.45728	2.45e-32	2.11e-31
ENSG00000161860	SYCE2	synaptonemal complex central element protein 2 [Source:HGNC Symbol;Acc:HGNC:27411]	protein_coding	-2.14602	0.262899	-8.16292	3.27e-16	2.66e-15	105.456	146.24	96.6355	26.1643	29.5248	22.8523	-1.9709	0.236534	-8.33241	7.92127e-17	6.6885e-16	184.742	176.851	188.723	43.0209	45.3419	50.667	-1.69733	0.173795	-9.76627	1.5713e-22	1.22662e-21	208.229	253.664	232.89	74.3893	68.9516	71.3169	0.692826	3.36e-16	1.52e-15
ENSG00000103507	BCKDK	branched chain keto acid dehydrogenase kinase [Source:HGNC Symbol;Acc:HGNC:16902]	protein_coding	-0.850038	0.0434166	-19.5786	2.35e-85	1.16e-83	3573.99	3456.94	3522.98	2014.65	1954.75	1885.32	-0.919994	0.0405847	-22.6685	9.16362e-114	7.68031e-112	4842.95	4903.19	4976.65	2618.67	2728.51	2568.43	-0.965622	0.0516539	-18.6941	5.53272e-78	1.61808e-76	5705.25	6015.11	6154.2	2997.78	3231.29	2915.96	0.62478	6.8e-30	5.37e-29
ENSG00000162894	FCMR	Fc fragment of IgM receptor [Source:HGNC Symbol;Acc:HGNC:14315]	protein_coding	-1.10497	0.217081	-5.0901	3.58e-07	1.57e-06	113.125	97.4931	103.203	50.3159	48.8687	46.7434	-1.30523	0.269273	-4.84725	1.25183e-06	5.17956e-06	138.817	129.322	109.48	61.7257	57.7886	39.949	-2.07997	0.226013	-9.2029	3.48429e-20	2.48915e-19	146.203	143.217	155.26	38.8601	36.2903	30.1339	1.16131	3.22e-23	1.99e-22
ENSG00000136689	IL1RN	interleukin 1 receptor antagonist [Source:HGNC Symbol;Acc:HGNC:6000]	protein_coding	-0.864864	0.342141	-2.5278	0.011478	0.0272886	42.1822	34.5288	38.4666	20.1264	23.4162	19.7361	-1.61432	0.410853	-3.9292	8.52297e-05	0.000287938	52.187	61.8978	52.1334	22.4457	19.5592	13.6411	-2.06255	0.291977	-7.06408	1.61683e-12	8.1445e-12	85.2852	87.3866	84.7685	22.2058	19.5968	20.0893	0.652843	4.45e-07	1.19e-06
ENSG00000108375	RNF43	ring finger protein 43 [Source:HGNC Symbol;Acc:HGNC:18505]	protein_coding	-1.52509	0.180184	-8.46404	2.58e-17	2.23e-16	193.655	207.173	218.603	69.436	91.6288	54.0146	-1.67532	0.174978	-9.57444	1.02412e-21	1.08951e-20	298.51	305.068	328.44	103.811	88.0166	90.616	-2.05921	0.138709	-14.8456	7.43423e-50	1.31564e-48	482.914	393.24	477.381	103.257	111.774	109.487	0.636911	1.4e-06	3.61e-06
ENSG00000104524	PYCR3	pyrroline-5-carboxylate reductase 3 [Source:HGNC Symbol;Acc:HGNC:25846]	protein_coding	-0.981295	0.0854377	-11.4855	1.56e-30	2.32e-29	815.843	841.894	729.927	409.572	379.75	419.652	-0.777158	0.0775901	-10.0162	1.29382e-23	1.52825e-22	1149.16	1167.22	1177.17	681.788	600.113	677.184	-0.60914	0.0738564	-8.24762	1.61583e-16	9.82503e-16	1209.5	1256.18	1287.59	788.304	883.306	783.482	1.5141	4.24e-71	1.17e-69
ENSG00000187720	THSD4	thrombospondin type 1 domain containing 4 [Source:HGNC Symbol;Acc:HGNC:25835]	protein_coding	-2.05774	0.0642772	-32.0135	7.08e-225	1.72e-222	2477.25	2507.4	2765.84	596.747	672.963	592.083	-1.57736	0.0526325	-29.9693	2.46788e-197	5.28592e-195	3844.09	3995.72	3954.84	1255.09	1411.82	1380.68	-1.29858	0.0480737	-27.0123	1.0585e-160	9.56492e-159	5411.73	5473.8	5567.06	2211.69	2153.47	2329.35	1.0039	1.51e-21	8.71e-21
ENSG00000105255	FSD1	fibronectin type III and SPRY domain containing 1 [Source:HGNC Symbol;Acc:HGNC:13745]	protein_coding	-1.29886	0.127599	-10.1792	2.45e-24	2.89e-23	348.003	319.899	353.705	137.866	148.642	128.804	-1.17551	0.137555	-8.5457	1.27757e-17	1.12353e-16	425.846	470.865	406.64	196.4	227.598	188.053	-0.825419	0.12021	-6.86648	6.58066e-12	3.20689e-11	418.673	381.103	466.673	220.947	249.677	244.085	0.714144	7.71e-06	1.87e-05
ENSG00000121101	TEX14	testis expressed 14, intercellular bridge forming factor [Source:HGNC Symbol;Acc:HGNC:11737]	protein_coding	-1.82789	0.0940139	-19.4428	3.36e-84	1.62e-82	866.653	853.065	759.949	238.497	226.018	233.717	-1.78144	0.0899292	-19.8094	2.47046e-87	1.39657e-85	1286.93	1207.01	1324.19	370.354	357.401	370.259	-1.99373	0.0721712	-27.625	5.57302e-168	5.45934e-166	1911.72	1763.51	1828.32	455.218	453.629	474.107	1.5783	2.44e-22	1.45e-21
ENSG00000106327	TFR2	transferrin receptor 2 [Source:HGNC Symbol;Acc:HGNC:11762]	protein_coding	-0.833315	0.14722	-5.66034	1.51e-08	7.4e-08	238.713	196.002	223.294	121.765	125.226	122.572	-0.668943	0.161631	-4.1387	3.49277e-05	0.000123537	247.366	297.33	285.691	185.177	168.032	162.719	-0.683926	0.122775	-5.57054	2.53949e-08	9.92615e-08	357.755	319.204	371.197	212.065	218.468	222.991	2.70446	2.78e-78	9.34e-77
ENSG00000230873	STMND1	stathmin domain containing 1 [Source:HGNC Symbol;Acc:HGNC:44668]	protein_coding	-1.98573	0.842423	-2.35717	0.0184149	0.0419591	7.6695	13.2022	7.50567	2.01264	3.05429	2.07748	-2.37484	0.722128	-3.28866	0.00100664	0.00292773	22.9623	17.6851	26.0667	4.67619	7.11245	3.89746	-1.47036	0.477203	-3.08121	0.00206159	0.00501389	28.7976	25.4878	26.769	6.66173	9.43548	13.058	2.45985	1.25e-49	1.87e-48
ENSG00000198814	GK	glycerol kinase [Source:HGNC Symbol;Acc:HGNC:4289]	protein_coding	-1.96468	0.295399	-6.65092	2.91e-11	1.76e-10	77.6536	84.2909	85.377	12.0758	27.4886	23.8911	-1.50252	0.250116	-6.00727	1.88674e-09	9.96186e-09	138.817	149.218	153.272	60.7905	50.6762	42.8721	-1.68193	0.190461	-8.8308	1.03933e-18	6.94951e-18	196.045	177.201	190.06	64.3967	51.5322	61.2723	1.09883	2.26e-51	3.61e-50
ENSG00000160182	TFF1	trefoil factor 1 [Source:HGNC Symbol;Acc:HGNC:11755]	protein_coding	-1.08003	0.041539	-26.0005	4.89e-149	5.72e-147	8168.01	7692.82	7394.96	3811.93	3615.27	3572.23	-1.54656	0.0338241	-45.7236	0	0	9727.66	9420.62	9720.79	3304.2	3373.97	3284.59	-1.94505	0.0462359	-42.0679	0	0	10614.1	11234	11425.9	2947.81	2775.48	2927.01	3.1474	3.52e-41	4.15e-40
ENSG00000107954	NEURL1	neuralized E3 ubiquitin protein ligase 1 [Source:HGNC Symbol;Acc:HGNC:7761]	protein_coding	-1.6759	0.621359	-2.69715	0.00699354	0.0174413	14.3803	17.2644	14.0731	5.03159	4.07239	5.19371	-1.86013	0.726915	-2.55894	0.0104992	0.0252675	21.9185	19.8957	15.64	2.80571	6.22339	7.79492	-1.61087	0.519993	-3.09788	0.00194913	0.0047587	18.8292	27.9152	26.769	5.55144	10.8871	7.03125	3.49208	3.33e-87	1.46e-85
ENSG00000158423	RIBC1	RIB43A domain with coiled-coils 1 [Source:HGNC Symbol;Acc:HGNC:26537]	protein_coding	-1.92709	0.440222	-4.37754	1.2e-05	4.51e-05	35.4714	35.5444	30.0227	7.04423	10.181	9.34868	-1.45726	0.452037	-3.22376	0.00126521	0.0036186	38.6184	49.7393	41.7067	13.0933	11.5577	18.5129	-1.25882	0.325178	-3.87118	0.000108308	0.000307532	55.38	48.5481	62.461	26.6469	18.871	25.1116	1.20271	3.4e-43	4.28e-42
ENSG00000109265	KIAA1211	capping protein inhibiting regulator of actin dynamics [Source:HGNC Symbol;Acc:HGNC:29219]	protein_coding	-1.89883	0.155171	-12.237	1.97e-34	3.29e-33	289.523	257.951	301.165	71.4486	76.3573	79.9831	-1.34035	0.141525	-9.47081	2.77669e-21	2.90588e-20	401.84	412.284	425.408	165.537	164.475	160.77	-0.990108	0.106475	-9.29901	1.41766e-20	1.03242e-19	495.097	493.977	515.75	263.138	245.322	251.116	2.66281	1.2e-81	4.41e-80
ENSG00000182791	CCDC87	coiled-coil domain containing 87 [Source:HGNC Symbol;Acc:HGNC:25579]	protein_coding	-1.89598	0.390032	-4.86108	1.17e-06	4.89e-06	36.4301	46.7155	49.7251	16.1011	9.16288	10.3874	-1.14206	0.382652	-2.9846	0.00283954	0.00761728	40.7059	78.4776	67.7734	24.3162	31.117	32.1541	-0.894071	0.243869	-3.6662	0.000246183	0.000672371	84.1776	84.9592	83.8762	47.7424	43.5484	45.2009	1.76855	8.33e-73	2.41e-71
ENSG00000198944	SOWAHA	sosondowah ankyrin repeat domain family member A [Source:HGNC Symbol;Acc:HGNC:27033]	protein_coding	-1.86018	0.28409	-6.54786	5.84e-11	3.45e-10	80.5297	71.0887	89.1299	22.139	20.362	23.8911	-1.04274	0.250293	-4.16609	3.09863e-05	0.000110431	116.899	133.743	117.821	64.5314	52.4543	54.5645	-0.880232	0.178483	-4.93174	8.15023e-07	2.83262e-06	161.71	209.971	167.752	93.2642	92.9032	106.473	2.12036	5.55e-28	4.1e-27
ENSG00000121966	CXCR4	C-X-C motif chemokine receptor 4 [Source:HGNC Symbol;Acc:HGNC:2561]	protein_coding	-1.83291	0.422977	-4.33335	1.47e-05	5.45e-05	37.3888	30.4666	37.5284	10.0632	9.16288	10.3874	-1.70949	0.402784	-4.24419	2.19387e-05	7.95694e-05	55.3182	60.7925	57.3467	15.899	13.3358	19.4873	-1.09728	0.296732	-3.69789	0.0002174	0.000597742	70.8864	54.6166	61.5687	28.8675	31.2097	27.1205	0.892873	1.02e-18	5.18e-18
ENSG00000111206	FOXM1	forkhead box M1 [Source:HGNC Symbol;Acc:HGNC:3818]	protein_coding	-0.612739	0.0356068	-17.2085	2.29e-66	8.3e-65	5678.3	5694.21	5903.21	3763.63	3816.85	3717.66	-0.909528	0.0351292	-25.8909	8.42248e-148	1.09703e-145	7378.2	7654.33	7664.65	3965.41	4075.43	4090.39	-1.02595	0.0416359	-24.6409	4.6053e-134	3.00758e-132	9108.9	8924.36	9160.36	4363.43	4392.58	4601.45	2.36108	4.5e-125	5.96e-123
ENSG00000128408	RIBC2	RIB43A domain with coiled-coils 2 [Source:HGNC Symbol;Acc:HGNC:13241]	protein_coding	-1.79863	0.300908	-5.97736	2.27e-09	1.2e-08	60.3973	75.151	74.1185	19.1201	19.3439	21.8136	-2.00376	0.356231	-5.6249	1.8562e-08	9.06104e-08	78.2805	79.5829	83.4134	18.7048	22.2264	21.436	-1.83141	0.231539	-7.90975	2.57909e-15	1.48269e-14	130.697	128.653	132.953	43.3012	36.2903	31.1384	1.3708	7.49e-45	9.86e-44
ENSG00000168907	PLA2G4F	phospholipase A2 group IVF [Source:HGNC Symbol;Acc:HGNC:27396]	protein_coding	-1.82177	0.219415	-8.30285	1.02e-16	8.5e-16	134.216	135.069	131.349	42.2654	30.5429	40.5109	-1.77208	0.220564	-8.03431	9.41104e-16	7.47494e-15	215.01	207.8	183.509	59.8552	46.2309	58.4619	-1.76946	0.163149	-10.8457	2.1e-27	1.97e-26	264.716	281.579	248.952	79.9407	72.5806	81.3616	1.48724	5.53e-32	4.7e-31
ENSG00000112379	ARFGEF3	ARFGEF family member 3 [Source:HGNC Symbol;Acc:HGNC:21213]	protein_coding	-0.679584	0.0596708	-11.3889	4.75e-30	1e-28	1517.6	1585.28	1673.77	1031.48	965.157	985.766	-0.624626	0.0608282	-10.2687	9.751e-25	1.21276e-23	2146.97	2259.27	2326.19	1519.76	1366.48	1390.42	-0.635492	0.0518732	-12.2509	1.662e-34	1.98142e-33	3039.25	2951.73	2883.92	1943	1874.03	1897.43	1.07553	5.98e-38	6.28e-37
ENSG00000138795	LEF1	lymphoid enhancer binding factor 1 [Source:HGNC Symbol;Acc:HGNC:6551]	protein_coding	-1.4261	0.405643	-3.51566	0.000438667	0.00135494	36.4301	42.6532	25.3316	14.0885	12.2172	12.4649	-1.47944	0.433161	-3.41544	0.000636794	0.00190731	54.2745	38.6861	54.2187	21.5105	16.003	13.6411	-1.77719	0.376263	-4.72327	2.32077e-06	7.74577e-06	50.9496	47.3344	56.2149	17.7646	18.871	8.03571	2.33455	3.7e-86	1.58e-84
ENSG00000113494	PRLR	prolactin receptor [Source:HGNC Symbol;Acc:HGNC:9446]	protein_coding	-0.808499	0.0488776	-16.5413	1.85e-61	6.08e-60	2943.17	3091.34	3288.42	1772.13	1790.83	1760.67	-1.31517	0.0445684	-29.5089	2.211e-191	4.39397e-189	4737.54	4832.45	4702.43	1862.99	1964.81	1961.4	-1.6817	0.0499486	-33.6687	1.66243e-248	3.43967e-246	6933.58	6554	6423.67	2060.69	2001.05	2148.55	1.62708	2.4e-55	4.26e-54
ENSG00000141665	FBXO15	F-box protein 15 [Source:HGNC Symbol;Acc:HGNC:13617]	protein_coding	-1.75997	0.311846	-5.64373	1.66e-08	8.14e-08	76.695	64.9954	55.3543	22.139	18.3258	17.6586	-1.03994	0.281586	-3.69315	0.000221492	0.000710671	106.461	97.268	87.584	48.6324	33.7841	45.7952	-1.01315	0.195811	-5.1741	2.29016e-07	8.335e-07	170.57	143.217	143.66	89.9333	69.6774	68.3035	0.970279	5.06e-19	2.6e-18
ENSG00000162104	ADCY9	adenylate cyclase 9 [Source:HGNC Symbol;Acc:HGNC:240]	protein_coding	-1.75073	0.065403	-26.7683	7.56e-158	9.4e-156	1715.09	1819.87	1831.38	513.222	566.062	515.216	-1.31759	0.0584041	-22.5599	1.07436e-112	8.88858e-111	2558.21	2519.02	2482.59	1025.96	1175.33	995.801	-0.812921	0.0524116	-15.5103	2.95432e-54	5.67758e-53	3043.69	3001.49	3081.11	1737.6	1677.34	1785.94	0.663764	1.82e-22	1.09e-21
ENSG00000132517	SLC52A1	solute carrier family 52 member 1 [Source:HGNC Symbol;Acc:HGNC:30225]	protein_coding	-1.56053	0.222587	-7.01087	2.37e-12	1.53e-11	123.671	119.835	129.473	43.2717	51.923	31.1623	-1.53721	0.243332	-6.31734	2.66107e-10	1.503e-09	160.736	162.482	137.632	57.9848	59.5668	47.7439	-1.66633	0.193991	-8.58974	8.71651e-18	5.61463e-17	180.539	177.201	190.952	53.2938	66.7742	51.2277	1.00989	4.24e-11	1.47e-10
ENSG00000116544	DLGAP3	DLG associated protein 3 [Source:HGNC Symbol;Acc:HGNC:30368]	protein_coding	-0.851361	0.169832	-5.01296	5.36e-07	2.31e-06	148.596	168.582	183.889	91.575	85.5202	100.758	-1.01197	0.196068	-5.16133	2.45199e-07	1.0871e-06	191.004	218.853	214.789	91.6533	85.3494	114.975	-1.04436	0.152393	-6.85306	7.22891e-12	3.51583e-11	228.166	236.672	238.244	117.69	113.952	109.487	0.955323	4.41e-10	1.45e-09
ENSG00000118513	MYB	MYB proto-oncogene, transcription factor [Source:HGNC Symbol;Acc:HGNC:7545]	protein_coding	-1.69617	0.070735	-23.9792	4.58e-127	4.09e-125	1629.77	1647.23	1755.39	518.254	568.099	466.395	-1.48557	0.0613214	-24.226	1.1855e-129	1.2696e-127	2448.61	2551.07	2459.65	867.901	920.173	908.108	-1.25098	0.0587641	-21.2882	1.46039e-100	6.06598e-99	3637.36	3315.84	3318.47	1471.13	1369.6	1480.58	1.42795	4.12e-44	5.3e-43
ENSG00000117984	CTSD	cathepsin D [Source:HGNC Symbol;Acc:HGNC:2529]	protein_coding	-1.40919	0.035009	-40.2523	0	0	10449.7	10099.7	10533.3	3866.28	4042.87	3794.52	-1.0539	0.027537	-38.2721	0	0	13843.1	14056.3	13788.2	6583.14	7516.08	6803.99	-0.697912	0.0444175	-15.7125	1.24099e-55	2.43998e-54	15377.9	15922.6	17130.4	9867.13	10066.2	9926.11	1.30247	6.33e-29	4.83e-28
ENSG00000135750	KCNK1	potassium two pore domain channel subfamily K member 1 [Source:HGNC Symbol;Acc:HGNC:6272]	protein_coding	-0.879517	0.0688802	-12.7688	2.45e-37	4.41e-36	1037.3	1078.52	1073.31	591.715	566.062	575.463	-1.39877	0.0773722	-18.0785	4.70571e-73	2.1344e-71	1538.47	1587.24	1607.79	561.143	680.128	636.261	-1.6223	0.0680781	-23.83	1.63177e-125	9.40775e-124	2162.04	1978.34	2052.29	648.408	656.129	708.147	1.83878	3.55e-27	2.54e-26
ENSG00000167965	MLST8	MTOR associated protein, LST8 homolog [Source:HGNC Symbol;Acc:HGNC:24825]	protein_coding	-1.59013	0.0585781	-27.1454	2.87e-162	3.84e-160	2222.24	2165.16	2323.94	771.846	701.469	756.204	-1.08539	0.0517665	-20.9671	1.31056e-97	8.8027e-96	3123.91	3019.73	3091.51	1474.87	1523.84	1426.47	-0.742427	0.0561202	-13.2292	5.95015e-40	8.10649e-39	3560.93	3690.87	3924.34	2128.42	2345.08	2201.78	0.727793	3.01e-38	3.19e-37
ENSG00000136944	LMX1B	LIM homeobox transcription factor 1 beta [Source:HGNC Symbol;Acc:HGNC:6654]	protein_coding	-0.737505	0.0665673	-11.0791	2e-28	2.2e-27	1158.09	1082.58	1133.36	685.303	681.107	657.524	-1.20858	0.0720597	-16.7719	3.9159e-63	1.49183e-61	1634.5	1683.4	1786.09	746.32	769.034	725.902	-1.59613	0.0662067	-24.1083	2.04736e-128	1.23506e-126	2252.86	2290.26	2427.06	782.753	722.177	807.589	1.10082	2.24e-31	1.86e-30
ENSG00000248712	CCDC153	coiled-coil domain containing 153 [Source:HGNC Symbol;Acc:HGNC:27446]	protein_coding	-1.58806	0.336885	-4.71394	2.43e-06	9.85e-06	49.8517	53.8243	49.7251	19.1201	18.3258	13.5036	-1.88869	0.383911	-4.91961	8.67188e-07	3.64597e-06	59.4932	77.3722	86.5414	14.0286	25.7826	26.3079	-1.37619	0.269364	-5.10904	3.23805e-07	1.16451e-06	75.3168	84.9592	89.23	27.7572	35.5645	32.1428	0.95097	3.81e-16	1.73e-15
ENSG00000132004	FBXW9	F-box and WD repeat domain containing 9 [Source:HGNC Symbol;Acc:HGNC:28136]	protein_coding	-1.58442	0.0573845	-27.6105	8.31e-168	1.18e-165	2187.72	2315.46	2177.58	768.827	725.904	732.313	-1.10815	0.0522416	-21.2121	7.38465e-100	5.1954e-98	3266.91	3168.95	3264.59	1553.43	1586.97	1445.96	-0.787071	0.0571148	-13.7805	3.33925e-43	4.97829e-42	3725.97	4118.1	4225.93	2278.31	2431.45	2281.14	0.612615	1.31e-22	7.89e-22
ENSG00000120262	CCDC170	coiled-coil domain containing 170 [Source:HGNC Symbol;Acc:HGNC:21177]	protein_coding	-1.37889	0.103799	-13.2842	2.86e-40	5.57e-39	571.377	579.881	522.582	200.257	211.764	231.639	-1.20397	0.0996957	-12.0765	1.40598e-33	2.44172e-32	901.791	803.566	886.267	372.225	388.518	378.054	-1.02762	0.0769476	-13.3548	1.11096e-40	1.55373e-39	1232.76	1274.39	1169.81	630.643	565.403	610.714	0.734869	2.89e-14	1.19e-13
ENSG00000174871	CNIH2	cornichon family AMPA receptor auxiliary protein 2 [Source:HGNC Symbol;Acc:HGNC:28744]	protein_coding	-1.11591	0.149126	-7.483	7.26e-14	5.14e-13	233.92	238.655	242.058	98.6192	128.28	102.835	-1.38328	0.169726	-8.15007	3.63716e-16	2.97092e-15	307.903	292.909	290.904	122.516	112.91	105.231	-1.5534	0.142956	-10.8662	1.7e-27	1.57e-26	310.128	342.264	365.843	123.242	116.855	107.478	2.44314	1.22e-99	7.73e-98
ENSG00000137868	STRA6	signaling receptor and transporter of retinol STRA6 [Source:HGNC Symbol;Acc:HGNC:30650]	protein_coding	-1.21816	0.31033	-3.92537	8.66e-05	0.000293096	57.5212	54.8399	46.9105	21.1327	22.3982	24.9298	-1.53391	0.37639	-4.07533	4.59493e-05	0.000160465	51.1433	74.0563	65.688	21.5105	29.3389	22.4104	-1.54373	0.26701	-5.78154	7.40211e-09	2.99207e-08	80.8548	117.729	88.3377	29.9778	31.9355	36.1607	1.0707	2.87e-19	1.49e-18
ENSG00000124766	SOX4	SRY-box transcription factor 4 [Source:HGNC Symbol;Acc:HGNC:11200]	protein_coding	-0.774445	0.0440647	-17.5752	3.82e-69	1.47e-67	2888.52	2903.47	2919.71	1693.63	1714.48	1684.84	-1.19131	0.0472712	-25.2017	3.83863e-140	4.59611e-138	4161.39	4038.83	4164.41	1749.83	1879.46	1861.04	-1.3828	0.0478729	-28.8848	1.85149e-183	2.22773e-181	5609.99	5597.6	5538.51	2158.4	2050.4	2219.87	0.753097	5.21e-26	3.58e-25
ENSG00000174015	SPERT	chibby family member 2 [Source:HGNC Symbol;Acc:HGNC:30720]	protein_coding	-1.48443	0.629078	-2.35968	0.0182905	0.0417192	12.4629	17.2644	13.1349	5.03159	7.12668	3.11623	-1.21237	0.517493	-2.34277	0.0191411	0.0433436	30.2685	32.0542	27.1093	14.9638	10.6687	10.718	-1.44896	0.379731	-3.81576	0.000135765	0.00038124	64.2408	31.5563	49.0765	14.4337	16.6935	22.0982	1.73584	3.23e-07	8.73e-07
ENSG00000160606	TLCD1	TLC domain containing 1 [Source:HGNC Symbol;Acc:HGNC:25177]	protein_coding	-1.40394	0.0848858	-16.5392	1.92e-61	6.29e-60	812.967	811.427	788.096	313.971	294.23	303.313	-1.2894	0.0922308	-13.9801	2.06072e-44	4.90426e-43	1085.49	992.575	1096.89	448.914	445.417	417.028	-0.953012	0.0745148	-12.7896	1.87502e-37	2.42472e-36	1185.13	1208.85	1280.45	628.423	613.306	659.933	2.13087	2.68e-86	1.15e-84
ENSG00000149679	CABLES2	Cdk5 and Abl enzyme substrate 2 [Source:HGNC Symbol;Acc:HGNC:16143]	protein_coding	-0.946468	0.0677759	-13.9647	2.56e-44	5.56e-43	1150.42	1112.03	1179.33	597.753	607.804	580.657	-1.24155	0.0743137	-16.7069	1.16783e-62	4.37982e-61	1508.2	1571.76	1486.84	648.12	618.783	639.184	-1.44467	0.066422	-21.7499	6.91644e-105	3.07476e-103	1825.32	1761.08	1803.34	645.077	679.355	652.902	0.913743	2.59e-43	3.27e-42
ENSG00000137825	ITPKA	inositol-trisphosphate 3-kinase A [Source:HGNC Symbol;Acc:HGNC:6178]	protein_coding	-1.39315	0.205055	-6.79406	1.09e-11	6.75e-11	130.381	141.162	146.361	66.417	46.8325	45.7046	-1.11293	0.206162	-5.39832	6.7266e-08	3.13512e-07	198.311	179.061	179.339	92.5886	79.126	78.9236	-1.2301	0.168985	-7.27934	3.35464e-13	1.75492e-12	203.798	243.954	270.367	105.477	111.774	88.3928	3.09717	1.05e-80	3.78e-79
ENSG00000129038	LOXL1	lysyl oxidase like 1 [Source:HGNC Symbol;Acc:HGNC:6665]	protein_coding	-1.12379	0.234714	-4.78789	1.69e-06	6.96e-06	100.662	90.3843	87.2534	35.2211	43.7782	48.8209	-1.13194	0.249017	-4.54564	5.47676e-06	2.1234e-05	122.118	122.69	125.12	59.8552	58.6777	52.6157	-0.678151	0.207537	-3.26762	0.00108457	0.00274195	110.76	117.729	130.276	77.7201	63.1451	85.3794	1.59059	5.02e-71	1.38e-69
ENSG00000183779	ZNF703	zinc finger protein 703 [Source:HGNC Symbol;Acc:HGNC:25883]	protein_coding	-1.38378	0.0599847	-23.0689	9.5e-118	7.5e-116	1959.56	1839.17	2012.46	728.575	763.573	735.429	-1.33005	0.0582734	-22.8243	2.62934e-115	2.28315e-113	2681.37	2841.77	2774.54	1133.51	1135.32	1065.96	-1.26546	0.0600133	-21.0863	1.06192e-98	4.25905e-97	3671.69	3979.73	4277.69	1677.64	1671.53	1615.18	1.9542	3.87e-67	9.5e-66
ENSG00000130303	BST2	bone marrow stromal cell antigen 2 [Source:HGNC Symbol;Acc:HGNC:1119]	protein_coding	-0.843984	0.147259	-5.73128	9.97e-09	4.97e-08	218.581	219.36	199.839	119.752	124.208	111.145	-1.12579	0.165338	-6.80903	9.82619e-12	6.144e-11	270.329	323.858	330.526	144.027	134.247	138.36	-1.42188	0.141773	-10.0292	1.13391e-23	9.2395e-23	435.287	411.445	413.135	119.911	156.048	192.857	1.12722	1.73e-23	1.07e-22
ENSG00000137767	SQOR	sulfide quinone oxidoreductase [Source:HGNC Symbol;Acc:HGNC:20390]	protein_coding	-1.36319	0.322294	-4.22966	2.34e-05	8.49e-05	59.4386	46.7155	61.9218	14.0885	26.4705	24.9298	-1.20944	0.30026	-4.02797	5.62595e-05	0.000194149	87.6742	81.7935	99.0534	32.7333	53.3434	44.8208	-0.939219	0.214075	-4.38733	1.1475e-05	3.59788e-05	120.728	106.806	128.491	58.8452	56.6129	71.3169	0.659096	3.96e-32	3.38e-31
ENSG00000131242	RAB11FIP4	RAB11 family interacting protein 4 [Source:HGNC Symbol;Acc:HGNC:30267]	protein_coding	-0.846198	0.0592681	-14.2775	3.02e-46	6.99e-45	1772.61	1825.97	1939.28	994.243	1093.44	993.037	-0.695874	0.0520119	-13.3791	8.00745e-41	1.73049e-39	2813.92	2900.35	2716.15	1742.35	1817.23	1726.58	-0.630891	0.0478015	-13.1981	8.99416e-40	1.22011e-38	3676.12	3743.06	3671.82	2421.54	2332.74	2411.72	1.20024	2.45e-43	3.1e-42
ENSG00000132182	NUP210	nucleoporin 210 [Source:HGNC Symbol;Acc:HGNC:30052]	protein_coding	-1.13925	0.0287932	-39.5667	0	0	14477.1	14854.5	14885.6	6706.11	6687.88	6680.15	-1.23282	0.0237073	-52.0016	0	0	21333	20971.2	20967	9035.33	9246.18	8911.55	-1.24619	0.0397988	-31.3122	3.1881e-215	5.04153e-213	25106	26043.6	26807.4	10687.6	10929.9	11247	1.76121	1.11e-137	2.1e-135
ENSG00000179241	LDLRAD3	low density lipoprotein receptor class A domain containing 3 [Source:HGNC Symbol;Acc:HGNC:27046]	protein_coding	-1.32684	0.15356	-8.6405	5.6e-18	4.99e-17	240.63	226.468	239.243	94.5939	104.864	82.0606	-0.937462	0.161999	-5.78685	7.17197e-09	3.62776e-08	306.86	278.54	357.635	158.99	158.252	169.54	-0.595427	0.116446	-5.11331	3.1656e-07	1.13919e-06	377.692	359.256	358.705	252.035	231.532	243.08	1.10862	2.32e-31	1.92e-30
ENSG00000134490	TMEM241	transmembrane protein 241 [Source:HGNC Symbol;Acc:HGNC:31723]	protein_coding	-0.604742	0.0688095	-8.78865	1.51e-18	1.39e-17	1021	1100.86	1037.66	669.202	679.071	729.197	-0.834928	0.0673417	-12.3984	2.66649e-35	4.84923e-34	1726.35	1631.45	1623.43	938.044	959.292	923.698	-0.872142	0.0609356	-14.3125	1.82778e-46	2.94506e-45	2144.31	2000.18	2051.4	1089.19	1131.53	1163.17	0.935138	3.52e-59	6.91e-58
ENSG00000134759	ELP2	elongator acetyltransferase complex subunit 2 [Source:HGNC Symbol;Acc:HGNC:18248]	protein_coding	-0.618398	0.0455388	-13.5796	5.29e-42	1.07e-40	2811.83	2835.43	2819.32	1916.03	1780.65	1817.8	-0.730854	0.0430495	-16.9771	1.21389e-64	4.7853e-63	4402.5	4384.8	4364.61	2556.01	2668.06	2728.22	-0.682687	0.0448232	-15.2307	2.21333e-52	4.13161e-51	5824.87	5676.49	5627.74	3642.85	3442.5	3592.97	1.13435	3.66e-28	2.72e-27
ENSG00000134830	C5AR2	complement component 5a receptor 2 [Source:HGNC Symbol;Acc:HGNC:4527]	protein_coding	-1.17461	0.0727161	-16.1534	1.07e-58	3.33e-57	1018.13	1043.99	1048.92	451.837	472.397	453.93	-1.22	0.0787449	-15.4931	3.86271e-54	1.16528e-52	1391.31	1306.49	1399.26	593.876	588.555	578.773	-1.24451	0.0731553	-17.0119	6.70573e-65	1.57432e-63	1375.64	1502.56	1444.63	616.21	626.371	579.576	1.90649	5.08e-100	3.26e-98
ENSG00000134909	ARHGAP32	Rho GTPase activating protein 32 [Source:HGNC Symbol;Acc:HGNC:17399]	protein_coding	-0.643047	0.0702018	-9.15997	5.19e-20	5.14e-19	945.265	924.154	926.951	580.646	610.859	599.354	-0.657309	0.0774344	-8.4886	2.09147e-17	1.82101e-16	1173.16	1263.38	1162.57	774.377	796.594	746.364	-0.716195	0.0695053	-10.3042	6.747e-25	5.7654e-24	1571.68	1428.53	1400.02	894.892	897.822	883.928	0.946168	6.76e-44	8.65e-43
ENSG00000183067	IGSF5	immunoglobulin superfamily member 5 [Source:HGNC Symbol;Acc:HGNC:5952]	protein_coding	-1.28857	0.427472	-3.01439	0.002575	0.006999	36.4301	22.3422	30.9609	9.05687	13.2353	14.5424	-1.2177	0.41437	-2.93867	0.0032962	0.00874496	52.187	48.634	42.7494	15.899	20.4483	25.3335	-0.961174	0.283521	-3.39013	0.000698583	0.0018093	69.7788	76.4633	62.461	42.1909	38.4677	26.1161	0.647015	0.000115995	0.00025318
ENSG00000136261	BZW2	basic leucine zipper and W2 domains 2 [Source:HGNC Symbol;Acc:HGNC:18808]	protein_coding	-0.752385	0.0462378	-16.2721	1.56e-59	4.91e-58	3106.15	3338.12	3249.96	1950.25	1843.77	1960.11	-0.883443	0.0406703	-21.7221	1.26885e-104	9.51735e-103	4790.77	4833.55	4718.07	2576.58	2590.71	2606.43	-0.787105	0.0523014	-15.0494	3.4836e-51	6.33197e-50	6156.04	5790.58	5749.09	3589.56	3199.35	3476.45	0.739384	1.83e-27	1.33e-26
ENSG00000159461	AMFR	autocrine motility factor receptor [Source:HGNC Symbol;Acc:HGNC:463]	protein_coding	-0.916662	0.0535001	-17.1338	8.3e-66	2.98e-64	2912.49	3088.3	3019.16	1607.09	1709.39	1460.47	-1.18061	0.0436563	-27.0434	4.57262e-161	6.99574e-159	4475.56	4445.59	4514.75	1953.71	2051.94	1998.42	-1.30298	0.048175	-27.0467	4.17846e-161	3.8226e-159	5456.04	5573.33	5534.94	2284.97	2133.87	2303.24	0.622116	8.06e-17	3.76e-16
ENSG00000136492	BRIP1	BRCA1 interacting protein C-terminal helicase 1 [Source:HGNC Symbol;Acc:HGNC:20473]	protein_coding	-0.629265	0.0391541	-16.0715	4.04e-58	1.23e-56	5189.37	5415.95	5320.58	3529.16	3279.29	3487.06	-0.687556	0.0325402	-21.1294	4.26994e-99	2.96085e-97	7792.56	7590.22	7741.8	4747.27	4662.21	4826.03	-0.693677	0.0482496	-14.3769	7.22929e-47	1.1803e-45	11090.4	10164.8	9993.77	6589.56	6193.3	6543.08	1.80773	1.65e-64	3.76e-63
ENSG00000136720	HS6ST1	heparan sulfate 6-O-sulfotransferase 1 [Source:HGNC Symbol;Acc:HGNC:5201]	protein_coding	-1.07809	0.0709268	-15.2001	3.53e-52	9.47e-51	1607.72	1712.22	1845.46	764.802	909.161	772.824	-1.27057	0.0602424	-21.091	9.62361e-99	6.62551e-97	2584.3	2565.44	2721.36	1043.73	1178.89	1132.21	-1.27503	0.0589848	-21.6163	1.26316e-103	5.48336e-102	2921.85	3067.03	3280.99	1277.94	1267.26	1288.73	0.679796	1.23e-25	8.33e-25
ENSG00000137135	ARHGEF39	Rho guanine nucleotide exchange factor 39 [Source:HGNC Symbol;Acc:HGNC:25909]	protein_coding	-0.96138	0.0981143	-9.79857	1.14e-22	1.26e-21	541.658	564.648	638.92	284.788	297.285	314.739	-0.988628	0.0994153	-9.94443	2.66704e-23	3.09342e-22	821.423	786.986	796.598	377.836	405.41	430.669	-0.97156	0.0836892	-11.6091	3.70293e-31	3.98344e-30	880.542	986.741	966.361	489.637	468.145	489.174	1.01539	1.55e-43	1.97e-42
ENSG00000138346	DNA2	DNA replication helicase/nuclease 2 [Source:HGNC Symbol;Acc:HGNC:2939]	protein_coding	-0.98264	0.0732853	-13.4084	5.4e-41	1.07e-39	953.894	957.667	1017.02	497.121	489.705	495.48	-0.791953	0.074986	-10.5613	4.5e-26	5.88e-25	1405.92	1370.59	1340.87	752.867	754.809	833.082	-0.631037	0.0717624	-8.79342	1.45071e-18	9.63612e-18	1775.48	1717.39	1524.94	1125.83	1026.29	1088.84	1.16846	9.05e-63	1.98e-61
ENSG00000141424	SLC39A6	solute carrier family 39 member 6 [Source:HGNC Symbol;Acc:HGNC:18607]	protein_coding	-1.10499	0.034106	-32.3987	2.86e-230	7.49e-228	20241.7	21062.6	21788	9836.76	10062.9	9431.78	-1.23725	0.0230912	-53.5811	0	0	30139	30218.3	29858.9	12467.7	13255.8	13046.8	-1.25872	0.0460565	-27.3299	1.87189e-164	1.77861e-162	42404.5	40371.4	39524.4	17745.7	15932.9	17445.5	2.17743	5.78e-65	1.33e-63
ENSG00000235750	KIAA0040	KIAA0040 [Source:HGNC Symbol;Acc:HGNC:28950]	protein_coding	-1.07631	0.0746937	-14.4097	4.5e-47	1.06e-45	933.761	992.196	967.294	463.913	464.253	443.543	-1.16377	0.0738097	-15.7672	5.22927e-56	1.64713e-54	1626.15	1514.29	1578.6	680.853	661.458	723.953	-1.25229	0.0653833	-19.153	9.12912e-82	2.85465e-80	2055.71	2074.22	2086.2	867.135	815.806	932.143	1.03726	1.08e-46	1.5e-45
ENSG00000168743	NPNT	nephronectin [Source:HGNC Symbol;Acc:HGNC:27405]	protein_coding	-1.22539	0.050008	-24.5039	1.34e-132	1.26e-130	2599.96	2616.07	2709.55	1138.15	1153.5	1097.95	-0.999291	0.0485199	-20.5955	3.01216e-94	1.89756e-92	3709.45	3919.46	3872.47	1862.99	2010.16	1973.09	-0.761448	0.0495589	-15.3645	2.83208e-53	5.34978e-52	5359.68	5184.94	5073.62	3157.66	2909.76	3154.02	2.41573	5.01e-99	3.1e-97
ENSG00000158669	GPAT4	glycerol-3-phosphate acyltransferase 4 [Source:HGNC Symbol;Acc:HGNC:20880]	protein_coding	-1.21847	0.0526376	-23.1482	1.52e-118	1.21e-116	2355.49	2433.27	2455.29	992.23	1077.15	1043.94	-1.1543	0.0493281	-23.4004	4.23565e-121	3.92551e-119	3615.52	3574.6	3737.96	1603	1676.76	1671.04	-1.00285	0.0473614	-21.1744	1.64357e-99	6.62786e-98	4516.79	4476.14	4640.85	2238.34	2242.02	2326.34	0.757696	2.74e-16	1.25e-15
ENSG00000154920	EME1	essential meiotic structure-specific endonuclease 1 [Source:HGNC Symbol;Acc:HGNC:24965]	protein_coding	-0.825746	0.105452	-7.83053	4.86e-15	3.68e-14	518.65	441.766	440.02	261.643	257.579	271.112	-1.00005	0.106247	-9.41243	4.84777e-21	4.98935e-20	721.224	708.509	718.398	385.318	290.721	330.31	-1.22619	0.0866764	-14.1467	1.95689e-45	3.08352e-44	1005.7	1003.73	994.023	397.483	471.048	408.817	1.89099	4e-85	1.65e-83
ENSG00000228594	FNDC10	fibronectin type III domain containing 10 [Source:HGNC Symbol;Acc:HGNC:42951]	protein_coding	-1.21125	0.0686385	-17.6468	1.08e-69	4.18e-68	1241.5	1248.12	1282.53	523.286	577.261	528.72	-1.2231	0.0715174	-17.1021	1.43039e-65	5.78065e-64	1634.5	1681.19	1712.06	742.579	683.684	692.774	-1.14298	0.0722587	-15.8178	2.34378e-56	4.69582e-55	1802.07	1920.08	2104.94	830.495	918.145	887.946	1.42303	6.91e-51	1.08e-49
ENSG00000142694	EVA1B	eva-1 homolog B [Source:HGNC Symbol;Acc:HGNC:25558]	protein_coding	-1.03617	0.292877	-3.53789	0.000403338	0.00125311	49.8517	55.8554	82.5624	28.1769	30.5429	33.2397	-1.26046	0.279295	-4.51299	6.39214e-06	2.46e-05	98.1116	97.268	103.224	38.3448	66.6792	44.8208	-0.726596	0.213129	-3.40918	0.000651585	0.00169412	97.4688	116.516	134.737	64.3967	74.0322	72.3214	1.55697	8.83e-42	1.06e-40
ENSG00000164104	HMGB2	high mobility group box 2 [Source:HGNC Symbol;Acc:HGNC:5000]	protein_coding	-0.741761	0.0450354	-16.4706	5.97e-61	1.93e-59	7612.93	8538.77	7593.86	4806.18	4527.48	4864.43	-1.01224	0.0276996	-36.5435	2.26288e-292	1.32186e-289	14451.6	13964.6	14019.7	7059.18	6805.72	6966.71	-1.18479	0.040529	-29.2332	7.34248e-188	9.28887e-186	19813.9	19487.2	19010.5	8655.8	8205.24	8798.1	0.675941	3.5e-21	1.99e-20
ENSG00000143476	DTL	denticleless E3 ubiquitin protein ligase homolog [Source:HGNC Symbol;Acc:HGNC:30288]	protein_coding	-0.590604	0.0843283	-7.00363	2.49e-12	1.61e-11	633.692	668.234	626.724	431.711	403.167	445.62	-0.75572	0.0899926	-8.39758	4.55774e-17	3.89967e-16	853.779	840.041	853.944	500.352	459.642	505.696	-0.816165	0.0812026	-10.051	9.0965e-24	7.45882e-23	1075.48	1078.98	1005.62	602.886	553.064	641.852	2.60426	1.6e-148	4.22e-146
ENSG00000170075	GPR37L1	G protein-coupled receptor 37 like 1 [Source:HGNC Symbol;Acc:HGNC:14923]	protein_coding	-0.953633	0.111287	-8.56911	1.04e-17	9.18e-17	406.483	380.833	408.121	212.333	213.801	191.129	-1.0328	0.114852	-8.99246	2.41749e-19	2.30589e-18	573.013	578.081	570.339	292.729	289.832	267.95	-1.17366	0.0990611	-11.8479	2.20702e-32	2.48152e-31	705.541	792.548	729.902	367.505	314.274	308.37	1.78477	9.65e-26	6.56e-25
ENSG00000174276	ZNHIT2	zinc finger HIT-type containing 2 [Source:HGNC Symbol;Acc:HGNC:1177]	protein_coding	-1.16831	0.123427	-9.46554	2.92e-21	3.06e-20	337.458	332.086	333.064	152.96	142.534	150.618	-1.0331	0.131094	-7.88057	3.25893e-15	2.50688e-14	472.814	475.287	561.998	260.931	283.609	230.925	-0.975795	0.0963583	-10.1267	4.2043e-24	3.4887e-23	660.13	631.126	712.056	328.645	339.677	351.562	0.873612	1.94e-26	1.35e-25
ENSG00000143811	PYCR2	pyrroline-5-carboxylate reductase 2 [Source:HGNC Symbol;Acc:HGNC:30262]	protein_coding	-0.746457	0.0784481	-9.5153	1.81e-21	1.92e-20	815.843	803.303	865.967	459.888	514.139	507.945	-0.71089	0.0826874	-8.59732	8.15977e-18	7.24866e-17	999.903	980.417	993.662	596.682	623.228	614.825	-0.677248	0.0715222	-9.46905	2.82407e-21	2.10725e-20	1167.41	1244.05	1221.56	752.775	783.871	732.254	0.746304	1.02e-38	1.09e-37
ENSG00000196405	EVL	Enah/Vasp-like [Source:HGNC Symbol;Acc:HGNC:20234]	protein_coding	-1.16431	0.0683345	-17.0384	4.27e-65	1.51e-63	1435.15	1303.97	1315.37	603.791	579.298	626.361	-0.763075	0.0593807	-12.8506	8.53978e-38	1.6781e-36	2039.47	1998.41	1992.54	1178.4	1192.22	1190.67	-0.614415	0.0520538	-11.8035	3.74541e-32	4.17521e-31	2826.6	2779.38	2833.95	1860.84	1871.13	1779.91	1.74319	3.46e-83	1.34e-81
ENSG00000144290	SLC4A10	solute carrier family 4 member 10 [Source:HGNC Symbol;Acc:HGNC:13811]	protein_coding	-0.883584	0.10821	-8.16542	3.2e-16	2.61e-15	421.822	467.155	415.627	222.396	229.072	255.531	-0.669157	0.103427	-6.46984	9.81094e-11	5.73108e-10	737.924	638.874	682.947	427.404	408.077	436.516	-0.663727	0.079205	-8.37986	5.29896e-17	3.29811e-16	1014.56	995.237	919.069	602.886	604.597	639.844	1.30126	3.31e-08	9.58e-08
ENSG00000144485	HES6	hes family bHLH transcription factor 6 [Source:HGNC Symbol;Acc:HGNC:18254]	protein_coding	-0.837494	0.131401	-6.37357	1.85e-10	1.05e-09	286.647	258.966	271.142	155.979	160.859	140.23	-0.763097	0.139656	-5.46411	4.65239e-08	2.19545e-07	377.834	355.912	434.792	223.522	248.047	235.796	-0.616706	0.100857	-6.11466	9.67651e-10	4.15091e-09	499.528	497.618	508.611	341.969	315	327.455	2.31537	2.61e-70	7.03e-69
ENSG00000197385	ZNF860	zinc finger protein 860 [Source:HGNC Symbol;Acc:HGNC:34513]	protein_coding	-0.636	0.186728	-3.40602	0.000659168	0.00197821	128.464	133.038	123.844	85.5371	94.6831	67.5182	-0.638006	0.202935	-3.1439	0.00166714	0.00466301	152.386	152.534	160.571	101.006	116.466	98.4109	-1.15539	0.165806	-6.96833	3.20732e-12	1.59137e-11	206.014	234.245	201.66	102.146	89.2742	97.433	0.905346	5.35e-22	3.14e-21
ENSG00000166171	DPCD	deleted in primary ciliary dyskinesia homolog (mouse) [Source:HGNC Symbol;Acc:HGNC:24542]	protein_coding	-1.16018	0.0638495	-18.1705	8.83e-74	3.64e-72	1506.1	1400.45	1441.09	661.151	637.329	647.136	-0.87188	0.0621117	-14.0373	9.21669e-45	2.20983e-43	1892.3	1887.88	1911.21	1020.34	1075.76	1053.29	-0.589537	0.0563927	-10.4541	1.403e-25	1.2271e-24	2249.54	2156.75	2252.17	1500	1437.1	1493.64	0.965224	4.42e-59	8.64e-58
ENSG00000240204	SMKR1	small lysine rich protein 1 [Source:HGNC Symbol;Acc:HGNC:43561]	protein_coding	-0.721815	0.190601	-3.78704	0.000152453	0.000499629	120.795	124.913	116.338	80.5055	65.1583	73.7507	-0.888545	0.221194	-4.01703	5.89365e-05	0.000202987	171.173	145.902	138.675	82.3009	74.6807	81.8467	-1.14122	0.177632	-6.42465	1.32173e-10	5.98034e-10	166.14	190.551	190.952	77.7201	81.2903	89.3973	1.79604	2.01e-54	3.47e-53
ENSG00000146476	ARMT1	acidic residue methyltransferase 1 [Source:HGNC Symbol;Acc:HGNC:17872]	protein_coding	-0.910849	0.0403421	-22.5781	7.11e-113	5.16e-111	5513.41	5843.49	6004.54	3072.29	3133.7	3027.93	-0.866292	0.036008	-24.0583	6.83007e-128	7.00337e-126	8243.46	8213.62	8007.68	4312.38	4728	4636.03	-0.706165	0.0501948	-14.0685	5.93413e-45	9.25181e-44	11436	10674.5	10420.3	6722.79	6251.37	6972.99	1.64475	5.61e-52	9.06e-51
ENSG00000156398	SFXN2	sideroflexin 2 [Source:HGNC Symbol;Acc:HGNC:16086]	protein_coding	-0.831721	0.105309	-7.8979	2.84e-15	2.19e-14	503.311	497.621	427.823	279.757	249.434	273.189	-0.927334	0.110307	-8.40684	4.21201e-17	3.61348e-16	686.781	602.398	689.203	347.909	299.612	345.9	-1.09653	0.0864925	-12.6778	7.85082e-37	1.00294e-35	818.516	832.6	872.67	404.145	391.935	385.714	1.40376	1.11e-52	1.82e-51
ENSG00000164742	ADCY1	adenylate cyclase 1 [Source:HGNC Symbol;Acc:HGNC:232]	protein_coding	-1.0978	0.0640974	-17.1271	9.32e-66	3.34e-64	1386.26	1414.67	1483.31	650.082	693.325	658.562	-1.08019	0.0685761	-15.7517	6.68162e-56	2.10117e-54	2057.21	1915.52	2033.2	891.282	985.963	1003.6	-0.943162	0.0641527	-14.7018	6.27408e-49	1.08602e-47	2249.54	2331.52	2448.47	1204.66	1150.4	1307.81	1.59168	2.24e-19	1.17e-18
ENSG00000152213	ARL11	ADP ribosylation factor like GTPase 11 [Source:HGNC Symbol;Acc:HGNC:24046]	protein_coding	-1.03028	0.401645	-2.56516	0.0103129	0.0248433	24.9259	39.6066	37.5284	25.158	11.1991	13.5036	-1.04914	0.38178	-2.74801	0.00599576	0.0152179	55.3182	53.0553	45.8774	22.4457	26.6717	27.2822	-1.04764	0.324884	-3.22467	0.00126116	0.00315775	59.8104	54.6166	46.3996	33.3086	24.6774	20.0893	1.17201	1.2e-24	7.78e-24
ENSG00000203995	ZYG11A	zyg-11 family member A, cell cycle regulator [Source:HGNC Symbol;Acc:HGNC:32058]	protein_coding	-1.04699	0.107346	-9.75334	1.78e-22	1.96e-21	466.881	540.274	472.857	216.358	252.488	247.221	-1.14561	0.10514	-10.8961	1.2e-27	1.66e-26	765.061	700.771	740.294	344.168	352.066	320.566	-1.06239	0.0829675	-12.8049	1.53892e-37	1.99241e-36	897.156	910.277	878.916	436.343	429.677	419.866	0.981948	1.62e-15	7.12e-15
ENSG00000154978	VOPP1	VOPP1 WW domain binding protein [Source:HGNC Symbol;Acc:HGNC:34518]	protein_coding	-0.630304	0.107841	-5.84477	5.07e-09	2.6e-08	382.516	425.517	414.688	277.744	275.904	235.794	-0.773697	0.107581	-7.19178	6.39531e-13	4.29107e-12	587.626	627.82	608.918	346.038	342.287	365.387	-0.894408	0.0910675	-9.82137	9.10951e-23	7.17962e-22	673.421	719.726	712.056	367.505	375.242	389.732	0.883197	2.48e-64	5.61e-63
ENSG00000155906	RMND1	required for meiotic nuclear division 1 homolog [Source:HGNC Symbol;Acc:HGNC:21176]	protein_coding	-0.95899	0.0564683	-16.9828	1.1e-64	3.86e-63	1830.13	1864.56	1981.5	988.205	979.41	952.526	-0.941302	0.0533382	-17.6478	1.05762e-69	4.62305e-68	2714.77	2694.76	2721.36	1381.35	1505.17	1442.06	-0.791663	0.056299	-14.0618	6.52439e-45	1.01506e-43	3485.62	3348.61	3174.81	2001.85	1837.02	1947.66	0.947692	7.89e-20	4.21e-19
ENSG00000196118	CCDC189	coiled-coil domain containing 189 [Source:HGNC Symbol;Acc:HGNC:28078]	protein_coding	-0.950529	0.201289	-4.72221	2.33e-06	9.47e-06	176.398	133.038	136.979	56.3538	79.4116	95.5643	-0.987764	0.181336	-5.44716	5.11804e-08	2.4087e-07	227.535	258.644	231.472	132.804	118.244	108.155	-1.03506	0.144985	-7.13909	9.3952e-13	4.78933e-12	292.406	293.716	344.428	131.014	171.29	149.665	1.53051	1.79e-51	2.85e-50
ENSG00000185442	FAM174B	family with sequence similarity 174 member B [Source:HGNC Symbol;Acc:HGNC:34339]	protein_coding	-0.958487	0.0635772	-15.076	2.33e-51	6.13e-50	1370.92	1467.47	1481.43	732.6	717.759	772.824	-0.986725	0.066522	-14.8331	8.95567e-50	2.44185e-48	2064.52	2048.15	2139.55	1121.35	1057.09	981.186	-1.0226	0.0538745	-18.9812	2.44027e-80	7.43123e-79	2770.11	2769.67	2773.27	1325.68	1381.21	1382.14	1.12018	1.5e-53	2.53e-52
ENSG00000159259	CHAF1B	chromatin assembly factor 1 subunit B [Source:HGNC Symbol;Acc:HGNC:1911]	protein_coding	-0.610553	0.0853893	-7.15023	8.66e-13	5.75e-12	592.469	633.705	604.207	407.559	389.931	400.954	-0.717936	0.0936689	-7.66462	1.79359e-14	1.32319e-13	773.411	779.249	832.048	489.129	508.54	477.439	-0.720197	0.0817334	-8.81154	1.23437e-18	8.22489e-18	976.903	1014.66	955.654	616.21	547.258	629.799	0.860734	1.25e-37	1.3e-36
ENSG00000164818	DNAAF5	dynein axonemal assembly factor 5 [Source:HGNC Symbol;Acc:HGNC:26013]	protein_coding	-1.00507	0.0463922	-21.6646	4.43e-104	2.84e-102	3016.99	2953.23	3121.42	1529.6	1481.33	1519.68	-1.04759	0.0452869	-23.1324	2.18582e-118	1.97821e-116	4343	4278.68	4125.83	2071.55	2147.96	2039.35	-0.889026	0.0466054	-19.0756	4.02799e-81	1.24547e-79	4834.67	5075.71	5114.67	2674.68	2740.64	2695.98	0.625358	8.15e-50	1.23e-48
ENSG00000165891	E2F7	E2F transcription factor 7 [Source:HGNC Symbol;Acc:HGNC:23820]	protein_coding	-0.821122	0.0758279	-10.8288	2.5e-27	3.34e-26	911.711	863.22	844.388	489.071	482.578	511.061	-0.750191	0.076905	-9.75478	1.75981e-22	1.94406e-21	1202.39	1199.27	1199.07	737.903	685.462	688.876	-0.67765	0.0685378	-9.88723	4.7292e-23	3.77161e-22	1610.45	1439.45	1486.57	960.399	916.693	962.276	2.27595	7.21e-86	3.04e-84
ENSG00000174943	KCTD13	potassium channel tetramerization domain containing 13 [Source:HGNC Symbol;Acc:HGNC:22234]	protein_coding	-0.655058	0.0663088	-9.8789	5.14e-23	5.76e-22	1311.48	1213.59	1218.73	754.739	844.003	779.056	-0.854118	0.0635776	-13.4343	3.80841e-41	8.28608e-40	1830.72	1898.94	1815.28	1008.19	1025.97	1036.72	-0.905916	0.0657927	-13.7692	3.90247e-43	5.79066e-42	2282.76	2320.6	2470.78	1185.79	1365.97	1216.41	0.961878	1.3e-60	2.67e-59
ENSG00000261652	C15orf65	chromosome 15 open reading frame 65 [Source:HGNC Symbol;Acc:HGNC:44654]	protein_coding	-0.844969	0.292492	-2.88886	0.00386642	0.0101662	54.6452	58.9021	49.7251	36.2275	23.4162	31.1623	-1.02742	0.295589	-3.47584	0.000509247	0.00154839	103.33	81.7935	80.2854	43.9562	40.8966	42.8721	-0.724673	0.220541	-3.28588	0.00101663	0.00257814	101.899	91.0277	116.891	64.3967	65.3226	58.2589	0.713416	3.43e-26	2.37e-25
ENSG00000203667	COX20	cytochrome c oxidase assembly factor COX20 [Source:HGNC Symbol;Acc:HGNC:26970]	protein_coding	-0.688466	0.0789618	-8.71897	2.81e-18	2.54e-17	744.9	784.007	740.247	488.064	451.017	468.473	-0.8022	0.0812985	-9.86734	5.76747e-23	6.53997e-22	1110.54	1141.79	1079.16	661.213	708.578	611.901	-0.870361	0.0686253	-12.6828	7.36514e-37	9.42526e-36	1589.41	1617.87	1463.37	856.032	865.887	828.683	0.859032	5.64e-37	5.68e-36
ENSG00000175792	RUVBL1	RuvB like AAA ATPase 1 [Source:HGNC Symbol;Acc:HGNC:10474]	protein_coding	-0.722299	0.0464074	-15.5643	1.27e-54	3.6e-53	4172.21	4563.9	4466.81	2751.27	2512.67	2738.12	-0.778268	0.037253	-20.8915	6.40367e-97	4.22752e-95	5906.52	5737.7	5775.33	3348.15	3415.75	3423.92	-0.705484	0.0448979	-15.7131	1.2304e-55	2.42132e-54	6677.72	6863.49	6709.21	4180.23	3963.63	4282.03	0.806712	3.35e-55	5.94e-54
ENSG00000203879	GDI1	GDP dissociation inhibitor 1 [Source:HGNC Symbol;Acc:HGNC:4226]	protein_coding	-0.746359	0.0395412	-18.8755	1.81e-79	8.22e-78	5071.45	5035.11	4966.88	2930.4	3139.81	2914.71	-0.656271	0.0360476	-18.2057	4.65246e-74	2.1559e-72	6647.58	6523.59	6776.29	4125.33	4237.24	4314.49	-0.590812	0.0444085	-13.304	2.19291e-40	3.04572e-39	8074.4	8312.65	8546.45	5331.6	5736.77	5479.35	0.707704	1.84e-38	1.96e-37
ENSG00000196208	GREB1	growth regulating estrogen receptor binding 1 [Source:HGNC Symbol;Acc:HGNC:24885]	protein_coding	-0.706986	0.0418553	-16.8912	5.22e-64	1.78e-62	14136.8	14124.3	14764.6	8385.65	9525.32	8447.05	-0.723769	0.0229721	-31.5064	7.09494e-218	1.92633e-215	20753.7	20211.8	20351.8	12347.9	12621.9	12405.6	-0.724952	0.0349123	-20.7649	8.98606e-96	3.50251e-94	25426.1	25390.7	26047.1	15628.4	15265.2	15619.4	1.48132	3.5e-29	2.7e-28
ENSG00000188312	CENPP	centromere protein P [Source:HGNC Symbol;Acc:HGNC:32933]	protein_coding	-0.707634	0.151745	-4.66331	3.11e-06	1.25e-05	185.027	211.235	218.603	131.828	135.407	109.068	-0.732459	0.161006	-4.54927	5.3833e-06	2.08969e-05	253.629	263.066	265.88	157.12	137.804	156.873	-0.671588	0.130752	-5.13636	2.80116e-07	1.01265e-06	332.28	284.007	309.628	194.3	182.903	205.915	1.62445	1.26e-68	3.22e-67

## Sheet: 45 genes list
Gene ID	Symbol	description	gene_biotype	GATA3RNA-seq/log2FoldChange	GATA3RNA-seq/lfcSE	GATA3RNA-seq/stat	GATA3RNA-seq/pvalue	GATA3RNA-seq/padj	GATA3RNA-seq/siNTR1	GATA3RNA-seq/siNTR2	GATA3RNA-seq/siNTR3	GATA3RNA-seq/siGATA3R1	GATA3RNA-seq/siGATA3R2	GATA3RNA-seq/siGATA3R3	GT3-INCPRNA-seq/log2FoldChange	GT3-INCPRNA-seq/lfcSE	GT3-INCPRNA-seq/stat	GT3-INCPRNA-seq/pvalue	GT3-INCPRNA-seq/padj	GT3-INCPRNA-seq/sgNCR1	GT3-INCPRNA-seq/sgNCR2	GT3-INCPRNA-seq/sgNCR3	GT3-INCPRNA-seq/sgGT3-INCPR1	GT3-INCPRNA-seq/sgGT3-INCPR2	GT3-INCPRNA-seq/sgGT3-INCPR3	LIN00992RNA-seq/log2FoldChange	LIN00992RNA-seq/lfcSE	LIN00992RNA-seq/stat	LIN00992RNA-seq/pvalue	LIN00992RNA-seq/padj	LIN00992RNA-seq/siNCR1	LIN00992RNA-seq/siNCR2	LIN00992RNA-seq/siNCR3	LIN00992RNA-seq/siLINC00992R1	LIN00992RNA-seq/siLINC00992R2	LIN00992RNA-seq/siLINC00992R3	TCGA BRCA LumA vs Normal DiffExpr-log2FoldChange	TCGA BRCA LumA vs Normal DiffExpr-pvalue	TCGA BRCA LumA Normal-DiffExpr-FDR(padj)
ENSG00000003989	SLC7A2	solute carrier family 7 member 2 [Source:HGNC Symbol;Acc:HGNC:11060]	protein_coding	-0.708181	0.0480205	-14.7475	3.19e-49	7.92e-48	3620	3349.3	3405.7	2139.43	2212.33	1998.54	-0.807277	0.0418711	-19.2801	7.89871e-83	4.19459e-81	5021.43	5081.15	5081.96	2785.14	2798.75	3001.05	-0.967691	0.0478294	-20.2321	5.10499e-91	1.8774e-89	6785.16	6507.88	6653.88	3575.13	3237.1	3399.11	1.85072	3.14e-28	2.34e-27
ENSG00000042493	CAPG	capping actin protein, gelsolin like [Source:HGNC Symbol;Acc:HGNC:1474]	protein_coding	-0.808547	0.101456	-7.96946	1.59e-15	1.24e-14	480.302	508.792	441.896	279.757	271.832	264.879	-0.905951	0.0982366	-9.22213	2.91267e-20	2.90919e-19	736.88	749.405	777.83	400.282	393.852	405.336	-1.04491	0.0784968	-13.3115	1.98576e-40	2.76147e-39	1161.87	1112.97	1130.54	568.467	511.693	575.558	0.850753	1.07e-29	8.43e-29
ENSG00000067715	SYT1	synaptotagmin 1 [Source:HGNC Symbol;Acc:HGNC:11509]	protein_coding	-1.6839	0.0818102	-20.583	3.9e-94	2.17e-92	1054.56	1195.31	1197.15	356.237	379.75	336.552	-1.84561	0.0785852	-23.4854	5.74711e-122	5.35203e-120	1676.25	1635.87	1711.02	448.914	456.975	483.285	-1.93339	0.0700224	-27.6111	8.1931e-168	7.99062e-166	2228.49	2187.09	2191.49	635.084	538.548	563.504	3.31615	2.2e-56	4.02e-55
ENSG00000084628	NKAIN1	sodium/potassium transporting ATPase interacting 1 [Source:HGNC Symbol;Acc:HGNC:25743]	protein_coding	-0.951036	0.160521	-5.92467	3.13e-09	1.63e-08	188.861	184.831	194.209	109.689	98.7555	85.1768	-1.32733	0.186213	-7.12799	1.01847e-12	6.75374e-12	255.716	240.959	238.771	108.488	114.688	86.7185	-1.41437	0.144108	-9.81469	9.73373e-23	7.65253e-22	307.913	290.075	293.567	109.918	111.048	113.504	4.28809	9.17e-114	8.73e-112
ENSG00000088002	SULT2B1	sulfotransferase family 2B member 1 [Source:HGNC Symbol;Acc:HGNC:11459]	protein_coding	-0.841059	0.0712701	-11.801	3.86e-32	6.05e-31	1062.23	1059.22	1124.91	608.823	640.383	562.998	-1.14164	0.0713408	-16.0027	1.22372e-57	4.08834e-56	1547.87	1607.13	1545.23	714.522	795.705	705.44	-1.23425	0.0672095	-18.3643	2.53704e-75	7.05622e-74	1944.95	1937.07	2138.84	892.671	841.935	829.687	0.934885	2.7e-11	9.51e-11
ENSG00000093009	CDC45	cell division cycle 45 [Source:HGNC Symbol;Acc:HGNC:1739]	protein_coding	-0.924932	0.0643342	-14.377	7.22e-47	1.69e-45	1297.1	1348.66	1416.7	695.366	724.886	719.848	-1.00249	0.0646933	-15.496	3.69156e-54	1.1154e-52	1836.98	1876.83	1944.57	945.526	946.845	937.339	-1.1284	0.0607853	-18.5638	6.31157e-77	1.79835e-75	2241.78	2225.93	2308.38	975.943	1056.77	1063.73	1.87239	4.81e-71	1.33e-69
ENSG00000108375	RNF43	ring finger protein 43 [Source:HGNC Symbol;Acc:HGNC:18505]	protein_coding	-1.52509	0.180184	-8.46404	2.58e-17	2.23e-16	193.655	207.173	218.603	69.436	91.6288	54.0146	-1.67532	0.174978	-9.57444	1.02412e-21	1.08951e-20	298.51	305.068	328.44	103.811	88.0166	90.616	-2.05921	0.138709	-14.8456	7.43423e-50	1.31564e-48	482.914	393.24	477.381	103.257	111.774	109.487	0.636911	1.4e-06	3.61e-06
ENSG00000109265	KIAA1211	capping protein inhibiting regulator of actin dynamics [Source:HGNC Symbol;Acc:HGNC:29219]	protein_coding	-1.89883	0.155171	-12.237	1.97e-34	3.29e-33	289.523	257.951	301.165	71.4486	76.3573	79.9831	-1.34035	0.141525	-9.47081	2.77669e-21	2.90588e-20	401.84	412.284	425.408	165.537	164.475	160.77	-0.990108	0.106475	-9.29901	1.41766e-20	1.03242e-19	495.097	493.977	515.75	263.138	245.322	251.116	2.66281	1.2e-81	4.41e-80
ENSG00000113494	PRLR	prolactin receptor [Source:HGNC Symbol;Acc:HGNC:9446]	protein_coding	-0.808499	0.0488776	-16.5413	1.85e-61	6.08e-60	2943.17	3091.34	3288.42	1772.13	1790.83	1760.67	-1.31517	0.0445684	-29.5089	2.211e-191	4.39397e-189	4737.54	4832.45	4702.43	1862.99	1964.81	1961.4	-1.6817	0.0499486	-33.6687	1.66243e-248	3.43967e-246	6933.58	6554	6423.67	2060.69	2001.05	2148.55	1.62708	2.4e-55	4.26e-54
ENSG00000118513	MYB	MYB proto-oncogene, transcription factor [Source:HGNC Symbol;Acc:HGNC:7545]	protein_coding	-1.69617	0.070735	-23.9792	4.58e-127	4.09e-125	1629.77	1647.23	1755.39	518.254	568.099	466.395	-1.48557	0.0613214	-24.226	1.1855e-129	1.2696e-127	2448.61	2551.07	2459.65	867.901	920.173	908.108	-1.25098	0.0587641	-21.2882	1.46039e-100	6.06598e-99	3637.36	3315.84	3318.47	1471.13	1369.6	1480.58	1.42795	4.12e-44	5.3e-43
ENSG00000121101	TEX14	testis expressed 14, intercellular bridge forming factor [Source:HGNC Symbol;Acc:HGNC:11737]	protein_coding	-1.82789	0.0940139	-19.4428	3.36e-84	1.62e-82	866.653	853.065	759.949	238.497	226.018	233.717	-1.78144	0.0899292	-19.8094	2.47046e-87	1.39657e-85	1286.93	1207.01	1324.19	370.354	357.401	370.259	-1.99373	0.0721712	-27.625	5.57302e-168	5.45934e-166	1911.72	1763.51	1828.32	455.218	453.629	474.107	1.5783	2.44e-22	1.45e-21
ENSG00000129038	LOXL1	lysyl oxidase like 1 [Source:HGNC Symbol;Acc:HGNC:6665]	protein_coding	-1.12379	0.234714	-4.78789	1.69e-06	6.96e-06	100.662	90.3843	87.2534	35.2211	43.7782	48.8209	-1.13194	0.249017	-4.54564	5.47676e-06	2.1234e-05	122.118	122.69	125.12	59.8552	58.6777	52.6157	-0.678151	0.207537	-3.26762	0.00108457	0.00274195	110.76	117.729	130.276	77.7201	63.1451	85.3794	1.59059	5.02e-71	1.38e-69
ENSG00000130513	GDF15	growth differentiation factor 15 [Source:HGNC Symbol;Acc:HGNC:30142]	protein_coding	-0.628533	0.0732938	-8.57553	9.86e-18	8.7e-17	1442.82	1227.8	1292.85	863.421	920.36	780.095	-1.68041	0.06971	-24.1057	2.17973e-128	2.28363e-126	1968.49	1943.15	1964.39	627.545	750.363	594.363	-2.82882	0.0742886	-38.0787	0	0	2416.78	2540.28	2674.22	379.718	339.677	359.598	2.4546	4.28e-53	7.11e-52
ENSG00000132554	RGS22	regulator of G protein signaling 22 [Source:HGNC Symbol;Acc:HGNC:24499]	protein_coding	-6.19632	0.872622	-7.1008	1.24e-12	8.13e-12	86.2818	64.9954	73.1803	1.00632	1.0181	1.03874	-4.62721	0.550932	-8.39888	4.50763e-17	3.85851e-16	115.855	97.268	105.309	3.74095	7.11245	4.87183	-3.99652	0.354984	-11.2583	2.10812e-29	2e-28	136.235	131.08	113.322	6.66173	7.98387	9.04018	0.881253	4.07e-07	1.09e-06
ENSG00000134490	TMEM241	transmembrane protein 241 [Source:HGNC Symbol;Acc:HGNC:31723]	protein_coding	-0.604742	0.0688095	-8.78865	1.51e-18	1.39e-17	1021	1100.86	1037.66	669.202	679.071	729.197	-0.834928	0.0673417	-12.3984	2.66649e-35	4.84923e-34	1726.35	1631.45	1623.43	938.044	959.292	923.698	-0.872142	0.0609356	-14.3125	1.82778e-46	2.94506e-45	2144.31	2000.18	2051.4	1089.19	1131.53	1163.17	0.935138	3.52e-59	6.91e-58
ENSG00000134595	SOX3	SRY-box transcription factor 3 [Source:HGNC Symbol;Acc:HGNC:11199]	protein_coding	-2.62963	0.715666	-3.67438	0.000238426	0.000763064	18.2151	18.28	14.0731	4.02527	1.0181	3.11623	-1.70354	0.545574	-3.12247	0.00179343	0.00498729	31.3122	27.6329	38.5787	13.0933	10.6687	6.82056	-1.01586	0.386195	-2.63043	0.00852764	0.0188529	45.4116	38.8385	39.2612	24.4263	10.8871	27.1205	1.70884	3.03e-05	6.98e-05
ENSG00000134759	ELP2	elongator acetyltransferase complex subunit 2 [Source:HGNC Symbol;Acc:HGNC:18248]	protein_coding	-0.618398	0.0455388	-13.5796	5.29e-42	1.07e-40	2811.83	2835.43	2819.32	1916.03	1780.65	1817.8	-0.730854	0.0430495	-16.9771	1.21389e-64	4.7853e-63	4402.5	4384.8	4364.61	2556.01	2668.06	2728.22	-0.682687	0.0448232	-15.2307	2.21333e-52	4.13161e-51	5824.87	5676.49	5627.74	3642.85	3442.5	3592.97	1.13435	3.66e-28	2.72e-27
ENSG00000136261	BZW2	basic leucine zipper and W2 domains 2 [Source:HGNC Symbol;Acc:HGNC:18808]	protein_coding	-0.752385	0.0462378	-16.2721	1.56e-59	4.91e-58	3106.15	3338.12	3249.96	1950.25	1843.77	1960.11	-0.883443	0.0406703	-21.7221	1.26885e-104	9.51735e-103	4790.77	4833.55	4718.07	2576.58	2590.71	2606.43	-0.787105	0.0523014	-15.0494	3.4836e-51	6.33197e-50	6156.04	5790.58	5749.09	3589.56	3199.35	3476.45	0.739384	1.83e-27	1.33e-26
ENSG00000136492	BRIP1	BRCA1 interacting protein C-terminal helicase 1 [Source:HGNC Symbol;Acc:HGNC:20473]	protein_coding	-0.629265	0.0391541	-16.0715	4.04e-58	1.23e-56	5189.37	5415.95	5320.58	3529.16	3279.29	3487.06	-0.687556	0.0325402	-21.1294	4.26994e-99	2.96085e-97	7792.56	7590.22	7741.8	4747.27	4662.21	4826.03	-0.693677	0.0482496	-14.3769	7.22929e-47	1.1803e-45	11090.4	10164.8	9993.77	6589.56	6193.3	6543.08	1.80773	1.65e-64	3.76e-63
ENSG00000136689	IL1RN	interleukin 1 receptor antagonist [Source:HGNC Symbol;Acc:HGNC:6000]	protein_coding	-0.864864	0.342141	-2.5278	0.011478	0.0272886	42.1822	34.5288	38.4666	20.1264	23.4162	19.7361	-1.61432	0.410853	-3.9292	8.52297e-05	0.000287938	52.187	61.8978	52.1334	22.4457	19.5592	13.6411	-2.06255	0.291977	-7.06408	1.61683e-12	8.1445e-12	85.2852	87.3866	84.7685	22.2058	19.5968	20.0893	0.652843	4.45e-07	1.19e-06
ENSG00000137331	IER3	immediate early response 3 [Source:HGNC Symbol;Acc:HGNC:5392]	protein_coding	-2.32	0.110637	-20.9695	1.25e-97	7.27e-96	10608.8	11127.4	11578.4	2110.25	2544.23	2017.24	-3.18024	0.0375211	-84.7586	0	0	15287.7	15935.4	16101.9	1700.26	1921.25	1781.14	-4.0113	0.0509297	-78.7616	0	0	21987	21208.3	21397.4	1380.09	1222.26	1416.29	1.40938	3.82e-33	3.38e-32
ENSG00000141424	SLC39A6	solute carrier family 39 member 6 [Source:HGNC Symbol;Acc:HGNC:18607]	protein_coding	-1.10499	0.034106	-32.3987	2.86e-230	7.49e-228	20241.7	21062.6	21788	9836.76	10062.9	9431.78	-1.23725	0.0230912	-53.5811	0	0	30139	30218.3	29858.9	12467.7	13255.8	13046.8	-1.25872	0.0460565	-27.3299	1.87189e-164	1.77861e-162	42404.5	40371.4	39524.4	17745.7	15932.9	17445.5	2.17743	5.78e-65	1.33e-63
ENSG00000146476	ARMT1	acidic residue methyltransferase 1 [Source:HGNC Symbol;Acc:HGNC:17872]	protein_coding	-0.910849	0.0403421	-22.5781	7.11e-113	5.16e-111	5513.41	5843.49	6004.54	3072.29	3133.7	3027.93	-0.866292	0.036008	-24.0583	6.83007e-128	7.00337e-126	8243.46	8213.62	8007.68	4312.38	4728	4636.03	-0.706165	0.0501948	-14.0685	5.93413e-45	9.25181e-44	11436	10674.5	10420.3	6722.79	6251.37	6972.99	1.64475	5.61e-52	9.06e-51
ENSG00000155906	RMND1	required for meiotic nuclear division 1 homolog [Source:HGNC Symbol;Acc:HGNC:21176]	protein_coding	-0.95899	0.0564683	-16.9828	1.1e-64	3.86e-63	1830.13	1864.56	1981.5	988.205	979.41	952.526	-0.941302	0.0533382	-17.6478	1.05762e-69	4.62305e-68	2714.77	2694.76	2721.36	1381.35	1505.17	1442.06	-0.791663	0.056299	-14.0618	6.52439e-45	1.01506e-43	3485.62	3348.61	3174.81	2001.85	1837.02	1947.66	0.947692	7.89e-20	4.21e-19
ENSG00000156398	SFXN2	sideroflexin 2 [Source:HGNC Symbol;Acc:HGNC:16086]	protein_coding	-0.831721	0.105309	-7.8979	2.84e-15	2.19e-14	503.311	497.621	427.823	279.757	249.434	273.189	-0.927334	0.110307	-8.40684	4.21201e-17	3.61348e-16	686.781	602.398	689.203	347.909	299.612	345.9	-1.09653	0.0864925	-12.6778	7.85082e-37	1.00294e-35	818.516	832.6	872.67	404.145	391.935	385.714	1.40376	1.11e-52	1.82e-51
ENSG00000157613	CREB3L1	cAMP responsive element binding protein 3 like 1 [Source:HGNC Symbol;Acc:HGNC:18856]	protein_coding	-2.39637	0.858356	-2.79181	0.00524137	0.0134206	10.5456	15.2333	6.56746	2.01264	2.0362	2.07748	-3.07921	1.00279	-3.07063	0.00213605	0.00585145	19.8311	8.84254	19.8107	0.935238	0.889056	2.9231	-3.36022	0.801428	-4.19278	2.75551e-05	8.32822e-05	24.3672	13.3507	20.5229	4.44115	0.725806	1.00446	2.46885	6.46e-105	4.8e-103
ENSG00000159461	AMFR	autocrine motility factor receptor [Source:HGNC Symbol;Acc:HGNC:463]	protein_coding	-0.916662	0.0535001	-17.1338	8.3e-66	2.98e-64	2912.49	3088.3	3019.16	1607.09	1709.39	1460.47	-1.18061	0.0436563	-27.0434	4.57262e-161	6.99574e-159	4475.56	4445.59	4514.75	1953.71	2051.94	1998.42	-1.30298	0.048175	-27.0467	4.17846e-161	3.8226e-159	5456.04	5573.33	5534.94	2284.97	2133.87	2303.24	0.622116	8.06e-17	3.76e-16
ENSG00000160182	TFF1	trefoil factor 1 [Source:HGNC Symbol;Acc:HGNC:11755]	protein_coding	-1.08003	0.041539	-26.0005	4.89e-149	5.72e-147	8168.01	7692.82	7394.96	3811.93	3615.27	3572.23	-1.54656	0.0338241	-45.7236	0	0	9727.66	9420.62	9720.79	3304.2	3373.97	3284.59	-1.94505	0.0462359	-42.0679	0	0	10614.1	11234	11425.9	2947.81	2775.48	2927.01	3.1474	3.52e-41	4.15e-40
ENSG00000161405	IKZF3	IKAROS family zinc finger 3 [Source:HGNC Symbol;Acc:HGNC:13178]	protein_coding	-1.71618	0.444319	-3.86249	0.000112237	0.000374639	28.7606	40.6221	28.1463	10.0632	6.10859	13.5036	-2.54558	0.515723	-4.93595	7.97612e-07	3.36298e-06	57.4057	40.8968	43.792	7.4819	13.3358	8.76929	-2.78196	0.420028	-6.62326	3.51354e-11	1.64244e-10	53.1648	49.7618	58.8918	6.66173	9.43548	7.03125	0.638984	2.33e-05	5.43e-05
ENSG00000162104	ADCY9	adenylate cyclase 9 [Source:HGNC Symbol;Acc:HGNC:240]	protein_coding	-1.75073	0.065403	-26.7683	7.56e-158	9.4e-156	1715.09	1819.87	1831.38	513.222	566.062	515.216	-1.31759	0.0584041	-22.5599	1.07436e-112	8.88858e-111	2558.21	2519.02	2482.59	1025.96	1175.33	995.801	-0.812921	0.0524116	-15.5103	2.95432e-54	5.67758e-53	3043.69	3001.49	3081.11	1737.6	1677.34	1785.94	0.663764	1.82e-22	1.09e-21
ENSG00000162891	IL20	interleukin 20 [Source:HGNC Symbol;Acc:HGNC:6002]	protein_coding	-2.92078	0.272739	-10.709	9.2e-27	1.2e-25	138.051	124.913	131.349	13.0821	20.362	18.6974	-2.76476	0.28202	-9.80341	1.08844e-22	1.21633e-21	161.78	176.851	177.253	24.3162	22.2264	26.3079	-2.8498	0.225957	-12.6121	1.81065e-36	2.27117e-35	225.95	184.483	190.06	26.6469	28.3064	28.125	3.72812	1.68e-59	3.34e-58
ENSG00000168743	NPNT	nephronectin [Source:HGNC Symbol;Acc:HGNC:27405]	protein_coding	-1.22539	0.050008	-24.5039	1.34e-132	1.26e-130	2599.96	2616.07	2709.55	1138.15	1153.5	1097.95	-0.999291	0.0485199	-20.5955	3.01216e-94	1.89756e-92	3709.45	3919.46	3872.47	1862.99	2010.16	1973.09	-0.761448	0.0495589	-15.3645	2.83208e-53	5.34978e-52	5359.68	5184.94	5073.62	3157.66	2909.76	3154.02	2.41573	5.01e-99	3.1e-97
ENSG00000170075	GPR37L1	G protein-coupled receptor 37 like 1 [Source:HGNC Symbol;Acc:HGNC:14923]	protein_coding	-0.953633	0.111287	-8.56911	1.04e-17	9.18e-17	406.483	380.833	408.121	212.333	213.801	191.129	-1.0328	0.114852	-8.99246	2.41749e-19	2.30589e-18	573.013	578.081	570.339	292.729	289.832	267.95	-1.17366	0.0990611	-11.8479	2.20702e-32	2.48152e-31	705.541	792.548	729.902	367.505	314.274	308.37	1.78477	9.65e-26	6.56e-25
ENSG00000174276	ZNHIT2	zinc finger HIT-type containing 2 [Source:HGNC Symbol;Acc:HGNC:1177]	protein_coding	-1.16831	0.123427	-9.46554	2.92e-21	3.06e-20	337.458	332.086	333.064	152.96	142.534	150.618	-1.0331	0.131094	-7.88057	3.25893e-15	2.50688e-14	472.814	475.287	561.998	260.931	283.609	230.925	-0.975795	0.0963583	-10.1267	4.2043e-24	3.4887e-23	660.13	631.126	712.056	328.645	339.677	351.562	0.873612	1.94e-26	1.35e-25
ENSG00000174827	PDZK1	PDZ domain containing 1 [Source:HGNC Symbol;Acc:HGNC:8821]	protein_coding	-2.54159	0.546802	-4.6481	3.35e-06	1.34e-05	28.7606	26.4044	28.1463	3.01896	4.07239	7.27119	-2.65541	0.575507	-4.61404	3.94912e-06	1.55711e-05	35.4872	42.0021	39.6214	7.4819	9.77962	4.87183	-1.40965	0.40198	-3.50677	0.000453584	0.00120248	36.5508	36.4111	41.0458	9.99259	13.7903	19.0848	1.11853	2.83e-07	7.69e-07
ENSG00000174871	CNIH2	cornichon family AMPA receptor auxiliary protein 2 [Source:HGNC Symbol;Acc:HGNC:28744]	protein_coding	-1.11591	0.149126	-7.483	7.26e-14	5.14e-13	233.92	238.655	242.058	98.6192	128.28	102.835	-1.38328	0.169726	-8.15007	3.63716e-16	2.97092e-15	307.903	292.909	290.904	122.516	112.91	105.231	-1.5534	0.142956	-10.8662	1.7e-27	1.57e-26	310.128	342.264	365.843	123.242	116.855	107.478	2.44314	1.22e-99	7.73e-98
ENSG00000178796	RIIAD1	regulatory subunit of type II PKA R-subunit domain containing 1 [Source:HGNC Symbol;Acc:HGNC:26686]	protein_coding	-2.07674	0.748148	-2.77584	0.00550595	0.0140358	18.2151	11.1711	9.38209	4.02527	1.0181	4.15497	-2.15003	0.813378	-2.64333	0.00820941	0.0202499	12.5249	15.4744	22.9387	2.80571	2.66717	4.87183	-3.73366	0.697062	-5.35627	8.49559e-08	3.19165e-07	28.7976	27.9152	30.3382	2.22058	0.725806	4.01786	3.14416	3.34e-72	9.53e-71
ENSG00000185442	FAM174B	family with sequence similarity 174 member B [Source:HGNC Symbol;Acc:HGNC:34339]	protein_coding	-0.958487	0.0635772	-15.076	2.33e-51	6.13e-50	1370.92	1467.47	1481.43	732.6	717.759	772.824	-0.986725	0.066522	-14.8331	8.95567e-50	2.44185e-48	2064.52	2048.15	2139.55	1121.35	1057.09	981.186	-1.0226	0.0538745	-18.9812	2.44027e-80	7.43123e-79	2770.11	2769.67	2773.27	1325.68	1381.21	1382.14	1.12018	1.5e-53	2.53e-52
ENSG00000185760	KCNQ5	potassium voltage-gated channel subfamily Q member 5 [Source:HGNC Symbol;Acc:HGNC:6299]	protein_coding	-2.32258	0.449728	-5.16441	2.41e-07	1.07e-06	40.2649	33.5133	38.4666	7.04423	9.16288	6.23245	-1.72855	0.469835	-3.67906	0.0002341	0.000748505	42.7933	47.5287	37.536	15.899	20.4483	9.74365	-1.68348	0.359948	-4.67699	2.9111e-06	9.62928e-06	55.38	43.6933	52.6457	15.544	17.4193	14.0625	1.96607	9.61e-26	6.53e-25
ENSG00000187720	THSD4	thrombospondin type 1 domain containing 4 [Source:HGNC Symbol;Acc:HGNC:25835]	protein_coding	-2.05774	0.0642772	-32.0135	7.08e-225	1.72e-222	2477.25	2507.4	2765.84	596.747	672.963	592.083	-1.57736	0.0526325	-29.9693	2.46788e-197	5.28592e-195	3844.09	3995.72	3954.84	1255.09	1411.82	1380.68	-1.29858	0.0480737	-27.0123	1.0585e-160	9.56492e-159	5411.73	5473.8	5567.06	2211.69	2153.47	2329.35	1.0039	1.51e-21	8.71e-21
ENSG00000188486	H2AFX	H2A.X variant histone [Source:HGNC Symbol;Acc:HGNC:4739]	protein_coding	-0.79169	0.0387507	-20.4304	8.98e-93	4.92e-91	5987	5979.58	6052.39	3527.15	3287.44	3595.09	-1.69285	0.0409439	-41.3457	0	0	8419.85	7933.97	8310.06	2632.69	2428.01	2452.48	-2.94195	0.0480479	-61.2295	0	0	9908.59	10135.6	10538.1	1356.77	1340.56	1282.7	1.31098	1.7e-60	3.47e-59
ENSG00000196208	GREB1	growth regulating estrogen receptor binding 1 [Source:HGNC Symbol;Acc:HGNC:24885]	protein_coding	-0.706986	0.0418553	-16.8912	5.22e-64	1.78e-62	14136.8	14124.3	14764.6	8385.65	9525.32	8447.05	-0.723769	0.0229721	-31.5064	7.09494e-218	1.92633e-215	20753.7	20211.8	20351.8	12347.9	12621.9	12405.6	-0.724952	0.0349123	-20.7649	8.98606e-96	3.50251e-94	25426.1	25390.7	26047.1	15628.4	15265.2	15619.4	1.48132	3.5e-29	2.7e-28
ENSG00000196405	EVL	Enah/Vasp-like [Source:HGNC Symbol;Acc:HGNC:20234]	protein_coding	-1.16431	0.0683345	-17.0384	4.27e-65	1.51e-63	1435.15	1303.97	1315.37	603.791	579.298	626.361	-0.763075	0.0593807	-12.8506	8.53978e-38	1.6781e-36	2039.47	1998.41	1992.54	1178.4	1192.22	1190.67	-0.614415	0.0520538	-11.8035	3.74541e-32	4.17521e-31	2826.6	2779.38	2833.95	1860.84	1871.13	1779.91	1.74319	3.46e-83	1.34e-81
ENSG00000197977	ELOVL2	ELOVL fatty acid elongase 2 [Source:HGNC Symbol;Acc:HGNC:14416]	protein_coding	-5.03946	0.170371	-29.5794	2.75e-192	4.67e-190	932.802	1053.13	1069.56	29.1832	32.5791	31.1623	-2.27285	0.0838185	-27.1164	6.31294e-162	9.81408e-160	1706.51	1675.66	1649.5	332.945	389.407	361.49	-1.53187	0.0685554	-22.345	1.34928e-110	6.6088e-109	2424.54	2235.64	2165.61	820.503	740.322	804.576	2.1954	1.4e-33	1.26e-32
ENSG00000240204	SMKR1	small lysine rich protein 1 [Source:HGNC Symbol;Acc:HGNC:43561]	protein_coding	-0.721815	0.190601	-3.78704	0.000152453	0.000499629	120.795	124.913	116.338	80.5055	65.1583	73.7507	-0.888545	0.221194	-4.01703	5.89365e-05	0.000202987	171.173	145.902	138.675	82.3009	74.6807	81.8467	-1.14122	0.177632	-6.42465	1.32173e-10	5.98034e-10	166.14	190.551	190.952	77.7201	81.2903	89.3973	1.79604	2.01e-54	3.47e-53

## Sheet: 7 genes list
Gene ID	Symbol	external_gene_name	description	gene_biotype	GATA3RNA-seq/log2FoldChange	GATA3RNA-seq/lfcSE	GATA3RNA-seq/stat	GATA3RNA-seq/pvalue	GATA3RNA-seq/padj	GATA3RNA-seq/siNTR1	GATA3RNA-seq/siNTR2	GATA3RNA-seq/siNTR3	GATA3RNA-seq/siGATA3R1	GATA3RNA-seq/siGATA3R2	GATA3RNA-seq/siGATA3R3	GT3-INCPRNA-seq/log2FoldChange	GT3-INCPRNA-seq/lfcSE	GT3-INCPRNA-seq/stat	GT3-INCPRNA-seq/pvalue	GT3-INCPRNA-seq/padj	GT3-INCPRNA-seq/sgNCR1	GT3-INCPRNA-seq/sgNCR2	GT3-INCPRNA-seq/sgNCR3	GT3-INCPRNA-seq/sgGT3-INCPR1	GT3-INCPRNA-seq/sgGT3-INCPR2	GT3-INCPRNA-seq/sgGT3-INCPR3	LIN00992RNA-seq/log2FoldChange	LIN00992RNA-seq/lfcSE	LIN00992RNA-seq/stat	LIN00992RNA-seq/pvalue	LIN00992RNA-seq/padj	LIN00992RNA-seq/siNCR1	LIN00992RNA-seq/siNCR2	LIN00992RNA-seq/siNCR3	LIN00992RNA-seq/siLINC00992R1	LIN00992RNA-seq/siLINC00992R2	LIN00992RNA-seq/siLINC00992R3	TCGA BRCA LumA vs Normal DiffExpr-log2FoldChange	TCGA BRCA LumA vs Normal DiffExpr-pvalue	TCGA BRCA LumA Normal-DiffExpr-FDR(padj)
ENSG00000093009	CDC45	CDC45	cell division cycle 45 [Source:HGNC Symbol;Acc:HGNC:1739]	protein_coding	-0.924932	0.0643342	-14.377	7.22e-47	1.69e-45	1297.1	1348.66	1416.7	695.366	724.886	719.848	-1.00249	0.0646933	-15.496	3.69156e-54	1.1154e-52	1836.98	1876.83	1944.57	945.526	946.845	937.339	-1.1284	0.0607853	-18.5638	6.31157e-77	1.79835e-75	2241.78	2225.93	2308.38	975.943	1056.77	1063.73	1.87239	4.81e-71	1.33e-69
ENSG00000136492	BRIP1	BRIP1	BRCA1 interacting protein C-terminal helicase 1 [Source:HGNC Symbol;Acc:HGNC:20473]	protein_coding	-0.629265	0.0391541	-16.0715	4.04e-58	1.23e-56	5189.37	5415.95	5320.58	3529.16	3279.29	3487.06	-0.687556	0.0325402	-21.1294	4.26994e-99	2.96085e-97	7792.56	7590.22	7741.8	4747.27	4662.21	4826.03	-0.693677	0.0482496	-14.3769	7.22929e-47	1.1803e-45	11090.4	10164.8	9993.77	6589.56	6193.3	6543.08	1.80773	1.65e-64	3.76e-63
ENSG00000118513	MYB	MYB	MYB proto-oncogene, transcription factor [Source:HGNC Symbol;Acc:HGNC:7545]	protein_coding	-1.69617	0.070735	-23.9792	4.58e-127	4.09e-125	1629.77	1647.23	1755.39	518.254	568.099	466.395	-1.48557	0.0613214	-24.226	1.1855e-129	1.2696e-127	2448.61	2551.07	2459.65	867.901	920.173	908.108	-1.25098	0.0587641	-21.2882	1.46039e-100	6.06598e-99	3637.36	3315.84	3318.47	1471.13	1369.6	1480.58	1.42795	4.12e-44	5.3e-43
ENSG00000134759	ELP2	ELP2	elongator acetyltransferase complex subunit 2 [Source:HGNC Symbol;Acc:HGNC:18248]	protein_coding	-0.618398	0.0455388	-13.5796	5.29e-42	1.07e-40	2811.83	2835.43	2819.32	1916.03	1780.65	1817.8	-0.730854	0.0430495	-16.9771	1.21389e-64	4.7853e-63	4402.5	4384.8	4364.61	2556.01	2668.06	2728.22	-0.682687	0.0448232	-15.2307	2.21333e-52	4.13161e-51	5824.87	5676.49	5627.74	3642.85	3442.5	3592.97	1.13435	3.66e-28	2.72e-27
ENSG00000174827	PDZK1	PDZK1	PDZ domain containing 1 [Source:HGNC Symbol;Acc:HGNC:8821]	protein_coding	-2.54159	0.546802	-4.6481	3.35e-06	1.34e-05	28.7606	26.4044	28.1463	3.01896	4.07239	7.27119	-2.65541	0.575507	-4.61404	3.94912e-06	1.55711e-05	35.4872	42.0021	39.6214	7.4819	9.77962	4.87183	-1.40965	0.40198	-3.50677	0.000453584	0.00120248	36.5508	36.4111	41.0458	9.99259	13.7903	19.0848	1.11853	2.83e-07	7.69e-07
ENSG00000155906	RMND1	RMND1	required for meiotic nuclear division 1 homolog [Source:HGNC Symbol;Acc:HGNC:21176]	protein_coding	-0.95899	0.0564683	-16.9828	1.1e-64	3.86e-63	1830.13	1864.56	1981.5	988.205	979.41	952.526	-0.941302	0.0533382	-17.6478	1.05762e-69	4.62305e-68	2714.77	2694.76	2721.36	1381.35	1505.17	1442.06	-0.791663	0.056299	-14.0618	6.52439e-45	1.01506e-43	3485.62	3348.61	3174.81	2001.85	1837.02	1947.66	0.947692	7.89e-20	4.21e-19
ENSG00000088002	SULT2B1	SULT2B1	sulfotransferase family 2B member 1 [Source:HGNC Symbol;Acc:HGNC:11459]	protein_coding	-0.841059	0.0712701	-11.801	3.86e-32	6.05e-31	1062.23	1059.22	1124.91	608.823	640.383	562.998	-1.14164	0.0713408	-16.0027	1.22372e-57	4.08834e-56	1547.87	1607.13	1545.23	714.522	795.705	705.44	-1.23425	0.0672095	-18.3643	2.53704e-75	7.05622e-74	1944.95	1937.07	2138.84	892.671	841.935	829.687	0.934885	2.7e-11	9.51e-11
