# Supplementary material for: CRISPR/Cas9 screen uncovers functional translation of cryptic lncRNA-encoded open reading frames in human cancer
Source: J Clin Invest. 2023 Mar 1;133(5):e159940. doi: 10.1172/JCI159940 (PMC9974104; doi:10.1172/JCI159940)
Supplement: Supplemental table 10 [file jci-133-159940-s012.xlsx]

## Sheet: Sheet1
qRT-PCR primers
GATA3(NM_001002295) F	ACCACAACCACACTCTGGAGGA
GATA3(NM_001002295) R	TCGGTTTCTGGTCTGGATGCCT
MYB(NM_005375) F	GGGAACAGATGGGCAGAAATCG
MYB(NM_005375)R	GCTGGCTTTTGAAGACTCCTGC
PDZK1(NM_002614) F	AAGGTGTGGCTATGAGAGCTGG
PDZK1(NM_002614) R	CAGCAGGAACATGACACGGCTT
LINC00992 (ORF region) F	GCTGAGAGCCACAGAAAACAC
LINC00992(ORF region) R	TTAACTGCCGAGTCCGACCT
LINC00992 ( out of ORF region) F	AAGGTCGGACTCGGCAGTTA
LINC00992( out of ORF region) R	ATGGTGGTTGCTGAAGGTTGA
GATA3-AS1 F	AGTCGGGTACAGAAAGCAGAGG
GATA3-AS1 R	CGGTTGCCTGGCTCTGGTGG
ESR1(NM_000125) F	GCTTACTGACCAACCTGGCAGA
ESR1(NM_000125) R	GGATCTCTAGCCAGGCACATTC
GAPDH(NM_002046) F	GTCTCCTCTGACTTCAACAGCG
GAPDH(NM_002046) R	ACCACCCTGTTGCTGTAGCCAA
RACE primers
5’ RACE GSP1	GATTACGCCAAGCTTTTGCTGGTGTACAGTCTCGTCTCA
5' RACE NGSP1	GATTACGCCAAGCTTGGTGGTTGCTGAAGGTTGAACTGGC
3' RACE GESP2	GATTACGCCAAGCTTAGCTGAGAGCCACAGAAAACACCTG
3' RACE GESP2	GATTACGCCAAGCTTAGGTCGGACTCGGCAGTTAAT
ChIP-qPCR primers
MYB#1 F	GCAGGAGGCATGCTTGTAAC
MYB#1 R	ATCAGAGTGGGCCTGGCTAT
MYB#2 F	GGCAGGAGGCATGCTTGTAA
MYB#2 R	TCAGAGTGGGCCTGGCTAT
PDZK1#1 F	TTACAAACCCCTCCATCCTGC
PDZK1#1 R	TTTGCATTGTGGGCTGAGGA
PDZK1#2 F	CCTCAGCCCACAATGCAAAT
PDZK1#2 R	CGTTTATCCATGGGCTCAGGT
sgRNA sequences
ORF-LINC00992 sg#1	ACTCAGTGTGGAGAGAGGAA
ORF-LINC00992 sg#2	CTTCCTCTCTCCACACTGAG
ORF-GATA3-AS1 sg#1	GAGGCCATGGCGCAGAGCGG
ORF-GTAT3-AS1 sg#2	ACCCAGGTCGGGCAGCGCGC
sgNC	GAACGACTAGTTAGGCGTGTA
siRNA and shRNA sequences
LINC00992 siRNA #1	CCAGUUCAACCUUCAGCAAdTdT
LINC00992 siRNA #2	GAGACUGUACACCAGCAAAdTdT
GATA3 siRNA #1	CUCUGGAGGAGGAAUGCCAdTdT
GATA3 siRNA #2	GGGUUAGAGCCCUGCUCGAdTdT
LINC00992 shRNA #1	CGGGCCAGTTCAACCTTCAGCAACCTCGAGGTTGCTGAAGGTTGAACTGGCTTTTTG
LINC00992 shRNA #2	CCGGCGAGACTGTACACCAGCAAAACTCGAGTTTTGCTGGTGTACAGTCTCGTTTTTG
GATA3-AS1 #1	CGCGCGAAAUCGUCGGAUUdTdT
GATA3-AS1 #2	GCGUGUUUACUUAAAGACUdTdT
ESR1(esiRNA)	Sigma(#EHU141651)
EGFP(esiRNA)	Sigma(#EHUEGFP)
SMIMP deleted mutions squences
M1	cggCTCGAGgccaccATGtgccgaggtctctccagaggtggtaggcggttgcgccagcttcacatcctggataggcaggaacgtttccctatcatactcctgtcccgggtctcatgtgtctcagttcaaacagacactgccgtctatcttcaagctgcaatgaagctgagagccacagaaaacacctgtaccatggtttcagggaggagtctcttccctcagccgaaaacagacagctttgctggtcatctgttctccactgcgaggacgctgccactcagtgtggagagaggaaggggttctgcctatggtgcaagaaggtcggactcggcagTTAATACTCTTGGAggcggttctggtggtggctctggcggaggctctggagactacaaagaccat…
M2	cggCTCGAGgccaccAtgagggtagcagggaaaactggtgaaatgttgcgccagcttcacatcctggataggcaggaacgtttccctatcatactcctgtcccgggtctcatgtgtctcagttcaaacagacactgccgtctatcttcaagctgcaatgaagctgagagccacagaaaacacctgtaccatggtttcagggaggagtctcttccctcagccgaaaacagacagctttgctggtcatctgttctccactgcgaggacgctgccactcagtgtggagagaggaaggggttctgcctatggtgcaagaaggtcggactcggcagTTAATACTCTTGGAggcggttctggtggtggctctggcggaggctctggagactacaaagaccatgac…
M3	cggCTCGAGgccaccAtgagggtagcagggaaaactggtgaaatgtgccgaggtctctccagaggtggtaggcgggaacgtttccctatcatactcctgtcccgggtctcatgtgtctcagttcaaacagacactgccgtctatcttcaagctgcaatgaagctgagagccacagaaaacacctgtaccatggtttcagggaggagtctcttccctcagccgaaaacagacagctttgctggtcatctgttctccactgcgaggacgctgccactcagtgtggagagaggaaggggttctgcctatggtgcaagaaggtcggactcggcagTTAATACTCTTGGAggcggttctggtggtggctctggcggaggctctggagactacaaagaccatgac…
M4	cggCTCGAGgccaccAtgagggtagcagggaaaactggtgaaatgtgccgaggtctctccagaggtggtaggcggttgcgccagcttcacatcctggataggcaggtctcatgtgtctcagttcaaacagacactgccgtctatcttcaagctgcaatgaagctgagagccacagaaaacacctgtaccatggtttcagggaggagtctcttccctcagccgaaaacagacagctttgctggtcatctgttctccactgcgaggacgctgccactcagtgtggagagaggaaggggttctgcctatggtgcaagaaggtcggactcggcagTTAATACTCTTGGAggcggttctggtggtggctctggcggaggctctggagactacaaagaccatgac…
M5	cggCTCGAGgccaccAtgagggtagcagggaaaactggtgaaatgtgccgaggtctctccagaggtggtaggcggttgcgccagcttcacatcctggataggcaggaacgtttccctatcatactcctgtcccgggccgtctatcttcaagctgcaatgaagctgagagccacagaaaacacctgtaccatggtttcagggaggagtctcttccctcagccgaaaacagacagctttgctggtcatctgttctccactgcgaggacgctgccactcagtgtggagagaggaaggggttctgcctatggtgcaagaaggtcggactcggcagTTAATACTCTTGGAggcggttctggtggtggctctggcggaggctctggagactacaaagaccatgac…
M6	cggCTCGAGgccaccAtgagggtagcagggaaaactggtgaaatgtgccgaggtctctccagaggtggtaggcggttgcgccagcttcacatcctggataggcaggaacgtttccctatcatactcctgtcccgggtctcatgtgtctcagttcaaacagacactagagccacagaaaacacctgtaccatggtttcagggaggagtctcttccctcagccgaaaacagacagctttgctggtcatctgttctccactgcgaggacgctgccactcagtgtggagagaggaaggggttctgcctatggtgcaagaaggtcggactcggcagTTAATACTCTTGGAggcggttctggtggtggctctggcggaggctctggagactacaaagaccatgac…
M7	cggCTCGAGgccaccAtgagggtagcagggaaaactggtgaaatgtgccgaggtctctccagaggtggtaggcggttgcgccagcttcacatcctggataggcaggaacgtttccctatcatactcctgtcccgggtctcatgtgtctcagttcaaacagacactgccgtctatcttcaagctgcaatgaagctgtcagggaggagtctcttccctcagccgaaaacagacagctttgctggtcatctgttctccactgcgaggacgctgccactcagtgtggagagaggaaggggttctgcctatggtgcaagaaggtcggactcggcagTTAATACTCTTGGAggcggttctggtggtggctctggcggaggctctggagactacaaagaccatgac…
M8	cggCTCGAGgccaccAtgagggtagcagggaaaactggtgaaatgtgccgaggtctctccagaggtggtaggcggttgcgccagcttcacatcctggataggcaggaacgtttccctatcatactcctgtcccgggtctcatgtgtctcagttcaaacagacactgccgtctatcttcaagctgcaatgaagctgagagccacagaaaacacctgtaccatggttacagacagctttgctggtcatctgttctccactgcgaggacgctgccactcagtgtggagagaggaaggggttctgcctatggtgcaagaaggtcggactcggcagTTAATACTCTTGGAggcggttctggtggtggctctggcggaggctctggagactacaaagaccatgac…
M9	cggCTCGAGgccaccAtgagggtagcagggaaaactggtgaaatgtgccgaggtctctccagaggtggtaggcggttgcgccagcttcacatcctggataggcaggaacgtttccctatcatactcctgtcccgggtctcatgtgtctcagttcaaacagacactgccgtctatcttcaagctgcaatgaagctgagagccacagaaaacacctgtaccatggtttcagggaggagtctcttccctcagccgaaaactgcgaggacgctgccactcagtgtggagagaggaaggggttctgcctatggtgcaagaaggtcggactcggcagTTAATACTCTTGGAggcggttctggtggtggctctggcggaggctctggagactacaaagaccatgac…
M10	cggCTCGAGgccaccAtgagggtagcagggaaaactggtgaaatgtgccgaggtctctccagaggtggtaggcggttgcgccagcttcacatcctggataggcaggaacgtttccctatcatactcctgtcccgggtctcatgtgtctcagttcaaacagacactgccgtctatcttcaagctgcaatgaagctgagagccacagaaaacacctgtaccatggtttcagggaggagtctcttccctcagccgaaaacagacagctttgctggtcatctgttctccagaggaaggggttctgcctatggtgcaagaaggtcggactcggcagTTAATACTCTTGGAggcggttctggtggtggctctggcggaggctctggagactacaaagaccatgac…
M11	cggCTCGAGgccaccAtgagggtagcagggaaaactggtgaaatgtgccgaggtctctccagaggtggtaggcggttgcgccagcttcacatcctggataggcaggaacgtttccctatcatactcctgtcccgggtctcatgtgtctcagttcaaacagacactgccgtctatcttcaagctgcaatgaagctgagagccacagaaaacacctgtaccatggtttcagggaggagtctcttccctcagccgaaaacagacagctttgctggtcatctgttctccactgcgaggacgctgccactcagtgtggagaggtcggactcggcagTTAATACTCTTGGAggcggttctggtggtggctctggcggaggctctggagactacaaagaccatgac…
M12	cggCTCGAGgccaccatgagggtagcagggaaaactggtgaaatgtgccgaggtctctccagaggtggtaggcggttgcgccagcttcacatcctggataggcaggaacgtttccctatcatactcctgtcccgggtctcatgtgtctcagttcaaacagacactgccgtctatcttcaagctgcaatgaagctgagagccacagaaaacacctgtaccatggtttcagggaggagtctcttccctcagccgaaaacagacagctttgctggtcatctgttctccactgcgaggacgctgccactcagtgtggagagaggaaggggttctgcctatggtgcaagaggcggttctggtggtggctctggcggaggctctggagactacaaagaccatgac…
GATA3 mutated constructs primers
1-220 F	ATAAGAATgcggccgcggatggaggtgacggcggac
1-220 R	CGGaccggtTTAggtgatggggtggtgggt
1-309 R	CGGaccggtTTAagacagccttcgcttgggc
220-444 F	ATAAGAATgcggccgcggaccacctacccgccctacgt
309-444 F	ATAAGAATgcggccgcggtctgcagccaggagagcag
1-444 R	CGGaccggtTTAacccatggcggtgaccat
screen library sgRNA -linker sequences
5'CTTTATATATCTTGTGGAAAGGACGAAACACCG-sgRNA-GTTTTAGAGCTAGAAATAGCAAGTTAAAATAAGGCTAGTCCG3'
syntheic sgRNA amplification primers
F	TAACTTGAAAGTATTTCGATTTCTTGGCTTTATATATCTTGTGGAAAGGACGAAACACCG
R	ACTTTTTCAAGTTGATAACGGACTAGCCTTATTTTAACTTGCTATTTCT AGCTCTAAAAC
NGS library constriction primers
1st Round F	AATGGACTATCATATGCTTACCGTAACTTGAAAGTATTTCG
1st Round R	TGTGGGCGATGTGCGCTCTG
2nd Round primers
F(D501)	AATGATACGGCGACCACCGAGATCTACACTATAGCCTACACTCTTTCCCTACACGACGCTCTTCCGATCTTCTTGTGGAAAGGACGAAACACCG
F(D502)	AATGATACGGCGACCACCGAGATCTACACATAGAGGCACACTCTTTCCCTACACGACGCTCTTCCGATCTTCTTGTGGAAAGGACGAAACACCG
F(D503)	AATGATACGGCGACCACCGAGATCTACACCCTATCCTACACTCTTTCCCTACACGACGCTCTTCCGATCTTCTTGTGGAAAGGACGAAACACCG
F(D504)	AATGATACGGCGACCACCGAGATCTACACGGCTCTGAACACTCTTTCCCTACACGACGCTCTTCCGATCTTCTTGTGGAAAGGACGAAACACCG
R(D701)	CAAGCAGAAGACGGCATACGAGATCGAGTAATGTGACTGGAGTTCAGACGTGTGCTCTTCCGATCTCTACTATTCTTTCCCCTGCACTGTACC
R(D702)	CAAGCAGAAGACGGCATACGAGATTCTCCGGAGTGACTGGAGTTCAGACGTGTGCTCTTCCGATCTCTACTATTCTTTCCCCTGCACTGTACC
R(D703)	CAAGCAGAAGACGGCATACGAGATAATGAGCGGTGACTGGAGTTCAGACGTGTGCTCTTCCGATCTCTACTATTCTTTCCCCTGCACTGTACC
R(D704)	CAAGCAGAAGACGGCATACGAGATGGAATCTCGTGACTGGAGTTCAGACGTGTGCTCTTCCGATCTCTACTATTCTTTCCCCTGCACTGTACC
